# Supplementary material for: miR-4443 promotes radiation resistance of esophageal squamous cell carcinoma via targeting PTPRJ
Source: J Transl Med. 2022 Dec 28;20:626. doi: 10.1186/s12967-022-03818-5 (PMC9795664; doi:10.1186/s12967-022-03818-5)
Supplement: Supplementary file 2 — Additional file 2: Table S1. The sequences of primers used in qRT-PCR. [file 12967_2022_3818_MOESM2_ESM.xlsx]

## Sheet: Sheet1
Table S1. The sequences of primers used inqRT-PCR.
Gene	Sequence(5'-3')
PTPRJ	FOR：	GGCACCCCTAGTCCAATTCC
	REV:	TCCCATTAGATCCTTGTTCAGGT
TIMP2	FOR：	GTCACAGAGAAGAACATCAACG
	REV:	GATGTCGAGAAACTCCTGCTT
F2RL2	FOR：	GCAAAGCCAACCTTACCCATT
	REV:	GAGGTAGATGGCAGGTATCAGT
GCLM	FOR：	CATTTACAGCCTTACTGGGAGG
	REV:	ATGCAGTCAAATCTGGTGGCA
GAPDH	FOR：	TGGACCTGACCTGCCGTCTAGAAA
	REV:	GTGGGTGTCGCTGTTGAAGTCAGA
U6	FOR：	TGGAACGCTTCACGAATTTGCG
	REV:	GGAACGATACAGAGAAGATTAGC
miR-4443	FOR：	CGTTGGAGGCGTGGGTTTT
FOR:forward primer;
REV:reverse primer;
