# Supplementary material for: miR-4443 promotes radiation resistance of esophageal squamous cell carcinoma via targeting PTPRJ
Source: J Transl Med. 2022 Dec 28;20:626. doi: 10.1186/s12967-022-03818-5 (PMC9795664; doi:10.1186/s12967-022-03818-5)
Supplement: Supplementary file 3 — Additional file 3: Table S2. The sequences of siRNA and lentivirus particle used in this study. [file 12967_2022_3818_MOESM3_ESM.xlsx]

## Sheet: Sheet1
Table S2. The sequences of siRNA and lentivirus particle used in this study.
Gene	Name	Sequence
Lentivirus particle	LV2N-hsa-miR-4443mimics	TTGGAGGCGTGGGTTTT
Lentivirus particle	LV2N-hsa-miR-4443 inhibitor sponge	TAAAACCCACGCCTCCAACGATAAAACCCACGCCTCCAATCACAAAACCCACGCCTCCAATTTTTTCTCGAG
Lentivirus particle	LV2NC	TTCTCCGAACGTGTCACGT
siRNA	PTPRJ	UGAUUCCGGGCACCUUAUAUATT
siRNA	Negative control	UUC UCC GAA CGU GUC ACG UTT
FOR:forward primer;
REV:reverse primer;
