# Supplementary material for: miR-4443 promotes radiation resistance of esophageal squamous cell carcinoma via targeting PTPRJ
Source: J Transl Med. 2022 Dec 28;20:626. doi: 10.1186/s12967-022-03818-5 (PMC9795664; doi:10.1186/s12967-022-03818-5)
Supplement: Supplementary file 4 — Additional file 4: Table S3. The list of clinical information of 119 ESCC patients. [file 12967_2022_3818_MOESM4_ESM.xlsx]

## Sheet: clinical 
The list of clinical information of 119 ESCC patients
GSE43732/GSE53624 cohort(n=119)
Characteristics	Number	Percentage(%)
Gender
male	98	82.3529
female	21	17.6471
Age(years)
≥60	58	48.7395
＜60	61	51.2605
Histologic grade
G1	23	19.3277
G2	64	53.7815
G3	32	26.8908
Tumor stage
T1	8	6.72269
T2	20	16.8067
T3	62	52.1008
T4	29	24.3697
Node stage
N0	54	45.3782
N1	42	35.2941
N2	13	10.9244
N3	10	8.40336
Tumor location
upper	14	11.7647
middle	69	57.9832
lower	36	30.2521
Pathologic stage
Ⅰ	6	5.04202
Ⅱ	47	39.4958
Ⅲ	66	55.4622
Survival status
Dead	73	61.3445
Alive	46	38.6555

## Sheet:  GSE4372 miRNA expression 
miRNA	GSM1069774	GSM1069775	GSM1069776	GSM1069777	GSM1069778	GSM1069779	GSM1069780	GSM1069781	GSM1069782	GSM1069783	GSM1069784	GSM1069785	GSM1069786	GSM1069787	GSM1069788	GSM1069789	GSM1069790	GSM1069791	GSM1069792	GSM1069793	GSM1069794	GSM1069795	GSM1069796	GSM1069797	GSM1069798	GSM1069799	GSM1069800	GSM1069801	GSM1069802	GSM1069803	GSM1069804	GSM1069805	GSM1069806	GSM1069807	GSM1069808	GSM1069809	GSM1069810	GSM1069811	GSM1069812	GSM1069813	GSM1069814	GSM1069815	GSM1069816	GSM1069817	GSM1069818	GSM1069819	GSM1069820	GSM1069821	GSM1069822
bkv-miR-B1-3p	NA	NA	NA	NA	NA	NA	NA	NA	NA	NA	NA	NA	NA	NA	NA	NA	NA	NA	NA	NA	NA	NA	NA	NA	NA	NA	NA	NA	NA	NA	NA	NA	NA	NA	NA	NA	NA	NA	NA	NA	NA	NA	NA	NA	NA	NA	NA	NA	NA
bkv-miR-B1-5p	NA	NA	NA	NA	NA	NA	NA	NA	NA	NA	NA	NA	NA	NA	NA	NA	NA	NA	NA	NA	NA	NA	NA	NA	NA	NA	NA	NA	NA	NA	NA	NA	NA	NA	NA	NA	NA	NA	NA	NA	NA	NA	NA	NA	NA	NA	NA	NA	NA
Blank	NA	NA	NA	NA	NA	NA	NA	NA	NA	NA	NA	NA	NA	NA	NA	NA	NA	NA	NA	NA	NA	NA	NA	NA	NA	NA	NA	NA	NA	NA	NA	NA	NA	NA	NA	NA	NA	NA	NA	NA	NA	NA	NA	NA	NA	NA	NA	NA	NA
dmr_285	0.890318	0.458688	0.571786	0.380621	0.736185	0.393873	0.746105	1.06749	1.07537	0.592519	0.939145	0.514963	0.678937	0.662894	0.695438	0.365396	0.250788	0.698763	1.13183	0.998714	0.755955	0.428976	0.729977	0.620142	1.10758	1.1718	1.45023	0.718253	0.538431	0.607533	0.878028	0.665065	0.872621	0.369963	0.984458	0.662171	0.840398	0.410903	0.86599	0.618023	0.856006	1.06186	1.2163	0.787176	0.364579	0.697888	0.746696	0.665869	0.743588
dmr_3	0.732675	0.249772	0.400779	0.380263	0.422207	0.195084	0.539051	0.949943	0.860827	0.393104	0.776214	0.553667	0.469129	0.290075	0.485321	0.377144	0.270766	0.690181	1.01327	0.856371	0.813902	0.539665	0.822213	0.758081	0.812491	0.927986	1.16868	0.568702	0.497358	0.462058	0.805401	0.695245	0.62863	0.166714	0.758931	0.458506	0.599511	0.19032	0.688048	0.58645	0.421538	0.561026	0.805866	0.474381	0.000957	0.289235	0.415096	0.325292	0.436037
dmr_308	NA	NA	NA	NA	NA	NA	NA	NA	NA	NA	NA	NA	NA	NA	NA	NA	NA	NA	NA	NA	NA	NA	NA	NA	NA	NA	NA	NA	NA	NA	NA	NA	NA	NA	NA	NA	NA	NA	NA	NA	NA	NA	NA	NA	NA	NA	NA	NA	NA
dmr_316	NA	NA	NA	NA	NA	NA	NA	NA	NA	NA	NA	NA	NA	NA	NA	NA	NA	NA	NA	NA	NA	NA	NA	NA	NA	NA	NA	NA	NA	NA	NA	NA	NA	NA	NA	NA	NA	NA	NA	NA	NA	NA	NA	NA	NA	NA	NA	NA	NA
dmr_31a	-0.242559	-0.655514	-0.597444	-0.900491	-0.414831	-0.805359	-0.517633	-0.223316	-0.136347	-0.651901	-0.294977	-0.674752	-0.510926	-0.669771	-0.63753	-0.953423	-0.879389	-0.476212	-0.103762	-0.224454	-0.463019	-0.795174	-0.569297	-0.706736	-0.189538	-0.136393	0.0401278	-0.657785	-0.815174	-0.809596	-0.555247	-0.790166	-0.221718	-0.711147	-0.12301	-0.38085	-0.334971	-0.803233	-0.296102	-0.499838	-0.392821	-0.19785	-0.0292978	-0.411913	-0.977036	-0.637452	-0.592712	-0.676122	-0.574805
dmr_6	0.577801	0.104933	0.232702	0.243207	-0.000781	-0.242663	0.123341	0.529106	0.879854	0.444158	0.870729	0.608271	0.50668	0.335208	0.504231	0.40358	0.0650444	0.434034	0.7561	0.641356	0.58209	0.268772	0.563977	0.514658	0.708779	0.774723	0.995879	0.454399	0.327296	0.283777	0.643365	0.5606	0.171323	-0.296325	0.307868	0.0616179	0.101529	-0.311722	0.236772	0.172335	-0.10369	-0.0275183	0.266747	-0.0386486	-0.558321	-0.288404	-0.119459	-0.176135	-0.00162506
ebv-miR-BART1-3p	NA	NA	NA	NA	NA	NA	NA	NA	NA	NA	NA	NA	NA	NA	NA	NA	NA	NA	NA	NA	NA	NA	NA	NA	NA	NA	NA	NA	NA	NA	NA	NA	NA	NA	NA	NA	NA	NA	NA	NA	NA	NA	NA	NA	NA	NA	NA	NA	NA
ebv-miR-BART1-5p	NA	NA	NA	NA	NA	NA	NA	NA	NA	NA	NA	NA	NA	NA	NA	NA	NA	NA	NA	NA	NA	NA	NA	NA	NA	NA	NA	NA	NA	NA	NA	NA	NA	NA	NA	NA	NA	NA	NA	NA	NA	NA	NA	NA	NA	NA	NA	NA	NA
ebv-miR-BART10	NA	NA	NA	NA	NA	NA	NA	NA	NA	NA	NA	NA	NA	NA	NA	NA	NA	NA	NA	NA	NA	NA	NA	NA	NA	NA	NA	NA	NA	NA	NA	NA	NA	NA	NA	NA	NA	NA	NA	NA	NA	NA	NA	NA	NA	NA	NA	NA	NA
ebv-miR-BART10*	NA	NA	NA	NA	NA	NA	NA	NA	NA	NA	NA	NA	NA	NA	NA	NA	NA	NA	NA	NA	NA	NA	NA	NA	NA	NA	NA	NA	NA	NA	NA	NA	NA	NA	NA	NA	NA	NA	NA	NA	NA	NA	NA	NA	NA	NA	NA	NA	NA
ebv-miR-BART11-3p	NA	NA	NA	NA	NA	NA	NA	NA	NA	NA	NA	NA	NA	NA	NA	NA	NA	NA	NA	NA	NA	NA	NA	NA	NA	NA	NA	NA	NA	NA	NA	NA	NA	NA	NA	NA	NA	NA	NA	NA	NA	NA	NA	NA	NA	NA	NA	NA	NA
ebv-miR-BART11-5p	NA	NA	NA	NA	NA	NA	NA	NA	NA	NA	NA	NA	NA	NA	NA	NA	NA	NA	NA	NA	NA	NA	NA	NA	NA	NA	NA	NA	NA	NA	NA	NA	NA	NA	NA	NA	NA	NA	NA	NA	NA	NA	NA	NA	NA	NA	NA	NA	NA
ebv-miR-BART12	NA	-7.70995	-8.59771	-7.13557	-7.58739	-8.71186	-8.71374	-5.24995	-6.80205	NA	-6.35264	-7.57701	NA	-9.02214	-9.96082	-9.87466	-8.83308	NA	-9.56635	-6.69333	NA	-8.35179	NA	NA	-6.51577	-6.23734	-7.07302	NA	NA	NA	NA	NA	-7.20894	-7.54959	-5.67002	NA	-7.28884	NA	-6.50296	-8.74917	-7.41442	-9.33573	-6.85261	-7.7438	NA	NA	NA	NA	-7.78603
ebv-miR-BART13	-4.46953	-5.20957	-4.95281	-4.89207	-5.13913	-5.74396	-5.07178	-4.92543	-4.50291	-5.0012	-4.89424	-5.35456	-4.85318	-5.31663	-5.33686	-5.49898	-6.17382	-5.65249	-4.73872	-5.72218	-5.00852	-5.82464	-5.41543	-5.80705	-4.82726	-4.72745	-5.21081	-4.90328	-5.32584	-5.6873	-4.99401	-5.41089	-5.11294	-5.32261	-4.7695	-5.45745	-5.02921	-5.33125	-5.34686	-5.38553	-5.11099	-4.77947	-5.22026	-4.98798	-5.29852	-5.24698	-5.40806	-5.38143	-5.04757
ebv-miR-BART13*	NA	NA	NA	NA	NA	NA	NA	NA	NA	NA	NA	NA	NA	NA	NA	NA	NA	NA	NA	NA	NA	NA	NA	NA	NA	NA	NA	NA	NA	NA	NA	NA	NA	NA	NA	NA	NA	NA	NA	NA	NA	NA	NA	NA	NA	NA	NA	NA	NA
ebv-miR-BART14	NA	NA	NA	NA	NA	NA	NA	NA	NA	NA	NA	NA	NA	NA	NA	NA	NA	NA	NA	NA	NA	NA	NA	NA	NA	NA	NA	NA	NA	NA	NA	NA	NA	NA	NA	NA	NA	NA	NA	NA	NA	NA	NA	NA	NA	NA	NA	NA	NA
ebv-miR-BART14*	NA	NA	NA	NA	NA	NA	NA	NA	NA	NA	NA	NA	NA	NA	NA	NA	NA	NA	NA	NA	NA	NA	NA	NA	NA	NA	NA	NA	NA	NA	NA	NA	NA	NA	NA	NA	NA	NA	NA	NA	NA	NA	NA	NA	NA	NA	NA	NA	NA
ebv-miR-BART15	NA	NA	NA	NA	NA	NA	NA	NA	NA	NA	NA	NA	NA	NA	NA	NA	NA	NA	NA	NA	NA	NA	NA	NA	NA	NA	NA	NA	NA	NA	NA	NA	NA	NA	NA	NA	NA	NA	NA	NA	NA	NA	NA	NA	NA	NA	NA	NA	NA
ebv-miR-BART16	NA	-8.7189	NA	NA	NA	NA	NA	NA	NA	NA	NA	NA	NA	NA	NA	NA	NA	NA	NA	NA	NA	NA	NA	NA	-9.51845	NA	NA	NA	NA	NA	NA	NA	NA	NA	-8.02328	NA	NA	NA	NA	NA	NA	NA	NA	NA	NA	NA	NA	NA	NA
ebv-miR-BART17-3p	NA	NA	NA	NA	NA	NA	NA	NA	NA	NA	NA	NA	NA	NA	NA	NA	NA	NA	NA	NA	NA	NA	NA	NA	NA	NA	NA	NA	NA	NA	NA	NA	NA	NA	NA	NA	NA	NA	NA	NA	NA	NA	NA	NA	NA	NA	NA	NA	NA
ebv-miR-BART17-5p	NA	NA	NA	NA	NA	NA	NA	NA	NA	NA	NA	NA	NA	NA	NA	NA	NA	NA	NA	NA	NA	NA	NA	NA	NA	NA	NA	NA	NA	NA	NA	NA	NA	NA	NA	NA	NA	NA	NA	NA	NA	NA	NA	NA	NA	NA	NA	NA	NA
ebv-miR-BART18-3p	NA	NA	NA	NA	NA	NA	NA	NA	NA	NA	NA	NA	NA	NA	NA	NA	NA	NA	NA	NA	NA	NA	NA	NA	NA	NA	NA	NA	NA	NA	NA	NA	NA	NA	NA	NA	NA	NA	NA	NA	NA	NA	NA	NA	NA	NA	NA	NA	NA
ebv-miR-BART18-5p	NA	NA	NA	NA	NA	NA	NA	NA	NA	NA	NA	NA	NA	NA	NA	NA	NA	NA	NA	NA	NA	NA	NA	NA	NA	NA	NA	NA	NA	NA	NA	NA	NA	NA	NA	NA	NA	NA	NA	NA	NA	NA	NA	NA	NA	NA	NA	NA	NA
ebv-miR-BART19-3p	NA	NA	NA	NA	NA	NA	-6.9379	NA	-6.3976	NA	NA	NA	-7.76614	NA	NA	NA	NA	NA	-8.46522	NA	-7.03735	NA	-8.92037	NA	NA	NA	NA	NA	-8.21641	-8.5704	-7.77635	-10.0872	NA	NA	-9.57753	NA	NA	-9.08496	NA	NA	NA	NA	NA	-10.0458	NA	-10.0294	-6.46263	-8.79002	-8.47582
ebv-miR-BART19-5p	NA	NA	NA	NA	NA	NA	NA	NA	NA	NA	NA	NA	NA	NA	NA	NA	NA	NA	NA	NA	NA	NA	NA	NA	NA	NA	NA	NA	NA	NA	NA	NA	NA	NA	NA	NA	NA	NA	NA	NA	NA	NA	NA	NA	NA	NA	NA	NA	NA
ebv-miR-BART2-3p	NA	NA	NA	NA	NA	NA	NA	NA	NA	NA	NA	NA	NA	NA	NA	NA	NA	NA	NA	NA	NA	NA	NA	NA	NA	NA	NA	NA	NA	NA	NA	NA	NA	NA	NA	NA	NA	NA	NA	NA	NA	NA	NA	NA	NA	NA	NA	NA	NA
ebv-miR-BART2-5p	NA	NA	NA	NA	NA	NA	NA	NA	NA	NA	NA	NA	NA	NA	NA	NA	NA	NA	NA	NA	NA	NA	NA	NA	NA	NA	NA	NA	NA	NA	NA	NA	NA	NA	NA	NA	NA	NA	NA	NA	NA	NA	NA	NA	NA	NA	NA	NA	NA
ebv-miR-BART20-3p	NA	NA	NA	NA	NA	NA	NA	NA	NA	NA	NA	NA	NA	NA	NA	NA	NA	NA	NA	NA	NA	NA	NA	NA	NA	NA	NA	NA	NA	NA	NA	NA	NA	NA	NA	NA	NA	NA	NA	NA	NA	NA	NA	NA	NA	NA	NA	NA	NA
ebv-miR-BART20-5p	NA	NA	NA	NA	NA	NA	NA	NA	NA	NA	NA	NA	NA	NA	NA	NA	NA	NA	NA	NA	NA	NA	NA	NA	NA	NA	NA	NA	NA	NA	NA	NA	NA	NA	NA	NA	NA	NA	NA	NA	NA	NA	NA	NA	NA	NA	NA	NA	NA
ebv-miR-BART21-3p	NA	NA	NA	NA	NA	NA	NA	NA	NA	NA	NA	NA	NA	NA	NA	NA	NA	NA	NA	NA	NA	NA	NA	NA	NA	NA	NA	NA	NA	NA	NA	NA	NA	NA	NA	NA	NA	NA	NA	NA	NA	NA	NA	NA	NA	NA	NA	NA	NA
ebv-miR-BART21-5p	NA	NA	NA	NA	NA	NA	NA	NA	NA	NA	NA	NA	NA	NA	NA	NA	NA	NA	NA	NA	NA	NA	NA	NA	NA	NA	NA	NA	NA	NA	NA	NA	NA	NA	NA	NA	NA	NA	NA	NA	NA	NA	NA	NA	NA	NA	NA	NA	NA
ebv-miR-BART22	NA	NA	NA	NA	NA	NA	NA	NA	NA	NA	NA	NA	NA	NA	NA	NA	NA	NA	NA	NA	NA	NA	NA	NA	NA	NA	NA	NA	NA	NA	NA	NA	NA	NA	NA	NA	NA	NA	NA	NA	NA	NA	NA	NA	NA	NA	NA	NA	NA
ebv-miR-BART3	NA	NA	NA	NA	NA	NA	NA	NA	NA	NA	NA	NA	NA	NA	NA	NA	NA	NA	NA	NA	NA	NA	NA	NA	NA	NA	NA	NA	NA	NA	NA	NA	NA	NA	NA	NA	NA	NA	NA	NA	NA	NA	NA	NA	NA	NA	NA	NA	NA
ebv-miR-BART3*	NA	NA	NA	NA	NA	NA	NA	NA	NA	NA	NA	NA	NA	NA	NA	NA	NA	NA	NA	NA	NA	NA	NA	NA	NA	NA	NA	NA	NA	NA	NA	NA	NA	NA	NA	NA	NA	NA	NA	NA	NA	NA	NA	NA	NA	NA	NA	NA	NA
ebv-miR-BART4	NA	NA	NA	NA	NA	NA	NA	NA	NA	NA	NA	NA	NA	NA	NA	NA	NA	NA	NA	NA	NA	NA	NA	NA	NA	NA	NA	NA	NA	NA	NA	NA	NA	NA	NA	NA	NA	NA	NA	NA	NA	NA	NA	NA	NA	NA	NA	NA	NA
ebv-miR-BART4*	NA	NA	NA	NA	NA	NA	NA	NA	NA	NA	NA	NA	NA	NA	NA	NA	NA	NA	NA	NA	NA	NA	NA	NA	NA	NA	NA	NA	NA	NA	NA	NA	NA	NA	NA	NA	NA	NA	NA	NA	NA	NA	NA	NA	NA	NA	NA	NA	NA
ebv-miR-BART5	NA	NA	NA	NA	NA	NA	NA	NA	NA	NA	NA	NA	NA	NA	NA	NA	NA	NA	NA	NA	NA	NA	NA	NA	NA	NA	NA	NA	NA	NA	NA	NA	NA	NA	NA	NA	NA	NA	NA	NA	NA	NA	NA	NA	NA	NA	NA	NA	NA
ebv-miR-BART5*	NA	NA	NA	NA	NA	NA	NA	NA	NA	NA	NA	NA	NA	NA	NA	NA	NA	NA	NA	NA	NA	NA	NA	NA	NA	NA	NA	NA	NA	NA	NA	NA	NA	NA	NA	NA	NA	NA	NA	NA	NA	NA	NA	NA	NA	NA	NA	NA	NA
ebv-miR-BART6-3p	NA	NA	NA	NA	NA	NA	NA	NA	NA	NA	NA	NA	NA	NA	NA	NA	NA	NA	NA	NA	NA	NA	NA	NA	NA	NA	NA	NA	NA	NA	NA	NA	NA	NA	NA	NA	NA	NA	NA	NA	NA	NA	NA	NA	NA	NA	NA	NA	NA
ebv-miR-BART6-5p	NA	NA	NA	NA	NA	NA	NA	NA	NA	NA	NA	NA	NA	NA	NA	NA	NA	NA	NA	NA	NA	NA	NA	NA	NA	NA	NA	NA	NA	NA	NA	NA	NA	NA	NA	NA	NA	NA	NA	NA	NA	NA	NA	NA	NA	NA	NA	NA	NA
ebv-miR-BART7	NA	NA	NA	NA	NA	NA	NA	NA	NA	NA	NA	NA	NA	NA	NA	NA	NA	NA	NA	NA	NA	NA	NA	NA	NA	NA	NA	NA	NA	NA	NA	NA	NA	NA	NA	NA	NA	NA	NA	NA	NA	NA	NA	NA	NA	NA	NA	NA	NA
ebv-miR-BART7*	NA	NA	NA	NA	NA	NA	NA	NA	NA	NA	NA	NA	NA	NA	NA	NA	NA	NA	NA	NA	NA	NA	NA	NA	NA	NA	NA	NA	NA	NA	NA	NA	NA	NA	NA	NA	NA	NA	NA	NA	NA	NA	NA	NA	NA	NA	NA	NA	NA
ebv-miR-BART8	NA	NA	NA	NA	NA	NA	NA	NA	NA	NA	NA	NA	NA	NA	NA	NA	NA	NA	NA	NA	NA	NA	NA	NA	NA	NA	NA	NA	NA	NA	NA	NA	NA	NA	NA	NA	NA	NA	NA	NA	NA	NA	NA	NA	NA	NA	NA	NA	NA
ebv-miR-BART8*	NA	NA	NA	NA	NA	NA	NA	NA	NA	NA	NA	NA	NA	NA	NA	NA	NA	NA	NA	NA	NA	NA	NA	NA	NA	NA	NA	NA	NA	NA	NA	NA	NA	NA	NA	NA	NA	NA	NA	NA	NA	NA	NA	NA	NA	NA	NA	NA	NA
ebv-miR-BART9	NA	NA	NA	NA	NA	NA	NA	NA	NA	NA	NA	NA	NA	NA	NA	NA	NA	NA	NA	NA	NA	NA	NA	NA	NA	NA	NA	NA	NA	NA	NA	NA	NA	NA	NA	NA	NA	NA	NA	NA	NA	NA	NA	NA	NA	NA	NA	NA	NA
ebv-miR-BART9*	NA	NA	NA	NA	NA	NA	NA	NA	NA	NA	NA	NA	NA	NA	NA	NA	NA	NA	NA	NA	NA	NA	NA	NA	NA	NA	NA	NA	NA	NA	NA	NA	NA	NA	NA	NA	NA	NA	NA	NA	NA	NA	NA	NA	NA	NA	NA	NA	NA
ebv-miR-BHRF1-1	NA	NA	NA	NA	NA	NA	NA	NA	NA	NA	NA	NA	NA	NA	NA	NA	NA	NA	NA	NA	NA	NA	NA	NA	NA	NA	NA	NA	NA	NA	NA	NA	NA	NA	NA	NA	NA	NA	NA	NA	NA	NA	NA	NA	NA	NA	NA	NA	NA
ebv-miR-BHRF1-2	NA	NA	NA	NA	NA	NA	NA	NA	NA	NA	NA	NA	NA	NA	NA	NA	NA	NA	NA	NA	NA	NA	NA	NA	NA	NA	NA	NA	NA	NA	NA	NA	NA	NA	NA	NA	NA	NA	NA	NA	NA	NA	NA	NA	NA	NA	NA	NA	NA
ebv-miR-BHRF1-2*	NA	NA	NA	NA	NA	NA	NA	NA	NA	NA	NA	NA	NA	NA	NA	NA	NA	NA	NA	NA	NA	NA	NA	NA	NA	NA	NA	NA	NA	NA	NA	NA	NA	NA	NA	NA	NA	NA	NA	NA	NA	NA	NA	NA	NA	NA	NA	NA	NA
ebv-miR-BHRF1-3	NA	NA	NA	NA	NA	NA	NA	NA	NA	NA	NA	NA	NA	NA	NA	NA	NA	NA	NA	NA	NA	NA	NA	NA	NA	NA	NA	NA	NA	NA	NA	NA	NA	NA	NA	NA	NA	NA	NA	NA	NA	NA	NA	NA	NA	NA	NA	NA	NA
hbv-miR-B20	NA	NA	NA	NA	NA	NA	NA	NA	NA	NA	NA	NA	NA	NA	NA	NA	NA	NA	NA	NA	NA	NA	NA	NA	NA	NA	NA	NA	NA	NA	NA	NA	NA	NA	NA	NA	NA	NA	NA	NA	NA	NA	NA	NA	NA	NA	NA	NA	NA
hbv-miR-B2RC	-7.47912	-8.53655	NA	-7.99076	-7.24454	NA	-6.71901	-6.88864	-6.86809	-8.30871	-7.87727	-8.26578	-8.02748	-8.99145	-8.55231	NA	-8.97616	-8.64028	-6.57017	-8.33914	-7.64902	NA	-8.85732	NA	-6.01044	-6.31173	-7.67919	-6.44361	NA	NA	-8.44179	NA	-8.09166	-8.45046	-8.12866	-8.17432	-8.02951	-7.76381	NA	-8.41555	-8.02003	-8.09648	NA	-8.13331	-7.05818	NA	NA	-8.35163	-8.18593
hbv-miR-B4	NA	NA	NA	NA	NA	NA	NA	NA	NA	NA	NA	NA	NA	NA	NA	NA	NA	NA	NA	NA	NA	NA	NA	NA	NA	NA	NA	NA	NA	NA	NA	NA	NA	NA	NA	NA	NA	NA	NA	NA	NA	NA	NA	NA	NA	NA	NA	NA	NA
hcmv-miR-UL112	NA	NA	NA	NA	NA	NA	NA	NA	NA	NA	NA	NA	NA	NA	NA	NA	NA	NA	NA	NA	NA	NA	NA	NA	NA	NA	NA	NA	NA	NA	NA	NA	NA	NA	NA	NA	NA	NA	NA	NA	NA	NA	NA	NA	NA	NA	NA	NA	NA
hcmv-miR-UL148D	NA	NA	NA	NA	NA	NA	NA	NA	NA	NA	NA	NA	-9.43488	NA	NA	NA	-9.97976	NA	NA	NA	NA	NA	NA	NA	NA	NA	NA	NA	NA	NA	NA	NA	NA	NA	NA	NA	NA	NA	NA	NA	NA	NA	NA	NA	NA	NA	NA	NA	NA
hcmv-miR-UL22A	NA	NA	NA	NA	NA	NA	NA	NA	NA	NA	NA	NA	NA	NA	NA	NA	NA	NA	NA	NA	NA	NA	NA	NA	NA	NA	NA	NA	NA	NA	NA	NA	NA	NA	NA	NA	NA	NA	NA	NA	NA	NA	NA	NA	NA	NA	NA	NA	NA
hcmv-miR-UL22A*	NA	NA	NA	NA	NA	NA	NA	NA	NA	NA	NA	NA	NA	NA	NA	NA	NA	NA	NA	NA	NA	NA	NA	NA	NA	NA	NA	NA	NA	NA	NA	NA	NA	NA	NA	NA	NA	NA	NA	NA	NA	NA	NA	NA	NA	NA	NA	NA	NA
hcmv-miR-UL36	NA	NA	NA	NA	NA	NA	NA	NA	NA	NA	NA	NA	NA	NA	NA	NA	NA	NA	NA	NA	NA	NA	NA	NA	NA	NA	NA	NA	NA	NA	NA	NA	NA	NA	NA	NA	NA	NA	NA	NA	NA	NA	NA	NA	NA	NA	NA	NA	NA
hcmv-miR-UL36*	NA	NA	NA	NA	NA	NA	NA	NA	NA	NA	NA	NA	NA	NA	NA	NA	NA	NA	NA	NA	NA	NA	NA	NA	NA	NA	NA	NA	NA	NA	NA	NA	NA	NA	NA	NA	NA	NA	NA	NA	NA	NA	NA	NA	NA	NA	NA	NA	NA
hcmv-miR-UL70-3p	-4.70403	-5.45774	-6.31548	-4.32759	-4.75822	-6.74202	-4.23964	-3.70987	-4.59818	-6.80196	-4.6287	-5.20506	-5.46749	-5.93513	-4.97155	-6.03359	-6.54792	-5.67387	-4.5722	-5.71842	-4.62514	-7.09067	-5.08185	-5.96828	-3.4064	-4.04056	-4.75259	-4.25089	-5.61465	-5.52344	-4.53543	-5.59069	-4.94417	-5.2473	-5.34192	-6.07022	-4.4865	-4.8703	-5.35849	-4.65883	-5.45581	-5.34317	-5.68957	-5.98799	-4.18955	-6.36584	-5.91973	-5.25466	-5.25743
hcmv-miR-UL70-5p	NA	NA	NA	NA	NA	NA	NA	NA	NA	NA	NA	NA	NA	NA	NA	NA	NA	NA	-7.41277	NA	NA	NA	NA	NA	NA	NA	NA	NA	NA	NA	NA	NA	NA	NA	NA	NA	NA	NA	NA	NA	NA	NA	NA	NA	NA	NA	NA	NA	NA
hcmv-miR-US25-1	NA	NA	NA	NA	NA	NA	NA	NA	NA	NA	NA	NA	NA	NA	NA	NA	NA	NA	NA	NA	NA	NA	NA	NA	NA	NA	NA	NA	NA	NA	NA	NA	NA	NA	NA	NA	NA	NA	NA	NA	NA	NA	NA	NA	NA	NA	NA	NA	NA
hcmv-miR-US25-1*	NA	NA	NA	NA	NA	NA	NA	NA	NA	NA	NA	NA	NA	NA	NA	NA	NA	NA	NA	NA	NA	NA	NA	NA	NA	NA	NA	NA	NA	NA	NA	NA	NA	NA	NA	NA	NA	NA	NA	NA	NA	NA	NA	NA	NA	NA	NA	NA	NA
hcmv-miR-US25-2-3p	NA	NA	NA	NA	NA	NA	NA	NA	NA	NA	NA	NA	NA	NA	NA	NA	NA	NA	NA	NA	NA	NA	NA	NA	NA	NA	NA	NA	NA	NA	NA	NA	NA	NA	NA	NA	NA	NA	NA	NA	NA	NA	NA	NA	NA	NA	NA	NA	NA
hcmv-miR-US25-2-5p	NA	NA	NA	NA	NA	NA	NA	NA	NA	NA	NA	NA	NA	NA	NA	NA	NA	NA	NA	NA	NA	NA	NA	NA	NA	NA	NA	NA	NA	NA	NA	NA	NA	NA	NA	NA	NA	NA	NA	NA	NA	NA	NA	NA	NA	NA	NA	NA	NA
hcmv-miR-US33-3p	NA	NA	NA	NA	NA	NA	NA	NA	NA	NA	NA	NA	NA	NA	NA	NA	NA	NA	NA	NA	NA	NA	NA	NA	NA	NA	NA	NA	NA	NA	NA	NA	NA	NA	NA	NA	NA	NA	NA	NA	NA	NA	NA	NA	NA	NA	NA	NA	NA
hcmv-miR-US33-5p	NA	NA	NA	NA	NA	NA	NA	NA	NA	NA	NA	NA	NA	NA	NA	NA	NA	NA	NA	NA	NA	NA	NA	NA	NA	NA	NA	NA	NA	NA	NA	NA	NA	NA	NA	NA	NA	NA	NA	NA	NA	NA	NA	NA	NA	NA	NA	NA	NA
hcmv-miR-US4	-9.18341	-6.37785	NA	-6.46027	-7.3614	NA	-9.28594	-8.27266	-7.43522	NA	-6.56575	NA	-9.00475	NA	NA	NA	NA	NA	-7.60041	-7.51232	NA	NA	NA	NA	-6.96482	-6.29991	-4.69372	-5.3445	NA	NA	-5.43085	NA	-9.11854	-6.79877	NA	NA	-8.53563	-9.89942	NA	-9.45175	NA	NA	NA	NA	NA	NA	NA	NA	NA
hcmv-miR-US5-1	NA	NA	NA	NA	NA	NA	NA	NA	NA	NA	NA	NA	NA	NA	NA	NA	NA	NA	NA	NA	NA	NA	NA	NA	NA	NA	NA	NA	NA	NA	NA	NA	NA	NA	NA	NA	NA	NA	NA	NA	NA	NA	NA	NA	NA	NA	NA	NA	NA
hcmv-miR-US5-2	NA	NA	NA	NA	NA	NA	NA	NA	NA	NA	NA	NA	NA	NA	NA	NA	NA	NA	NA	NA	NA	NA	NA	NA	NA	NA	NA	NA	NA	NA	NA	NA	NA	NA	NA	NA	NA	NA	NA	NA	NA	NA	NA	NA	NA	NA	NA	NA	NA
hiv1-miR-H1	-7.49361	NA	-7.744	-7.24669	NA	NA	-8.48747	-7.23556	-6.62748	NA	-7.02416	-8.16726	-8.33308	NA	-7.46809	NA	-8.46784	-7.25023	-5.82658	-8.1159	-8.18482	NA	-8.10305	NA	-5.63351	-6.46194	-7.25073	-5.95778	-8.76104	NA	-8.19238	NA	-7.64089	-7.88773	-7.94745	-8.56238	-7.96468	-8.35495	-8.82382	-8.49452	NA	-6.40296	-6.76734	-8.55194	-7.94062	NA	-7.9798	-8.43368	-7.83003
hiv1-miR-N367	NA	NA	NA	NA	NA	NA	NA	NA	NA	NA	NA	NA	NA	NA	NA	NA	NA	NA	NA	NA	NA	NA	NA	NA	NA	NA	NA	NA	NA	NA	NA	NA	NA	NA	NA	NA	NA	NA	NA	NA	NA	NA	NA	NA	NA	NA	NA	NA	NA
hiv1-miR-TAR-3p	NA	NA	NA	NA	NA	NA	NA	NA	NA	NA	NA	NA	NA	NA	NA	NA	NA	NA	NA	NA	NA	NA	NA	NA	NA	NA	NA	NA	NA	NA	NA	NA	NA	NA	NA	NA	NA	NA	NA	NA	NA	NA	NA	NA	NA	NA	NA	NA	NA
hiv1-miR-TAR-5p	NA	NA	NA	NA	NA	NA	NA	NA	NA	NA	NA	NA	NA	NA	NA	NA	NA	NA	NA	NA	NA	NA	NA	NA	NA	NA	NA	NA	NA	NA	NA	NA	NA	NA	NA	NA	NA	NA	NA	NA	NA	NA	NA	NA	NA	NA	NA	NA	NA
hsa-let-7a-3p	-9.27046	-9.03272	-8.87849	NA	NA	NA	-9.26668	-9.15721	-8.01127	-8.94735	-8.46596	-8.78621	-8.88983	-9.29839	-9.32664	-9.71261	-8.55658	-8.75974	-8.70231	-8.60405	-8.91024	-9.88396	-8.87552	-9.20159	-7.60826	-7.9072	-8.25515	-7.97973	-9.03904	-9.23819	-8.45244	-8.7465	-8.01597	-8.81537	-8.09807	-9.32223	-9.25156	-8.8996	-9.18593	-9.53555	-8.42679	-8.20673	-7.67232	-8.92699	-9.07701	-9.24057	-9.09866	-9.43451	-7.801
hsa-let-7a-5p	3.31364	2.91522	3.53006	2.32731	3.08894	2.82718	3.01268	3.30051	3.10867	2.59185	3.03991	3.12381	3.16717	3.16143	3.06379	2.93218	3.27501	3.01716	3.018	3.23658	2.8251	2.65051	3.09526	2.65719	3.25663	3.16458	2.90428	2.76245	2.61107	2.70618	3.01019	3.09495	2.88688	2.71536	3.37368	2.87424	3.03979	3.22821	3.24823	3.0301	2.7438	3.35297	3.35889	2.79309	2.81011	2.52433	2.9677	3.00463	3.41013
hsa-let-7b-3p	NA	-9.80985	-9.82502	-7.12103	-7.47646	-8.32624	-7.53079	-7.1782	-7.50542	-8.09887	-7.81736	-7.63786	-7.60151	-10.1107	-9.92961	-9.90586	-8.59229	-7.91244	-8.47325	-8.20329	-9.37735	NA	-8.24918	-7.89483	-7.68033	-7.17549	-7.13212	-8.88208	-9.73963	-7.89501	-7.95654	-8.37507	-8.34275	-8.46184	-7.28528	-8.00008	-7.54715	-8.01649	-7.50684	-7.64026	-8.02097	-7.77685	-7.25408	-7.69582	NA	-7.69695	-8.66614	-8.82527	-9.55593
hsa-let-7b-5p	2.47512	1.8699	2.43915	1.11654	2.08136	1.82153	1.95263	2.23274	1.23123	1.09542	2.00234	1.76939	2.18993	2.15888	2.17672	1.85398	2.41292	2.26812	2.23109	2.14571	1.96438	1.80084	2.26331	1.72038	2.50638	2.35502	1.81065	1.01659	1.65108	1.73608	2.02345	2.19737	2.07218	1.61981	2.62473	1.751	2.14895	2.40418	2.38188	2.1508	1.44583	2.46028	2.45488	1.73201	1.99504	1.57489	2.05719	2.01226	2.51147
hsa-let-7c	1.1959	0.498366	1.08117	-0.0239582	1.07749	0.753565	1.02474	1.25712	0.0018177	0.142597	0.797384	0.530272	1.28302	1.33092	1.32354	1.04127	0.927138	0.666808	0.557324	0.514211	1.01067	0.661695	1.23928	0.67127	1.24103	1.04231	0.54058	0.273321	0.813665	0.656739	1.13924	1.29683	0.489678	0.31328	1.15024	0.505446	1.0813	1.29801	1.36498	1.07654	0.188183	0.988461	1.12119	0.971746	1.00383	0.628672	1.14336	1.12294	1.38963
hsa-let-7d-3p	NA	NA	-9.2449	-7.99155	NA	NA	NA	NA	NA	-9.05644	-9.45025	-7.71756	NA	-9.93789	NA	NA	-10.1601	-9.79839	NA	-9.11791	NA	NA	NA	NA	NA	NA	-9.37026	-9.99977	-9.70429	NA	NA	NA	NA	-9.42599	NA	NA	NA	-9.80183	NA	NA	NA	-9.36421	-9.50896	-9.82824	NA	NA	NA	NA	-9.70885
hsa-let-7d-5p	-0.334742	-0.194772	0.249982	-0.980435	-0.684875	-0.787284	-0.564472	-0.208412	-0.688741	0.432145	0.273888	1.14951	-0.410951	-0.312336	-0.575127	-0.667697	-0.175191	-0.278699	-0.0194712	0.980477	-0.690115	-0.941378	-0.732094	-0.971828	0.0627556	-0.399515	-0.00405502	-0.493009	-0.976781	-0.892101	-0.65188	-0.652771	-0.0747204	-0.0116549	-0.197315	-0.406638	-0.559653	-0.22028	-0.560536	-0.496326	-0.206714	0.185029	0.11122	-0.09688	-0.814804	-1.0289	-0.63597	-0.628935	-0.160656
hsa-let-7e-3p	NA	NA	NA	NA	NA	NA	NA	NA	NA	NA	NA	NA	NA	NA	NA	NA	NA	NA	NA	NA	NA	NA	NA	NA	NA	NA	NA	NA	NA	NA	NA	NA	NA	NA	NA	NA	NA	NA	NA	NA	NA	NA	NA	NA	NA	NA	NA	NA	NA
hsa-let-7e-5p	-1.05004	-1.02674	-0.554697	-1.83517	-1.15689	-1.13115	-0.820368	-0.684359	-0.523709	-0.867369	-0.924594	-1.2893	-0.772057	-0.370588	-1.02202	-0.984928	0.144027	-0.477248	-0.341012	-2.07063	-0.736942	-1.17711	-1.02964	-1.14829	-1.04362	-1.06248	-0.397604	1.19564	-1.19973	-1.35517	-1.11517	-0.941353	-2.58704	-1.1728	-1.17372	-1.1046	-0.940622	-0.00374699	-0.849639	-0.757453	-0.935859	-0.396217	-0.633299	-0.857971	-0.883326	-1.60994	-0.794421	-0.862859	-0.499676
hsa-let-7f-1-3p	-9.3169	-8.81125	-9.45081	NA	-7.3607	-8.72317	-7.49374	-7.19119	-7.00758	-7.69214	-7.15896	-8.03704	-7.86245	-8.21922	-7.67911	-9.95388	-8.10008	-7.70695	-8.29468	-8.75481	-7.84783	-8.59858	-7.67502	-8.34873	-7.27072	-7.1365	-7.05385	-8.69428	-8.68095	-7.67246	-7.39325	-7.58629	-7.70137	-8.56193	-7.27262	-7.51034	-7.35803	-7.91007	-7.24963	-7.47713	-9.54177	-7.74548	-7.16452	-7.5754	NA	-7.49181	-7.93584	-7.76679	-7.91146
hsa-let-7f-2-3p	NA	NA	NA	NA	NA	NA	NA	NA	NA	NA	NA	-9.8187	NA	NA	NA	NA	-9.97371	NA	NA	NA	NA	NA	NA	NA	NA	NA	NA	-9.24917	NA	NA	NA	NA	NA	NA	NA	NA	NA	NA	NA	NA	-9.18586	NA	NA	NA	NA	NA	NA	NA	NA
hsa-let-7f-5p	2.91493	2.72401	3.39207	2.21151	2.77722	2.52217	2.77789	3.07158	2.64652	2.73725	2.97702	3.23624	2.87489	2.8733	2.72562	2.65403	2.91048	2.60855	2.7122	3.11526	2.38557	2.23468	2.60908	2.24953	3.01397	2.67565	2.81871	2.57964	2.281	2.37879	2.71633	2.65854	2.52909	2.66054	2.91104	2.36544	2.64613	2.81628	2.76693	2.63014	2.75519	3.20524	3.04597	2.57493	2.45832	2.29513	2.67035	2.73172	3.05085
hsa-let-7g-3p	NA	NA	NA	NA	NA	NA	NA	NA	NA	NA	NA	NA	NA	NA	NA	NA	NA	NA	NA	NA	NA	NA	NA	NA	NA	NA	NA	NA	NA	NA	NA	NA	NA	NA	NA	NA	NA	NA	NA	NA	NA	NA	NA	NA	NA	NA	NA	NA	NA
hsa-let-7g-5p	0.566816	0.241752	0.783983	0.78177	1.29407	0.89535	1.26844	1.8522	0.536413	0.753559	1.39065	1.20293	1.2262	1.29949	1.05289	1.05874	1.09389	0.737101	0.645613	1.01401	0.972263	0.899255	1.31773	0.796214	1.40442	0.640858	0.520239	1.13632	0.696727	0.992404	1.1439	1.14322	0.707879	0.381184	0.731628	0.949954	1.31657	1.49317	1.39426	1.52845	0.939592	1.03758	0.653067	1.12638	1.15764	0.931508	1.18636	1.24078	0.859859
hsa-let-7i-3p	NA	-9.49424	-8.6152	-8.94393	-9.62632	-9.5542	NA	-8.70031	-8.77548	-8.8238	-8.03789	-8.03141	-9.40775	-8.49246	-9.32417	-9.66243	-6.7508	-9.32197	-9.3119	-8.92348	-9.64816	-10.1028	-9.8282	-9.92478	-8.54704	-8.82547	-8.66901	-7.95776	-9.9143	-9.71144	-9.70463	-9.364	-9.53949	NA	-9.23083	-8.64517	-9.69479	-9.47011	-9.82197	-9.20177	-8.9713	-7.79343	-8.72673	-9.47909	-9.65405	NA	-9.44885	-9.92025	-8.21645
hsa-let-7i-5p	0.89199	0.637863	1.45018	1.07186	0.724751	0.767301	0.628777	1.60116	0.902546	1.15757	1.53912	1.58762	0.647136	0.864433	0.78206	0.494219	2.84475	0.986098	1.35869	1.78412	0.619665	0.161197	0.490775	0.333448	1.69992	1.37686	1.33714	1.46899	0.149044	0.393012	0.535055	0.634345	0.910442	0.817337	1.17452	1.92257	0.753692	1.10943	0.815853	1.34656	1.27233	1.79319	1.42347	0.98391	0.773329	0.0857525	0.695831	0.504943	1.13086
hsa-miR-1	-5.69501	-3.0219	-3.51124	-3.55118	-1.86358	-1.90108	-0.541279	-0.952463	-6.48427	-4.08488	-2.82188	-3.60665	0.0120535	0	-0.960367	-0.525299	-2.44626	-1.45347	-3.3172	-6.76633	-0.754388	-0.914827	-0.947694	-1.24427	-2.01716	-5.97238	-5.9766	-3.56013	-0.80411	-2.34871	-0.987851	-1.74753	-5.94661	-5.91678	-6.89057	-4.05592	-0.961244	0.644169	-1.42961	-1.09833	-3.6944	-5.35883	-3.43661	-5.0079	-0.589017	-1.64829	-0.347732	-0.265852	-3.03192
hsa-miR-100-3p	NA	NA	NA	NA	NA	NA	NA	NA	NA	NA	NA	NA	NA	NA	NA	NA	NA	NA	NA	NA	NA	NA	NA	NA	NA	NA	NA	NA	NA	NA	NA	NA	NA	NA	NA	NA	NA	NA	NA	NA	NA	NA	NA	NA	NA	NA	NA	NA	NA
hsa-miR-100-5p	-2.08922	-2.35757	-1.13856	-2.07741	-0.689096	-1.29766	-0.560665	-0.52666	-2.48931	-2.42319	-1.47761	-2.04501	-0.416773	-0.18749	-0.433088	-0.427013	-0.737126	-0.863211	-1.31286	-3.58866	-0.288532	-0.823036	-0.370893	-0.607653	-1.03578	-2.29949	-2.73513	-0.689589	-0.608631	-1.01557	-0.520617	-0.405099	-3.23907	-1.93151	-3.25493	-1.5746	-0.431084	0.295434	-0.211517	-0.325945	-2.07141	-1.20684	-1.64346	-1.62121	-0.177551	-0.750814	-0.466496	-0.418125	-1.41244
hsa-miR-101-3p	-2.7571	-2.19688	-1.80277	-2.11406	-1.18256	-2.1258	-1.29037	-1.03071	-1.87817	-1.73391	-1.42623	-1.30252	-1.16718	-1.08175	-1.30248	-1.20999	-1.32292	-1.75974	-2.43253	-2.52096	-1.85395	-1.90188	-1.2522	-1.6608	-1.53597	-2.05007	-2.68062	-1.42409	-1.94317	-1.96247	-1.38164	-1.7276	-2.2233	-2.47399	-3.11551	-1.2559	-1.31285	-0.691925	-1.21413	-1.05055	-2.00831	-1.52968	-1.72397	-2.87818	-1.00185	-1.36091	-1.24737	-1.16468	-1.8652
hsa-miR-101-5p	NA	NA	NA	NA	NA	NA	-8.98879	NA	NA	NA	-9.08226	NA	NA	-9.09471	NA	-9.23923	-8.2268	-9.36387	NA	NA	NA	-9.53234	-9.26718	-9.27821	NA	NA	NA	NA	NA	NA	-9.31483	-9.45374	NA	NA	NA	NA	-9.20687	-7.67152	-9.15855	-8.9501	NA	NA	NA	NA	-8.9255	-9.10452	-9.12743	-9.09048	NA
hsa-miR-103a-2-5p	NA	NA	NA	NA	NA	NA	NA	NA	NA	NA	NA	NA	NA	NA	NA	NA	NA	NA	NA	NA	NA	NA	NA	NA	NA	NA	NA	NA	NA	NA	NA	NA	NA	NA	NA	NA	NA	NA	NA	NA	NA	NA	NA	NA	NA	NA	NA	NA	NA
hsa-miR-103a-3p	-0.248362	-0.113626	0.0957212	-0.488497	-0.449594	-0.323713	-0.431211	-0.0704174	-0.227148	0.742177	0.699149	1.45038	-0.31841	-0.296	-0.113103	-0.670835	0.687389	0.0932836	0.350082	0.205079	-0.559478	-0.742061	-0.404407	-0.771145	-0.10474	-0.111544	-0.181793	0.860043	-0.85848	-0.725635	-0.491461	-0.579633	0.0186815	0.0311594	0.605364	0.464226	-0.352981	-0.414538	-0.460045	-0.338819	0.00895119	-0.209881	0.427815	0.342677	-0.714544	-0.789497	-0.282851	-0.324099	0.0146227
hsa-miR-103b	NA	NA	NA	NA	NA	NA	NA	NA	NA	NA	NA	NA	NA	NA	NA	NA	NA	NA	NA	NA	NA	NA	NA	NA	NA	NA	NA	NA	NA	NA	NA	NA	NA	NA	NA	NA	NA	NA	NA	NA	NA	NA	NA	NA	NA	NA	NA	NA	NA
hsa-miR-105-3p	NA	NA	NA	NA	NA	NA	NA	NA	NA	NA	NA	NA	NA	NA	NA	NA	NA	NA	NA	NA	NA	NA	NA	NA	NA	NA	NA	NA	NA	NA	NA	NA	NA	NA	NA	NA	NA	NA	NA	NA	NA	NA	NA	NA	NA	NA	NA	NA	NA
hsa-miR-105-5p	NA	-7.95533	-7.20867	NA	NA	NA	NA	NA	-7.97848	NA	-7.95796	-4.58575	NA	NA	NA	NA	NA	NA	NA	NA	NA	NA	NA	NA	-8.89302	-6.95751	-6.87611	NA	NA	NA	NA	NA	-8.4054	NA	-9.06298	NA	NA	NA	NA	NA	-8.18518	-7.93943	-6.68986	NA	NA	NA	NA	NA	-7.8908
hsa-miR-106a-3p	NA	NA	NA	NA	NA	NA	NA	NA	NA	NA	NA	NA	NA	NA	NA	NA	NA	NA	NA	NA	NA	NA	NA	NA	NA	NA	NA	-8.355	NA	NA	NA	NA	NA	NA	NA	NA	NA	NA	NA	NA	NA	NA	NA	NA	NA	NA	NA	NA	NA
hsa-miR-106b-3p	-9.20999	-8.21897	-9.76971	NA	NA	NA	NA	NA	-8.864	-8.22937	-9.03832	-8.61645	NA	NA	NA	NA	-8.73464	NA	-8.66623	-9.79046	NA	NA	NA	NA	-8.73765	-9.54652	-8.79694	-6.91941	NA	NA	NA	NA	-9.48059	NA	-9.18597	-9.49619	NA	NA	NA	NA	-8.353	NA	-9.22099	-9.44263	NA	NA	NA	NA	NA
hsa-miR-106b-5p	-0.366507	0.202013	-0.947686	-1.02703	-1.08356	-1.36193	-1.1288	-0.709766	-0.220065	0.5345	0.342841	0.839356	-1.19115	-1.26233	-1.24885	-1.53042	0.709022	-0.383454	0.191357	-0.0685511	-1.37187	-1.39069	-1.45358	-1.56001	0.579394	-0.507726	-0.230199	1.47849	-1.80111	-1.72759	-1.38966	-1.57954	-0.449634	-0.299481	0.0380335	0.402385	-1.11442	-1.30649	-1.21871	-0.791841	0.306673	-0.281061	-0.452214	-0.00441933	-1.65693	-1.16251	-1.20089	-1.12489	-0.943122
hsa-miR-107	-0.277654	-0.121301	-0.0106354	-0.314012	-0.185411	-0.352501	-0.312198	0.119404	-0.212428	0.625383	0.74969	1.38993	-0.240533	-0.213954	-0.123422	-0.534709	0.615025	-0.0186548	0.0147047	0.0152388	-0.490413	-0.76814	-0.508427	-0.812716	-0.00126457	-0.111173	-0.282674	0.836852	-0.903124	-0.638493	-0.442933	-0.455906	-0.236396	-0.0923128	0.273866	0.360961	-0.47394	-0.343381	-0.476676	-0.184132	-0.0358048	-0.218368	0.160269	0.258754	-0.600987	-0.625858	-0.280437	-0.178	-0.11689
hsa-miR-10a-3p	NA	NA	NA	NA	NA	NA	NA	NA	NA	NA	NA	NA	NA	NA	NA	NA	NA	-8.64096	NA	NA	NA	NA	NA	NA	NA	NA	NA	-8.63105	NA	NA	NA	NA	NA	NA	NA	NA	NA	-9.20667	NA	NA	NA	NA	NA	NA	NA	NA	NA	NA	NA
hsa-miR-10a-5p	-2.25786	-1.73067	-1.55441	-2.9789	-1.75292	-2.40899	-2.53488	-1.90786	-2.75712	-2.4537	-1.96895	-2.08079	-1.57577	-1.33349	-1.81629	-1.75934	-1.93167	-1.27711	-2.21957	-3.20712	-1.87987	-2.257	-1.86639	-1.82882	-1.74566	-2.64162	-2.66572	-1.38703	-2.10309	-1.85249	-1.89571	-1.79223	-3.89329	-3.0565	-4.00321	-2.57641	-1.66423	-0.809207	-1.51977	-2.00799	-3.172	-1.80707	-3.05074	-3.22823	-1.58023	-2.1973	-2.30277	-1.66308	-2.21168
hsa-miR-10b-3p	NA	NA	NA	NA	NA	NA	NA	NA	NA	NA	NA	-8.57977	NA	-8.87505	NA	-8.93821	NA	NA	NA	NA	NA	NA	NA	-9.00944	NA	NA	NA	-8.14911	NA	NA	NA	NA	NA	NA	NA	NA	NA	-8.9615	NA	-8.73671	NA	NA	NA	NA	NA	NA	NA	NA	NA
hsa-miR-10b-5p	-2.59951	-3.20222	-2.67915	-2.32807	-1.85998	-2.17452	-1.68137	-1.43012	-2.79168	-2.31836	-1.74053	-1.4301	-1.59787	-1.08898	-1.48329	-1.29133	-3.45983	-2.62247	-1.89284	-2.97242	-1.78661	-2.1985	-1.52991	-1.3786	-2.63989	-2.221	-2.42054	-1.14282	-2.04493	-2.59297	-1.81194	-1.44988	-2.85065	-2.87036	-3.22738	-3.10657	-1.74126	-0.916216	-1.84598	-1.43994	-2.29571	-2.33657	-2.10545	-2.48777	-1.40413	-1.80045	-1.42443	-1.46664	-1.84788
hsa-miR-1178	NA	NA	NA	NA	NA	NA	NA	NA	NA	NA	NA	NA	NA	NA	NA	NA	NA	NA	NA	NA	NA	NA	NA	NA	NA	NA	NA	NA	NA	NA	NA	NA	NA	NA	NA	NA	NA	NA	NA	NA	NA	NA	NA	NA	NA	NA	NA	NA	NA
hsa-miR-1179	NA	NA	NA	NA	NA	NA	NA	NA	NA	NA	NA	NA	NA	NA	NA	NA	NA	NA	NA	NA	NA	NA	NA	NA	NA	NA	NA	NA	NA	NA	NA	NA	NA	NA	NA	NA	NA	NA	NA	NA	NA	NA	NA	NA	NA	NA	NA	NA	NA
hsa-miR-1180	NA	NA	NA	NA	NA	NA	NA	NA	NA	NA	NA	NA	NA	NA	NA	NA	NA	NA	NA	NA	NA	NA	NA	NA	NA	NA	NA	NA	NA	NA	NA	NA	NA	NA	NA	NA	NA	NA	NA	NA	NA	NA	NA	NA	NA	NA	NA	NA	NA
hsa-miR-1181	-5.58821	-5.87606	-6.30988	-6.56037	-8.2305	-7.57935	-4.64249	-5.697	-5.06532	-4.05138	-4.90451	-4.37812	-3.79952	-6.70581	-6.68716	-7.03268	-5.38653	-6.87893	-4.45524	-5.98418	-4.28082	-7.16825	-7.40184	-7.20535	-4.92446	-5.12375	-4.89063	-5.03119	-6.47983	-7.41862	-6.69712	-6.93797	-5.04911	-6.28462	-5.91555	-4.70151	-6.69471	-6.73749	-7.06141	-7.07441	-4.959	-5.14897	-5.11439	-4.3522	-6.89259	-6.8893	-5.56068	-5.10245	-5.75935
hsa-miR-1182	NA	NA	NA	NA	NA	NA	NA	-8.01772	NA	NA	NA	NA	NA	NA	NA	NA	NA	NA	NA	NA	NA	NA	NA	NA	-7.10403	NA	NA	-7.09777	NA	NA	NA	NA	NA	NA	NA	NA	NA	NA	NA	NA	NA	NA	NA	NA	NA	NA	NA	NA	NA
hsa-miR-1183	-7.09194	NA	NA	-6.94974	-7.40498	NA	-6.97688	-6.39695	-5.87014	NA	-6.93454	-7.62188	-8.65389	NA	NA	NA	NA	-9.04489	-5.82617	NA	-7.23621	NA	-7.71092	NA	-5.94846	-5.98164	-7.18108	-6.17145	NA	NA	-7.44326	NA	-7.06433	NA	-7.30859	NA	-6.98195	NA	NA	-7.62125	-7.28827	-8.44596	-7.28877	NA	-6.37643	NA	NA	NA	NA
hsa-miR-1184	NA	NA	NA	NA	NA	NA	NA	NA	NA	NA	NA	NA	NA	NA	NA	NA	NA	NA	NA	NA	NA	NA	NA	NA	NA	NA	NA	NA	NA	NA	NA	NA	NA	NA	NA	NA	NA	NA	NA	NA	NA	NA	NA	NA	NA	NA	NA	NA	NA
hsa-miR-1185-1-3p	-6.01231	-6.71477	-6.46328	-6.3027	-6.60293	-8.21871	-6.48593	-6.03109	-5.11653	-6.14312	-6.08639	-6.18159	-5.90346	-6.66851	-6.8624	-8.1156	-6.69918	-6.03668	-4.55241	-6.36131	-5.67468	-7.67129	-6.17499	-7.31335	-5.15	-4.82621	-4.9623	-3.97898	-6.59358	-7.12889	-5.92488	-6.72041	-5.71387	-6.23993	-6.0495	-6.54879	-5.79173	-7.00336	-7.02445	-6.65426	-6.08319	-5.7073	-6.32408	-5.77521	-6.19686	-7.22496	-6.87086	-6.54518	-5.77293
hsa-miR-1185-2-3p	NA	NA	NA	NA	NA	NA	NA	-8.18645	-6.4906	-8.29908	-8.13156	-7.41513	-7.30474	-9.0478	NA	NA	-8.25351	-7.68073	-5.75262	-8.39725	-7.16864	NA	-7.51452	NA	-6.42507	-6.01344	-6.20286	-5.65079	NA	NA	-7.21263	-9.08217	-6.84973	NA	-7.45308	-8.60312	-7.15815	NA	NA	NA	-8.62305	-6.97598	NA	-7.431	-8.46994	NA	NA	NA	-7.46755
hsa-miR-1185-5p	NA	NA	-8.75056	NA	NA	NA	NA	NA	NA	NA	NA	NA	NA	NA	NA	NA	NA	NA	NA	NA	NA	NA	NA	NA	NA	NA	NA	-6.12702	NA	NA	NA	NA	NA	NA	NA	NA	NA	NA	NA	NA	NA	NA	NA	NA	NA	NA	NA	NA	NA
hsa-miR-1193	NA	NA	NA	NA	NA	NA	NA	NA	NA	NA	NA	NA	NA	NA	NA	NA	NA	NA	NA	NA	NA	NA	NA	NA	NA	NA	NA	NA	NA	NA	NA	NA	NA	NA	NA	NA	NA	NA	NA	NA	NA	NA	NA	NA	NA	NA	NA	NA	NA
hsa-miR-1197	NA	NA	NA	NA	NA	NA	NA	NA	NA	NA	NA	NA	NA	NA	NA	NA	NA	NA	NA	NA	NA	NA	NA	NA	NA	NA	NA	NA	NA	NA	NA	NA	NA	NA	NA	NA	NA	NA	NA	NA	NA	NA	NA	NA	NA	NA	NA	NA	NA
hsa-miR-1200	NA	NA	NA	NA	NA	NA	NA	NA	NA	NA	NA	NA	NA	NA	NA	NA	NA	NA	NA	NA	NA	NA	NA	NA	NA	NA	NA	NA	NA	NA	NA	NA	NA	NA	NA	NA	NA	NA	NA	NA	NA	NA	NA	NA	NA	NA	NA	NA	NA
hsa-miR-1202	-1.82708	-1.847	-3.45066	-1.43358	-1.08943	-3.03929	-0.725633	-0.581338	0.0995092	-2.04915	-0.986368	-1.61338	-0.342037	-1.38702	-0.584691	-2.88576	-2.02622	-1.02294	-0.485414	-0.708018	-0.355905	-3.52183	-0.9559	-1.77989	0.824398	0.553622	-0.667783	-0.39736	-1.74943	-1.75413	-0.82457	-1.50786	-1.03103	-0.525387	-1.51794	-2.84092	-0.412994	0.0319185	-1.19103	-0.560307	-1.18232	-0.632855	-1.8806	-2.23934	-0.025815	-2.194	-1.49458	-0.714845	-0.658868
hsa-miR-1203	NA	NA	NA	NA	NA	NA	NA	NA	NA	NA	NA	NA	NA	NA	NA	NA	NA	NA	NA	NA	NA	NA	NA	NA	NA	NA	NA	NA	NA	NA	NA	NA	NA	NA	NA	NA	NA	NA	NA	NA	NA	NA	NA	NA	NA	NA	NA	NA	NA
hsa-miR-1204	NA	NA	NA	NA	NA	NA	NA	NA	NA	NA	NA	NA	NA	NA	NA	NA	NA	NA	NA	NA	NA	NA	NA	NA	NA	NA	NA	NA	NA	NA	NA	NA	NA	NA	NA	NA	NA	NA	NA	NA	NA	NA	NA	NA	NA	NA	NA	NA	NA
hsa-miR-1205	NA	NA	NA	NA	NA	NA	NA	NA	NA	NA	NA	NA	NA	NA	NA	NA	NA	NA	NA	NA	NA	NA	NA	NA	NA	NA	NA	NA	NA	NA	NA	NA	NA	NA	NA	NA	NA	NA	NA	NA	NA	NA	NA	NA	NA	NA	NA	NA	NA
hsa-miR-1206	NA	NA	NA	NA	NA	NA	NA	NA	NA	NA	NA	NA	NA	NA	NA	NA	NA	NA	NA	NA	NA	NA	NA	NA	NA	NA	NA	NA	NA	NA	NA	NA	NA	NA	NA	NA	NA	NA	NA	NA	NA	NA	NA	NA	NA	NA	NA	NA	NA
hsa-miR-1207-3p	NA	NA	NA	NA	NA	NA	NA	NA	NA	NA	NA	NA	NA	NA	NA	NA	NA	NA	-8.16065	NA	NA	NA	NA	NA	NA	-7.93795	NA	NA	NA	NA	NA	NA	NA	NA	NA	NA	NA	NA	NA	NA	NA	NA	NA	NA	NA	NA	NA	NA	NA
hsa-miR-1207-5p	-1.48644	-2.1269	-2.51005	-1.81043	-1.39834	-2.98076	-0.943786	-1.21456	-0.753895	-1.8879	-1.43777	-1.73876	-1.47183	-1.75542	-1.53837	-2.16826	-2.1293	-1.89022	-0.802987	-1.85333	-0.840841	-2.37463	-1.26398	-2.12934	-0.631312	-0.521545	-1.1636	-1.40492	-1.5973	-2.85495	-1.02365	-2.07373	-1.59522	-1.61451	-1.29003	-1.47248	-0.721312	-1.09845	-1.32087	-1.37758	-1.57057	-1.746	-2.06882	-1.79449	-0.981553	-1.84795	-1.99994	-1.78305	-1.70312
hsa-miR-1208	NA	NA	NA	NA	NA	NA	NA	NA	NA	NA	NA	NA	NA	NA	NA	NA	NA	NA	NA	NA	NA	NA	NA	NA	NA	NA	NA	-7.61632	NA	NA	NA	NA	NA	NA	NA	NA	NA	NA	NA	NA	NA	NA	NA	NA	NA	NA	NA	NA	NA
hsa-miR-122-3p	NA	NA	NA	NA	NA	NA	NA	NA	NA	NA	NA	NA	NA	NA	NA	NA	NA	NA	NA	NA	NA	NA	NA	NA	NA	NA	NA	NA	NA	NA	NA	NA	NA	NA	NA	NA	NA	NA	NA	NA	NA	NA	NA	NA	NA	NA	NA	NA	NA
hsa-miR-122-5p	NA	NA	NA	NA	NA	NA	NA	NA	NA	NA	NA	NA	NA	NA	NA	NA	NA	NA	NA	NA	NA	NA	NA	NA	NA	NA	NA	NA	NA	NA	NA	NA	NA	NA	NA	NA	NA	NA	NA	NA	NA	NA	NA	NA	NA	NA	NA	NA	NA
hsa-miR-1224-3p	NA	NA	NA	NA	NA	NA	NA	NA	NA	NA	NA	NA	NA	NA	NA	NA	NA	NA	NA	NA	NA	NA	NA	NA	NA	NA	NA	NA	NA	NA	NA	NA	NA	NA	NA	NA	NA	NA	NA	NA	NA	NA	NA	NA	NA	NA	NA	NA	NA
hsa-miR-1224-5p	-3.51177	-5.95953	-6.14752	-4.49682	-3.16364	-4.08966	-2.84375	-3.31576	-4.20236	-5.66343	-5.06834	-5.55184	-3.08667	-4.23193	-4.14084	-4.00983	-6.17608	-6.25768	-4.40286	-5.65745	-2.80688	-4.25662	-3.20722	-3.84408	-4.30882	-4.61416	-5.26991	-4.60985	-3.75468	-4.64566	-3.22009	-4.2023	-4.267	-5.42027	-5.07665	-5.73459	-2.84808	-3.95327	-3.3309	-4.10568	-5.56668	-5.20082	-5.24415	-5.2505	-3.47822	-3.14846	-3.2545	-3.37019	-4.83757
hsa-miR-1225-3p	-7.13227	-7.64182	NA	NA	-7.15274	-7.80295	-7.14024	-7.02239	-6.54023	-7.32816	-7.07346	-7.37882	-6.97882	-7.39216	-7.33463	-7.69532	-7.61717	-7.579	-6.97285	-7.485	-7.13192	-8.20378	-7.45751	-7.99118	-6.84249	-6.7594	-6.8329	-7.50126	-7.34273	-7.95364	-7.1559	-7.77128	-7.04831	NA	-7.16135	-7.30481	-6.99038	-7.72343	-7.31022	-7.38628	-7.38116	-7.16434	-7.10045	-7.40916	-7.57769	-7.47289	-7.53008	-7.64181	-7.26112
hsa-miR-1225-5p	-3.15749	-3.59395	-3.82656	-2.78668	-3.30445	-4.27935	-2.21494	-2.97371	-1.24148	-2.91209	-2.62705	-3.05864	-1.97018	-2.89703	-2.65911	-3.37793	-2.9303	-2.48647	-1.14546	-2.65789	-1.76435	-3.19325	-2.08086	-3.19648	-1.66381	-0.796459	-1.87621	-2.72742	-2.43293	-3.73219	-2.00136	-2.93102	-2.75028	-2.34426	-2.31742	-3.09106	-2.05495	-2.53495	-2.74925	-3.02325	-2.72172	-2.80105	-3.35778	-2.60026	-2.45655	-3.01883	-2.76017	-2.73812	-2.53203
hsa-miR-1226-3p	NA	NA	NA	NA	NA	NA	NA	NA	NA	NA	NA	NA	NA	NA	NA	NA	NA	NA	NA	NA	NA	NA	NA	NA	NA	NA	NA	NA	NA	NA	NA	NA	NA	NA	NA	NA	NA	NA	NA	NA	NA	NA	NA	NA	NA	NA	NA	NA	NA
hsa-miR-1226-5p	-8.28415	NA	NA	-7.89142	NA	NA	-7.91197	-6.86529	-7.6959	NA	-8.40223	NA	NA	NA	NA	NA	-9.24979	-8.73409	-6.82266	-8.06996	-7.10778	NA	-8.32735	-8.72042	-6.53792	-6.59914	-7.98894	-6.79587	NA	NA	-8.34807	NA	-8.13784	NA	NA	NA	-8.61044	NA	NA	NA	NA	NA	NA	NA	NA	NA	NA	NA	-8.5672
hsa-miR-1227	NA	NA	NA	NA	NA	NA	NA	NA	NA	NA	NA	NA	NA	NA	NA	NA	NA	NA	NA	NA	NA	NA	-10.097	NA	NA	NA	NA	NA	-9.76831	NA	-9.87034	NA	NA	NA	NA	NA	NA	NA	-9.95479	NA	NA	NA	NA	NA	NA	NA	-9.48961	NA	NA
hsa-miR-1228-3p	-5.86362	-6.20498	-6.33045	-6.01234	-5.61571	-6.70282	-5.54508	-5.54448	-5.08961	-5.88005	-5.69039	-5.95974	-5.50969	-6.25938	-6.0062	-6.5406	-5.81148	-6.11738	-5.3002	-6.07256	-5.60978	-6.82205	-5.86625	-6.75554	-5.38068	-5.24665	-5.40311	-6.01766	-6.27101	-6.63702	-6.00373	-6.60356	-5.52614	-5.98453	-5.72301	-5.69042	-5.38298	-6.2043	-5.84161	-5.93716	-5.88022	-5.76066	-5.87174	-5.63816	-5.92593	-6.27863	-6.135	-5.9312	-5.84585
hsa-miR-1228-5p	NA	NA	NA	NA	NA	NA	NA	NA	NA	NA	NA	NA	NA	NA	NA	NA	NA	NA	NA	NA	NA	NA	NA	NA	NA	NA	NA	NA	NA	NA	NA	NA	NA	NA	NA	NA	NA	NA	NA	NA	NA	NA	NA	NA	NA	NA	NA	NA	NA
hsa-miR-1229	NA	NA	NA	NA	NA	NA	NA	NA	NA	NA	NA	NA	-8.00963	NA	NA	NA	NA	NA	NA	NA	-7.86738	NA	NA	NA	NA	-7.80328	NA	NA	NA	NA	NA	NA	NA	NA	NA	NA	NA	NA	NA	NA	NA	NA	NA	NA	NA	NA	NA	NA	NA
hsa-miR-1231	NA	NA	NA	NA	NA	NA	NA	NA	NA	NA	NA	NA	NA	NA	NA	NA	NA	NA	NA	NA	NA	NA	NA	NA	NA	NA	NA	NA	NA	NA	NA	NA	NA	NA	NA	NA	NA	NA	NA	NA	NA	NA	NA	NA	NA	NA	NA	NA	NA
hsa-miR-1233	NA	NA	NA	NA	NA	NA	NA	NA	NA	NA	NA	NA	NA	NA	NA	NA	NA	NA	NA	NA	NA	NA	NA	NA	NA	NA	NA	NA	NA	NA	NA	NA	NA	NA	NA	NA	NA	NA	NA	NA	NA	NA	NA	NA	NA	NA	NA	NA	NA
hsa-miR-1234	-6.32878	-6.49171	-6.77285	-6.60762	-6.05827	-7.01065	-5.96251	-6.09451	-5.52266	-6.28644	-6.01556	-6.45668	-5.96038	-6.7644	-6.43046	-7.03394	-6.43076	-6.58062	-5.82677	-6.61427	-6.13248	-7.25523	-6.35186	-7.15646	-5.78231	-5.68647	-5.83121	-6.45162	-6.52513	-7.00203	-6.28952	-6.84259	-5.91218	-6.56009	-6.09283	-6.2139	-5.81858	-6.68825	-6.22761	-6.44702	-6.26328	-6.25721	-6.20523	-6.2099	-6.49725	-6.52624	-6.5627	-6.51985	-6.3071
hsa-miR-1236	NA	NA	NA	NA	NA	NA	NA	NA	NA	NA	NA	NA	NA	NA	NA	NA	NA	NA	NA	NA	NA	NA	NA	NA	NA	NA	NA	NA	NA	NA	NA	NA	NA	NA	NA	NA	NA	NA	NA	NA	NA	NA	NA	NA	NA	NA	NA	NA	NA
hsa-miR-1237	NA	NA	NA	NA	-7.47489	NA	-7.58191	NA	-6.93948	-7.58855	-8.34203	-7.73448	-7.36785	-8.86135	-7.74061	NA	-7.9006	-7.93221	-7.35118	NA	-8.47539	NA	-7.82676	NA	-8.1557	-7.15594	-8.01463	-8.73885	-8.76627	-8.83722	-8.52491	NA	-8.44176	NA	-8.25858	-8.5221	-7.40267	-9.26827	-7.72347	NA	-8.65822	-8.43958	-8.28837	-7.80386	NA	-8.52796	-8.70562	NA	-8.50967
hsa-miR-1238	-7.35473	-7.3526	-7.46674	-8.29342	-7.02614	-7.67238	-6.88751	-6.66277	-6.52468	-7.15563	-6.91901	-7.11281	-6.97344	-7.68335	-7.19723	-7.60683	-7.5534	-7.40384	-6.97222	-7.43204	-7.22404	-8.47997	-7.31814	-7.72633	-6.87386	-6.63609	-6.68534	-7.46562	-7.34663	-7.56875	-7.16746	-7.40597	-6.99211	-8.3266	-6.9796	-7.1954	-6.86621	-7.64237	-6.96843	-7.30464	-7.30569	-6.93676	-7.22279	-7.25402	-7.97371	-7.35341	-7.4272	-7.37745	-7.38673
hsa-miR-124-3p	NA	NA	NA	NA	NA	NA	NA	NA	NA	NA	NA	NA	NA	NA	NA	NA	NA	NA	NA	NA	NA	NA	NA	NA	NA	NA	NA	NA	NA	NA	NA	NA	NA	NA	NA	NA	NA	NA	NA	NA	NA	NA	NA	NA	NA	NA	NA	NA	NA
hsa-miR-124-5p	NA	NA	NA	NA	NA	NA	NA	NA	NA	NA	NA	NA	NA	NA	NA	NA	NA	NA	NA	NA	NA	NA	NA	NA	NA	NA	NA	NA	NA	NA	NA	NA	NA	NA	NA	NA	NA	NA	NA	NA	NA	NA	NA	NA	NA	NA	NA	NA	NA
hsa-miR-1243	NA	NA	NA	NA	NA	NA	NA	NA	NA	NA	NA	NA	NA	NA	NA	NA	NA	NA	NA	NA	NA	NA	NA	NA	NA	NA	NA	NA	NA	NA	NA	NA	NA	NA	NA	NA	NA	NA	NA	NA	NA	NA	NA	NA	NA	NA	NA	NA	NA
hsa-miR-1244	NA	NA	NA	NA	NA	NA	NA	NA	NA	NA	NA	NA	NA	NA	NA	NA	NA	NA	NA	NA	NA	NA	NA	NA	-7.60659	NA	NA	-7.12085	NA	NA	NA	NA	NA	NA	NA	NA	NA	NA	NA	NA	NA	NA	NA	NA	NA	NA	NA	NA	NA
hsa-miR-1245a	NA	NA	NA	NA	NA	NA	NA	NA	NA	NA	NA	NA	NA	NA	NA	NA	NA	NA	NA	NA	NA	NA	NA	NA	NA	NA	NA	NA	NA	NA	NA	NA	NA	NA	NA	NA	NA	NA	NA	NA	NA	NA	NA	NA	NA	NA	NA	NA	NA
hsa-miR-1245b-3p	NA	NA	NA	NA	NA	NA	NA	NA	NA	NA	NA	NA	NA	NA	NA	NA	NA	NA	NA	NA	NA	NA	NA	NA	NA	NA	NA	NA	NA	NA	NA	NA	NA	NA	NA	NA	NA	NA	NA	NA	NA	NA	NA	NA	NA	NA	NA	NA	NA
hsa-miR-1245b-5p	NA	NA	NA	NA	NA	NA	NA	NA	NA	NA	NA	NA	NA	NA	NA	NA	NA	NA	NA	NA	NA	NA	NA	NA	NA	NA	NA	NA	NA	NA	NA	NA	NA	NA	NA	NA	NA	NA	NA	NA	NA	NA	NA	NA	NA	NA	NA	NA	NA
hsa-miR-1246	-0.357977	0.294684	-0.254836	1.38607	-1.6899	-2.08647	-2.58063	-2.05127	0.305593	0.755582	-0.576609	-1.70647	-1.94116	-2.79068	-2.08926	-3.75343	-0.958962	0.663134	4.04385	-0.320864	-1.76857	-1.20464	-0.375979	-4.09011	0.561539	1.3105	2.38306	0.274219	-2.11112	-3.96342	-0.67292	-1.07945	-0.327584	2.35363	0.346311	0.852303	-1.36483	-2.65862	-2.50837	-2.25714	2.71908	2.28405	-1.34705	-0.858079	-1.76713	-1.44919	-1.4968	-3.4742	0.477285
hsa-miR-1247-3p	NA	NA	NA	NA	NA	NA	NA	NA	NA	NA	NA	NA	NA	NA	NA	NA	NA	NA	-6.4554	NA	NA	NA	NA	NA	NA	NA	NA	-6.37776	NA	NA	NA	NA	NA	NA	NA	NA	NA	NA	NA	NA	NA	NA	NA	NA	NA	NA	NA	NA	NA
hsa-miR-1247-5p	NA	NA	NA	NA	NA	NA	NA	NA	NA	NA	NA	NA	NA	NA	NA	NA	NA	NA	-6.88701	NA	NA	NA	NA	NA	NA	NA	NA	-7.73665	NA	NA	NA	NA	NA	NA	NA	NA	NA	NA	NA	NA	NA	NA	NA	NA	NA	NA	NA	NA	NA
hsa-miR-1248	NA	NA	NA	NA	NA	NA	NA	NA	NA	NA	NA	NA	NA	NA	NA	NA	NA	NA	NA	NA	NA	NA	NA	NA	NA	NA	NA	NA	NA	NA	NA	NA	NA	NA	NA	NA	NA	NA	NA	NA	NA	NA	NA	NA	NA	NA	NA	NA	NA
hsa-miR-1249	-4.96257	-5.29281	-5.61986	-5.07989	-4.65419	-6.02452	-4.57622	-4.75279	-4.12345	-4.9633	-4.93148	-5.06789	-4.59574	-5.37404	-5.23349	-5.75749	-4.69466	-5.14421	-4.28088	-5.11923	-4.63107	-5.87875	-5.01045	-6.00595	-4.40209	-4.25209	-4.57988	-5.12965	-5.37387	-5.95186	-5.17904	-5.90718	-4.58009	-4.9867	-4.86642	-4.69859	-4.3875	-5.23403	-5.08568	-5.08476	-4.9584	-4.79674	-5.14561	-4.60584	-4.8586	-5.43967	-5.25788	-4.90224	-4.92944
hsa-miR-1250	NA	NA	NA	NA	NA	NA	NA	NA	NA	NA	NA	NA	NA	NA	NA	NA	NA	NA	NA	NA	NA	NA	NA	NA	NA	NA	NA	NA	NA	NA	NA	NA	NA	NA	NA	NA	NA	NA	NA	NA	NA	NA	NA	NA	NA	NA	NA	NA	NA
hsa-miR-1251	NA	NA	NA	NA	NA	NA	NA	NA	NA	NA	NA	NA	NA	NA	NA	NA	NA	NA	NA	NA	NA	NA	NA	NA	NA	NA	NA	NA	NA	NA	NA	NA	NA	NA	NA	NA	NA	NA	NA	NA	NA	NA	NA	NA	NA	NA	NA	NA	NA
hsa-miR-1252	NA	NA	NA	NA	NA	NA	NA	NA	NA	NA	NA	NA	NA	NA	NA	NA	NA	NA	NA	NA	NA	NA	NA	NA	NA	NA	NA	NA	NA	NA	NA	NA	NA	NA	NA	NA	NA	NA	NA	NA	NA	NA	NA	NA	NA	NA	NA	NA	NA
hsa-miR-1253	NA	NA	NA	NA	NA	NA	NA	NA	NA	NA	NA	NA	NA	NA	NA	NA	NA	NA	NA	NA	NA	NA	NA	NA	NA	NA	NA	NA	NA	NA	NA	NA	NA	NA	NA	NA	NA	NA	NA	NA	NA	NA	NA	NA	NA	NA	NA	NA	NA
hsa-miR-1254	NA	NA	NA	NA	NA	NA	NA	NA	NA	NA	NA	NA	NA	NA	NA	NA	NA	NA	NA	NA	NA	NA	NA	NA	NA	NA	NA	NA	NA	NA	NA	NA	NA	NA	NA	NA	NA	NA	NA	NA	NA	NA	NA	NA	NA	NA	NA	NA	NA
hsa-miR-1255a	NA	NA	NA	NA	NA	NA	NA	NA	NA	NA	NA	NA	NA	NA	NA	NA	NA	NA	NA	NA	NA	NA	NA	NA	NA	NA	NA	NA	NA	NA	NA	NA	NA	NA	NA	NA	NA	NA	NA	NA	NA	NA	NA	NA	NA	NA	NA	NA	NA
hsa-miR-1255b-2-3p	NA	NA	NA	NA	NA	NA	NA	NA	NA	NA	NA	NA	NA	NA	NA	NA	NA	NA	NA	NA	NA	NA	NA	NA	NA	NA	NA	NA	NA	NA	NA	NA	NA	NA	NA	NA	NA	NA	NA	NA	NA	NA	NA	NA	NA	NA	NA	NA	NA
hsa-miR-1255b-5p	NA	NA	NA	NA	NA	NA	NA	NA	NA	NA	NA	NA	NA	NA	NA	NA	NA	NA	NA	NA	NA	NA	NA	NA	NA	NA	NA	NA	NA	NA	NA	NA	NA	NA	NA	NA	NA	NA	NA	NA	NA	NA	NA	NA	NA	NA	NA	NA	NA
hsa-miR-1256	NA	NA	NA	NA	NA	NA	NA	NA	NA	NA	NA	NA	NA	NA	NA	NA	NA	NA	NA	NA	NA	NA	NA	NA	NA	NA	NA	NA	NA	NA	NA	NA	NA	NA	NA	NA	NA	NA	NA	NA	NA	NA	NA	NA	NA	NA	NA	NA	NA
hsa-miR-1257	NA	NA	NA	NA	NA	NA	NA	NA	NA	NA	NA	NA	NA	NA	NA	NA	NA	NA	NA	NA	NA	NA	NA	NA	NA	NA	NA	NA	NA	NA	NA	NA	NA	NA	NA	NA	NA	NA	NA	NA	NA	NA	NA	NA	NA	NA	NA	NA	NA
hsa-miR-1258	NA	NA	NA	NA	NA	NA	NA	NA	NA	NA	NA	NA	NA	NA	NA	NA	NA	NA	NA	NA	NA	NA	NA	NA	NA	NA	NA	NA	NA	NA	NA	NA	NA	NA	NA	NA	NA	NA	NA	NA	NA	NA	NA	NA	NA	NA	NA	NA	NA
hsa-miR-125a-3p	-5.883	-5.99913	-6.6476	-5.71478	-6.58139	-7.75842	-5.98211	-5.2208	-4.70315	-6.04174	-4.84654	-5.8773	-6.14558	-6.29934	-5.8725	-6.85559	-6.4996	-6.05846	-4.53984	-6.32159	-5.47988	-6.90029	-5.55763	-6.91227	-4.74214	-4.47738	-4.98427	-4.64661	-6.37714	-6.25274	-5.54759	-6.42484	-5.03545	-5.89318	-5.81273	-5.928	-5.56629	-6.16419	-6.72753	-6.71045	-5.8062	-5.92398	-5.1567	-5.87949	-5.05561	-6.91712	-6.58456	-6.54828	-5.93488
hsa-miR-125a-5p	-3.3237	-3.51256	-3.17735	-4.29117	-4.07249	-4.03012	-3.53072	-3.49785	-2.86688	-3.14316	-3.42296	-3.69954	-3.45238	-3.0968	-3.49335	-3.73723	-2.62945	-3.05643	-2.39688	-4.35042	-3.27536	-3.84079	-3.63929	-3.58863	-3.30304	-3.02577	-2.37851	-0.618109	-3.56526	-3.8014	-3.49327	-3.48679	-4.89753	-3.16756	-3.27971	-3.74568	-3.71492	-2.55166	-3.58443	-3.67592	-3.13301	-2.70336	-2.76445	-3.5056	-3.41451	-4.2087	-3.39739	-3.72991	-2.84309
hsa-miR-125b-1-3p	NA	NA	NA	NA	NA	NA	NA	NA	NA	NA	NA	NA	NA	NA	NA	NA	NA	NA	NA	NA	NA	NA	NA	NA	NA	NA	NA	NA	NA	NA	NA	NA	NA	NA	NA	NA	NA	NA	NA	NA	NA	NA	NA	NA	NA	NA	NA	NA	NA
hsa-miR-125b-2-3p	-8.17429	NA	-8.31014	-7.99185	-6.38131	-6.95243	-6.22322	-5.92004	NA	-8.07354	-7.29443	-8.51411	-6.12326	-6.04193	-6.1342	-6.35497	-7.389	-8.52158	NA	NA	-6.05554	-6.77049	-6.07671	-6.392	-8.12467	-8.08892	NA	-6.74537	-6.25535	-7.00562	-6.06984	-6.10456	NA	-6.54936	-8.39358	-6.67191	-6.29343	-6.05326	-5.95138	-6.09215	-8.54526	NA	NA	-6.35398	-6.39536	-6.71295	-6.21411	-6.37114	-6.59698
hsa-miR-125b-5p	0.0559788	0.292176	0.957184	0.330636	1.21779	0.822765	1.39783	1.73122	-0.425619	-0.197869	0.575542	-0.0122013	1.29875	1.73547	1.32001	1.24315	1.26168	1.18945	0.0544596	-1.15591	1.72	1.08192	1.61876	1.49673	1.09339	0.330714	-0.147666	2.49837	1.48647	0.980319	1.66026	1.64877	-0.82489	0.27938	-0.832171	0.515247	1.60826	2.2926	1.80704	1.51378	0.145446	0.798321	0.0624275	0.409007	1.62182	1.16955	1.41668	1.41225	1.37672
hsa-miR-126-3p	-0.147859	-0.0276012	0.0237722	0.476901	0.527707	0.798162	0.818028	1.40207	-0.352478	0.219077	0.496762	0.508356	0.651491	1.22367	0.927375	0.71649	-0.396866	0.283538	-0.137446	-0.325237	0.82971	0.151939	0.789302	1.07184	0.4786	-0.121007	0.272898	0.261071	0.35018	0.209842	0.749559	1.09094	-0.299214	-0.2998	-0.459558	-0.335893	0.752314	1.52166	0.653665	1.25921	0.213761	0.338174	0.413981	-0.401049	1.06959	0.414979	1.00981	0.650737	0.277222
hsa-miR-126-5p	-6.55576	-5.9052	-5.57888	-4.8106	-5.71738	-5.29969	-4.62609	-3.89144	-5.98823	-4.92382	-4.98868	-5.30417	-4.89659	-3.62974	-4.40283	-4.46586	-4.93979	-4.37132	-4.54605	-4.78385	-3.89041	-4.29959	-3.43646	-3.30469	-3.88111	-4.42239	-3.83282	-3.78291	-3.94597	-4.11223	-3.17439	-3.10853	-5.38366	-5.5401	-5.83295	-6.81849	-4.11823	-3.30934	-4.30604	-4.93142	-4.41855	-4.54711	-4.21806	-5.90867	-3.41146	-4.10971	-3.67297	-4.61968	-3.95661
hsa-miR-1260a	0.0561132	0.226976	0.330915	-0.0683699	-0.0975981	-0.124314	0.0839891	0.625629	1.56552	0.749951	0.34822	0.794597	0.802384	0.322349	0.417865	0.543492	0.42612	0.413216	1.71477	0.861535	0.639884	0.514974	0.794421	0.790757	1.66913	1.02716	1.57567	0.512792	1.17481	0.711532	1.34136	0.940147	0.699509	0.277887	1.2167	-0.0285378	0.448172	0.290095	0.512535	0.00667286	0.888151	0.0183449	0.812674	0.741484	0.0304356	0.861984	0.727387	0.461114	1.37034
hsa-miR-1260b	-0.741167	0.124377	-0.471354	-0.897185	-1.15981	-1.13706	-0.899808	-0.494023	1.23308	-1.46939	-0.161754	-1.05974	-0.504428	-0.714005	-0.863843	-0.351445	-1.83975	-1.0612	1.47334	-0.386531	-0.624245	-0.767354	-0.161664	-0.469874	0.331699	0.0912113	0.661624	-1.8819	0.14343	-1.10924	0.135751	-0.231714	0.123295	-1.62306	-0.0893707	-2.24084	-0.53979	-0.896122	-0.647984	-1.18291	-0.196476	-0.909893	-0.721452	-0.16101	-0.9336	-0.376929	-0.622086	-1.11077	0.092083
hsa-miR-1261	NA	NA	NA	NA	NA	NA	NA	NA	NA	NA	NA	NA	NA	NA	NA	NA	NA	NA	NA	NA	NA	NA	NA	NA	NA	NA	NA	NA	NA	NA	NA	NA	NA	NA	NA	NA	NA	NA	NA	NA	NA	NA	NA	NA	NA	NA	NA	NA	NA
hsa-miR-1262	NA	NA	NA	NA	NA	NA	NA	NA	NA	NA	NA	NA	NA	NA	NA	NA	NA	NA	NA	NA	NA	NA	NA	NA	NA	NA	NA	NA	NA	NA	NA	NA	NA	NA	NA	NA	NA	NA	NA	NA	NA	NA	NA	NA	NA	NA	NA	NA	NA
hsa-miR-1263	NA	NA	NA	NA	NA	NA	NA	NA	NA	NA	NA	NA	NA	NA	NA	NA	NA	NA	NA	NA	NA	NA	NA	NA	NA	NA	NA	NA	NA	NA	NA	NA	NA	NA	NA	NA	NA	NA	NA	NA	NA	NA	NA	NA	NA	NA	NA	NA	NA
hsa-miR-1264	NA	NA	NA	NA	NA	NA	NA	NA	NA	NA	NA	NA	NA	NA	NA	NA	NA	NA	NA	NA	NA	NA	NA	NA	NA	NA	NA	NA	NA	NA	NA	NA	NA	NA	NA	NA	NA	NA	NA	NA	NA	NA	NA	NA	NA	NA	NA	NA	NA
hsa-miR-1265	NA	NA	NA	NA	NA	NA	NA	NA	NA	NA	NA	NA	NA	NA	NA	NA	NA	NA	NA	NA	NA	NA	NA	NA	NA	NA	NA	NA	NA	NA	NA	NA	NA	NA	NA	NA	NA	NA	NA	NA	NA	NA	NA	NA	NA	NA	NA	NA	NA
hsa-miR-1266	NA	NA	NA	NA	NA	NA	NA	NA	NA	NA	NA	NA	NA	NA	NA	NA	NA	NA	NA	NA	NA	NA	NA	NA	NA	NA	NA	NA	NA	NA	NA	NA	NA	NA	NA	NA	NA	NA	NA	NA	NA	NA	NA	NA	NA	NA	NA	NA	NA
hsa-miR-1267	NA	NA	NA	NA	NA	NA	NA	NA	NA	NA	NA	NA	NA	NA	NA	NA	NA	NA	NA	NA	NA	NA	NA	NA	NA	NA	NA	NA	NA	NA	NA	NA	NA	NA	NA	NA	NA	NA	NA	NA	NA	NA	NA	NA	NA	NA	NA	NA	NA
hsa-miR-1268a	-3.82465	-4.16891	-4.78562	-3.4939	-4.38631	-5.18382	-3.73043	-3.46492	-2.38238	-4.07424	-3.89868	-4.27935	-4.13143	-4.74757	-4.25461	-4.97247	-4.38478	-3.3751	-0.835279	-3.94048	-3.45476	-3.86709	-4.30452	-4.84484	-2.46099	-1.76428	-2.41203	-3.60072	-3.81629	-5.31905	-3.45154	-4.3353	-3.30293	-2.76845	-3.25637	-3.30896	-3.69193	-3.97934	-3.99068	-4.14192	-2.81451	-3.48346	-4.29654	-4.10506	-3.90811	-3.95491	-4.40132	-4.4296	-4.17329
hsa-miR-1268b	-3.95992	-5.01358	-5.21921	-3.9697	-4.10656	-5.83028	-3.91227	-3.55624	-3.28053	-5.15105	-4.2859	-4.97178	-4.26722	-4.80803	-4.36864	-5.36543	-5.46761	-4.53087	-2.90237	-4.85561	-3.77665	-5.169	-3.8136	-5.41984	-2.12984	-2.99559	-3.97359	-3.93197	-4.22617	-5.34714	-3.88983	-5.02261	-4.15028	-4.29802	-4.32336	-5.04463	-3.62752	-4.29272	-4.22232	-4.17687	-4.70361	-3.93992	-4.93809	-4.93908	-3.76487	-4.69809	-4.90013	-4.62316	-4.43969
hsa-miR-1269a	NA	NA	NA	NA	NA	NA	NA	NA	NA	NA	NA	NA	NA	NA	NA	NA	NA	NA	NA	NA	NA	NA	NA	NA	NA	NA	NA	NA	NA	NA	NA	NA	NA	NA	NA	NA	NA	NA	NA	NA	NA	NA	NA	NA	NA	NA	NA	NA	NA
hsa-miR-1269b	NA	NA	NA	NA	NA	NA	NA	NA	NA	NA	NA	NA	NA	NA	NA	NA	NA	NA	NA	NA	NA	NA	NA	NA	NA	NA	NA	NA	NA	NA	NA	NA	NA	NA	NA	NA	NA	NA	NA	NA	NA	NA	NA	NA	NA	NA	NA	NA	NA
hsa-miR-127-3p	-4.63848	-4.83266	-3.67408	-5.83409	-4.30509	-4.97826	-5.66021	-5.06692	-5.10807	-5.5919	-5.3081	-5.16606	-5.73741	-4.74954	-4.56543	-5.89642	-5.54868	-4.3075	-5.30184	-5.31808	-5.48078	-5.71499	-5.79833	-5.53006	-5.16194	-5.00454	-4.06813	-2.01221	-5.93662	-5.06369	-5.50777	-4.96456	-7.67287	-5.43311	-5.61197	-5.34003	-5.72383	-5.26141	-5.42309	-5.18684	-5.24552	-3.94449	-5.5281	-4.68497	-4.96096	-5.64105	-5.29798	-5.50429	-3.77431
hsa-miR-127-5p	NA	NA	NA	NA	NA	NA	NA	NA	NA	NA	NA	NA	NA	NA	NA	NA	NA	NA	NA	NA	NA	NA	NA	NA	NA	NA	NA	NA	NA	NA	NA	NA	NA	NA	NA	NA	NA	NA	NA	NA	NA	NA	NA	NA	NA	NA	NA	NA	NA
hsa-miR-1270	NA	NA	NA	NA	NA	NA	NA	NA	NA	NA	NA	NA	NA	NA	NA	NA	NA	NA	NA	NA	NA	NA	NA	NA	NA	NA	NA	NA	NA	NA	NA	NA	NA	NA	NA	NA	NA	NA	NA	NA	NA	NA	NA	NA	NA	NA	NA	NA	NA
hsa-miR-1271-3p	NA	NA	NA	NA	NA	NA	NA	NA	NA	NA	NA	NA	NA	NA	NA	NA	NA	NA	NA	NA	NA	NA	NA	NA	NA	NA	NA	NA	NA	NA	NA	NA	NA	NA	NA	NA	NA	NA	NA	NA	NA	NA	NA	NA	NA	NA	NA	NA	NA
hsa-miR-1271-5p	-7.54816	-8.09597	-6.08651	-8.11323	-7.57468	-7.01046	-6.51657	-6.4993	-6.56637	-6.61074	-6.51205	-5.01445	-6.71788	-6.63706	-6.96938	-6.76799	-5.79667	-5.9266	-6.20207	-6.04265	-6.68348	-6.90783	-6.77587	-7.10621	-6.7812	-6.73317	-7.62215	-6.29786	-6.99006	-8.11418	-6.69397	-7.04166	-7.61744	-7.97498	-6.18533	-8.56535	-6.7459	-6.49337	-6.63227	-6.72901	-7.94651	-6.60231	-8.00835	-7.87496	-7.0818	-7.08226	-6.83449	-6.85291	-6.79646
hsa-miR-1272	NA	NA	NA	NA	NA	NA	NA	NA	NA	NA	NA	NA	NA	NA	NA	NA	NA	NA	NA	NA	NA	NA	NA	NA	NA	NA	NA	NA	NA	NA	NA	NA	NA	NA	NA	NA	NA	NA	NA	NA	NA	NA	NA	NA	NA	NA	NA	NA	NA
hsa-miR-1273a	NA	NA	NA	NA	NA	NA	NA	NA	NA	NA	NA	NA	NA	NA	NA	NA	NA	NA	NA	NA	NA	NA	NA	NA	NA	NA	NA	NA	NA	NA	NA	NA	NA	NA	NA	NA	NA	NA	NA	NA	NA	NA	NA	NA	NA	NA	NA	NA	NA
hsa-miR-1273c	NA	NA	NA	NA	NA	NA	NA	NA	NA	NA	NA	NA	NA	NA	NA	NA	NA	NA	NA	NA	NA	NA	NA	NA	NA	NA	NA	NA	NA	NA	NA	NA	NA	NA	NA	NA	NA	NA	NA	NA	NA	NA	NA	NA	NA	NA	NA	NA	NA
hsa-miR-1273d	NA	NA	NA	NA	-8.61743	NA	-8.11917	-7.99091	-7.60035	NA	NA	NA	-8.35023	NA	NA	NA	NA	NA	-8.31172	NA	-8.4611	NA	NA	NA	-7.39175	NA	NA	-7.21847	NA	NA	NA	NA	NA	NA	NA	NA	-8.46097	NA	NA	NA	NA	NA	NA	NA	NA	NA	NA	NA	NA
hsa-miR-1273e	-6.28012	-7.11838	-8.29603	-6.75128	-7.47511	-9.149	-7.62709	-6.47455	-6.43245	-8.35259	-6.96719	-7.20534	-7.68771	-9.25191	-8.65811	NA	-9.22365	-7.93837	-6.56958	-8.64638	-8.4815	NA	-9.39692	NA	-5.84415	-7.19418	-7.82542	-6.21736	NA	-9.12702	-8.33624	-9.25819	-6.75949	-7.61067	-8.38103	-8.22472	-8.23734	-8.41798	-9.43431	-8.25695	-7.56463	-6.68548	-7.65134	-7.85119	-7.9239	NA	-9.22294	-8.54674	-8.02864
hsa-miR-1273f	-5.28995	-6.25902	-6.69911	-5.39778	-5.55059	-7.59069	-5.37633	-4.84863	-4.59494	-6.63721	-5.79334	-5.79322	-5.77054	-7.07027	-6.63264	-8.16632	-7.39307	-6.52328	-5.25499	-6.71192	-5.81984	-9.60989	-6.57763	-9.17338	-4.75805	-5.48439	-5.79739	-4.94956	-7.89738	-7.06805	-5.76939	-6.92263	-5.7408	-6.15932	-6.10864	-6.41798	-5.6729	-6.64741	-6.82408	-6.12319	-5.92602	-6.05037	-6.14875	-6.49371	-5.62631	-9.21119	-7.04093	-6.34436	-6.36144
hsa-miR-1273g-3p	1.21979	1.06032	1.69214	1.92121	1.0218	1.19888	1.42939	2.48555	1.66876	1.06575	1.6503	1.10638	1.35735	1.04137	0.921842	0.970425	1.13526	1.67145	2.22409	1.59408	1.37548	1.01273	1.3442	1.30084	2.3065	2.06024	2.00292	1.4472	1.25464	1.29454	1.51071	1.28323	1.83137	1.0647	1.07775	0.769339	1.47097	1.06148	1.31261	0.951807	1.21947	1.46745	1.54424	2.26656	1.00577	0.894002	1.12445	1.12204	1.63167
hsa-miR-1273g-5p	NA	NA	NA	NA	NA	NA	NA	NA	NA	NA	NA	NA	NA	NA	NA	NA	NA	NA	NA	NA	NA	NA	NA	NA	-6.99779	NA	NA	-7.57717	NA	NA	NA	NA	NA	NA	NA	NA	NA	NA	NA	NA	NA	NA	NA	NA	NA	NA	NA	NA	NA
hsa-miR-1275	-3.8691	-4.6166	-5.03144	-4.11915	-4.65634	-5.67483	-2.68481	-3.77168	-3.11427	-5.08033	-4.01805	-4.59291	-3.26765	-5.33678	-5.08954	-5.80423	-5.08528	-5.08841	-2.74691	-5.00455	-2.76268	-5.97597	-4.89413	-5.88709	-2.96477	-2.25187	-3.76646	-3.50216	-5.46955	-5.66152	-4.94927	-5.13071	-3.77408	-4.29759	-3.38255	-4.66714	-4.31611	-5.1037	-5.46831	-4.83345	-3.99469	-4.50633	-4.50818	-3.92596	-4.44048	-5.64401	-4.1734	-3.74343	-4.69925
hsa-miR-1276	NA	NA	NA	NA	NA	NA	NA	NA	NA	NA	NA	NA	NA	NA	NA	NA	NA	NA	NA	NA	NA	NA	NA	NA	NA	NA	NA	NA	NA	NA	NA	NA	NA	NA	NA	NA	NA	NA	NA	NA	NA	NA	NA	NA	NA	NA	NA	NA	NA
hsa-miR-1277-3p	NA	NA	NA	NA	NA	NA	NA	NA	NA	NA	NA	NA	NA	NA	NA	NA	NA	NA	NA	NA	NA	NA	NA	NA	NA	NA	NA	NA	NA	NA	NA	NA	NA	NA	NA	NA	NA	NA	NA	NA	NA	NA	NA	NA	NA	NA	NA	NA	NA
hsa-miR-1278	NA	NA	NA	NA	NA	NA	NA	NA	NA	NA	NA	NA	NA	NA	NA	NA	NA	NA	NA	NA	NA	NA	NA	NA	NA	NA	NA	NA	NA	NA	NA	NA	NA	NA	NA	NA	NA	NA	NA	NA	NA	NA	NA	NA	NA	NA	NA	NA	NA
hsa-miR-1279	NA	NA	NA	NA	NA	NA	NA	NA	NA	NA	NA	NA	NA	NA	NA	NA	NA	NA	NA	NA	NA	NA	NA	NA	NA	NA	NA	NA	NA	NA	NA	NA	NA	NA	NA	NA	NA	NA	NA	NA	NA	NA	NA	NA	NA	NA	NA	NA	NA
hsa-miR-128	-3.94278	-4.32651	-4.57019	-4.87175	-4.67703	-4.67275	-4.51797	-4.02988	-4.94797	-1.16905	-3.28014	-2.24369	-4.53239	-4.52425	-4.60685	-4.89911	-3.27698	-4.59949	-4.02488	-3.46783	-4.73753	-5.00421	-5.00643	-5.03303	-3.50355	-4.1156	-3.31864	-2.17851	-4.98077	-5.00649	-4.72497	-4.93151	-3.51181	-3.85526	-4.50166	-3.81425	-4.61951	-4.25884	-4.85517	-4.51374	-3.06528	-3.4892	-3.93754	-4.57303	-4.84494	-5.12914	-4.56543	-4.55523	-4.49513
hsa-miR-1280	-3.91212	-5.3092	-4.18416	-2.93515	-4.86613	-5.71828	-4.96143	-3.39016	-2.66208	-4.27007	-2.9441	-3.47542	-4.28265	-4.47503	-3.24082	-4.73664	-4.12917	-2.20427	-2.36514	-2.67117	-4.10866	-4.58263	-3.73637	-4.13274	-2.09136	-2.69251	-2.56779	-2.892	-3.93743	-3.92073	-3.52623	-3.99522	-3.13273	-4.07002	-3.32149	-3.4531	-3.86109	-4.31093	-4.28484	-4.16272	-3.77383	-1.93999	-2.10629	-4.06492	-4.26734	-4.37372	-3.72474	-4.742	-3.40851
hsa-miR-1281	-7.73191	-7.27992	-7.47038	-8.2266	-7.14999	-7.7355	-7.17911	-6.77958	-6.61521	-7.23902	-6.94113	-7.21619	-7.11166	-7.64886	-7.33083	-7.73067	-7.77576	-7.45822	-7.10411	-7.43065	-8.05791	-8.86986	-7.29977	-7.83878	-6.63687	-6.65997	-6.72328	-7.32935	-7.41653	-7.33096	-7.21609	-7.45505	-6.95476	-7.33679	-6.86512	-7.19829	-6.848	-7.57044	-7.00075	-7.25157	-7.17481	-6.81961	-6.93251	-7.16859	-8.33458	-7.2439	-7.49401	-7.45398	-7.12407
hsa-miR-1282	NA	NA	NA	NA	NA	NA	NA	NA	NA	NA	NA	NA	NA	NA	NA	NA	NA	NA	NA	NA	NA	NA	NA	NA	NA	NA	NA	NA	NA	NA	NA	NA	NA	NA	NA	NA	NA	NA	NA	NA	NA	NA	NA	NA	NA	NA	NA	NA	NA
hsa-miR-1283	NA	NA	NA	NA	NA	NA	NA	NA	NA	NA	NA	NA	NA	NA	NA	NA	NA	NA	NA	NA	NA	NA	NA	NA	NA	NA	NA	NA	NA	NA	NA	NA	NA	NA	NA	NA	NA	NA	NA	NA	NA	NA	NA	NA	NA	NA	NA	NA	NA
hsa-miR-1284	NA	NA	NA	NA	NA	NA	NA	NA	NA	NA	NA	NA	NA	NA	NA	NA	NA	NA	NA	NA	NA	NA	NA	NA	NA	NA	NA	NA	NA	NA	NA	NA	NA	NA	NA	NA	NA	NA	NA	NA	NA	NA	NA	NA	NA	NA	NA	NA	NA
hsa-miR-1285-3p	-7.9353	-8.4944	-8.80798	NA	-7.98916	NA	-7.66051	-7.75142	-6.98185	-8.31732	-7.65469	-7.95548	-7.81508	NA	-8.71192	NA	-9.07248	-8.57454	-7.52682	-8.68126	-8.12269	NA	-8.99754	NA	-6.68577	-7.60468	-8.02798	-7.05034	NA	NA	-7.92042	NA	-8.17657	NA	-8.25546	NA	-8.26233	-9.18687	-8.85262	-8.62569	-8.03545	-8.17864	-8.08726	-8.56641	-8.2676	NA	NA	-8.51176	-8.43498
hsa-miR-1285-5p	NA	NA	NA	NA	NA	NA	NA	NA	NA	NA	NA	NA	NA	NA	NA	NA	NA	NA	NA	NA	NA	NA	NA	NA	NA	NA	NA	NA	NA	NA	NA	NA	NA	NA	NA	NA	NA	NA	NA	NA	NA	NA	NA	NA	NA	NA	NA	NA	NA
hsa-miR-1286	NA	NA	NA	NA	NA	NA	NA	NA	NA	NA	NA	NA	NA	NA	NA	NA	NA	NA	NA	NA	NA	NA	NA	NA	NA	NA	NA	NA	NA	NA	NA	NA	NA	NA	NA	NA	NA	NA	NA	NA	NA	NA	NA	NA	NA	NA	NA	NA	NA
hsa-miR-1287	NA	NA	NA	NA	NA	NA	NA	NA	NA	NA	NA	NA	NA	NA	NA	NA	NA	NA	NA	NA	NA	NA	NA	NA	NA	NA	NA	NA	NA	NA	NA	NA	NA	NA	NA	NA	NA	NA	NA	NA	NA	NA	NA	NA	NA	NA	NA	NA	NA
hsa-miR-1288	-5.87906	-6.47311	-6.19867	-5.84898	-6.25197	-6.59663	-5.97073	-5.44497	-6.55317	-6.80186	-6.20974	-6.5179	-6.63089	-7.07789	-6.84332	-6.89497	-6.70031	-6.13696	-5.66613	-5.76278	-6.01558	-6.54701	-5.9933	-6.01315	-5.80359	-5.74904	-5.67888	-5.98767	-6.37102	-6.51442	-5.83844	-6.30352	-6.3962	-6.75715	-6.19282	-6.70097	-6.43749	-7.08141	-6.37832	-6.58131	-6.36439	-6.37758	-6.18643	-6.2625	-6.97418	-6.83557	-6.60354	-6.47534	-6.46282
hsa-miR-1289	NA	NA	NA	NA	NA	NA	NA	NA	NA	NA	NA	NA	NA	NA	NA	NA	NA	NA	NA	NA	NA	NA	NA	NA	NA	NA	NA	NA	NA	NA	NA	NA	NA	NA	NA	NA	NA	NA	NA	NA	NA	NA	NA	NA	NA	NA	NA	NA	NA
hsa-miR-129-1-3p	-8.14002	-8.76967	-6.71981	NA	-8.25837	-8.6625	NA	-8.33521	-8.21177	-8.51896	-8.22697	-8.50634	-8.1438	-8.11564	-8.51848	-8.63707	-9.27883	-8.80391	NA	-8.09839	NA	-8.96092	-8.76454	-9.0263	-8.25251	-7.85901	-8.29313	-7.97744	-8.12071	-8.37255	-8.30505	-8.55169	-8.06747	-8.42027	-8.33642	-7.91713	-7.92326	-8.30804	-7.95533	-8.17502	-7.93557	-8.03726	-8.25524	-8.50872	-8.49507	-8.26464	-8.32977	-8.6721	-8.07123
hsa-miR-129-2-3p	NA	-7.46225	-8.43712	NA	-6.45019	-8.45314	-8.63627	-8.21379	-6.98277	-6.99803	-7.24158	-7.23343	-3.86071	-6.90208	-8.54183	-8.74887	-7.86803	-7.74308	-8.05426	-8.67823	-8.19416	-8.85959	-6.41344	-8.7939	-8.04275	-8.14266	-8.21594	-3.37822	-5.90771	-5.88772	-7.3771	-6.42426	-8.33248	NA	-8.07927	-8.10594	-8.01454	-7.36448	-6.16578	-8.08275	-8.0556	-7.92094	-6.9177	-8.46937	-6.45898	-7.35819	-8.25099	-8.50666	-8.05403
hsa-miR-129-5p	NA	NA	NA	NA	NA	NA	NA	NA	NA	NA	NA	NA	-7.78396	NA	NA	NA	NA	NA	NA	NA	NA	NA	NA	NA	NA	NA	NA	-5.98722	NA	NA	NA	NA	NA	NA	NA	NA	NA	NA	NA	NA	NA	NA	NA	NA	NA	NA	NA	NA	NA
hsa-miR-1290	-1.85995	-1.61187	-3.32443	-2.3885	-4.09391	-4.89907	-6.26364	-4.0229	-2.07009	-2.18073	-3.2084	-3.41464	-5.13745	-6.01977	-5.29709	-6.05621	-1.70098	-2.27154	0.808875	-1.98567	-5.07533	-2.79055	-3.75222	-5.9882	-0.911538	-0.226263	-0.690451	-2.50295	-3.78962	-6.62702	-2.73333	-3.92204	-2.0087	-1.02449	-1.65414	-0.572625	-3.36133	-6.58694	-4.84019	-4.65492	-1.16638	-1.49047	-4.45966	-3.05593	-5.10866	-3.83986	-4.98708	-6.0164	-3.15509
hsa-miR-1291	NA	NA	NA	NA	NA	NA	NA	NA	NA	NA	NA	NA	NA	NA	NA	NA	NA	NA	NA	NA	NA	NA	NA	NA	NA	NA	NA	-8.66683	NA	NA	NA	NA	NA	NA	NA	NA	NA	NA	NA	NA	NA	NA	NA	NA	NA	NA	NA	NA	NA
hsa-miR-1292	NA	NA	NA	NA	NA	NA	NA	NA	NA	NA	NA	NA	NA	NA	NA	NA	NA	NA	NA	NA	NA	NA	NA	NA	NA	NA	NA	NA	NA	NA	NA	NA	NA	NA	NA	NA	NA	NA	NA	NA	NA	NA	NA	NA	NA	NA	NA	NA	NA
hsa-miR-1293	NA	NA	NA	NA	NA	NA	NA	NA	NA	NA	NA	NA	NA	NA	NA	NA	NA	NA	NA	NA	NA	NA	NA	NA	NA	NA	NA	NA	NA	NA	NA	NA	NA	NA	NA	NA	NA	NA	NA	NA	NA	NA	NA	NA	NA	NA	NA	NA	NA
hsa-miR-1294	NA	NA	NA	NA	NA	NA	NA	NA	NA	NA	NA	NA	NA	NA	NA	NA	NA	NA	NA	NA	NA	NA	NA	NA	NA	NA	NA	NA	NA	NA	NA	NA	NA	NA	NA	NA	NA	NA	NA	NA	NA	NA	NA	NA	NA	NA	NA	NA	NA
hsa-miR-1295a	NA	NA	NA	NA	NA	NA	NA	NA	NA	NA	NA	NA	NA	NA	NA	NA	NA	NA	NA	NA	NA	NA	NA	NA	NA	NA	NA	NA	NA	NA	NA	NA	NA	NA	NA	NA	NA	NA	NA	NA	NA	NA	NA	NA	NA	NA	NA	NA	NA
hsa-miR-1295b-3p	NA	NA	NA	NA	NA	NA	NA	NA	NA	NA	NA	NA	NA	NA	NA	NA	NA	NA	NA	NA	NA	NA	NA	NA	NA	NA	NA	NA	NA	NA	NA	NA	NA	NA	NA	NA	NA	NA	NA	NA	NA	NA	NA	NA	NA	NA	NA	NA	NA
hsa-miR-1295b-5p	NA	NA	NA	NA	NA	NA	NA	NA	NA	NA	NA	NA	NA	NA	NA	NA	NA	NA	NA	NA	NA	NA	NA	NA	NA	NA	NA	NA	NA	NA	NA	NA	NA	NA	NA	NA	NA	NA	NA	NA	NA	NA	NA	NA	NA	NA	NA	NA	NA
hsa-miR-1296	NA	NA	NA	NA	NA	NA	NA	NA	NA	NA	NA	NA	NA	NA	NA	NA	NA	NA	NA	NA	NA	NA	NA	NA	NA	NA	NA	NA	NA	NA	NA	NA	NA	NA	NA	NA	NA	NA	NA	NA	NA	NA	NA	NA	NA	NA	NA	NA	NA
hsa-miR-1297	NA	NA	NA	NA	NA	NA	NA	NA	NA	NA	NA	NA	NA	NA	NA	NA	NA	NA	NA	NA	NA	NA	NA	NA	NA	NA	NA	NA	NA	NA	NA	NA	NA	NA	NA	NA	NA	NA	NA	NA	NA	NA	NA	NA	NA	NA	NA	NA	NA
hsa-miR-1298	NA	NA	NA	NA	NA	NA	NA	NA	NA	NA	NA	NA	NA	NA	NA	NA	NA	NA	NA	NA	NA	NA	NA	NA	NA	NA	NA	NA	NA	NA	NA	NA	NA	NA	NA	NA	NA	NA	NA	NA	NA	NA	NA	NA	NA	NA	NA	NA	NA
hsa-miR-1299	NA	NA	NA	NA	NA	NA	NA	NA	NA	NA	NA	NA	NA	NA	NA	NA	NA	NA	NA	NA	NA	NA	NA	NA	NA	NA	NA	NA	NA	NA	NA	NA	NA	NA	NA	NA	NA	NA	NA	NA	NA	NA	NA	NA	NA	NA	NA	NA	NA
hsa-miR-1301	NA	NA	NA	NA	NA	NA	NA	NA	NA	NA	NA	-8.70776	NA	NA	NA	NA	-9.37381	NA	NA	-8.51321	NA	NA	NA	NA	NA	NA	NA	-8.01129	NA	NA	NA	NA	NA	NA	NA	NA	NA	NA	NA	NA	NA	NA	NA	NA	NA	NA	NA	NA	NA
hsa-miR-1302	NA	NA	NA	NA	NA	NA	NA	NA	NA	NA	NA	NA	NA	NA	NA	NA	NA	NA	NA	NA	NA	NA	NA	NA	NA	NA	NA	NA	NA	NA	NA	NA	NA	NA	NA	NA	NA	NA	NA	NA	NA	NA	NA	NA	NA	NA	NA	NA	NA
hsa-miR-1303	NA	NA	NA	NA	NA	NA	NA	NA	NA	NA	NA	NA	NA	NA	NA	NA	NA	NA	NA	NA	NA	NA	NA	NA	NA	NA	NA	NA	NA	NA	NA	NA	NA	NA	NA	NA	NA	NA	NA	NA	NA	NA	NA	NA	NA	NA	NA	NA	NA
hsa-miR-1304-3p	-8.30652	-7.57944	-7.45198	NA	-7.06141	-7.55469	-7.04173	-6.82587	-6.58767	-7.30171	-6.85487	-7.24724	-7.02313	-7.85733	-7.31259	-7.65691	-7.78341	-7.60666	-7.19103	-7.61548	-7.19796	-9.23089	-7.46311	-7.8912	-6.99714	-6.91414	-6.82141	-7.5339	-7.53175	-7.70621	-7.30653	-7.58107	-7.09807	-8.59854	-7.10876	-7.45209	-7.0516	-7.69998	-7.16843	-7.37903	-7.39805	-7.32104	-7.09815	-7.39993	-7.68165	-7.48072	-7.5004	-7.70996	-7.46144
hsa-miR-1304-5p	NA	NA	NA	NA	NA	NA	NA	NA	NA	NA	NA	NA	NA	NA	NA	NA	NA	NA	NA	NA	NA	NA	NA	NA	NA	NA	NA	NA	NA	NA	NA	NA	NA	NA	NA	NA	NA	NA	NA	NA	NA	NA	NA	NA	NA	NA	NA	NA	NA
hsa-miR-1305	-4.22269	-4.78184	-4.43764	-4.19229	-4.60676	-4.88934	-4.25801	-3.52575	-4.98571	-5.19087	-4.56287	-4.97844	-5.28887	-5.32628	-5.12467	-5.10404	-4.78028	-4.30842	-3.69682	-3.80347	-4.28821	-4.68174	-4.07375	-4.00961	-3.96348	-3.9115	-3.63196	-3.98928	-4.58386	-4.56863	-4.00923	-4.4393	-4.56265	-5.05742	-4.42038	-4.976	-4.69634	-5.19493	-4.59638	-4.90673	-4.50521	-4.51452	-4.35373	-4.40185	-5.01305	-4.97641	-4.71111	-4.68719	-4.55287
hsa-miR-1306-3p	NA	NA	NA	NA	NA	NA	NA	NA	NA	NA	NA	NA	NA	NA	NA	NA	NA	NA	-8.4411	NA	NA	NA	NA	NA	NA	-7.05128	NA	NA	NA	NA	NA	NA	NA	NA	NA	NA	NA	NA	NA	NA	NA	NA	NA	NA	NA	NA	NA	NA	NA
hsa-miR-1306-5p	NA	NA	NA	NA	NA	NA	NA	NA	NA	-8.5775	NA	-8.28458	NA	NA	NA	NA	NA	NA	NA	NA	NA	NA	NA	NA	NA	NA	NA	-8.06815	NA	NA	NA	NA	NA	NA	NA	NA	NA	NA	NA	NA	NA	NA	NA	NA	NA	NA	NA	NA	NA
hsa-miR-1307-3p	NA	NA	NA	NA	NA	NA	NA	-8.42684	NA	-8.22438	-7.43591	-7.39029	NA	NA	-8.89725	NA	-7.51825	NA	NA	-7.77615	NA	NA	NA	NA	NA	NA	-8.04767	-7.61393	NA	NA	NA	NA	NA	NA	-8.46169	NA	NA	NA	NA	NA	NA	NA	-8.37792	-8.19735	NA	NA	NA	NA	NA
hsa-miR-1307-5p	-7.91423	-8.29426	-8.26606	-8.3028	-7.32578	-8.08955	-7.70777	-7.30912	-7.54831	-7.42638	-7.9917	-6.1026	-7.77724	-8.01062	-6.9788	-7.81566	-5.53393	-8.75111	-8.21968	-7.36538	-7.98892	-8.01551	-7.93476	-8.26086	NA	-8.26444	-7.30399	-5.64873	-8.22777	-8.32316	-7.98428	-8.44255	-6.7845	-8.23949	-7.27231	-6.49485	-7.27497	-7.93162	-7.77706	-7.5236	-8.03576	-7.8669	-7.32705	-7.83621	-8.66409	-8.13012	-7.59418	-8.2342	-7.71686
hsa-miR-130a-3p	-0.597523	-1.12104	-0.289556	-1.32916	-0.728621	-0.986554	-0.69014	-0.350115	0.149165	-0.735421	0.0832615	-0.143653	-0.548564	-0.16173	-0.709843	-0.513864	0.576556	-0.408179	0.857822	-0.351788	-0.709484	-1.07166	-0.418568	-0.718936	0.124985	-0.466688	-0.216237	2.43976	-0.893458	-1.11689	-0.58209	-0.485519	-0.677395	-0.881546	-0.754042	-0.841059	-0.581431	0.10249	-0.444154	-0.653371	-0.214459	-0.261091	-0.308448	-1.4278	-0.504013	-1.24899	-0.562218	-0.290971	-0.32758
hsa-miR-130a-5p	NA	NA	NA	NA	NA	NA	NA	NA	NA	NA	NA	NA	NA	NA	NA	NA	NA	NA	NA	NA	NA	NA	NA	NA	NA	NA	NA	NA	NA	NA	NA	NA	NA	NA	NA	NA	NA	NA	NA	NA	NA	NA	NA	NA	NA	NA	NA	NA	NA
hsa-miR-130b-3p	-2.91003	-3.6837	-3.73111	-4.73097	-4.96634	-4.7307	-5.14758	-4.21404	-3.82842	-2.26715	-2.47396	-2.37416	-5.17367	-5.23463	-5.05124	-5.38429	-2.47528	-1.79815	-2.68883	-3.18763	-5.40538	-5.59593	-5.62569	-5.45579	-3.66018	-3.40199	-1.88538	0.0673103	-5.47908	-5.1942	-5.40705	-5.26595	-2.95217	-3.62661	-3.31873	-3.62897	-4.81081	-4.99247	-5.10789	-4.91547	-3.16213	-3.07163	-3.72764	-3.92129	-5.80452	-5.5195	-5.28948	-5.24107	-3.77103
hsa-miR-130b-5p	NA	NA	NA	NA	NA	NA	NA	NA	NA	NA	NA	NA	NA	NA	NA	NA	-10.4776	-10.0633	NA	NA	NA	NA	NA	NA	NA	NA	-9.43159	-7.15086	NA	NA	NA	NA	NA	NA	NA	NA	NA	NA	NA	NA	NA	NA	NA	NA	NA	NA	NA	NA	NA
hsa-miR-132-3p	-5.16789	-5.07718	-4.79772	-4.98361	-5.61307	-5.2146	-5.22908	-4.84063	-4.91761	-4.95969	-4.79575	-4.60273	-5.45943	-4.62743	-5.66071	-6.12204	-4.69622	-4.47935	-4.22193	-4.87487	-5.07829	-5.47498	-6.01826	-5.65957	-4.82218	-4.81674	-4.43443	-5.13287	-5.3775	-5.52616	-5.64649	-5.34916	-5.50382	-5.41996	-4.62382	-5.51575	-5.92326	-5.54036	-6.08343	-4.96295	-4.91194	-4.42401	-3.9627	-5.24203	-5.79295	-6.6115	-5.34586	-5.99762	-4.77314
hsa-miR-132-5p	-8.02414	-7.96664	-7.79376	-7.52241	-8.50788	-7.94678	-8.02013	-7.40608	-7.65779	-8.09338	-7.52299	-7.33689	-8.07307	-7.0374	-8.39266	-8.60297	-7.85704	-7.34647	-7.39141	-8.14805	-8.00519	-8.05236	-8.91564	-8.39777	-7.87235	-8.10301	-7.52549	-7.64868	-8.25119	-8.52253	-8.54479	-7.63498	-8.39282	-8.20524	-7.55989	-8.53037	NA	-8.13946	NA	-7.80586	-7.5948	-7.57495	-6.98581	-7.97652	-8.69676	NA	-8.24968	-8.39181	-7.63135
hsa-miR-1321	NA	NA	NA	NA	NA	NA	NA	NA	NA	NA	NA	NA	NA	NA	NA	NA	NA	NA	NA	NA	NA	NA	NA	NA	NA	NA	NA	-8.80862	NA	NA	NA	NA	NA	NA	NA	NA	NA	NA	NA	NA	NA	NA	NA	NA	NA	NA	NA	NA	NA
hsa-miR-1322	NA	NA	NA	NA	NA	NA	NA	NA	NA	NA	NA	NA	NA	NA	NA	NA	NA	NA	NA	NA	NA	NA	NA	NA	NA	NA	NA	NA	NA	NA	NA	NA	NA	NA	NA	NA	NA	NA	NA	NA	NA	NA	NA	NA	NA	NA	NA	NA	NA
hsa-miR-1323	NA	NA	NA	NA	NA	NA	NA	NA	NA	NA	NA	NA	NA	NA	NA	NA	-8.73231	NA	NA	NA	NA	NA	NA	NA	NA	NA	NA	NA	NA	NA	NA	NA	NA	NA	NA	NA	NA	NA	NA	NA	NA	NA	NA	NA	NA	NA	NA	NA	NA
hsa-miR-1324	NA	NA	NA	NA	NA	NA	NA	NA	NA	NA	NA	NA	NA	NA	NA	NA	NA	NA	NA	NA	NA	NA	NA	NA	NA	NA	NA	NA	NA	NA	NA	NA	NA	NA	NA	NA	NA	NA	NA	NA	NA	NA	NA	NA	NA	NA	NA	NA	NA
hsa-miR-133a	NA	-8.279	-8.45827	-8.27992	-6.19222	-6.09528	-4.97393	-5.25529	-8.11282	-7.52217	-6.86986	-8.28834	-4.41762	-4.35909	-5.30033	-4.94603	-6.49036	-5.91549	-7.20753	NA	-4.79319	-5.10193	-5.42321	-5.76263	-5.89847	-8.48207	NA	-7.38853	-5.0752	-6.30168	-5.3544	-5.69267	-8.46989	NA	-8.4142	-7.39978	-5.39843	-4.01856	-6.03569	-5.60152	-7.30267	NA	-7.26828	-7.92359	-5.08962	-6.0977	-4.85517	-4.85538	-6.93656
hsa-miR-133b	-7.23908	-4.81767	-5.07017	-4.98346	-3.18871	-3.20274	-1.8188	-2.23812	-7.73883	-5.62737	-4.28856	-4.97678	-1.30685	-1.32055	-2.28535	-1.85418	-3.69703	-2.8923	-4.90772	-8.13142	-1.66162	-1.98522	-2.36226	-2.59559	-3.22021	-7.27967	-7.33494	-4.94168	-1.94549	-3.4469	-2.39251	-2.76004	-7.19684	-7.31135	-7.88765	-5.05693	-2.33352	-0.757392	-2.8518	-2.39256	-5.01361	-7.01349	-5.04472	-6.27593	-1.97583	-3.11021	-1.72914	-1.65695	-4.51552
hsa-miR-134	-4.93506	-5.47495	-5.72722	-5.24367	-5.33545	-6.31047	-4.64991	-4.60641	-4.51134	-5.36519	-5.11497	-5.30936	-5.08279	-5.28659	-5.29639	-5.76544	-6.10002	-5.78415	-4.57214	-5.66458	-4.47827	-6.14659	-5.45972	-5.77801	-4.47094	-4.23711	-4.89714	-4.76225	-5.32086	-6.22296	-4.96145	-5.72452	-5.11075	-5.68489	-5.31169	-5.3496	-4.82465	-5.16854	-5.50765	-5.13865	-5.43929	-5.16022	-5.55088	-5.3139	-4.8557	-5.50702	-5.53273	-5.32223	-5.39496
hsa-miR-1343	NA	NA	NA	NA	NA	NA	NA	NA	NA	NA	NA	NA	NA	NA	NA	NA	NA	NA	NA	NA	NA	NA	NA	NA	NA	NA	NA	NA	NA	NA	NA	NA	NA	NA	NA	NA	NA	NA	NA	NA	NA	NA	NA	NA	NA	NA	NA	NA	NA
hsa-miR-135a-3p	-6.08101	-6.56621	-7.02881	-7.35917	-7.96414	-8.16228	-4.63629	-7.02912	-4.91336	-5.62025	-5.35302	-5.4355	-4.43398	-8.16112	-8.03789	-7.99552	-6.49001	-7.30781	-5.20764	-6.88651	-4.65399	-8.55982	-7.87567	-8.26745	-5.33352	-4.80123	-5.58556	-6.24514	-7.70001	-8.17749	-7.63049	-8.08693	-5.54078	-7.30989	-5.57514	-5.91618	-7.42651	-8.30336	-8.98943	-7.98405	-5.69093	-5.7914	-5.80351	-4.821	-8.23539	-7.973	-5.82997	-5.25956	-6.56664
hsa-miR-135a-5p	NA	NA	NA	NA	NA	NA	NA	NA	NA	NA	NA	NA	NA	NA	NA	NA	NA	NA	NA	NA	NA	NA	-8.24785	NA	NA	NA	NA	-6.70644	NA	-6.92275	NA	-7.02938	NA	NA	NA	NA	NA	-7.88686	-8.79453	NA	NA	NA	NA	NA	NA	NA	NA	NA	NA
hsa-miR-135b-3p	NA	NA	NA	NA	NA	NA	NA	NA	NA	NA	NA	NA	NA	NA	NA	NA	NA	NA	NA	NA	NA	NA	NA	NA	NA	NA	NA	NA	NA	NA	NA	NA	NA	NA	NA	NA	NA	NA	NA	NA	NA	NA	NA	NA	NA	NA	NA	NA	NA
hsa-miR-135b-5p	-1.28821	-3.14369	-1.75982	-2.37771	-2.87891	-2.59418	-3.14236	-2.95539	-2.00654	-1.418	-1.64476	-1.30265	-3.45316	-3.06859	-2.68609	-3.34583	-0.740516	-1.43225	-0.00367642	-2.60931	-3.92272	-3.4898	-2.66938	-2.97462	-1.10096	-1.32999	-0.843003	0.386021	-3.92086	-2.47161	-3.20019	-3.0705	-2.34285	-2.96014	-1.91538	-0.585922	-3.41987	-4.6184	-3.12083	-3.02025	-2.01993	-1.52724	-1.46495	-0.4822	-3.33027	-2.8525	-2.46943	-2.88285	-1.60097
hsa-miR-136-3p	-5.95852	-6.47455	-5.17774	-8.0819	-4.73886	-6.04189	-6.22	-6.10349	-6.5566	-6.93722	-6.84269	-6.51497	-6.20301	-5.45754	-5.2521	-6.20876	-6.71373	-5.82895	-7.75877	-7.03821	-6.71869	-6.21075	-6.06415	-6.0313	-6.74996	-6.64189	-5.68217	-3.35399	-6.76668	-6.03073	-6.16502	-5.90236	NA	-6.57056	-6.93073	-6.99588	-6.29088	-5.50007	-5.61264	-5.86465	-6.63582	-5.61509	-6.80755	-5.8335	-5.33077	-6.02217	-5.88737	-5.72729	-5.20291
hsa-miR-136-5p	-4.6959	-4.9052	-3.53047	-5.60954	-3.26323	-4.87431	-4.72594	-4.35287	-5.05498	-5.26196	-5.47752	-4.96124	-5.12458	-3.93908	-3.64794	-4.80208	-5.20732	-4.03433	-5.18711	-5.10481	-5.52667	-4.71029	-4.42405	-4.54245	-5.23713	-5.09359	-3.93836	-1.43601	-5.56359	-4.7745	-4.68771	-4.96599	-6.44159	-4.92925	-4.97827	-5.15835	-4.60268	-4.04248	-4.04428	-4.31895	-4.93229	-3.83241	-5.26491	-4.13254	-3.75163	-4.50143	-4.26133	-4.13523	-3.47642
hsa-miR-137	NA	NA	NA	NA	NA	NA	NA	NA	-6.63146	NA	NA	NA	NA	NA	NA	NA	NA	NA	NA	NA	NA	NA	NA	NA	NA	NA	NA	-7.33	NA	NA	NA	NA	NA	NA	NA	NA	NA	-8.99001	NA	NA	NA	NA	NA	NA	NA	NA	NA	NA	NA
hsa-miR-138-1-3p	NA	NA	NA	NA	NA	NA	NA	NA	NA	NA	NA	NA	NA	NA	NA	NA	NA	NA	NA	NA	NA	NA	NA	NA	NA	NA	NA	NA	NA	NA	NA	NA	NA	NA	NA	NA	NA	NA	NA	NA	NA	NA	NA	NA	NA	NA	NA	NA	NA
hsa-miR-138-2-3p	NA	NA	NA	NA	NA	NA	NA	NA	NA	NA	NA	NA	NA	NA	NA	NA	NA	NA	NA	NA	NA	NA	NA	NA	NA	NA	NA	NA	NA	NA	NA	NA	NA	NA	NA	NA	NA	NA	NA	NA	NA	NA	NA	NA	NA	NA	NA	NA	NA
hsa-miR-138-5p	NA	NA	NA	NA	NA	NA	NA	NA	NA	NA	NA	NA	NA	NA	NA	NA	NA	NA	NA	NA	NA	NA	NA	NA	NA	NA	NA	NA	NA	NA	NA	NA	NA	NA	NA	NA	NA	NA	NA	NA	NA	NA	NA	NA	NA	NA	NA	NA	NA
hsa-miR-139-3p	NA	NA	-7.92692	-7.31699	-7.6775	-8.56754	-7.35556	-6.88891	-7.64617	-8.43317	-5.97542	-7.90337	-7.45988	-7.06808	-6.43992	-7.97973	-9.33923	-8.28452	-8.14988	-8.37698	-7.67654	-8.71384	-7.93155	-8.41174	-7.03545	-7.74137	-8.14018	-7.57252	-8.63132	-7.75426	-8.06752	-7.73218	NA	-8.45125	NA	-7.80677	-7.76139	-7.42893	-7.97982	-7.08458	-8.32026	-7.50213	-7.39482	-9.00073	-7.31907	-8.70553	-7.51618	-7.83847	-7.69086
hsa-miR-139-5p	NA	-8.58902	NA	-7.29023	-5.65691	-5.88711	-4.60942	-4.93612	NA	-8.07302	-7.86384	-7.59325	-4.75151	-4.4213	-4.95758	-4.86347	NA	-7.59572	NA	-8.66445	-4.66664	-5.34306	-5.11573	-5.01863	-8.10791	NA	NA	-7.98606	-5.45822	-6.20714	-5.16291	-4.73313	-8.44332	NA	NA	NA	-5.18974	-4.39322	-5.44717	-4.98511	-8.06028	-8.4186	-7.36645	NA	-4.78207	-5.30318	-4.68718	-4.72961	-7.33334
hsa-miR-140-3p	-4.42238	-4.41363	-3.86837	-3.08875	-2.81509	-3.14392	-2.43665	-2.02046	-3.27237	-3.76693	-3.0376	-3.42571	-2.72332	-2.20994	-3.03346	-2.68226	-3.69869	-3.38614	-4.09898	-4.25411	-2.35617	-3.11716	-2.94451	-2.92534	-2.69618	-3.66789	-3.58954	-3.28863	-3.12357	-3.20832	-3.00375	-2.57863	-4.21623	-4.43742	-4.60877	-4.12139	-2.58109	-1.69098	-2.97064	-2.234	-3.32381	-2.82652	-3.66773	-4.42889	-1.82112	-2.961	-2.61662	-2.96088	-3.44035
hsa-miR-140-5p	-3.80265	-3.80737	-3.23914	-2.91833	-2.63875	-2.69432	-2.26723	-1.92625	-2.93493	-3.47325	-3.00218	-3.10849	-2.5998	-2.04058	-2.79222	-2.54133	-3.26059	-2.94478	-3.58866	-4.14799	-2.44159	-3.0856	-2.89835	-2.76697	-2.64436	-3.57251	-3.21572	-2.97091	-3.08471	-3.18843	-2.86676	-2.61141	-4.08295	-3.98985	-4.01852	-3.99744	-2.41093	-1.50369	-2.79769	-1.99871	-3.33054	-2.59267	-3.57711	-3.87907	-1.82945	-2.90795	-2.38933	-2.64733	-3.1286
hsa-miR-141-3p	1.33411	1.53533	0.556182	0.305331	1.07863	0.493106	0.891852	0.76928	2.22301	1.81334	1.53741	2.52695	0.810022	0.6058	1.11152	0.553619	2.68548	0.370308	0.683393	2.48471	0.14311	0.554131	0.878841	0.408949	2.05259	1.13867	1.65455	1.45725	0.296467	0.793062	0.930747	0.424158	1.45249	1.09122	2.1518	1.84341	0.843053	-0.218697	1.17913	0.398581	1.62161	0.611061	1.81573	1.33548	0.213362	0.915174	0.750511	0.905417	0.0903292
hsa-miR-141-5p	-6.90069	-5.78876	-7.41991	-7.07977	-7.09476	-7.49165	-6.97879	-6.92053	-4.51665	-6.31452	-5.07837	-5.15396	-7.33119	-7.14662	-7.01328	-7.466	-5.30709	-7.70406	-7.07435	-5.37575	-9.24753	-7.52787	-7.86102	-7.63148	-5.6754	-6.61678	-5.7471	-5.91192	-8.22295	-7.26577	-7.17364	-7.62658	-5.94066	-6.46392	-5.60963	-6.17928	-7.64878	-8.5816	-6.83986	-7.3956	-5.97587	-8.18348	-5.89027	-6.49506	-8.36753	-7.01958	-7.29399	-6.99508	-8.38715
hsa-miR-142-3p	-0.569853	0.0977392	0.0106354	2.01528	1.03792	0.966877	0.721739	2.85141	1.4712	1.01143	1.62578	1.16155	0.193602	0.686179	0.18016	0.467509	1.74757	1.06889	0.133438	0.937009	-0.00592327	0.050643	0.489918	0.772001	1.4082	0.977507	0.627843	1.48809	-0.17089	0.616471	0.869081	0.537095	0.834284	0.197392	-0.0162983	0.870247	1.45594	0.714127	1.10948	1.93787	1.54035	1.54266	-0.0115633	0.039772	0.798331	0.909441	0.150293	0.630719	0.544646
hsa-miR-142-5p	-3.00644	-2.79698	-2.9799	-0.816919	-1.38145	-1.688	-2.08313	0.140453	-1.3891	-1.8402	-1.10137	-1.40523	-2.41317	-1.8464	-2.23276	-2.19744	-1.50649	-1.84429	-2.6774	-2.10408	-2.9237	-2.68138	-2.44121	-2.30867	-1.37059	-1.63191	-2.30085	-1.353	-3.0139	-2.14647	-1.87451	-2.39159	-1.81533	-2.58472	-2.82543	-1.89447	-1.27826	-1.9791	-1.63544	-0.586969	-1.23378	-1.17854	-1.83949	-2.79227	-1.65809	-1.75428	-2.51587	-2.05606	-2.37395
hsa-miR-143-3p	-2.71564	-0.971716	-0.978481	-1.74011	-0.718239	-0.349865	0.357592	0.480977	-2.80605	-1.81744	-0.902566	-1.80036	0.895807	1.01614	0.171763	0.367578	-0.412073	0.31636	-0.660504	-3.56411	0.60198	0.0724382	0.0329227	-0.333148	-0.172812	-2.69626	-2.0274	-1.56084	0.385296	-0.792637	0.0314236	-0.118883	-3.3554	-3.22828	-4.29146	-2.01875	-0.110274	1.28246	-0.517913	-0.21628	-1.60339	-1.67903	-1.31802	-2.65497	0.574717	-0.647656	0.521539	0.626125	-0.964479
hsa-miR-143-5p	-7.45348	-5.46933	-5.29205	-6.08155	-5.42454	-4.6994	-3.92321	-3.91473	-6.54022	-5.92045	-5.06491	-5.72693	-3.33959	-3.19472	-3.94256	-3.94753	-5.28431	-4.39302	-5.11722	-7.96917	-3.72453	-4.35177	-4.79903	-4.92048	-4.84775	-6.6467	-6.13472	-6.08331	-4.1867	-5.3702	-4.58402	-4.54022	-7.96622	-8.05032	-8.5182	-6.0592	-4.7284	-3.10374	-5.16176	-4.46397	-6.06046	-5.80193	-5.42898	-6.79038	-4.18336	-5.15809	-3.87631	-3.80661	-5.49252
hsa-miR-144-3p	-3.23513	-4.34248	-4.09366	-2.02319	-0.00538444	-2.39318	-0.707892	-3.15675	-0.412139	-2.82101	-3.64255	-2.4409	-1.36315	-1.56671	-2.2194	-1.95007	-5.17105	-1.3188	-2.38447	-3.37387	-1.14865	-0.192314	-3.24836	-2.22992	-2.51665	-1.57367	-3.14983	-2.36338	-3.73004	-3.89643	-4.35624	-2.21667	-2.5806	-2.89123	-1.96005	-5.79783	-1.90359	-0.806561	-1.36643	0.0835924	-1.83834	-2.58583	-2.61818	-2.98502	-1.95977	0.989212	-0.45075	-0.144067	-3.10735
hsa-miR-144-5p	-7.34702	NA	-8.66214	-6.63078	-4.55153	-7.02691	-5.02009	-7.83211	-5.22623	-7.66426	-7.96774	-7.33503	-6.12013	-6.1709	-7.13221	-6.55976	NA	-5.67748	-6.33263	-8.04039	-4.29168	-4.76029	-7.91273	-6.39274	-7.11135	-5.40242	-7.72699	-6.78194	-8.25789	-8.03719	NA	-5.61384	-6.78962	-7.59698	-6.8729	NA	-5.80129	-5.57562	-5.97964	-4.3535	-6.31959	-7.38982	-7.48994	-7.78271	-6.97009	-3.38355	-5.04987	-4.61688	-7.99313
hsa-miR-145-3p	-5.63081	-4.04002	-4.08253	-4.86066	-3.83574	-3.84534	-2.83822	-2.78414	-5.40274	-4.89997	-3.85114	-4.75232	-2.36439	-2.35099	-3.04614	-2.74418	-3.8403	-3.30343	-4.05712	-6.50447	-2.73523	-3.13067	-3.0912	-3.30728	-3.73017	-5.54275	-5.09387	-4.9238	-2.8888	-4.13235	-3.14996	-3.36235	-6.38386	-5.93586	-6.34666	-5.04793	-3.23914	-1.71135	-3.34154	-3.097	-4.80712	-4.74241	-4.30873	-5.45261	-2.71197	-3.65998	-2.64822	-2.55504	-4.13914
hsa-miR-145-5p	-1.16501	0.614231	0.640122	-0.286214	0.989419	1.10806	2.4646	2.276	-1.37375	-0.48163	0.585037	-0.609869	2.4212	2.68699	1.82292	2.07483	1.21706	1.80721	0.945497	-2.00294	2.79866	2.15625	2.04266	1.8883	1.35802	-1.20606	-0.232779	0.000561	2.3952	1.08116	2.0639	1.81546	-2.21604	-1.64476	-2.56499	-0.775431	1.87828	3.21078	1.51378	1.61814	-0.155263	-0.208682	0.0012846	-1.2545	2.27436	1.3853	2.43071	2.43733	0.574714
hsa-miR-1468	NA	NA	NA	NA	NA	NA	NA	NA	NA	NA	NA	NA	NA	NA	NA	NA	NA	NA	NA	NA	NA	NA	NA	NA	NA	NA	NA	NA	NA	NA	NA	NA	NA	NA	NA	NA	NA	NA	NA	NA	NA	NA	NA	NA	NA	NA	NA	NA	NA
hsa-miR-1469	NA	NA	NA	NA	NA	NA	NA	NA	NA	NA	NA	NA	NA	NA	NA	NA	NA	NA	NA	NA	NA	NA	NA	NA	NA	NA	NA	NA	NA	NA	NA	NA	NA	NA	NA	NA	NA	NA	NA	NA	NA	NA	NA	NA	NA	NA	NA	NA	NA
hsa-miR-146a-3p	NA	NA	NA	NA	NA	NA	NA	NA	NA	NA	NA	NA	NA	NA	NA	NA	-10.0955	NA	NA	NA	NA	NA	NA	NA	NA	NA	NA	NA	NA	NA	NA	NA	NA	NA	NA	NA	NA	NA	NA	NA	NA	NA	NA	NA	NA	NA	NA	NA	NA
hsa-miR-146a-5p	-3.92704	-3.57301	-3.00654	-2.53977	-2.3033	-2.91064	-3.20183	-2.27312	-2.43094	-2.57085	-1.94056	-2.63216	-3.05247	-2.79586	-2.79259	-3.55855	0.284556	-2.91482	-3.99346	-3.08278	-3.6262	-3.6607	-4.28191	-3.50023	-2.22084	-3.00448	-2.80568	-2.51857	-4.03685	-2.17186	-3.29464	-3.0629	-3.63054	-2.72236	-3.13084	-0.705701	-3.09146	-3.49412	-2.90623	-2.12687	-2.75282	-2.52559	-3.56082	-3.80382	-3.0975	-4.09418	-4.42961	-3.25465	-3.19846
hsa-miR-146b-3p	NA	NA	NA	NA	NA	NA	NA	NA	NA	NA	NA	NA	NA	NA	NA	NA	NA	NA	NA	NA	NA	NA	NA	NA	NA	NA	NA	NA	NA	NA	NA	NA	NA	NA	NA	NA	NA	NA	NA	NA	NA	NA	NA	NA	NA	NA	NA	NA	NA
hsa-miR-146b-5p	-3.42415	-2.86257	-2.35241	-2.41818	-3.36905	-2.8947	-3.16192	-2.35423	-2.36046	-2.57327	-1.67377	-1.92646	-3.52329	-2.55163	-3.20762	-4.01457	-1.97252	-2.21379	-2.43407	-1.59376	-3.2588	-3.78272	-3.43773	-2.81876	-1.98661	-2.22079	-2.2769	-1.32284	-4.0994	-3.58835	-3.15108	-3.198	-2.81452	-3.08145	-3.00675	-2.28774	-3.23257	-3.93356	-3.47087	-2.27763	-2.42239	-1.12572	-2.19267	-2.59224	-3.82506	-4.22917	-2.95015	-3.84753	-2.65704
hsa-miR-1470	NA	NA	NA	NA	NA	NA	NA	NA	NA	NA	NA	NA	NA	NA	NA	NA	NA	NA	NA	NA	NA	NA	NA	NA	NA	NA	NA	NA	NA	NA	NA	NA	NA	NA	NA	NA	NA	NA	NA	NA	NA	NA	NA	NA	NA	NA	NA	NA	NA
hsa-miR-1471	-6.6551	NA	NA	-7.05394	NA	NA	-4.52001	-6.70556	-6.22229	NA	-6.94255	-6.4669	-6.01706	NA	NA	NA	NA	NA	-6.1597	NA	-5.65353	NA	NA	NA	-5.71385	-5.78591	-8.12739	-6.27634	NA	NA	NA	NA	-7.08672	-8.49735	-7.26638	NA	NA	NA	NA	NA	NA	-8.3927	-8.52354	-7.32811	NA	NA	-6.6867	-6.22716	NA
hsa-miR-147a	NA	NA	NA	NA	NA	NA	NA	NA	NA	NA	NA	NA	NA	NA	NA	NA	NA	NA	NA	NA	NA	NA	NA	NA	NA	NA	NA	NA	NA	NA	NA	NA	NA	NA	NA	NA	NA	NA	NA	NA	NA	NA	NA	NA	NA	NA	NA	NA	NA
hsa-miR-147b	NA	NA	NA	NA	NA	NA	NA	NA	NA	NA	NA	NA	NA	NA	NA	NA	NA	NA	NA	NA	NA	NA	NA	NA	NA	NA	NA	NA	NA	NA	NA	NA	NA	NA	NA	NA	NA	NA	NA	NA	NA	NA	NA	NA	NA	NA	NA	NA	NA
hsa-miR-148a-3p	-0.623961	-1.09772	-0.634223	-0.737967	0.785574	-0.610341	-0.67607	0.0395632	-0.537431	-0.408125	-0.12054	-0.745888	-0.052249	-0.533159	0.323955	-0.73546	0.613428	-0.767407	-0.862761	-1.40339	-1.21113	-0.727232	-0.553019	-0.80698	-0.557252	-0.813589	-1.0568	-0.00131035	-1.16627	0.576426	-0.575657	0.0841398	-0.84484	-1.28094	-2.66598	0.0285378	-0.487913	-0.701201	-0.0806522	-0.469885	-0.394497	-0.634183	-0.424846	-1.50336	-0.263656	-0.809173	-0.873091	-0.309221	-0.417903
hsa-miR-148a-5p	NA	NA	-8.82682	NA	-9.08166	NA	NA	NA	NA	NA	-9.3628	NA	NA	NA	-9.51917	NA	-9.11754	NA	NA	NA	NA	NA	NA	NA	NA	NA	NA	-9.4885	NA	-9.25227	NA	-9.75003	NA	NA	NA	-9.59851	NA	NA	NA	NA	NA	NA	NA	NA	NA	NA	NA	NA	NA
hsa-miR-148b-3p	-3.7544	-3.64287	-3.29615	-4.0696	-3.69667	-3.80425	-3.77692	-3.36298	-3.32453	-2.32042	-2.9539	-2.22043	-3.52227	-3.61158	-3.45821	-3.98017	-2.69216	-3.35625	-3.90958	-3.63064	-3.88259	-4.18608	-4.03456	-4.1318	-3.22063	-3.05721	-3.14504	-2.50994	-4.1156	-3.82165	-3.83692	-3.76769	-2.79807	-3.90316	-3.17978	-3.28351	-3.7264	-3.52253	-3.78697	-3.6666	-3.60683	-3.56919	-2.86087	-2.62669	-3.92466	-4.30797	-3.72485	-3.64619	-3.38015
hsa-miR-148b-5p	NA	NA	NA	NA	NA	NA	NA	NA	NA	NA	NA	NA	NA	NA	NA	NA	NA	NA	NA	NA	NA	NA	NA	NA	NA	NA	NA	NA	NA	NA	NA	NA	NA	NA	NA	NA	NA	NA	NA	NA	NA	NA	NA	NA	NA	NA	NA	NA	NA
hsa-miR-149-3p	-8.97097	NA	NA	-9.19986	NA	NA	-8.75482	-8.65523	-9.09585	NA	-9.58841	NA	NA	NA	NA	NA	NA	NA	-8.81855	NA	NA	NA	NA	NA	-8.97578	-8.9367	NA	-8.38987	NA	NA	NA	NA	-9.38302	NA	NA	NA	NA	NA	NA	NA	NA	NA	NA	NA	-9.40004	NA	NA	NA	NA
hsa-miR-149-5p	-3.12404	-5.93415	-4.16788	-5.86344	-4.8616	-5.25599	-4.10769	-4.63549	-5.32573	-3.31469	-4.81925	-4.00438	-4.57355	-4.51874	-4.7605	-5.15881	-4.98381	-4.61677	-5.89765	-4.07665	-4.80058	-4.69004	-4.19172	-4.58406	-4.82297	-2.73747	-3.65681	-3.05093	-4.88795	-5.20149	-4.62425	-4.57247	-2.92171	-3.79513	-3.44741	-7.17173	-4.19231	-4.9824	-4.19397	-5.25714	-3.89456	-4.17142	-5.56963	-5.18532	-4.93407	-5.15982	-4.79601	-4.44932	-5.18828
hsa-miR-150-3p	-4.97138	-5.59468	-5.76768	-4.64443	-5.47515	-6.57458	-4.51804	-4.26295	-3.03813	-4.62228	-4.42302	-4.55612	-3.60484	-5.60869	-5.37658	-5.83375	-6.07938	-5.14169	-3.65753	-5.55678	-3.68844	-6.56804	-4.99553	-6.15212	-3.96383	-2.86892	-3.96091	-4.3107	-5.26222	-6.19901	-5.11452	-5.64282	-4.79942	-4.98553	-4.16681	-5.05076	-4.66255	-5.12635	-5.58792	-5.32777	-4.33955	-4.94742	-4.81158	-4.67892	-4.94128	-5.63698	-5.43131	-4.74965	-4.89935
hsa-miR-150-5p	-3.32133	-3.57041	-4.382	-1.03465	-1.03827	-0.701864	-1.27978	1.06873	-3.32116	-2.09046	-1.2911	-1.62955	-2.23812	-1.29497	-1.94078	-1.59521	-3.71967	-2.64409	-3.72431	-2.407	-1.95307	-1.77844	-1.37048	-1.49741	-0.578744	-2.6037	-3.30863	-1.26041	-1.95525	-0.991429	-1.32526	-0.960437	-1.79058	-2.95445	-3.51788	-1.84052	-0.486663	-0.889877	-0.879112	0.430106	-1.22523	-0.964658	-3.6698	-3.84074	-0.728168	-1.04862	-1.99389	-1.94318	-2.24913
hsa-miR-151a-3p	-3.61694	-3.98272	-3.80675	-5.04644	-4.74718	-4.62317	-4.43666	-4.39385	-3.85932	-3.09644	-2.89499	-1.94544	-4.45274	-4.44807	-4.59818	-4.85275	-3.4603	-3.67263	-2.9944	-3.17161	-4.62711	-4.96464	-4.78744	-4.93334	-3.11939	-3.62024	-3.02772	-3.73228	-4.93102	-4.90515	-4.72933	-4.70685	-3.57652	-3.60863	-4.05003	-4.61579	-4.65918	-4.40228	-4.67534	-4.65812	-3.09206	-3.21821	-3.17399	-2.80689	-4.76349	-4.93797	-4.46476	-4.51725	-4.0506
hsa-miR-151a-5p	-1.88004	-2.13829	-1.70852	-2.96389	-2.18504	-2.50791	-2.1433	-1.92101	-2.12372	-1.4207	-1.15904	-0.322363	-2.01676	-1.95601	-2.22206	-2.28272	-1.09843	-1.69405	-1.58407	-1.5906	-2.26513	-2.55911	-2.41932	-2.50262	-1.17774	-2.06573	-1.7127	-1.77076	-2.69213	-2.41183	-2.4831	-2.2188	-2.37578	-1.83197	-2.73389	-2.51917	-2.32661	-1.62437	-2.24865	-2.043	-1.43036	-1.35171	-1.747	-1.16636	-2.13324	-2.77424	-2.13393	-2.13668	-2.0661
hsa-miR-151b	-2.66746	-3.0123	-2.49062	-3.67459	-3.03003	-3.3677	-2.9697	-2.71199	-2.83614	-2.32574	-1.97126	-1.08572	-2.87098	-2.86795	-3.12817	-3.14218	-2.1177	-2.64223	-2.28055	-2.57239	-3.23474	-3.58603	-3.4031	-3.56973	-2.05315	-2.71517	-2.47487	-2.58192	-3.49488	-3.30324	-3.3734	-3.14584	-3.18334	-2.89529	-3.54214	-3.55717	-3.30629	-2.69568	-3.28969	-3.0581	-2.29274	-2.24654	-2.55804	-2.09599	-3.00663	-3.68392	-3.06448	-3.02292	-2.93694
hsa-miR-152	-3.67558	-3.61003	-2.94882	-5.19093	-4.56202	-5.00915	-4.46426	-4.32623	-3.38442	-3.6106	-3.59053	-2.1843	-3.84259	-4.02239	-4.07185	-4.7576	-4.37953	-3.40529	-3.09615	-2.84028	-4.45037	-4.68796	-4.71939	-5.00859	-4.29555	-3.36159	-2.63249	-4.2842	-4.80562	-4.40767	-4.88976	-4.50057	-4.34954	-3.30772	-3.17544	-4.85093	-4.47632	-3.56309	-4.47221	-4.64184	-3.93528	-3.3444	-3.36836	-4.02836	-4.08396	-5.17476	-4.23051	-4.43633	-2.76657
hsa-miR-153	NA	NA	-8.23797	NA	-6.95804	-8.80644	NA	-8.19633	NA	-8.83657	NA	-6.87545	-8.46502	-8.09818	-8.051	-8.68008	-5.80838	-8.51142	NA	-8.30425	NA	-8.61965	-8.41351	-8.7461	-8.1495	NA	NA	-5.33462	NA	-6.53402	-8.04274	-8.56064	NA	NA	NA	NA	-8.54131	-8.01797	-7.60034	-8.06237	NA	NA	NA	NA	-8.22295	NA	-8.785	-8.87637	-7.97972
hsa-miR-1537	NA	NA	NA	NA	NA	NA	NA	NA	NA	NA	NA	NA	NA	NA	NA	NA	-8.67325	NA	NA	NA	NA	NA	NA	NA	NA	NA	NA	NA	NA	NA	NA	NA	NA	NA	NA	NA	NA	NA	NA	NA	NA	NA	NA	NA	NA	NA	NA	NA	NA
hsa-miR-1538	NA	NA	NA	NA	NA	NA	NA	NA	NA	NA	NA	NA	NA	NA	NA	NA	NA	NA	NA	NA	NA	NA	NA	NA	NA	NA	NA	NA	NA	NA	NA	NA	NA	NA	NA	NA	NA	NA	NA	NA	NA	NA	NA	NA	NA	NA	NA	NA	NA
hsa-miR-1539	NA	NA	NA	NA	-7.60258	NA	-7.48696	-7.15607	-7.15492	-8.8088	-7.4935	-7.73253	-8.63522	NA	-7.75413	NA	-8.27624	-9.05732	-8.44121	NA	NA	NA	-8.97637	NA	NA	-7.3055	-8.26012	-7.85792	NA	-9.04054	-8.67685	NA	NA	NA	-8.5176	NA	-8.53637	NA	-7.73751	NA	NA	NA	-8.56746	-7.89459	NA	NA	NA	NA	NA
hsa-miR-154-3p	-6.5344	-6.79357	-5.93952	NA	-6.5602	-7.16679	-7.609	-6.8866	-7.04604	-7.16771	-7.08252	-6.84462	-7.4695	-6.63429	-6.48357	-7.58487	-7.59028	-6.10529	-4.03472	-7.43701	-7.42148	-7.54244	-7.56139	-6.99464	-7.36159	-7.3472	-5.77412	-2.87788	-7.78765	-7.11875	-7.15077	-6.91995	NA	-7.1314	-7.51383	-7.56367	NA	-7.05432	-7.15552	-6.63488	-7.07448	-5.54975	-6.81212	-6.09818	-6.94091	-7.29307	-6.89818	-7.2136	-6.01073
hsa-miR-154-5p	-6.84958	-7.46768	-5.76138	-8.12559	-5.69813	-7.19899	-7.55535	-7.43013	-7.44974	-7.85527	-7.74439	-7.51193	-7.41376	-6.26485	-6.05696	-7.56428	-7.12513	-6.13115	-5.80467	-7.60845	-7.15086	-6.73891	-6.75881	-6.66808	-7.43119	-6.65691	-5.94165	-3.61211	-7.5819	-6.40088	-6.70129	-6.30805	NA	-7.27134	-7.55909	-7.65185	-7.43534	-6.15884	-6.3525	-6.91485	-7.58584	-5.92052	-7.78247	-6.38954	-6.19995	-6.80332	-6.67206	-7.19248	-5.60094
hsa-miR-155-3p	NA	NA	NA	NA	NA	NA	NA	NA	NA	NA	NA	NA	NA	NA	NA	NA	NA	NA	NA	NA	NA	NA	NA	NA	NA	NA	NA	-9.5592	NA	NA	NA	NA	NA	NA	NA	NA	NA	NA	NA	NA	-9.55723	NA	NA	NA	NA	NA	NA	NA	NA
hsa-miR-155-5p	-4.44905	-4.06309	-3.27509	-3.10103	-3.91633	-4.25055	-4.21723	-2.30621	-3.5915	-3.02876	-2.31989	-2.97742	-4.61025	-3.91707	-4.50598	-4.57526	-3.21593	-3.48562	-3.52803	-2.42861	-4.52774	-4.71418	-4.58442	-4.27084	-2.43818	-3.91728	-3.53485	-2.28236	-4.7371	-4.55159	-4.35254	-4.03191	-3.4649	-4.06499	-4.27236	-1.91035	-3.65014	-4.16048	-4.05623	-2.68702	-2.90885	-2.45287	-3.5912	-4.12157	-3.93263	-4.42925	-4.6379	-4.67772	-3.27592
hsa-miR-1587	-3.83088	-4.70256	-4.76807	-4.41138	-4.43811	-5.61886	-4.18543	-4.19936	-3.80553	-5.21951	-4.56281	-5.07711	-4.57995	-5.66256	-5.47591	-5.89585	-5.20905	-4.45423	-3.59481	-4.57104	-4.19488	-5.67005	-4.68446	-5.84186	-2.73875	-3.05217	-4.17008	-4.59074	-5.01406	-5.79386	-4.39801	-5.53108	-4.22401	-4.39858	-3.80568	-4.26893	-4.03514	-4.88413	-4.86083	-4.88141	-4.63857	-3.87645	-4.94876	-4.0404	-4.58918	-5.42899	-5.08274	-5.13215	-4.47076
hsa-miR-15a-3p	-9.27132	-9.01384	-9.37718	-9.33945	-9.67505	-9.94254	-9.72049	-9.30223	-7.50719	-9.02606	-9.23204	-8.04263	-9.64506	-9.84638	-9.8384	NA	-9.33413	-9.44926	-8.91014	-9.35157	NA	-10.3175	-10.0777	-10.0535	-8.99598	-9.46406	-7.85211	-8.00374	-9.80036	-9.94609	-9.5728	-10.0435	-9.06578	-9.4067	-8.73503	-8.92138	-9.54287	-9.62597	-9.51496	-9.47988	-8.95265	-9.41081	-9.32137	-9.47974	NA	-9.89033	-9.79261	-9.77775	-9.34925
hsa-miR-15a-5p	-0.0439711	-0.274241	-0.461246	-0.429078	-0.321179	-0.660449	-0.409369	0.0858307	0.496206	-0.367928	-0.300828	-0.0955629	-0.665455	-0.418099	-0.600302	-0.725836	-0.234143	-0.0906534	-0.244348	-0.541102	-0.692087	-0.930112	-0.725982	-0.774598	-0.0745525	-0.301137	0.0359278	-0.346161	-1.10802	-1.08619	-0.791058	-0.68611	-0.818095	-1.08722	-0.453278	-0.334443	-0.446954	-0.12259	-0.556083	-0.000741	-0.465817	-0.115749	-0.38141	-0.93979	-0.680579	-0.569931	-0.673123	-0.420701	-0.607358
hsa-miR-15b-3p	-8.89668	-7.57683	-9.0054	-9.09034	-9.24417	-9.51987	-8.60909	-8.74411	-7.76839	-7.35454	-7.75376	-5.74698	-8.85925	-9.04624	-8.88178	-9.23292	-9.06101	-8.87235	-7.72492	-7.92772	-9.09501	-9.08126	-8.86657	-9.51792	-7.74677	-8.0668	-6.21653	-6.15874	-9.12003	-9.71109	-8.93097	-9.06545	-7.53168	-8.3581	-7.47047	-8.5732	-9.11507	-9.31127	-8.95869	-9.21002	-7.77177	-8.37307	-7.54786	-7.96355	-9.07455	-8.9597	-8.77031	-8.93939	-8.61566
hsa-miR-15b-5p	0.464437	1.03798	-0.104817	-0.0729322	0.0754385	-0.205138	0.260727	0.357386	0.782876	0.748938	0.85888	2.60576	0.0208979	-0.159072	0.109771	-0.123485	-0.0502377	0.210082	0.950308	0.787504	0.00592327	-0.266584	0.167912	-0.49452	0.941887	0.382277	1.40646	1.59879	-0.458789	-0.601982	-0.243031	-0.101308	0.705884	0.6422	1.02987	0.425936	-0.0107832	-0.251861	-0.00111198	0.191038	0.674309	0.439426	0.614899	0.170659	-0.289211	-0.0782023	-0.00906181	-0.0344791	-0.0120583
hsa-miR-16-1-3p	NA	NA	NA	NA	NA	NA	NA	NA	NA	NA	NA	NA	NA	NA	NA	NA	NA	NA	NA	NA	NA	NA	NA	NA	NA	NA	NA	NA	NA	NA	NA	NA	NA	NA	NA	NA	NA	NA	NA	NA	NA	NA	NA	NA	NA	NA	NA	NA	NA
hsa-miR-16-2-3p	-6.8253	-5.80184	-7.04123	-6.80801	-6.81554	-7.36037	-6.60696	-6.49266	-5.15999	-6.25156	-5.6577	-4.63973	-6.71446	-6.90202	-7.08522	-6.92471	-7.24131	-6.85692	-6.18114	-6.17339	-7.06743	-7.48672	-6.86332	-7.78324	-5.39403	-6.57695	-5.28887	-4.98446	-7.52259	-7.66115	-6.65151	-6.90314	-6.18604	-6.25278	-6.02692	-7.03778	-7.19017	-7.56644	-6.9836	-6.88944	-6.1444	-6.56547	-6.08179	-7.00864	-7.24704	-6.38259	-6.89432	-6.84433	-7.01709
hsa-miR-16-5p	1.74314	1.95623	1.24042	1.29594	1.70084	1.11146	1.51606	1.91615	2.2807	1.88524	1.99321	2.82572	1.35905	1.42892	1.31154	1.19412	1.59525	1.6375	1.87561	1.76312	1.70328	1.29953	1.35709	1.06583	2.24971	1.88739	2.35248	2.26646	0.945744	0.961406	1.22672	1.39544	1.48047	1.44614	1.87582	1.75649	1.48021	1.62972	1.40477	2.04335	1.69668	1.77335	1.70208	1.14704	1.23519	1.74717	1.35597	1.49154	1.27406
hsa-miR-17-3p	-3.92254	-4.82871	-5.06582	-5.11324	-4.92513	-5.34836	-4.86584	-4.5099	-5.15421	-4.021	-4.41049	-3.60846	-4.93761	-4.93215	-5.15639	-5.03358	-3.75899	-4.87614	-4.69446	-4.00624	-5.52608	-5.28436	-5.07251	-5.19233	-4.35904	-4.69127	-4.93373	-3.2832	-5.40574	-5.61066	-4.93117	-5.19661	-4.01979	-5.24365	-4.65813	-3.8918	-4.93284	-5.06798	-4.86474	-5.0283	-4.7714	-4.0787	-4.32808	-4.45842	-5.2957	-5.0674	-4.9734	-4.86786	-5.25706
hsa-miR-17-5p	0.053792	-0.972564	-1.3108	-1.33358	-1.54122	-1.57105	-1.25386	-0.991019	-1.6994	-0.00904465	-0.64287	0.283836	-1.50905	-1.54003	-1.85458	-1.74283	-0.124704	-0.893792	-0.520687	0.0450935	-1.50464	-1.58338	-1.62155	-1.54436	-0.555513	-0.72707	-0.954044	0.634274	-1.66472	-2.0306	-1.59215	-1.73808	0.0303173	-1.35162	-0.707948	0.145415	-1.16347	-1.5344	-1.39883	-1.33722	-0.737312	-0.210748	-0.221079	-0.602431	-1.9521	-1.53967	-1.34686	-1.50924	-1.46629
hsa-miR-181a-2-3p	-8.69848	NA	-8.03613	-9.14471	NA	NA	NA	NA	-6.78544	-7.56627	-9.15527	-9.57737	NA	-9.43792	-9.37242	-9.9228	-7.57345	-8.63285	-6.20985	NA	NA	-10.2031	-9.90305	-10.0493	NA	-9.39074	-7.72509	-5.97574	-9.71656	NA	-9.49667	-8.54211	NA	-9.42247	-9.16031	-8.40084	NA	-8.34806	-8.51786	-9.76645	-8.07609	-8.67129	-7.29034	-8.49148	NA	NA	NA	-9.95024	-7.8907
hsa-miR-181a-3p	-7.92274	-7.11648	-6.73934	-7.15866	NA	-7.58609	NA	-6.73133	-7.78137	-7.29113	-6.50831	-7.07944	NA	-8.76164	NA	NA	-6.58984	-7.18114	-6.12828	-7.3586	NA	-9.26234	NA	-7.7837	-7.16702	-8.24675	-6.51246	-4.81713	NA	-8.89643	NA	-7.64527	NA	-6.95928	-8.00464	-7.19597	NA	-8.69516	NA	-7.29885	-8.40987	-6.94343	-7.23201	-7.14785	NA	NA	NA	NA	-6.31909
hsa-miR-181a-5p	-1.90519	-2.77254	-1.61731	-2.34614	-2.7644	-2.82902	-3.10457	-1.92928	-1.80445	-2.16337	-2.02024	-2.24581	-2.98399	-2.85143	-2.64546	-3.09744	-1.23394	-2.293	-1.35309	-2.46788	-3.10746	-3.45578	-2.96978	-2.89702	-2.23274	-2.319	-1.94601	-0.545211	-3.1364	-3.04749	-2.8142	-2.61927	-3.63119	-2.2628	-2.48424	-1.9341	-2.86341	-2.56154	-2.70254	-2.55302	-2.58293	-1.81699	-2.26196	-2.06236	-3.09353	-3.43243	-3.04909	-3.10415	-1.57919
hsa-miR-181b-3p	NA	NA	NA	NA	NA	NA	NA	NA	NA	NA	NA	NA	NA	NA	NA	NA	NA	NA	NA	NA	NA	NA	NA	NA	NA	NA	NA	-7.9928	NA	NA	NA	NA	NA	NA	NA	NA	NA	NA	NA	NA	NA	NA	NA	NA	NA	NA	NA	NA	NA
hsa-miR-181b-5p	-4.59927	-5.17976	-4.36215	-4.35381	-5.39371	-5.31544	-5.28835	-4.08547	-3.81337	-4.10641	-4.02222	-4.56498	-5.53331	-5.2433	-5.01781	-5.64239	-3.47114	-4.80224	-3.34108	-4.33902	-5.27707	-5.78328	-5.44173	-5.26966	-4.32732	-4.4286	-4.09177	-2.61891	-5.35723	-5.37206	-5.16675	-5.10165	-5.2462	-4.79249	-4.78076	-3.95017	-5.15039	-5.09813	-5.12364	-5.09773	-4.48106	-4.10107	-3.93141	-4.61362	-5.47228	-5.75718	-5.36616	-5.46261	-4.11054
hsa-miR-181c-3p	NA	NA	-8.43095	NA	NA	NA	NA	NA	NA	-8.73742	-9.43328	-9.38597	-9.28987	NA	-9.78386	-9.90142	-7.43609	-9.50349	NA	-9.81887	NA	NA	-10.0963	NA	-7.97343	NA	NA	-6.16998	NA	NA	NA	-9.87744	NA	NA	-8.51718	-7.29492	NA	-8.89276	NA	NA	NA	NA	NA	-9.78726	NA	NA	NA	NA	-8.35005
hsa-miR-181c-5p	-5.84891	-6.22716	-5.19965	-6.30043	-5.84511	-6.38562	-6.2315	-5.83555	-5.60996	-5.38007	-5.23731	-5.40438	-5.66457	-5.75562	-5.78429	-5.98606	-4.05458	-5.48689	-5.73084	-5.67704	-5.94794	-6.21415	-5.88649	-6.04696	-4.6458	-5.74991	-5.86082	-3.73821	-6.25663	-6.30128	-5.96807	-5.73393	-6.71233	-6.1167	-5.58462	-4.52341	-5.98086	-5.40965	-5.91831	-5.95149	-6.06245	-5.48127	-6.13403	-5.63002	-5.91982	-6.61025	-6.20995	-5.86481	-4.95232
hsa-miR-181d	-7.15374	-6.80405	-6.22472	-6.69491	-7.57777	-7.24613	-6.6471	-5.63633	-6.11196	-6.08158	-6.02245	-6.22331	-6.76408	-6.53652	-6.57588	-6.7098	-5.30722	-6.44206	-7.03397	-5.98252	-6.63301	-7.03418	-7.13633	-7.08856	-5.083	-6.27124	-6.42671	-4.57753	-6.8557	-7.95338	-7.04793	-6.95047	-7.80257	-7.47619	-5.76857	-5.43598	-6.79096	-6.39494	-6.6415	-7.11679	-7.43048	-6.22012	-6.53225	-6.5042	-6.86524	-7.22413	-7.04283	-6.82066	-5.91531
hsa-miR-182-3p	-8.69748	NA	NA	NA	NA	NA	NA	NA	NA	-9.31104	NA	-7.76538	NA	NA	NA	NA	-9.99108	NA	-8.94789	-9.33096	NA	NA	NA	NA	NA	NA	-9.12273	-8.32725	NA	NA	NA	NA	NA	NA	-8.33063	-8.86656	NA	NA	NA	NA	-7.95324	-8.84384	-9.24145	-9.90561	NA	NA	NA	NA	NA
hsa-miR-182-5p	-4.738	-6.31367	-6.59371	-7.19916	-8.07579	-8.02882	-7.87691	-7.94168	-5.9974	-5.58701	-6.07956	-5.19575	-8.3222	-8.30684	-7.88226	-8.22284	-6.05515	-6.75287	-5.03689	-5.37549	-8.29071	-7.78819	-7.05429	-7.91125	-4.3176	-5.48282	-5.18423	-3.52648	-8.1602	-7.61512	-7.16893	-7.45464	-6.04012	-6.12945	-4.86503	-5.1135	-8.17055	-9.67459	-8.1525	-8.65672	-4.12239	-5.16115	-4.85709	-5.94066	-8.41456	-7.87886	-7.34316	-8.07288	-5.76125
hsa-miR-1825	NA	-8.72422	-7.6914	NA	-7.56569	NA	-7.5663	-7.11215	-7.18837	-7.7339	-7.35523	-7.50674	-7.59325	-8.83387	-7.77582	-8.8343	-8.35196	-7.87578	-8.35033	-8.75111	NA	NA	-7.7891	-8.96985	-7.33559	-7.31752	-7.17416	-8.88479	-8.65681	-7.80805	-7.69223	-7.75181	-8.41484	NA	-7.25202	-7.58432	-7.46912	-8.19775	-7.34649	-7.58551	NA	-7.39974	-7.41022	-7.67954	NA	-7.56785	-8.77801	-8.93349	-8.56888
hsa-miR-1827	NA	NA	NA	NA	NA	NA	NA	NA	NA	NA	NA	NA	NA	NA	NA	NA	NA	NA	NA	NA	NA	NA	NA	NA	NA	NA	NA	NA	NA	NA	NA	NA	NA	NA	NA	NA	NA	NA	NA	NA	NA	NA	NA	NA	NA	NA	NA	NA	NA
hsa-miR-183-3p	-6.4975	-8.84753	-9.52498	NA	NA	NA	NA	NA	-8.8244	-7.69143	-8.59108	-6.82661	NA	NA	NA	NA	-9.37655	-9.55641	-7.63412	-7.76074	NA	NA	NA	NA	-7.56185	-7.87894	-7.7492	-6.80765	NA	NA	NA	NA	-8.63845	-8.9621	-7.06212	-7.30662	NA	NA	NA	NA	-6.50061	-7.48261	-7.22794	-8.00534	NA	NA	NA	NA	-9.20057
hsa-miR-183-5p	-2.95336	-4.55225	-4.88237	-5.36396	-5.86452	-5.83332	-6.0508	-6.31542	-4.68977	-3.93822	-4.41051	-3.21747	-6.09814	-6.3848	-5.62361	-6.32536	-4.18368	-4.98591	-3.44608	-3.58293	-6.26305	-6.04504	-5.46624	-6.13512	-3.75335	-4.115	-4.01697	-2.24475	-6.55826	-6.25929	-6.10078	-6.11453	-4.12703	-4.52657	-3.02342	-2.65929	-5.8303	-7.068	-5.65818	-5.60139	-2.95471	-3.92196	-3.16128	-3.80949	-6.72219	-6.2117	-5.62266	-5.80425	-4.9483
hsa-miR-184	NA	NA	NA	NA	NA	NA	NA	NA	NA	NA	NA	NA	NA	NA	NA	NA	NA	NA	NA	NA	NA	NA	NA	NA	NA	NA	NA	NA	NA	NA	NA	NA	NA	NA	NA	-5.32306	NA	NA	NA	NA	NA	NA	NA	NA	NA	NA	NA	NA	NA
hsa-miR-185-3p	NA	NA	NA	NA	NA	NA	NA	NA	NA	NA	NA	NA	NA	NA	NA	NA	NA	NA	NA	NA	NA	NA	NA	NA	NA	NA	NA	NA	NA	NA	NA	NA	NA	NA	NA	NA	NA	NA	NA	NA	NA	NA	NA	NA	NA	NA	NA	NA	NA
hsa-miR-185-5p	-3.51226	-4.22659	-4.05357	-4.26434	-3.95727	-4.05766	-4.10277	-3.77197	-3.08636	-2.75514	-2.40463	-2.07556	-4.23574	-4.34006	-4.36042	-4.9935	-4.3756	-3.09601	-2.99055	-2.97245	-3.91867	-3.89885	-4.79467	-4.47635	-3.23163	-2.87484	-2.4471	-3.55362	-4.86612	-4.80981	-4.59692	-4.58662	-3.67428	-3.98651	-3.28849	-4.39237	-4.2908	-4.26383	-4.31474	-3.54548	-3.41566	-3.19943	-3.38826	-4.09831	-4.69431	-4.07324	-4.11379	-4.05242	-3.90543
hsa-miR-186-3p	NA	NA	NA	NA	NA	NA	NA	NA	NA	NA	NA	NA	NA	NA	NA	NA	NA	NA	NA	NA	NA	NA	NA	NA	NA	NA	NA	-10.0341	NA	NA	NA	NA	NA	NA	NA	NA	NA	NA	NA	NA	NA	NA	NA	NA	NA	NA	NA	NA	NA
hsa-miR-186-5p	-5.29748	-5.2536	-4.49822	-4.63371	-4.39351	-4.87639	-4.36445	-3.71403	-4.5965	-3.85272	-3.96061	-3.807	-4.42059	-4.16527	-4.3411	-4.66412	-3.57077	-3.94648	-4.26095	-4.359	-4.42728	-4.63192	-4.33892	-4.49218	-3.87233	-3.69333	-4.18238	-2.46904	-4.47025	-4.16153	-4.00282	-4.00762	-4.98126	-4.8468	-4.26065	-4.91789	-4.34529	-4.05004	-4.36026	-4.35873	-4.56112	-4.24456	-4.28064	-4.19754	-4.09954	-4.46877	-4.29596	-4.30452	-4.28023
hsa-miR-187-3p	NA	NA	NA	NA	NA	NA	NA	NA	NA	NA	NA	NA	NA	NA	NA	NA	NA	NA	NA	NA	NA	NA	NA	NA	NA	NA	NA	NA	NA	NA	NA	NA	NA	NA	NA	NA	NA	NA	NA	NA	NA	NA	NA	NA	NA	NA	NA	NA	NA
hsa-miR-187-5p	NA	NA	NA	NA	NA	NA	NA	-9.18551	-9.1435	-7.98662	NA	NA	NA	-8.31177	NA	NA	NA	NA	NA	NA	-8.5199	NA	-8.91186	NA	-8.35009	-7.13178	NA	-8.79684	NA	NA	-8.06297	NA	NA	NA	NA	NA	-7.75251	NA	NA	NA	NA	NA	NA	NA	-8.60057	-9.98243	NA	NA	NA
hsa-miR-188-3p	NA	NA	NA	NA	NA	NA	NA	NA	NA	-9.66054	-9.72836	NA	NA	NA	NA	NA	NA	NA	NA	NA	NA	NA	NA	NA	NA	NA	NA	-9.92745	NA	NA	NA	NA	NA	NA	NA	NA	NA	NA	NA	NA	NA	NA	NA	NA	NA	NA	NA	NA	NA
hsa-miR-188-5p	-4.28831	-5.53985	-6.11689	-5.68982	-5.92756	-7.09841	-4.55303	-5.39834	-4.38437	-6.00357	-5.34066	-5.54974	-5.03501	-6.59046	-6.34062	-7.07955	-6.20423	-5.95704	-4.31061	-5.97877	-4.27803	-7.3391	-6.49298	-7.09127	-4.50929	-3.62982	-5.0302	-5.25522	-6.61928	-7.06737	-6.15579	-6.84561	-5.07344	-5.79829	-4.58802	-5.67092	-5.42935	-6.30247	-6.4678	-5.98864	-5.55298	-5.42438	-5.73119	-4.58567	-5.96539	-6.81821	-6.12596	-5.38081	-6.03236
hsa-miR-18a-3p	NA	NA	NA	NA	NA	NA	NA	NA	NA	NA	NA	NA	NA	NA	NA	NA	NA	NA	NA	NA	NA	NA	NA	NA	NA	NA	NA	NA	NA	NA	NA	NA	NA	NA	NA	NA	NA	NA	NA	NA	NA	NA	NA	NA	NA	NA	NA	NA	NA
hsa-miR-18a-5p	-3.17228	-4.49893	-4.39162	-4.06894	-4.77091	-4.60761	-4.47287	-4.24255	-4.41538	-2.21073	-2.77369	-2.15958	-4.9234	-4.98396	-5.11332	-5.3495	-3.95471	-3.63467	-3.34158	-2.68482	-5.14171	-4.80075	-5.45903	-5.08678	-3.61007	-3.19319	-3.47231	-1.76474	-4.97476	-5.57627	-5.07316	-5.51171	-2.29965	-3.8668	-3.48375	-3.05633	-4.48244	-5.30162	-5.14281	-4.67151	-3.0995	-3.07982	-3.32211	-2.6112	-5.49284	-4.87267	-4.49978	-4.6934	-4.51599
hsa-miR-18b-3p	NA	NA	NA	NA	NA	NA	NA	NA	NA	-9.66003	NA	NA	NA	NA	NA	NA	-9.42469	NA	NA	NA	NA	NA	NA	NA	NA	-8.51839	NA	NA	NA	NA	NA	NA	NA	NA	NA	NA	NA	NA	NA	NA	NA	NA	NA	-8.9941	NA	NA	NA	NA	NA
hsa-miR-18b-5p	-4.53417	-5.71898	-5.62525	-5.27281	-5.93193	-5.85792	-5.64905	-5.375	-5.59495	-3.63436	-3.72907	-3.37856	-6.2438	-6.15895	-6.35949	-6.46305	-5.26154	-4.99539	-4.74747	-3.87416	-6.43692	-6.05313	-6.7306	-6.43075	-5.00489	-4.55549	-4.90423	-2.77934	-6.34738	-6.87542	-6.4506	-6.72397	-3.72324	-5.35777	-4.89647	-4.39447	-5.89952	-6.58898	-6.38048	-5.78267	-4.51539	-4.52422	-4.66225	-3.95824	-7.12149	-6.07193	-5.79538	-5.84762	-5.84923
hsa-miR-1908	NA	NA	NA	NA	NA	NA	NA	NA	NA	NA	NA	NA	NA	NA	NA	NA	NA	NA	NA	NA	NA	NA	NA	NA	NA	NA	NA	NA	NA	NA	NA	NA	NA	NA	NA	NA	NA	NA	NA	NA	NA	NA	NA	NA	NA	NA	NA	NA	NA
hsa-miR-1909-3p	NA	NA	NA	NA	NA	NA	NA	NA	NA	NA	NA	NA	NA	NA	NA	NA	NA	NA	NA	NA	NA	NA	NA	NA	NA	NA	NA	NA	NA	NA	NA	NA	NA	NA	NA	NA	NA	NA	NA	NA	NA	NA	NA	NA	NA	NA	NA	NA	NA
hsa-miR-1909-5p	NA	NA	NA	-8.00654	NA	NA	NA	-8.05892	NA	NA	NA	NA	NA	NA	NA	NA	NA	NA	NA	NA	NA	NA	NA	NA	-7.98568	NA	NA	-7.56887	NA	NA	NA	NA	-8.4568	NA	NA	NA	NA	NA	NA	NA	NA	NA	NA	NA	NA	NA	NA	NA	NA
hsa-miR-190a	NA	NA	NA	NA	NA	NA	NA	NA	NA	NA	NA	NA	NA	NA	NA	NA	-9.00602	NA	NA	NA	NA	NA	NA	NA	NA	NA	NA	NA	NA	NA	NA	NA	NA	NA	NA	NA	NA	NA	NA	NA	NA	NA	NA	NA	NA	NA	NA	NA	NA
hsa-miR-190b	NA	NA	NA	NA	NA	NA	NA	NA	NA	NA	NA	NA	NA	NA	NA	NA	NA	NA	NA	NA	NA	NA	NA	NA	NA	NA	NA	NA	NA	NA	NA	NA	NA	NA	NA	NA	NA	NA	NA	NA	NA	NA	NA	NA	NA	NA	NA	NA	NA
hsa-miR-191-3p	NA	-7.70716	-7.48118	NA	-7.18323	-7.77872	-7.05508	-6.92905	-6.80006	-7.47858	-7.18274	-7.41644	-7.16986	-7.82796	-7.41066	-8.29567	-7.89834	-7.60407	-7.3309	-8.1069	-7.60424	-9.0846	-7.41643	-8.27159	-7.15716	-7.11226	-7.0009	-8.19265	-7.55234	-7.69914	-7.3688	-7.61162	-7.23328	NA	-7.33712	-7.45887	-7.2722	-8.01533	-7.36345	-7.51302	-7.51382	-7.60431	-7.22866	-7.54194	-8.69202	-7.58343	-7.49513	-7.5099	-8.38012
hsa-miR-191-5p	NA	NA	NA	NA	NA	NA	NA	NA	NA	-9.8633	NA	NA	NA	NA	NA	NA	-9.27845	NA	NA	NA	NA	NA	NA	NA	NA	NA	NA	-8.79659	NA	NA	NA	NA	NA	NA	NA	NA	NA	NA	NA	NA	NA	NA	NA	NA	NA	NA	NA	NA	NA
hsa-miR-1910	NA	NA	NA	NA	NA	NA	NA	NA	NA	NA	NA	NA	NA	NA	NA	NA	NA	NA	NA	NA	NA	NA	NA	NA	NA	NA	NA	NA	NA	NA	NA	NA	NA	NA	NA	NA	NA	NA	NA	NA	NA	NA	NA	NA	NA	NA	NA	NA	NA
hsa-miR-1911-3p	NA	NA	NA	NA	NA	NA	NA	NA	NA	NA	NA	NA	NA	NA	NA	NA	NA	NA	NA	NA	NA	NA	NA	NA	NA	NA	NA	NA	NA	NA	NA	NA	NA	NA	NA	NA	NA	NA	NA	NA	NA	NA	NA	NA	NA	NA	NA	NA	NA
hsa-miR-1911-5p	NA	NA	NA	NA	NA	NA	NA	NA	NA	NA	NA	NA	NA	NA	NA	NA	NA	NA	NA	NA	NA	NA	NA	NA	NA	NA	NA	NA	NA	NA	NA	NA	NA	NA	NA	NA	NA	NA	NA	NA	NA	NA	NA	NA	NA	NA	NA	NA	NA
hsa-miR-1912	NA	NA	NA	NA	NA	NA	NA	NA	NA	NA	NA	NA	NA	NA	NA	NA	NA	NA	NA	NA	NA	NA	NA	NA	NA	NA	NA	NA	NA	NA	NA	NA	NA	NA	NA	NA	NA	NA	NA	NA	NA	NA	NA	NA	NA	NA	NA	NA	NA
hsa-miR-1913	NA	NA	NA	NA	NA	NA	NA	NA	NA	NA	NA	NA	NA	NA	NA	NA	NA	NA	NA	NA	NA	NA	NA	NA	NA	NA	NA	NA	NA	NA	NA	NA	NA	NA	NA	NA	NA	NA	NA	NA	NA	NA	NA	NA	NA	NA	NA	NA	NA
hsa-miR-1914-3p	-6.03958	-6.70454	-6.7895	-6.0794	-6.32412	-7.00601	-6.03339	-5.42573	-5.71466	-6.7699	-5.84015	-6.41434	-6.30112	-6.9059	-6.46742	-7.23646	-6.9299	-6.09644	-5.30761	-5.92035	-5.96905	-6.7311	-6.20855	-6.49112	-5.19935	-5.60599	-5.64671	-5.48449	-6.73832	-6.84403	-5.95457	-6.69053	-6.17323	-6.461	-6.42164	-6.68964	-6.26522	-6.80606	-6.69031	-6.21157	-6.24832	-5.99074	-6.10175	-6.52771	-6.34256	-7.17671	-6.65284	-6.55338	-6.40525
hsa-miR-1914-5p	NA	NA	NA	NA	NA	NA	NA	NA	NA	NA	NA	NA	NA	NA	NA	NA	NA	NA	NA	NA	NA	NA	NA	NA	NA	NA	NA	NA	NA	NA	NA	NA	NA	NA	NA	NA	NA	NA	NA	NA	NA	NA	NA	NA	NA	NA	NA	NA	NA
hsa-miR-1915-3p	-1.38463	-2.30752	-2.37971	-1.6018	-1.53776	-2.99629	-1.20656	-1.16891	-0.631212	-1.51462	-1.84604	-1.86989	-1.72402	-1.32597	-1.90211	-2.14682	-2.34723	-1.79338	-1.17607	-2.20965	-1.2261	-2.25245	-1.73759	-2.01407	-1.11002	-0.569648	-1.40673	-1.56409	-1.79725	-2.64813	-1.55113	-2.11774	-1.55274	-2.2027	-1.80819	-1.9083	-1.08937	-1.47428	-1.9436	-1.71008	-1.76697	-1.35949	-1.89782	-1.50935	-1.67495	-1.85217	-2.27524	-1.81385	-1.54322
hsa-miR-1915-5p	NA	NA	NA	NA	NA	NA	NA	NA	NA	NA	NA	NA	NA	NA	NA	NA	NA	NA	NA	NA	NA	NA	NA	NA	NA	NA	NA	NA	NA	NA	NA	NA	NA	NA	NA	NA	NA	NA	NA	NA	NA	NA	NA	NA	NA	NA	NA	NA	NA
hsa-miR-192-3p	NA	NA	NA	NA	-8.266	NA	NA	NA	NA	NA	NA	NA	NA	NA	NA	NA	-7.51128	NA	NA	NA	NA	NA	NA	NA	NA	NA	NA	NA	NA	-7.3361	NA	NA	NA	NA	NA	NA	NA	NA	NA	NA	NA	NA	NA	NA	NA	NA	NA	NA	NA
hsa-miR-192-5p	-6.58434	-6.53024	-6.62832	-6.0167	-2.07033	-5.74265	-5.66996	-4.96348	-4.59676	-5.02606	-5.19707	-4.21992	-5.74243	-5.86978	-5.87196	-6.16735	-2.17419	-6.17526	-5.26962	-3.65004	-5.70935	-5.88639	-5.83917	-6.05477	-5.26335	-6.03022	-6.56527	-4.86573	-5.86337	-1.36746	-5.74764	-5.79277	-4.58848	-4.7197	-6.52632	-4.63016	-5.47516	-5.65713	-5.41044	-4.99275	-5.18469	-6.25624	-6.26258	-7.07169	-5.62261	-5.53174	-5.62964	-5.6985	-6.52469
hsa-miR-193a-3p	-3.01274	-2.60154	-2.82551	-2.91776	-2.73395	-3.06952	-2.79042	-2.72027	-1.98717	-3.93629	-2.40745	-2.01476	-2.40038	-2.48695	-2.7427	-2.64061	-3.99107	-2.91069	-1.85981	-3.62013	-3.25776	-3.30195	-2.6635	-3.19104	-3.91654	-3.94216	-2.75858	-2.81361	-3.15753	-3.50531	-2.87155	-3.14627	-3.08576	-3.97936	-1.6172	-2.13285	-2.82815	-1.88331	-2.64183	-2.70189	-3.71965	-3.21073	-1.70637	-2.45568	-2.57641	-3.03156	-2.36248	-2.36162	-2.14314
hsa-miR-193a-5p	-6.68874	-5.89017	-5.90401	-6.8333	-6.90215	-6.60983	-6.28504	-6.10055	-5.27559	-8.11553	-5.84643	-6.13151	-6.14518	-6.1475	-6.5679	-6.4696	-7.90524	-6.14364	-5.15057	-7.53368	-6.61512	-7.2221	-6.49024	-6.73794	-7.24228	-7.0999	-6.48489	-6.38404	-6.6397	-7.50684	-6.44788	-6.42712	-7.32796	-7.51078	-5.16402	-6.18399	-6.87226	-5.53675	-6.74006	-6.24518	-8.13313	-6.89208	-5.33872	-6.26129	-6.42689	-7.31031	-6.1432	-6.40322	-5.55071
hsa-miR-193b-3p	-1.90828	-2.46803	-1.62582	-2.51925	-2.85323	-2.77022	-2.6542	-1.9324	-1.03316	-3.28609	-2.34578	-2.00037	-2.35292	-2.41249	-2.41351	-2.65719	-4.00707	-1.57534	-0.653839	-1.85574	-2.39501	-2.83048	-2.39851	-2.68737	-2.5779	-0.579849	-1.63007	-4.234	-2.62716	-3.35454	-2.4015	-2.60786	-2.34102	-3.21496	-1.06902	-1.06611	-2.62062	-2.25896	-2.53502	-2.55854	-2.76205	-1.84643	-1.45791	-1.83652	-2.63363	-2.83908	-2.11851	-2.46008	-1.73738
hsa-miR-193b-5p	NA	-8.60156	-6.98807	NA	NA	NA	NA	-8.13459	-6.43841	NA	-8.32035	-8.54223	NA	NA	NA	NA	NA	-8.1664	-6.40399	NA	NA	NA	NA	NA	NA	-6.93504	NA	NA	NA	NA	NA	NA	NA	NA	-6.87689	-8.08239	NA	-8.6958	NA	-8.77411	NA	NA	-8.16451	-8.52937	NA	NA	NA	NA	-8.06882
hsa-miR-194-3p	NA	NA	NA	NA	NA	NA	NA	NA	NA	NA	NA	NA	NA	NA	NA	NA	NA	NA	NA	NA	NA	NA	NA	NA	NA	NA	NA	NA	NA	NA	NA	NA	NA	NA	NA	NA	NA	NA	NA	NA	NA	NA	NA	NA	NA	NA	NA	NA	NA
hsa-miR-194-5p	-7.69864	-7.10575	-7.03801	-6.68866	-2.67044	-6.3403	-6.13103	-5.57681	-5.60947	-5.17867	-5.9925	-4.78757	-6.33738	-6.30423	-6.43032	-6.7916	-2.03197	-6.86501	-6.24715	-4.23534	-5.9582	-6.35006	-6.60779	-6.64194	-5.90361	-6.29538	-8.05332	-5.52103	-6.64452	-1.93172	-6.40798	-6.32102	-5.5058	-5.53228	-7.88006	-4.91223	-6.21599	-6.23047	-6.21393	-5.7047	-6.02668	-6.84169	-6.8903	-8.13722	-6.29061	-5.89939	-6.03598	-6.19444	-6.93968
hsa-miR-195-3p	NA	NA	NA	NA	NA	NA	NA	NA	NA	NA	NA	NA	NA	NA	NA	NA	-10.2172	NA	NA	NA	NA	NA	NA	NA	NA	NA	NA	NA	NA	NA	NA	NA	NA	NA	NA	NA	NA	-9.99952	NA	NA	NA	NA	NA	NA	NA	NA	NA	NA	NA
hsa-miR-195-5p	-2.25299	-1.22456	-0.738793	-1.74832	-0.273974	-0.811933	-0.227731	-0.113787	-1.76622	-1.71253	-1.00246	-1.24138	0.0619049	0.446654	-0.107363	0.00745964	0.382359	-0.257194	-1.58722	-2.35134	-0.132517	-0.63837	0.0380754	-0.179981	-0.496166	-1.85822	-2.08483	-1.61495	-0.394758	-0.545921	-0.151371	-0.179311	-2.03296	-2.25959	-2.49466	-1.25114	0.0547504	0.838867	0.00444698	0.0275946	-1.49987	-0.352101	-1.51325	-1.9952	0.330086	-0.73347	0.0254545	-0.000202	-1.72151
hsa-miR-196a-3p	NA	NA	NA	NA	NA	NA	NA	NA	NA	NA	NA	NA	NA	NA	NA	NA	NA	NA	NA	NA	NA	NA	NA	NA	NA	NA	NA	NA	NA	NA	NA	NA	NA	NA	NA	NA	NA	NA	NA	NA	NA	NA	NA	NA	NA	NA	NA	NA	NA
hsa-miR-196a-5p	-5.38526	-6.98333	-5.8204	-6.31493	-8.34818	-6.65111	NA	-8.38524	-6.18029	-2.73998	-4.8064	-3.71748	NA	NA	-6.73366	NA	-3.21547	-4.2681	-3.66581	-3.18624	NA	NA	-5.70886	-8.32276	-2.57717	-4.93183	-4.50015	-1.49205	NA	NA	NA	NA	-5.08771	-4.35243	NA	-5.51151	-8.49863	NA	NA	-8.57487	-6.4191	-5.0167	-6.11215	-4.05148	NA	NA	-8.54681	NA	-6.04926
hsa-miR-196b-3p	NA	NA	NA	NA	NA	NA	NA	NA	NA	NA	NA	NA	NA	NA	NA	NA	NA	NA	NA	NA	NA	NA	NA	NA	NA	NA	NA	NA	NA	NA	NA	NA	NA	NA	NA	NA	NA	NA	NA	NA	NA	NA	NA	NA	NA	NA	NA	NA	NA
hsa-miR-196b-5p	-5.08791	-5.3908	-6.14327	-7.40391	NA	-7.98277	NA	-6.3638	-4.2421	-4.75031	-4.02557	-5.17477	NA	NA	-7.44401	NA	-4.36591	-4.86306	-6.96587	-4.05197	NA	NA	-6.54974	NA	-3.08098	-5.02438	-4.7608	-1.71533	NA	-9.02585	-8.54216	-6.85561	-4.36415	-5.07518	-8.35059	-4.58319	-8.29343	NA	NA	-8.53672	-5.40385	-4.19959	-6.47088	-5.37473	-8.53118	NA	-8.80526	NA	-7.86945
hsa-miR-197-3p	-6.29397	-6.35121	-5.75452	-5.8601	-6.18782	-6.24217	-5.93156	-5.22711	-5.46197	-5.43824	-5.53272	-4.88409	-6.19233	-6.09001	-6.31703	-6.2669	-5.18659	-5.56271	-5.30925	-5.49163	-5.77396	-6.25835	-6.01004	-5.94907	-5.12483	-5.07859	-5.09259	-4.01183	-6.08792	-6.16208	-5.84138	-6.05074	-5.70059	-5.9268	-4.86365	-6.16961	-5.68737	-5.41342	-5.67114	-5.71607	-5.69333	-5.26067	-5.64796	-5.73246	-6.1626	-6.15138	-6.11612	-6.14691	-5.74006
hsa-miR-197-5p	-1.42188	-1.58224	-2.28489	0.120099	-0.967183	-0.661841	-1.16328	-1.16033	-0.0183315	-1.77846	-1.57392	-2.65137	-1.51476	-2.57507	-1.193	-2.1773	-2.95641	0.0961943	1.68376	-1.61493	-1.55373	1.06923	-0.421941	-2.93776	-1.30475	0.459516	0.467847	-2.50141	0.0193024	-2.89584	0.977214	0.398364	-0.950535	-0.000553	-1.52324	-2.6026	-1.20277	-3.17857	-1.05637	-2.15474	-0.480912	-0.841088	-2.12684	-2.26114	-1.43533	-1.93703	-1.20414	-2.65214	-1.12737
hsa-miR-1972	-6.32877	-6.80588	-7.56053	-6.70903	-6.46398	-8.14035	-6.01189	-6.37414	-5.42272	-7.07728	-6.5829	-6.66186	-6.53419	-8.06506	-7.36434	-8.88369	-8.06362	-7.73302	-6.30812	-7.39383	-6.96356	NA	-7.48778	NA	-5.24432	-6.87868	-7.19328	-5.52131	-8.24965	-8.41361	-6.58284	-8.25788	-6.73612	-6.86831	-6.88551	-6.81348	-6.55247	-7.39109	-7.39548	-7.05791	-6.76472	-6.69032	-6.58585	-7.01252	-7.01467	-8.39766	-7.22759	-7.06822	-7.12383
hsa-miR-1973	-3.93801	-5.24293	-4.70407	-4.85527	-4.50218	-5.49586	-4.47484	-5.16641	-4.91302	-5.23506	-3.27667	-4.96412	-5.03825	-4.62933	-3.79425	-5.5377	-6.04151	-5.33467	-5.28114	-5.48893	-5.40794	-6.07524	-5.87153	-6.32883	-3.80391	-4.74474	-4.9725	-5.33745	-5.32936	-5.55481	-4.91951	-5.63669	-5.23746	-4.55481	-4.09488	-5.02238	-5.10295	-4.4612	-4.6457	-4.4637	-5.18896	-5.14279	-3.17825	-4.87804	-5.01315	-5.52824	-4.20482	-5.5203	-5.17685
hsa-miR-1976	NA	NA	NA	NA	NA	NA	NA	NA	NA	NA	NA	NA	NA	NA	NA	NA	NA	NA	NA	NA	NA	NA	NA	NA	NA	NA	NA	NA	NA	NA	NA	NA	NA	NA	NA	NA	NA	NA	NA	NA	NA	NA	NA	NA	NA	NA	NA	NA	NA
hsa-miR-198	-7.82447	NA	NA	NA	NA	NA	NA	NA	-7.68903	NA	NA	NA	NA	NA	NA	NA	NA	-8.76034	-7.93798	NA	NA	NA	NA	NA	-7.64506	-7.21093	NA	-7.8281	NA	NA	NA	NA	NA	NA	NA	NA	NA	NA	NA	NA	NA	-7.57965	NA	NA	NA	NA	NA	NA	NA
hsa-miR-199a-3p	1.55976	0.906717	2.42882	0.333155	0.354612	0.124313	0.569002	0.712248	1.36167	0.661306	1.27221	1.2753	0.618919	0.939226	0.594968	0.509667	1.0065	1.65798	0.679026	0.483762	0.481801	0.0371332	0.481467	0.335139	1.16652	1.3548	1.59267	3.10814	0.326981	0.0465508	0.426727	0.397906	-0.700651	1.03393	0.689772	1.12624	0.624186	1.58062	0.673031	0.877082	0.767817	1.85315	0.421868	1.50292	0.846569	0.0781994	0.610203	0.500335	2.34225
hsa-miR-199a-5p	-0.301449	-0.745789	0.813216	-1.70006	-1.66048	-1.98894	-1.45221	-1.29732	-0.718691	-1.44838	-0.698554	-0.873511	-1.33217	-1.09379	-1.50996	-1.53043	-0.309625	0.189375	-0.937365	-1.62532	-1.30256	-1.76147	-1.52271	-1.65006	-0.576659	-0.805063	-0.0984955	2.17401	-1.36474	-1.81639	-1.55204	-1.4516	-3.26837	-0.725889	-1.50469	-1.05034	-1.41279	-0.248457	-1.21532	-1.26937	-1.3576	-0.0525064	-1.71444	-0.650605	-1.16602	-2.09772	-1.49187	-1.65528	0.591228
hsa-miR-199b-5p	-1.28277	-1.6952	-0.0886307	-2.05483	-1.83845	-1.74737	-1.03133	-1.27075	-1.15906	-1.841	-1.2624	-1.24019	-1.2158	-0.979205	-1.17041	-1.39718	-1.28203	-0.804812	-1.89099	-2.25341	-1.22219	-1.65068	-1.53783	-1.28947	-1.1901	-1.19016	-0.771273	0.255729	-1.60401	-1.94944	-1.34292	-1.45167	-3.29056	-1.28875	-1.87056	-1.74199	-1.09067	0.000937	-1.03653	-0.979631	-1.44517	-0.645669	-2.05209	-0.895341	-1.02682	-1.43546	-1.03918	-1.10333	-0.271404
hsa-miR-19a-3p	-0.171162	-1.46584	-0.993234	-0.860969	-1.02361	-1.28403	-0.950466	-0.401813	-0.973447	-0.336287	-0.0965271	0.356165	-1.29286	-1.33922	-1.45445	-1.46054	-0.432016	-0.16183	-0.270571	0.0678396	-1.60417	-1.20084	-1.50898	-1.29216	-0.28261	-0.492109	-0.751864	1.23768	-1.52315	-1.81419	-1.16236	-1.63608	0.412643	-0.815425	-0.767708	-0.347509	-0.80575	-1.12297	-1.04826	-0.826194	-0.377124	0.0643673	-0.398138	-0.551531	-1.44867	-0.997829	-1.07234	-1.09154	-1.18742
hsa-miR-19a-5p	NA	NA	NA	NA	NA	NA	NA	NA	NA	NA	NA	NA	NA	NA	NA	NA	NA	NA	NA	NA	NA	NA	NA	NA	NA	NA	NA	NA	NA	NA	NA	NA	NA	NA	NA	NA	NA	NA	NA	NA	NA	NA	NA	NA	NA	NA	NA	NA	NA
hsa-miR-19b-1-5p	-8.26275	-8.46419	-8.79192	-9.18223	-9.07958	-7.81068	-8.69503	-8.53133	-8.74332	-8.50355	-8.51022	-8.27556	-8.95523	-8.90198	-9.70251	-8.90197	-7.13911	-8.71213	-8.65625	-8.61005	-9.34545	-8.69646	-9.29476	-8.89771	-7.56435	-8.90874	-9.34268	-6.67521	-9.37158	-9.80267	-8.97086	-8.69276	-7.57415	-9.04203	-8.22365	-7.98542	-8.8623	-8.77107	-8.56771	-8.90221	-8.73396	-8.6587	-8.21586	-8.84236	NA	-8.93809	-9.11559	-8.72519	-9.18837
hsa-miR-19b-2-5p	NA	NA	NA	NA	NA	NA	NA	NA	NA	NA	NA	NA	NA	NA	NA	NA	NA	NA	NA	NA	NA	NA	NA	NA	NA	NA	NA	NA	NA	NA	NA	NA	NA	NA	NA	NA	NA	NA	NA	NA	NA	NA	NA	NA	NA	NA	NA	NA	NA
hsa-miR-19b-3p	1.4544	0.296406	0.570375	0.495174	0.7644	0.337488	0.71316	1.15335	0.213271	1.24371	1.04182	1.58122	0.548884	0.454792	0.297301	0.395868	1.31796	0.915159	0.904829	1.3506	0.221643	0.317952	0.358339	0.378103	1.1809	0.734197	0.579226	2.33955	0.165429	0.0605774	0.552287	0.241388	1.37711	0.362593	0.759368	1.34814	0.800635	0.615375	0.74892	0.788551	0.786538	1.37788	1.15413	0.673393	0.245391	0.673717	0.564325	0.62308	0.394408
hsa-miR-200a-3p	-0.42676	-1.11955	-0.845429	-2.08936	-0.309382	-1.41308	-0.965256	-1.30581	0.438259	-0.667842	0.0413666	-0.480501	-0.765759	-1.02427	-0.53559	-1.24958	0.0755777	-0.73303	-1.52203	-0.673569	-1.94362	-1.5018	-1.15397	-1.65318	-0.650182	-0.624879	-0.0439072	0.816579	-1.78751	-0.0678596	-0.934265	-0.828048	-0.185478	-1.12441	0.0889759	-2.79897	-1.34549	-2.5364	-0.965493	-1.66074	-0.298053	-0.888207	-0.59028	0.505649	-1.39046	-1.16454	-1.36612	-0.941132	-1.10484
hsa-miR-200a-5p	-6.08216	-6.38775	-6.42889	-7.69569	-6.23802	-6.95595	-6.32287	-6.70835	-4.54389	-6.7673	-4.83568	-6.44625	-6.60989	-6.76108	-6.48016	-7.04686	-6.05032	-6.36529	-6.3656	-6.48655	-7.52709	-7.19279	-7.13123	-7.23748	-6.07525	-6.22149	-5.39166	-4.84157	-7.86045	-6.03638	-6.6767	-6.71321	-5.21608	-6.17994	-5.21014	NA	-6.72908	-8.23137	-6.63061	-6.87222	-5.71375	-6.74382	-6.1551	-5.37646	-7.68056	-6.89293	-6.99665	-6.60999	-6.7321
hsa-miR-200b-3p	0.765665	-0.243162	-0.05159	-1.05772	0.589361	-0.365829	0.188722	-0.127608	1.04935	0.163227	0.713675	0.14341	0.156224	-0.201912	0.25969	-0.232639	0.497931	0.0746126	-0.143347	0.370296	-0.467205	-0.263422	-0.00122929	-0.44053	0.511347	0.195522	0.97723	1.64447	-0.511453	0.690468	0.0311289	0.228187	1.03715	0.263095	1.22153	-2.11823	-0.0125303	-1.15523	0.120538	-0.511091	0.92455	0.316311	0.308212	1.20739	-0.317251	-0.0144739	-0.265197	-0.0378075	-0.113162
hsa-miR-200b-5p	-5.96142	-6.47055	-6.27147	-7.63748	-5.65945	-6.64687	-6.00099	-6.17589	-5.04617	-6.59911	-5.3127	-6.51988	-6.07268	-6.32227	-6.00568	-6.49365	-5.59839	-6.62736	-6.56035	-6.47006	-6.74448	-6.53067	-6.61566	-6.80639	-6.0292	-6.211	-5.62798	-4.81778	-6.95928	-5.64837	-6.36885	-6.13038	-5.36748	-6.247	-5.27138	NA	-6.48253	-7.423	-6.01959	-6.56478	-5.63675	-6.50112	-6.11409	-5.53926	-6.73147	-6.48846	-6.65461	-6.34013	-6.38187
hsa-miR-200c-3p	0.574582	0.57429	-0.412421	-0.603511	0.0381012	-0.472443	-0.00933266	-0.224568	0.884892	0.951303	0.579231	1.41573	-0.265067	-0.519984	-0.0154572	-0.517861	1.43547	-1.07244	-0.247593	1.1995	-0.560197	-0.532832	-0.408254	-0.70821	0.723583	0.221307	0.683208	0.441522	-0.607506	-0.188387	-0.193638	-0.34551	0.427359	-0.0573301	1.12013	0.837711	-0.235139	-1.39259	-0.054945	-0.701799	0.701035	-0.456903	0.795684	0.358243	-0.933111	-0.3109	-0.394351	-0.261344	-0.802348
hsa-miR-200c-5p	NA	-7.33977	NA	NA	NA	NA	-9.77764	NA	-7.95214	-8.51584	-6.83883	-7.06745	NA	-9.70509	-9.64348	-9.77226	-7.24351	NA	NA	-9.34357	NA	-9.82895	NA	-10.0515	-9.38982	-9.62249	-9.44754	-8.17927	NA	NA	NA	NA	-7.79467	-9.44407	-7.76371	-7.74416	NA	-10.3773	-9.47229	-9.48167	-8.31249	NA	-7.93004	-8.37273	NA	-9.62171	-9.74502	-9.51169	NA
hsa-miR-202-3p	NA	NA	NA	NA	NA	NA	NA	NA	NA	NA	NA	NA	NA	NA	NA	NA	NA	NA	NA	NA	NA	NA	NA	NA	-8.46889	NA	NA	NA	NA	NA	NA	NA	NA	NA	NA	NA	NA	NA	NA	NA	NA	NA	NA	NA	NA	NA	NA	NA	NA
hsa-miR-202-5p	NA	NA	NA	NA	NA	NA	NA	NA	NA	NA	NA	NA	NA	NA	NA	NA	NA	NA	NA	NA	NA	NA	NA	NA	NA	NA	NA	NA	NA	NA	NA	NA	NA	NA	NA	NA	NA	NA	NA	NA	NA	NA	NA	NA	NA	NA	NA	NA	NA
hsa-miR-203	1.37399	0.353145	-0.104112	0.947142	2.25519	1.8575	2.17918	2.33807	0.253378	-0.213438	0.498076	-0.358947	2.26279	2.17895	2.40562	2.3407	-3.85908	1.51097	1.75871	1.24639	1.83446	2.24501	3.16676	2.05752	-0.141881	0.494016	1.38663	-2.3126	2.49922	1.84569	2.91198	2.3561	1.94816	1.32907	1.07168	-4.35772	2.27436	1.39833	2.49019	1.59303	-0.21029	0.323903	1.60823	1.20774	2.00849	2.68964	2.89229	2.64634	1.76917
hsa-miR-204-3p	NA	NA	NA	NA	NA	NA	NA	NA	NA	NA	NA	NA	NA	NA	NA	NA	NA	NA	NA	NA	NA	NA	NA	NA	NA	NA	NA	NA	NA	NA	NA	NA	NA	NA	NA	NA	NA	NA	NA	NA	NA	NA	NA	NA	NA	NA	NA	NA	NA
hsa-miR-204-5p	NA	-8.73606	NA	-7.94914	-6.55493	-6.90635	-6.24628	-6.49165	NA	-6.42961	-5.38643	-6.27236	-6.7007	-5.7771	-6.34049	-6.06409	-7.54732	-8.46625	NA	NA	-6.18974	-6.86122	-5.99992	-6.27951	NA	NA	-7.87596	-2.93634	-6.70264	-6.09471	-6.61784	-6.0937	NA	-6.78377	NA	NA	-6.33814	-5.48796	-5.47745	-6.22653	-6.22575	-7.70234	NA	NA	-5.70922	-6.41908	-6.36268	-6.02006	NA
hsa-miR-205-3p	-3.98944	-4.65033	-3.48645	-4.25138	-5.50157	-5.32829	-4.5747	-4.84378	-2.92732	-4.57251	-3.15231	-4.23582	-4.7678	-5.27261	-5.33973	-5.47234	-5.32071	-5.32556	-4.70748	-4.26237	-6.04743	-5.98337	-5.57454	-5.52225	-2.98129	-3.49478	-4.25886	-4.58616	-5.86528	-6.21612	-4.84456	-5.42174	-4.3021	-4.58738	-4.07563	-4.39722	-5.45293	-6.24216	-4.81554	-5.87101	-4.81395	-4.48046	-3.84571	-4.6327	-6.06052	-5.46287	-5.16949	-5.13444	-4.5006
hsa-miR-205-5p	2.96855	2.64054	3.54702	2.79703	2.25819	2.7244	2.66128	2.97802	3.84599	2.45424	3.14068	2.80857	2.59256	2.35424	2.75877	2.24031	2.54978	1.63935	2.92673	2.64106	2.25417	2.20964	2.63124	2.44608	2.95218	3.88501	3.08592	2.23335	2.24024	1.97336	2.85288	2.55934	2.62265	2.41924	3.58149	3.19277	2.59421	1.4876	2.79534	2.03586	2.16752	2.52091	3.77962	2.87077	1.74636	2.0852	2.53254	2.54359	3.49319
hsa-miR-2052	NA	NA	NA	NA	NA	NA	NA	NA	NA	NA	NA	NA	NA	NA	NA	NA	NA	NA	NA	NA	NA	NA	NA	NA	NA	NA	NA	NA	NA	NA	NA	NA	NA	NA	NA	NA	NA	NA	NA	NA	NA	NA	NA	NA	NA	NA	NA	NA	NA
hsa-miR-2053	NA	NA	NA	NA	NA	NA	NA	NA	NA	NA	NA	NA	NA	NA	NA	NA	NA	NA	NA	NA	NA	NA	NA	NA	NA	NA	NA	NA	NA	NA	NA	NA	NA	NA	NA	NA	NA	NA	NA	NA	NA	NA	NA	NA	NA	NA	NA	NA	NA
hsa-miR-206	NA	NA	NA	NA	NA	NA	NA	NA	NA	NA	NA	NA	NA	NA	NA	NA	NA	NA	NA	NA	NA	NA	NA	NA	NA	NA	NA	NA	NA	NA	NA	NA	NA	NA	NA	-8.50269	NA	NA	NA	NA	NA	NA	NA	NA	NA	NA	NA	NA	NA
hsa-miR-208a	NA	NA	NA	NA	NA	NA	NA	NA	NA	NA	NA	NA	NA	NA	NA	NA	NA	NA	NA	NA	NA	NA	NA	NA	NA	NA	NA	NA	NA	NA	NA	NA	NA	NA	NA	NA	NA	NA	NA	NA	NA	NA	NA	NA	NA	NA	NA	NA	NA
hsa-miR-208b	NA	NA	NA	NA	NA	NA	NA	NA	NA	NA	NA	NA	NA	NA	NA	NA	NA	NA	NA	NA	NA	NA	NA	NA	NA	NA	NA	NA	NA	NA	NA	NA	NA	NA	NA	NA	NA	NA	NA	NA	NA	NA	NA	NA	NA	NA	NA	NA	NA
hsa-miR-20a-3p	-5.60018	-6.71617	-6.26679	-6.94155	-6.24623	-6.97699	-6.26013	-5.79055	-6.84786	-5.50424	-5.84467	-5.30769	-6.22747	-6.34437	-6.59008	-6.27372	-4.88392	-6.97549	-6.99366	-6.07953	-7.38125	-6.82853	-6.58762	-6.52959	-5.98258	-6.87079	-6.97665	-4.16695	-6.81394	-6.91196	-6.14086	-6.27974	-6.28906	-7.15396	-6.6863	-5.7535	-6.79559	-6.34156	-6.13392	-6.36317	-6.62943	-5.97053	-5.87146	-6.46487	-7.11936	-6.48478	-6.84711	-6.10305	-7.0184
hsa-miR-20a-5p	1.07794	0.117455	0.0535498	-0.0665293	-0.0519333	-0.252692	0.175925	0.478138	-0.395226	0.826432	0.349314	1.17349	-0.0834112	-0.156824	-0.473265	-0.203924	1.11051	0.348108	0.44836	1.01644	-0.178983	-0.227769	-0.14475	-0.154333	0.700054	0.289703	0.00173855	1.56873	-0.38425	-0.71295	-0.119141	-0.374905	0.974545	-0.284561	0.40732	1.13775	0.198616	-0.121981	0.15987	0.0836678	0.23325	0.91693	0.825453	0.280921	-0.546389	0.00160885	3.81e-05	0.00181961	-0.361995
hsa-miR-20b-3p	NA	NA	NA	NA	NA	NA	NA	NA	NA	NA	NA	NA	NA	NA	NA	NA	NA	NA	NA	NA	NA	NA	NA	NA	NA	NA	NA	NA	NA	NA	NA	NA	NA	NA	NA	NA	NA	NA	NA	NA	NA	NA	NA	NA	NA	NA	NA	NA	NA
hsa-miR-20b-5p	-0.647591	-1.65885	-1.62811	-1.70745	-1.74813	-1.98595	-1.49039	-1.15462	-2.09168	-0.823428	-1.03567	-0.416427	-1.81268	-1.82763	-2.15384	-1.8755	-0.73939	-1.47295	-1.35517	-0.612037	-1.93579	-2.03325	-1.95427	-1.90973	-0.914048	-1.37264	-1.60319	0.242093	-2.06679	-2.35479	-1.72085	-1.94409	-0.905865	-2.12951	-1.45111	-0.797716	-1.69006	-1.93924	-1.68855	-1.75358	-1.43057	-0.818035	-0.865897	-1.47527	-2.23335	-1.70726	-1.71082	-1.69402	-1.99534
hsa-miR-21-3p	-2.06043	-2.65798	-2.07618	-2.79354	-3.86496	-2.90265	-3.783	-2.77566	-1.48648	-2.61358	-1.14677	-1.53544	-4.15554	-3.65241	-4.08185	-4.19896	-3.66405	-2.28393	-1.81988	-2.45292	-4.22488	-2.90621	-5.14162	-3.23281	-1.9955	-2.10622	-1.44443	-2.66683	-4.04997	-4.32734	-3.78649	-3.05618	-2.15648	-2.34441	-1.68673	-2.71505	-3.95154	-4.38405	-3.85643	-3.62428	-2.19118	-1.8364	-2.04906	-2.64082	-5.0185	-4.98882	-4.63584	-4.59804	-2.38397
hsa-miR-21-5p	5.49424	4.98858	5.80954	4.68272	3.26615	4.26354	3.31341	4.4144	5.46473	4.82013	5.62193	5.20921	3.35602	3.53708	3.56068	2.57784	4.42373	5.32374	5.56384	4.88163	3.08175	2.70363	2.81577	3.28228	5.26745	5.35436	5.85638	4.58672	2.7601	3.08079	3.25174	3.09741	4.78709	4.62534	5.43174	4.84218	3.31552	2.70332	3.0659	3.78734	4.6902	5.68869	5.45591	4.88884	2.71369	2.58202	3.21239	2.76111	5.40521
hsa-miR-210	-0.996676	-2.19507	-0.731107	-2.65134	-1.60609	-2.05181	-1.62611	-1.66386	-0.617181	-1.93568	-0.917807	-1.27402	-1.86007	-2.06876	-1.81169	-1.50322	-2.05015	-2.04593	-1.1839	-0.780407	-2.24817	-1.92567	-1.65464	-2.40367	-1.04669	-0.862351	-1.66432	-3.89784	-2.00024	-2.30858	-1.63754	-2.05888	-0.598343	-1.37907	-0.295533	-2.42502	-1.69466	-2.18319	-1.53117	-2.08688	-2.60081	-0.85208	-0.717616	-2.47727	-2.31413	-1.56744	-1.87731	-1.84601	-1.60901
hsa-miR-211-3p	NA	NA	NA	NA	NA	NA	NA	-7.29354	-8.15836	NA	-7.08673	NA	NA	NA	-8.5425	NA	NA	-7.0135	-6.17336	-7.73173	NA	NA	-8.74904	NA	-5.94654	-6.30951	-6.76424	-6.26851	NA	NA	-8.77458	NA	-8.27397	NA	NA	NA	NA	NA	NA	NA	NA	-6.55289	-6.73262	NA	-8.6107	NA	NA	NA	NA
hsa-miR-211-5p	NA	NA	NA	NA	NA	NA	NA	NA	NA	NA	NA	NA	NA	NA	NA	NA	NA	NA	NA	NA	NA	NA	NA	NA	NA	NA	NA	NA	NA	NA	NA	NA	NA	NA	NA	NA	NA	NA	NA	NA	NA	NA	NA	NA	NA	NA	NA	-4.95381	NA
hsa-miR-2110	NA	NA	NA	NA	NA	NA	NA	NA	NA	NA	NA	NA	NA	NA	NA	NA	NA	NA	NA	NA	NA	NA	NA	NA	NA	NA	NA	NA	NA	NA	NA	NA	NA	NA	NA	NA	NA	NA	NA	NA	NA	NA	NA	NA	NA	NA	NA	NA	NA
hsa-miR-2113	NA	NA	NA	NA	NA	NA	NA	NA	NA	NA	NA	NA	NA	NA	NA	NA	NA	NA	NA	NA	NA	NA	NA	NA	NA	NA	NA	NA	NA	NA	NA	NA	NA	NA	NA	NA	NA	NA	NA	NA	NA	NA	NA	NA	NA	NA	NA	NA	NA
hsa-miR-2114-3p	NA	NA	NA	NA	NA	NA	NA	NA	NA	NA	NA	NA	NA	NA	NA	NA	NA	NA	NA	NA	NA	NA	NA	NA	NA	NA	NA	NA	NA	NA	NA	NA	NA	NA	NA	NA	NA	NA	NA	NA	NA	NA	NA	NA	NA	NA	NA	NA	NA
hsa-miR-2114-5p	NA	NA	NA	NA	NA	NA	NA	NA	NA	NA	NA	NA	NA	NA	NA	NA	NA	NA	NA	NA	NA	NA	NA	NA	NA	NA	NA	NA	NA	NA	NA	NA	NA	NA	NA	NA	NA	NA	NA	NA	NA	NA	NA	NA	NA	NA	NA	NA	NA
hsa-miR-2115-3p	NA	NA	NA	NA	NA	NA	NA	NA	NA	NA	NA	NA	NA	NA	NA	NA	NA	NA	NA	NA	NA	NA	NA	NA	NA	NA	NA	NA	NA	NA	NA	NA	NA	NA	NA	NA	NA	NA	NA	NA	NA	NA	NA	NA	NA	NA	NA	NA	NA
hsa-miR-2115-5p	NA	NA	NA	NA	NA	NA	NA	NA	NA	NA	NA	NA	NA	NA	NA	NA	NA	NA	NA	NA	NA	NA	NA	NA	NA	NA	NA	NA	NA	NA	NA	NA	NA	NA	NA	NA	NA	NA	NA	NA	NA	NA	NA	NA	NA	NA	NA	NA	NA
hsa-miR-2116-3p	NA	-9.40224	NA	NA	-8.06968	NA	-8.11846	-7.26987	-7.20959	-8.40701	-8.06737	-8.2223	-7.71703	NA	-9.37998	-9.57849	-8.90051	-9.68298	-9.03592	NA	NA	NA	-9.35915	NA	-8.00573	-7.99045	-7.89935	-9.39042	NA	-9.65607	-7.75416	-9.52656	-9.03337	NA	NA	NA	-9.10266	NA	-7.73234	-9.3008	NA	NA	-8.86233	-9.36051	NA	NA	NA	-9.53176	NA
hsa-miR-2116-5p	NA	NA	NA	NA	NA	NA	NA	NA	NA	NA	NA	NA	NA	NA	NA	NA	NA	NA	NA	NA	NA	NA	NA	NA	NA	NA	NA	NA	NA	NA	NA	NA	NA	NA	NA	NA	NA	NA	NA	NA	NA	NA	NA	NA	NA	NA	NA	NA	NA
hsa-miR-2117	NA	NA	NA	NA	NA	NA	NA	NA	NA	NA	NA	NA	NA	NA	NA	NA	NA	NA	NA	NA	NA	NA	NA	NA	NA	NA	NA	NA	NA	NA	NA	NA	NA	NA	NA	NA	NA	NA	NA	NA	NA	NA	NA	NA	NA	NA	NA	NA	NA
hsa-miR-212-3p	NA	-8.55062	-8.33133	-8.04523	NA	-8.58932	NA	-8.06937	-8.07794	-8.73411	-8.07327	-8.0143	NA	-8.1393	NA	NA	-8.49639	-7.22618	-6.90293	-8.27128	-8.53129	-8.95281	NA	-8.83039	-7.92671	-8.0947	-7.76076	-8.20459	-8.80258	NA	NA	-8.81893	NA	NA	-8.21679	-8.42364	NA	NA	NA	-8.04063	-8.29207	-7.70531	-6.8604	-8.60604	NA	NA	-8.68809	NA	-8.46049
hsa-miR-212-5p	NA	NA	NA	NA	NA	NA	NA	NA	NA	NA	NA	NA	NA	NA	NA	NA	NA	NA	NA	NA	NA	NA	NA	NA	NA	NA	NA	NA	NA	NA	NA	NA	NA	NA	NA	NA	NA	NA	NA	NA	NA	NA	NA	NA	NA	NA	NA	NA	NA
hsa-miR-214-3p	-2.17411	-2.27822	-1.24428	-3.64941	-3.47597	-3.71793	-3.21326	-3.44325	-2.68351	-3.13538	-2.76202	-2.49617	-3.13498	-2.86491	-3.30547	-3.41622	-2.14654	-1.55715	-2.45691	-2.87162	-2.71274	-3.36797	-3.30955	-3.3505	-2.4033	-2.36087	-1.90438	0.732368	-3.14004	-3.70524	-3.44934	-3.27324	-4.38665	-2.61327	-3.17745	-2.36325	-3.09055	-1.71304	-3.01399	-2.81083	-2.98744	-1.79579	-3.17424	-2.51778	-2.81984	-3.83951	-3.28783	-3.44473	-1.32732
hsa-miR-214-5p	-5.7585	-5.79757	-4.60696	-7.57229	-7.97506	-8.07751	-7.53563	-7.55341	-6.76105	-6.89064	-6.41097	-6.57347	-7.87086	-6.99506	-7.72787	-8.08805	-5.81856	-5.04514	-5.98176	-6.35707	-6.77458	-7.27682	-7.15518	-7.25308	-5.86739	-5.89466	-5.06998	-2.37537	-6.96878	-8.15447	-7.22513	-7.12398	NA	-6.22965	-7.28055	-6.6138	-7.55841	-5.86152	-7.0517	-7.44062	-6.57029	-5.21456	-6.59173	-6.16932	-6.75819	-8.2246	-7.0636	-7.93131	-4.57746
hsa-miR-215	-8.13745	-7.36096	-7.34015	-6.86035	-2.85991	-6.60534	-6.4239	-5.84467	-5.33054	-5.72498	-5.87335	-4.86368	-6.44107	-6.63515	-6.60204	-6.88941	-3.18671	-7.10633	-6.31851	-4.54381	-6.73744	-6.89304	-6.83497	-7.03638	-6.12242	-6.42922	-8.29561	-5.58268	-6.79599	-2.2254	-6.60828	-6.59823	-5.64182	-5.75242	-8.35309	-5.55824	-6.60283	-6.6717	-6.42489	-6.02847	-6.12857	-7.03612	-6.95072	-7.67253	-6.53299	-6.40683	-6.48288	-6.53934	-7.24002
hsa-miR-216a	NA	NA	NA	NA	NA	NA	NA	NA	NA	NA	NA	NA	NA	NA	NA	NA	NA	NA	NA	NA	NA	NA	NA	NA	NA	NA	NA	NA	NA	NA	NA	NA	NA	NA	NA	NA	NA	NA	NA	NA	NA	NA	NA	NA	NA	NA	NA	NA	NA
hsa-miR-216b	NA	NA	NA	NA	NA	NA	NA	NA	NA	NA	NA	NA	NA	NA	NA	NA	NA	NA	NA	NA	NA	NA	NA	NA	NA	NA	NA	NA	NA	NA	NA	NA	NA	NA	NA	NA	NA	NA	NA	NA	NA	NA	NA	NA	NA	NA	NA	NA	NA
hsa-miR-217	NA	NA	NA	NA	NA	NA	NA	NA	NA	NA	NA	NA	NA	NA	NA	NA	NA	NA	NA	NA	NA	NA	NA	NA	NA	NA	NA	NA	NA	NA	NA	NA	NA	NA	NA	NA	NA	NA	NA	NA	NA	NA	NA	NA	NA	NA	NA	NA	NA
hsa-miR-218-1-3p	NA	NA	NA	NA	NA	NA	NA	NA	NA	NA	NA	NA	NA	NA	NA	NA	NA	NA	NA	NA	NA	NA	NA	NA	NA	NA	NA	NA	NA	NA	NA	NA	NA	NA	NA	NA	NA	NA	NA	NA	NA	NA	NA	NA	NA	NA	NA	NA	NA
hsa-miR-218-2-3p	NA	NA	NA	NA	NA	NA	NA	NA	NA	NA	NA	NA	NA	NA	NA	NA	NA	NA	NA	NA	NA	NA	NA	NA	NA	NA	NA	NA	NA	NA	NA	NA	NA	NA	NA	NA	NA	NA	NA	NA	NA	NA	NA	NA	NA	NA	NA	NA	NA
hsa-miR-218-5p	-6.0147	-4.19783	-4.08518	-6.8753	-4.32739	-5.19436	-3.92534	-4.69432	-5.92529	-3.81978	-4.65433	-4.89746	-3.97931	-3.84064	-4.07077	-4.40733	-3.13279	-3.41185	-4.25085	-5.50494	-4.25282	-4.16966	-4.44269	-4.49106	-4.06754	-6.1723	-5.29679	-0.730635	-4.37284	-4.6806	-4.62677	-5.07247	-7.25343	-5.25466	-6.65835	-4.32474	-4.12701	-2.00793	-3.91719	-3.79657	-5.17199	-3.7276	-5.71566	-6.78777	-3.42243	-4.53667	-4.27395	-3.94538	-5.15262
hsa-miR-219-1-3p	NA	NA	NA	NA	NA	NA	NA	NA	NA	NA	NA	NA	NA	NA	NA	NA	NA	NA	NA	NA	NA	NA	NA	NA	NA	NA	NA	NA	NA	NA	NA	NA	NA	NA	NA	NA	NA	NA	NA	NA	NA	NA	NA	NA	NA	NA	NA	NA	NA
hsa-miR-219-2-3p	NA	NA	NA	NA	NA	NA	NA	NA	NA	NA	NA	NA	NA	NA	NA	NA	NA	NA	NA	NA	NA	NA	NA	NA	NA	NA	NA	NA	NA	NA	NA	NA	NA	NA	NA	NA	NA	NA	NA	NA	NA	NA	NA	NA	NA	NA	NA	NA	NA
hsa-miR-219-5p	-5.5306	-6.59396	-5.06999	-6.93364	-5.60832	-6.09224	-5.78109	-5.4996	-5.58811	-5.57392	-5.32169	-4.72772	-5.79134	-6.08303	-5.66905	-5.68867	-4.98853	-5.58577	-5.6685	-6.40704	-6.29188	-5.86195	-5.46065	-6.09982	-5.45629	-5.91267	-5.22	-3.87392	-6.06128	-6.39869	-5.27243	-6.16746	-5.50946	-6.63281	-5.59722	-5.98204	-5.80945	-6.31077	-5.51416	-6.06139	-6.47049	-5.5693	-5.63559	-5.5306	-6.34079	-5.5827	-5.75458	-5.57962	-6.43631
hsa-miR-22-3p	0.725229	0.407969	1.35977	0.0159721	0.251369	0.292131	0.15274	0.453438	1.34001	0.190825	0.994049	0.482566	0.312068	0.36895	0.311852	-0.218539	0.0357466	1.00498	0.919192	0.410193	0.29222	-0.0866509	-0.171427	-0.263405	0.551455	1.05231	1.13852	-0.370539	-0.0457792	-0.0164509	-0.0500326	-0.000344	0.0421267	0.397944	0.717479	0.164672	-0.00391483	0.537116	-0.0453796	0.424386	0.200438	1.2379	1.24518	0.352002	0.0424156	-0.238831	0.261923	-0.00163174	1.01929
hsa-miR-22-5p	-4.63604	-4.86577	-3.89156	-5.29227	-5.68091	-5.34266	-5.45277	-4.8038	-3.46075	-5.18984	-4.15122	-4.85255	-5.19857	-5.05202	-5.20968	-5.54248	-5.90995	-4.4843	-4.55131	-5.17829	-5.60838	-5.77337	-6.03032	-5.99257	-4.91251	-4.26286	-3.89747	-5.68485	-5.50933	-5.59341	-5.27293	-5.38075	-5.72141	-5.30848	-4.70047	-5.82921	-6.16811	-5.80145	-6.05718	-5.50497	-5.28545	-4.10861	-4.13905	-5.12536	-6.03106	-5.9123	-5.26482	-5.58831	-3.9323
hsa-miR-221-3p	-1.6655	-2.2269	-1.5349	-2.43795	-2.41183	-1.96268	-1.95988	-1.77532	-2.14478	-2.33577	-1.55856	-2.45191	-1.83212	-2.0157	-2.13031	-2.25716	-3.06809	-3.38399	-1.84965	-2.51783	-2.4766	-2.79443	-2.09367	-2.50361	-1.32777	-2.13399	-1.34631	-2.63046	-2.55556	-2.76282	-2.09129	-2.20493	-2.05111	-2.26837	-2.6353	-2.61605	-2.29381	-3.11288	-2.3496	-2.67663	-2.35019	-0.891239	-1.21838	-2.16871	-2.70846	-2.81638	-2.07134	-2.06949	-1.16843
hsa-miR-221-5p	-5.71174	-6.40862	-5.52595	-5.85766	-5.64503	-5.82599	-5.50005	-5.02573	-5.83998	-6.44067	-5.08172	-6.12804	-5.39668	-5.51815	-5.55908	-5.68557	-6.16727	-6.45228	-5.55487	-6.27289	-5.83663	-5.94608	-5.43122	-5.84544	-4.7443	-6.01246	-5.84759	-6.21873	-6.12451	-6.20565	-5.3394	-5.51239	-5.7651	-5.44043	-6.27321	-5.98057	-5.54576	-5.78993	-5.34098	-5.41175	-6.54868	-5.19115	-5.44045	-6.42643	-5.90696	-5.94704	-5.61701	-5.46033	-5.24733
hsa-miR-222-3p	-4.72307	-5.16322	-4.28019	-4.41095	-4.45716	-4.63918	-3.91276	-3.57929	-4.06646	-4.45961	-3.39782	-4.60483	-3.72513	-3.67702	-3.91556	-3.95539	-4.42144	-5.09186	-3.5706	-3.82762	-4.14237	-4.32403	-3.78492	-4.18748	-3.53132	-3.80844	-3.98535	-4.81527	-4.06999	-4.41122	-3.28862	-3.77562	-4.18856	-3.69444	-4.80054	-3.92051	-4.21341	-4.6336	-4.08443	-4.1416	-4.93048	-3.63321	-3.77505	-4.39661	-4.15769	-4.35916	-3.90396	-4.02295	-3.45127
hsa-miR-222-5p	NA	NA	NA	NA	NA	NA	NA	NA	NA	NA	NA	NA	NA	NA	NA	NA	NA	NA	NA	NA	NA	NA	NA	NA	NA	NA	NA	NA	NA	NA	NA	NA	NA	NA	NA	NA	NA	NA	NA	NA	NA	NA	NA	NA	NA	NA	NA	NA	NA
hsa-miR-223-3p	0.177166	0.560543	0.490714	1.88945	-0.205795	0.444554	-0.435476	1.3464	1.80163	0.526249	1.71092	0.452065	-0.048213	-0.0736027	-0.678729	-1.00006	-2.58904	1.98231	1.31468	0.0475864	0.38111	-0.869142	-1.55558	0.0357037	0.355946	1.84079	0.772355	0.0927181	-1.29488	0.0246763	-0.701309	-0.468448	0.246374	0.428834	0.345385	-0.923757	0.0337772	-0.655502	-1.56286	0.226356	0.793529	0.689634	1.26741	-0.460204	-0.782847	-1.36414	-0.195094	-0.696371	0.0632124
hsa-miR-223-5p	NA	NA	NA	-7.68702	NA	-9.75683	NA	-7.85069	-9.10996	NA	-8.02914	-9.50978	NA	NA	NA	NA	NA	-8.1102	-9.32842	NA	NA	NA	NA	-10.1303	NA	-8.21942	NA	NA	NA	NA	NA	NA	NA	NA	NA	NA	NA	-10.327	NA	-9.40392	-9.35513	NA	-7.73191	NA	NA	NA	NA	NA	NA
hsa-miR-224-3p	-5.44916	-5.42887	-4.91713	-5.75797	-5.68356	-5.70448	-5.48221	-5.41343	-5.60666	-6.29379	-4.17238	-4.90555	-5.47786	-5.47636	-5.41588	-5.76094	-7.20291	-5.68856	-5.50472	-5.19508	-5.89406	-5.94814	-5.20374	-6.0248	-4.81274	-4.8349	-4.9958	-6.59084	-5.94047	-6.28008	-5.10424	-5.69153	-5.34432	-4.59014	-5.0232	NA	-5.70292	-6.13868	-5.29108	-6.08752	-5.66928	-6.01872	-5.26829	-6.79631	-6.04015	-5.8148	-5.80926	-5.52638	-5.30034
hsa-miR-224-5p	-1.45098	-0.667029	-0.984446	-1.85606	-2.8162	-2.40472	-2.12419	-2.25863	-1.36754	-2.76665	-0.148416	-0.763416	-2.43528	-2.58723	-2.36538	-2.74175	-4.88105	-1.61465	-1.17945	-0.990545	-3.03811	-2.89097	-2.43817	-3.26786	-1.43095	-0.344193	-0.560395	-2.8206	-2.83357	-3.40981	-2.3935	-3.12179	-1.26831	-0.606095	-0.937271	-5.31058	-2.67432	-3.56813	-2.5008	-3.11001	-1.58289	-1.7965	-0.905526	-2.12412	-3.31759	-2.76342	-2.55879	-2.33363	-1.34912
hsa-miR-2276	NA	NA	NA	NA	NA	NA	-7.47642	NA	-6.99574	-7.19405	-7.60765	-7.33069	-6.91387	NA	NA	NA	NA	NA	-6.52819	NA	-6.91842	NA	NA	NA	-6.63283	-6.91179	-7.21822	-6.75586	NA	NA	NA	NA	NA	NA	NA	-8.64367	NA	NA	NA	NA	-8.68071	NA	NA	NA	NA	NA	NA	NA	NA
hsa-miR-2277-3p	NA	NA	NA	NA	NA	NA	NA	NA	NA	NA	NA	NA	NA	NA	NA	NA	NA	NA	NA	NA	NA	NA	NA	NA	NA	NA	NA	NA	NA	NA	NA	NA	NA	NA	NA	NA	NA	NA	NA	NA	NA	NA	NA	NA	NA	NA	NA	NA	NA
hsa-miR-2277-5p	NA	NA	NA	NA	NA	NA	NA	NA	NA	NA	NA	NA	NA	NA	NA	NA	NA	NA	NA	NA	NA	NA	NA	NA	NA	NA	NA	NA	NA	NA	NA	NA	NA	NA	NA	NA	NA	NA	NA	NA	NA	NA	NA	NA	NA	NA	NA	NA	NA
hsa-miR-2278	NA	NA	NA	NA	NA	NA	NA	NA	NA	NA	NA	NA	NA	NA	NA	NA	NA	NA	NA	NA	NA	NA	NA	NA	NA	NA	NA	NA	NA	NA	NA	NA	NA	NA	NA	NA	NA	NA	NA	NA	NA	NA	NA	NA	NA	NA	NA	NA	NA
hsa-miR-2355-3p	NA	NA	NA	NA	NA	NA	NA	NA	NA	NA	NA	NA	NA	NA	NA	NA	NA	NA	NA	NA	NA	NA	NA	NA	NA	NA	NA	NA	NA	NA	NA	NA	NA	NA	NA	NA	NA	NA	NA	NA	NA	NA	NA	NA	NA	NA	NA	NA	NA
hsa-miR-2355-5p	NA	-8.47252	-8.81208	NA	NA	NA	NA	NA	NA	-8.66895	-8.2586	-8.0611	NA	NA	NA	NA	NA	NA	-7.12675	NA	NA	NA	NA	NA	NA	-7.20297	-7.71725	NA	NA	NA	NA	NA	NA	NA	-8.01723	NA	NA	NA	NA	NA	NA	NA	NA	NA	NA	NA	NA	NA	NA
hsa-miR-2392	-5.73523	-6.64815	-6.88418	-5.71532	-6.80806	-8.69158	-6.11259	-5.26549	-5.29224	-6.38904	-5.66342	-5.62338	-6.5611	-7.82646	-7.33837	-8.01191	-6.47802	-6.56102	-5.0051	-6.32454	-5.92871	-8.3008	-7.19991	-8.12464	-4.23388	-4.66353	-5.6613	-5.18179	-7.97081	-8.55034	-7.19339	-7.51569	-5.61364	-6.40293	-5.63623	-6.16636	-6.42854	-7.10965	-7.82642	-6.77967	-6.06434	-5.67633	-5.88594	-5.23364	-6.58383	-8.58535	-7.61665	-6.66948	-6.5815
hsa-miR-23a-3p	2.42934	2.49165	2.43668	1.82296	1.79641	1.8161	2.07917	2.04467	2.77666	2.11897	2.33859	2.70508	2.27849	2.01631	2.03136	1.86159	1.5036	2.04047	3.09215	2.33142	1.65005	1.43643	1.73846	1.56009	2.52935	2.45056	2.81503	1.73178	1.57536	1.13553	1.85627	1.71882	1.79341	1.79823	2.52018	2.47344	1.77743	2.27895	1.92861	1.7057	2.08982	2.65115	3.05081	2.54401	1.80118	1.44408	1.94678	1.92721	2.87024
hsa-miR-23a-5p	-7.77943	-8.95567	-9.45157	-8.61084	-9.75362	-9.11415	-8.33088	-6.67113	-6.55696	-9.86333	-6.87267	-7.69738	NA	NA	-9.13938	-9.6686	-10.4206	-10.1716	-6.98992	-9.37786	-9.20265	-7.89302	-9.94473	-8.12612	-7.00112	-7.49002	-8.63735	-6.88409	-9.6811	-9.55196	-7.96058	-7.66658	-8.36843	-8.53844	-8.50588	-9.36163	-9.4632	-9.12719	-8.91735	-8.95105	-7.3895	NA	-8.23161	-8.86237	-9.43433	NA	-9.85052	-9.52029	-8.70217
hsa-miR-23b-3p	1.034	1.08986	1.7015	0.610065	1.54144	1.16682	1.90055	1.88243	0.628201	1.26789	1.27968	2.4829	2.02268	1.99874	1.80148	1.79329	0.58045	1.06199	0.263276	1.17997	1.599	1.23664	2.01228	1.43781	0.601731	0.346803	0.728896	0.582294	1.3947	1.09126	1.80208	1.71836	0.492733	0.618924	0.971352	0.38349	1.56681	1.73594	1.7594	1.34991	0.705212	0.695929	0.925898	0.791807	1.58407	1.28858	1.76508	1.92363	1.57788
hsa-miR-23b-5p	-9.15235	-7.79498	-7.76316	-9.35368	-7.96938	-7.97207	-7.15719	-7.09556	NA	-8.21882	-7.25438	-6.2581	-7.50066	-7.21919	-7.07927	-7.53873	-9.68271	-8.6134	-9.41041	-7.91057	-7.23573	-7.80682	-7.67086	-7.47977	-9.45747	-9.3704	-9.31009	-8.40766	-8.09982	-8.13629	-7.75317	-7.57982	-8.63955	-8.03931	-8.02997	-8.95561	-7.72079	-7.16419	-7.15822	-7.01007	-9.11008	-9.24295	-7.76496	-8.45529	-7.86837	-7.51852	-7.29386	-7.13693	-7.91831
hsa-miR-23c	NA	NA	NA	NA	NA	NA	NA	-7.40147	NA	NA	-8.64505	NA	NA	NA	NA	NA	-8.33713	NA	NA	NA	NA	NA	NA	NA	NA	-8.47295	NA	NA	NA	NA	NA	-8.92999	NA	NA	NA	NA	NA	-9.23871	-7.75356	NA	NA	NA	-8.52207	-8.99731	NA	-8.88676	NA	NA	NA
hsa-miR-24-1-5p	-5.84599	-5.74059	-5.27486	-6.29316	-5.63276	-5.78868	-5.12923	-5.16161	-6.13471	-5.45206	-5.39688	-4.19326	-5.02161	-5.04341	-5.23526	-5.33033	-6.23958	-5.58731	-6.47974	-5.66582	-5.52767	-5.61879	-5.29316	-5.67581	-6.39081	-6.45698	-6.16018	-6.05703	-5.72887	-6.30353	-5.50086	-5.89516	-5.7449	-5.97432	-5.48347	-6.35726	-5.29654	-4.95097	-5.334	-5.31517	-6.0931	-5.98729	-5.75892	-5.85516	-5.32762	-5.72107	-5.1043	-4.93487	-5.20762
hsa-miR-24-2-5p	NA	NA	NA	NA	NA	NA	NA	NA	NA	NA	NA	NA	NA	NA	NA	NA	NA	NA	NA	NA	NA	NA	NA	NA	NA	NA	NA	NA	NA	NA	NA	NA	NA	NA	NA	NA	NA	NA	NA	NA	NA	NA	NA	NA	NA	NA	NA	NA	NA
hsa-miR-24-3p	1.8693	1.95224	1.78525	1.10794	1.37339	1.2719	1.59029	1.58459	1.68982	1.87508	1.72914	2.76983	1.70735	1.53211	1.55339	1.34443	0.813528	1.32462	2.32846	1.94083	1.29308	1.06447	1.53376	1.19248	1.52272	1.76905	2.08328	1.04681	1.12218	0.818214	1.41717	1.32511	1.63264	1.37011	2.05158	1.92659	1.43193	1.6216	1.52817	1.31254	1.52107	1.87443	2.49841	2.15344	1.28616	1.0593	1.53965	1.56054	2.25815
hsa-miR-2467-3p	NA	NA	NA	NA	NA	NA	NA	NA	NA	NA	NA	NA	NA	NA	NA	NA	NA	NA	NA	NA	NA	NA	NA	NA	-8.13323	NA	NA	-8.51866	NA	NA	NA	NA	NA	NA	NA	NA	NA	NA	NA	NA	NA	NA	NA	NA	NA	NA	NA	NA	NA
hsa-miR-2467-5p	NA	NA	NA	NA	NA	NA	NA	NA	NA	NA	NA	NA	NA	NA	NA	NA	NA	NA	NA	NA	NA	NA	NA	NA	NA	NA	NA	NA	NA	NA	NA	NA	NA	NA	NA	NA	NA	NA	NA	NA	NA	NA	NA	NA	NA	NA	NA	NA	NA
hsa-miR-25-3p	-1.60107	-1.3914	-1.68613	-1.80298	-1.92225	-2.13688	-1.8904	-1.40816	-0.844423	0	-0.250767	0.0488033	-2.05663	-2.18459	-1.99457	-2.44901	0.00557995	-1.03302	-0.539597	-0.93791	-1.86962	-2.03233	-2.47942	-2.47588	0.000844	-1.00713	-0.97241	0.998438	-2.55968	-2.51849	-2.27356	-2.23706	-1.36308	-0.964225	-0.655994	-1.00643	-1.90935	-2.08837	-2.08263	-1.63211	-0.386664	-1.19056	-1.57835	-1.09391	-2.36668	-2.11193	-2.02401	-2.03514	-1.73237
hsa-miR-25-5p	NA	NA	NA	NA	NA	NA	NA	NA	NA	NA	-9.31226	NA	NA	NA	NA	NA	NA	NA	NA	NA	NA	NA	NA	NA	NA	NA	NA	-9.01345	NA	NA	NA	NA	NA	NA	NA	NA	NA	NA	NA	NA	NA	NA	NA	NA	NA	NA	NA	NA	NA
hsa-miR-2681-3p	NA	NA	NA	NA	NA	NA	NA	NA	NA	NA	NA	NA	NA	NA	NA	NA	NA	NA	NA	NA	NA	NA	NA	NA	NA	NA	NA	NA	NA	NA	NA	NA	NA	NA	NA	NA	NA	NA	NA	NA	NA	NA	NA	NA	NA	NA	NA	NA	NA
hsa-miR-2681-5p	NA	NA	NA	NA	NA	NA	NA	NA	NA	NA	NA	NA	NA	NA	NA	NA	NA	NA	NA	NA	NA	NA	NA	NA	NA	NA	NA	NA	NA	NA	NA	NA	NA	NA	NA	NA	NA	NA	NA	NA	NA	NA	NA	NA	NA	NA	NA	NA	NA
hsa-miR-2682-3p	NA	NA	NA	NA	NA	NA	NA	NA	NA	NA	NA	NA	NA	NA	NA	NA	NA	NA	NA	NA	NA	NA	NA	NA	NA	NA	NA	NA	NA	NA	NA	NA	NA	NA	NA	NA	NA	NA	NA	NA	NA	NA	NA	NA	NA	NA	NA	NA	NA
hsa-miR-2682-5p	NA	NA	NA	NA	NA	NA	NA	NA	NA	NA	NA	NA	NA	NA	NA	NA	NA	NA	NA	NA	NA	NA	NA	NA	NA	NA	NA	NA	NA	NA	NA	NA	NA	NA	NA	NA	NA	NA	NA	NA	NA	NA	NA	NA	NA	NA	NA	NA	NA
hsa-miR-26a-1-3p	NA	NA	NA	NA	NA	NA	NA	NA	NA	NA	NA	NA	NA	NA	NA	NA	NA	NA	NA	NA	NA	NA	NA	NA	NA	NA	NA	NA	NA	NA	NA	NA	NA	NA	NA	NA	NA	NA	NA	NA	NA	NA	NA	NA	NA	NA	NA	NA	NA
hsa-miR-26a-2-3p	NA	NA	NA	NA	NA	NA	NA	NA	NA	NA	NA	NA	NA	NA	NA	NA	NA	NA	NA	NA	NA	NA	NA	NA	NA	NA	NA	NA	NA	NA	NA	NA	NA	NA	NA	NA	NA	NA	NA	NA	NA	NA	NA	NA	NA	NA	NA	NA	NA
hsa-miR-26a-5p	-0.16993	0.0337582	0.859236	0.0649166	0.681518	0.252539	0.815912	1.10001	0.450411	0.376675	0.63104	0.419898	0.938005	1.11217	0.759592	0.851468	1.62152	0.912137	0.213723	0.94438	0.970777	0.563454	1.03893	0.834941	1.16038	0.377764	0.28799	1.29472	0.798415	0.785333	1.13198	1.10016	-0.537561	-0.0797663	-0.0438929	0.267017	0.872232	1.4938	0.916576	0.688486	0.373778	0.754682	0.136683	-0.262187	1.09238	0.617319	0.903396	0.830704	0.795493
hsa-miR-26b-3p	NA	NA	NA	NA	NA	NA	NA	NA	NA	NA	NA	NA	NA	-9.84458	-9.67576	NA	-9.09925	NA	NA	NA	-9.643	-10.3114	NA	-10.0762	NA	NA	NA	-8.48053	NA	NA	NA	-9.96889	NA	NA	NA	NA	NA	-9.58026	-9.79703	NA	-9.80795	NA	NA	NA	NA	NA	NA	NA	NA
hsa-miR-26b-5p	-0.0230532	-0.502816	0.0813494	0.163019	0.867592	0.233677	0.854972	1.1603	-0.0163603	0.313668	0.669986	0.331634	0.954476	1.01656	0.79896	0.805402	0.951435	0.236433	-0.049057	-0.726539	0.51454	0.336105	0.621415	0.437495	0.62408	0.345863	-0.410304	1.1287	0.362801	0.569502	0.8037	0.705597	-0.579215	-0.403737	-0.237499	-0.621592	0.693819	1.14935	0.8091	0.872984	0.098074	0.0831652	-0.0270691	0.117214	0.831727	0.59597	0.788171	0.87729	0.160373
hsa-miR-27a-3p	2.17018	2.20287	1.99365	1.39908	1.31778	1.39372	1.59634	1.57772	2.66978	1.50709	1.75804	2.20446	1.88725	1.52005	1.56927	1.37528	1.06305	1.93406	2.78119	2.03346	1.3298	1.28313	1.64586	1.44465	2.31782	2.1104	2.7149	1.10556	1.13479	0.655193	1.57458	1.17681	1.77259	1.59598	2.62678	2.50329	1.58616	1.9631	1.82118	1.51145	1.65108	2.38103	2.94404	2.01443	1.27018	1.11039	1.55806	1.58162	2.63597
hsa-miR-27a-5p	NA	NA	NA	NA	NA	NA	NA	NA	NA	NA	NA	NA	NA	NA	NA	NA	NA	NA	NA	NA	NA	NA	NA	NA	NA	NA	NA	NA	NA	NA	NA	NA	NA	NA	NA	NA	NA	NA	NA	NA	NA	NA	NA	NA	NA	NA	NA	NA	NA
hsa-miR-27b-3p	1.42017	1.3238	1.65443	0.703621	1.5388	1.25032	1.97561	1.87445	0.941504	1.14322	1.42097	2.56738	2.01612	1.98815	1.80641	1.80057	0.56602	1.46646	0.568927	1.53165	1.67076	1.35617	2.06452	1.59279	0.695612	0.651566	1.25141	0.632966	1.3929	0.993631	1.80651	1.5344	0.98035	0.892782	1.38007	0.562032	1.78828	1.85457	1.92647	1.61297	0.777234	0.931332	1.29489	0.811102	1.54264	1.3354	1.77866	1.86228	1.63392
hsa-miR-27b-5p	NA	NA	NA	NA	NA	NA	NA	NA	NA	NA	NA	NA	NA	NA	NA	NA	NA	NA	NA	NA	NA	NA	NA	NA	NA	NA	NA	NA	NA	NA	NA	NA	NA	NA	NA	NA	NA	NA	NA	NA	NA	NA	NA	NA	NA	NA	NA	NA	NA
hsa-miR-28-3p	NA	-9.21622	-8.0326	-9.07207	NA	-9.24398	-8.30655	-8.28855	-8.71648	-8.76773	-7.95051	-9.16746	-7.72575	-7.84094	-8.87809	-8.69818	-8.58864	-8.0903	-8.63394	-9.0393	-8.63966	-9.19562	-8.87387	-8.88228	-8.19109	-8.93941	-8.15973	-8.46419	-8.93991	-9.48255	-9.0342	-9.00437	NA	-9.36103	-9.42295	NA	-9.36066	-8.74541	-9.61024	-8.96097	-9.01131	-8.78038	-8.9438	-9.9325	-8.75084	-9.80952	-8.67898	-8.83348	-8.90615
hsa-miR-28-5p	-3.59491	-3.63492	-2.9164	-3.86548	-3.39599	-3.36086	-2.77703	-2.66917	-3.1735	-3.29452	-2.73138	-3.0113	-2.26546	-2.34072	-2.93915	-2.82516	-2.90583	-2.50779	-2.88796	-3.49181	-2.67616	-3.15987	-3.05891	-3.28938	-2.57617	-3.30772	-3.05542	-3.16909	-3.13566	-3.6827	-3.25872	-3.40071	-4.25472	-3.57505	-3.46513	-3.73186	-3.12563	-2.32723	-3.22394	-2.8614	-3.36681	-3.21448	-3.21018	-3.91765	-2.85369	-3.66522	-2.61771	-2.7091	-3.34468
hsa-miR-2861	-1.25249	-2.25612	-2.34411	-1.34009	-0.428548	-2.69894	-0.71466	-1.11695	-0.226481	-2.0605	-1.57501	-2.12489	-1.00249	-1.23624	-1.22181	-1.83236	-2.68592	-1.12234	-0.33306	-2.02992	-0.516874	-1.88315	-0.579918	-1.71418	-0.836678	0.215913	-0.985319	-1.49769	-0.898019	-2.18493	-0.561289	-1.5165	-1.39148	-1.29292	-1.14636	-2.32187	-0.0393648	-0.85663	-0.881384	-1.02368	-1.38695	-1.36794	-2.00216	-2.06643	-0.414655	-1.39989	-1.82655	-1.43935	-1.39098
hsa-miR-2909	NA	NA	NA	NA	NA	NA	NA	NA	NA	NA	NA	NA	NA	NA	NA	NA	NA	NA	NA	NA	NA	NA	NA	NA	NA	NA	NA	NA	NA	NA	NA	NA	NA	NA	NA	NA	NA	NA	NA	NA	NA	NA	NA	NA	NA	NA	NA	NA	NA
hsa-miR-296-3p	NA	NA	NA	NA	NA	NA	NA	NA	NA	NA	NA	NA	NA	NA	NA	NA	NA	NA	NA	NA	NA	NA	NA	NA	NA	NA	NA	NA	NA	NA	NA	NA	NA	NA	NA	NA	NA	NA	NA	NA	NA	NA	NA	NA	NA	NA	NA	NA	NA
hsa-miR-296-5p	-6.27851	-6.78676	-7.05665	-6.68274	-6.10755	-7.2935	-6.17984	-6.28326	-5.56321	-6.50422	-6.30925	-6.70796	-6.17082	-6.67483	-6.60594	-7.06224	-6.38858	-6.74569	-5.83071	-6.81369	-6.20803	-7.25559	-6.56319	-7.37816	-5.92845	-5.69276	-6.0655	-6.49075	-6.77744	-7.25352	-6.59325	-7.2781	-5.93614	-6.38163	-6.25334	-6.2752	-5.95834	-6.7448	-6.49623	-6.58715	-6.29248	-6.10645	-6.51602	-6.16417	-6.46044	-6.9429	-6.77715	-6.50055	-6.35803
hsa-miR-2964a-3p	NA	NA	NA	NA	NA	NA	NA	NA	NA	NA	NA	NA	NA	NA	NA	NA	NA	NA	NA	NA	NA	NA	NA	NA	NA	NA	NA	NA	NA	NA	NA	NA	NA	NA	NA	NA	NA	NA	NA	NA	NA	NA	NA	NA	NA	NA	NA	NA	NA
hsa-miR-2964a-5p	NA	NA	NA	NA	NA	NA	NA	NA	NA	NA	NA	NA	NA	NA	NA	NA	NA	NA	NA	NA	NA	NA	NA	NA	NA	NA	NA	NA	NA	NA	NA	NA	NA	NA	NA	NA	NA	NA	NA	NA	NA	NA	NA	NA	NA	NA	NA	NA	NA
hsa-miR-297	NA	NA	NA	NA	NA	NA	NA	NA	NA	NA	NA	NA	NA	NA	NA	NA	NA	NA	NA	NA	NA	NA	NA	NA	NA	NA	NA	NA	NA	NA	NA	NA	NA	NA	NA	NA	NA	NA	NA	NA	NA	NA	NA	NA	NA	NA	NA	NA	NA
hsa-miR-298	NA	NA	NA	NA	NA	NA	NA	NA	NA	NA	NA	NA	NA	NA	NA	NA	NA	NA	NA	NA	NA	NA	NA	NA	NA	NA	NA	NA	NA	NA	NA	NA	NA	NA	NA	NA	NA	NA	NA	NA	NA	NA	NA	NA	NA	NA	NA	NA	NA
hsa-miR-299-3p	-7.9287	-7.24711	-6.66753	NA	-7.34362	NA	NA	NA	NA	NA	NA	-8.74962	NA	-7.56037	-8.47366	-8.99649	NA	-7.19684	-6.84547	-8.62801	NA	-7.90397	-8.80468	-8.89919	NA	-8.398	-6.83588	-4.86418	NA	-8.88724	NA	NA	NA	NA	NA	NA	NA	-7.88955	-8.58403	-8.74293	NA	-7.02638	NA	-7.36637	-8.32555	NA	NA	-8.95168	-6.90825
hsa-miR-299-5p	-5.47803	-5.68062	-5.11448	-7.48546	-5.93276	-6.21983	-6.93599	-6.31552	-6.09704	-6.80831	-7.36119	-6.6251	-6.63089	-6.28158	-6.18677	-6.81443	-7.1205	-5.52353	-5.64983	-6.35424	-6.62365	-6.54743	-6.75476	-6.41976	-6.43801	-5.99962	-5.24597	-3.90466	-6.74391	-6.28321	-6.65674	-6.57048	-8.40872	-6.58705	-7.36635	-7.68947	-6.80975	-6.28241	-6.38758	-6.49976	-6.63223	-5.38763	-6.71983	-5.7128	-6.26956	-6.75716	-6.43768	-6.3336	-5.17204
hsa-miR-29a-3p	0.873396	1.09463	1.12739	1.1044	1.56938	0.978187	1.38938	1.98358	1.46187	0.589963	1.59032	0.833551	1.63669	1.63115	1.43831	1.3542	0.932707	1.64206	1.31122	0.482045	1.26267	1.10854	1.47787	1.31633	2.61707	1.06506	0.900958	0.872688	1.02211	1.20368	1.45936	1.45472	0.570044	0.517643	1.91452	0.828877	1.54939	1.86739	1.70279	1.7913	1.05135	1.44352	1.74776	0.346319	1.63586	1.01921	1.39732	1.45131	1.21179
hsa-miR-29a-5p	NA	-9.39142	-9.76074	NA	NA	NA	-9.3599	-8.79726	-8.9069	-9.90905	-9.29161	NA	-9.44672	-8.98041	-9.59468	-9.72089	-8.64661	-8.45622	-8.7575	-9.59091	-9.3025	-9.16804	-8.71364	-8.88066	-7.15913	-8.6869	-8.52639	-8.95214	-8.86464	-9.16997	-8.29229	-8.51373	-9.47512	-9.63739	-8.4619	NA	-9.26572	-8.64554	-9.05528	-9.72854	-9.17304	-8.61576	-8.18986	-9.82827	-8.66711	-9.09145	-8.88024	-9.26234	-8.39826
hsa-miR-29b-1-5p	-8.94548	-6.19297	-7.63746	-7.35346	-8.20264	-6.87757	-8.23834	-5.96058	-5.87552	-7.75256	-5.77838	-6.97969	-7.29253	-7.24123	-7.30315	-7.59857	-8.02317	-7.31265	-6.8842	-9.19233	-8.22925	-6.62778	-8.47351	-6.8721	-5.3352	-7.27133	-7.20357	-6.86947	-7.74365	-7.77914	-8.11428	-6.29655	-6.95427	-7.30759	-5.76015	-7.17723	-7.52803	-7.21408	-7.18724	-6.64852	-6.79219	-8.82375	-6.30044	-7.28685	-7.62499	-7.76628	-7.6509	-7.35126	-7.10123
hsa-miR-29b-2-5p	NA	NA	NA	NA	NA	NA	NA	NA	NA	NA	NA	NA	NA	NA	NA	NA	NA	NA	NA	NA	NA	NA	NA	NA	NA	NA	NA	NA	NA	NA	NA	NA	NA	NA	NA	NA	NA	NA	NA	NA	NA	NA	NA	NA	NA	NA	NA	NA	NA
hsa-miR-29b-3p	0.127975	1.05066	0.567753	0.710468	1.22417	0.487907	1.07429	1.6281	1.13643	0.296676	1.23776	0.630867	1.13184	1.31102	1.02571	0.922556	0.40411	1.31793	0.889037	0.197597	0.431229	0.467207	0.989115	0.830199	2.11798	0.618465	0.609406	0.415045	0.41305	0.646479	0.934723	0.560351	0.237747	0.00129223	1.80432	0.0779753	1.01837	1.5075	1.06108	1.33441	0.636805	1.01922	1.70523	0.137194	1.26995	0.774809	1.08547	1.14961	0.790993
hsa-miR-29c-3p	-0.37886	0.144479	0.485297	0.735543	1.82236	0.792917	1.49135	1.89626	0.553877	0.193792	1.32998	0.784181	1.76349	1.69619	1.65958	1.49096	1.1212	0.81305	-0.0170078	0.0585546	1.23473	1.22075	1.53139	1.25225	1.36649	0.234244	-0.3754	0.591342	1.17453	1.42697	1.47887	1.39773	-0.13857	0.0948696	0.575928	0.480097	1.56908	2.24458	1.85022	1.73597	0.589317	0.505715	0.527045	-0.564918	1.83188	1.3323	1.46952	1.57537	0.675909
hsa-miR-29c-5p	-6.93664	-5.85196	-5.57086	-5.1417	-4.37356	-5.10432	-4.43534	-4.04206	-5.49882	-5.7595	-4.59002	-5.05059	-4.20009	-4.09138	-4.21098	-4.43528	-4.80226	-5.23829	-6.08395	-6.02902	-4.49051	-4.94576	-4.66688	-4.84823	-4.95365	-5.79225	-7.23766	-5.3829	-4.7044	-4.498	-4.58575	-4.43294	-6.11282	-5.95385	-6.00421	-5.30137	-4.59365	-3.86914	-4.45916	-4.37289	-5.52327	-5.71818	-5.46107	-6.46003	-4.20705	-4.84418	-4.45304	-4.38694	-5.59728
hsa-miR-300	NA	NA	NA	NA	NA	NA	NA	NA	NA	NA	NA	NA	NA	NA	NA	NA	NA	NA	NA	NA	NA	NA	NA	NA	NA	NA	NA	NA	NA	NA	NA	NA	NA	NA	NA	NA	NA	NA	NA	NA	NA	NA	NA	NA	NA	NA	NA	NA	NA
hsa-miR-301a-3p	-2.95879	-3.45962	-4.1321	-4.37066	-4.58967	-4.43185	-4.36551	-4.15915	-3.31441	-1.94138	-2.44748	-0.511041	-4.52747	-4.21811	-4.40668	-4.78908	-2.73185	-3.74472	-3.35106	-2.24883	-4.78267	-4.92165	-4.63737	-4.79387	-3.76575	-2.91819	-2.27958	-0.320959	-4.95501	-5.06171	-4.5655	-4.874	-2.20919	-4.01887	-2.41781	-1.64455	-4.42147	-4.17035	-4.6875	-4.33001	-2.90484	-3.3376	-2.26144	-2.32046	-4.86707	-4.88735	-4.39707	-4.29136	-3.42235
hsa-miR-301a-5p	NA	NA	NA	NA	NA	NA	NA	NA	NA	NA	NA	NA	NA	NA	NA	NA	NA	NA	NA	NA	NA	NA	NA	NA	NA	NA	NA	NA	NA	NA	NA	NA	NA	NA	NA	NA	NA	NA	NA	NA	NA	NA	NA	NA	NA	NA	NA	NA	NA
hsa-miR-301b	-6.41489	-7.52773	-8.12291	NA	NA	-9.37081	NA	-9.45024	-9.10302	-4.65285	-5.50559	-4.87485	NA	NA	NA	NA	-5.52758	-5.74628	-7.61517	-6.47861	NA	NA	NA	NA	-9.02838	-6.7064	-5.34101	-1.88636	NA	NA	NA	NA	-5.58505	-8.52351	-6.65155	-5.92624	NA	-10.2834	NA	-9.56874	-6.91147	-7.61603	-6.63252	-5.8422	NA	NA	NA	NA	-7.91505
hsa-miR-302a-3p	NA	NA	NA	NA	NA	NA	NA	NA	NA	NA	NA	NA	NA	NA	NA	NA	NA	NA	NA	NA	NA	NA	NA	NA	NA	NA	NA	NA	NA	NA	NA	NA	NA	NA	NA	NA	NA	NA	NA	NA	NA	NA	NA	NA	NA	NA	NA	NA	NA
hsa-miR-302a-5p	NA	NA	NA	NA	NA	NA	NA	NA	NA	NA	NA	NA	NA	NA	NA	NA	NA	NA	NA	NA	NA	NA	NA	NA	NA	NA	NA	NA	NA	NA	NA	NA	NA	NA	NA	NA	NA	NA	NA	NA	NA	NA	NA	NA	NA	NA	NA	NA	NA
hsa-miR-302b-3p	NA	NA	NA	NA	NA	NA	NA	NA	NA	NA	NA	NA	NA	NA	NA	NA	NA	NA	NA	NA	NA	NA	NA	NA	NA	NA	NA	NA	NA	NA	NA	NA	NA	NA	NA	NA	NA	NA	NA	NA	NA	NA	NA	NA	NA	NA	NA	NA	NA
hsa-miR-302b-5p	NA	NA	NA	NA	NA	NA	NA	NA	NA	NA	NA	NA	NA	NA	NA	NA	NA	NA	NA	NA	NA	NA	NA	NA	NA	NA	NA	NA	NA	NA	NA	NA	NA	NA	NA	NA	NA	NA	NA	NA	NA	NA	NA	NA	NA	NA	NA	NA	NA
hsa-miR-302c-3p	NA	NA	NA	NA	NA	NA	NA	NA	NA	NA	NA	NA	NA	NA	NA	NA	NA	NA	NA	NA	NA	NA	NA	NA	NA	NA	NA	NA	NA	NA	NA	NA	NA	NA	NA	NA	NA	NA	NA	NA	NA	NA	NA	NA	NA	NA	NA	NA	NA
hsa-miR-302c-5p	NA	NA	NA	NA	NA	NA	NA	NA	NA	NA	NA	NA	NA	NA	NA	NA	NA	NA	NA	NA	NA	NA	NA	NA	NA	NA	NA	NA	NA	NA	NA	NA	NA	NA	NA	NA	NA	NA	NA	NA	NA	NA	NA	NA	NA	NA	NA	NA	NA
hsa-miR-302d-3p	NA	NA	NA	NA	NA	NA	NA	NA	NA	NA	NA	NA	NA	NA	NA	NA	NA	NA	NA	NA	NA	NA	NA	NA	NA	NA	NA	NA	NA	NA	NA	NA	NA	NA	NA	NA	NA	NA	NA	NA	NA	NA	NA	NA	NA	NA	NA	NA	NA
hsa-miR-302d-5p	NA	NA	NA	NA	NA	NA	NA	NA	NA	NA	NA	NA	NA	NA	NA	NA	NA	NA	NA	NA	NA	NA	NA	NA	NA	NA	NA	NA	NA	NA	NA	NA	NA	NA	NA	NA	NA	NA	NA	NA	NA	NA	NA	NA	NA	NA	NA	NA	NA
hsa-miR-302e	NA	NA	NA	NA	NA	NA	NA	NA	NA	NA	NA	NA	NA	NA	NA	NA	NA	NA	NA	NA	NA	NA	NA	NA	NA	NA	NA	NA	NA	NA	NA	NA	NA	NA	NA	NA	NA	NA	NA	NA	NA	NA	NA	NA	NA	NA	NA	NA	NA
hsa-miR-302f	NA	NA	NA	NA	NA	NA	NA	NA	NA	NA	NA	NA	NA	NA	NA	NA	NA	NA	NA	NA	NA	NA	NA	NA	NA	NA	NA	NA	NA	NA	NA	NA	NA	NA	NA	NA	NA	NA	NA	NA	NA	NA	NA	NA	NA	NA	NA	NA	NA
hsa-miR-3064-3p	NA	NA	NA	NA	NA	NA	NA	NA	NA	NA	NA	NA	NA	NA	NA	NA	NA	NA	NA	NA	NA	NA	NA	NA	NA	NA	NA	NA	NA	NA	NA	NA	NA	NA	NA	NA	NA	NA	NA	NA	NA	NA	NA	NA	NA	NA	NA	NA	NA
hsa-miR-3064-5p	NA	NA	NA	NA	NA	NA	NA	NA	NA	NA	NA	NA	NA	NA	NA	NA	NA	NA	NA	NA	NA	NA	NA	NA	NA	NA	NA	NA	NA	NA	NA	NA	NA	NA	NA	NA	NA	NA	NA	NA	NA	NA	NA	NA	NA	NA	NA	NA	NA
hsa-miR-3065-3p	NA	NA	NA	NA	NA	NA	NA	NA	NA	-8.48886	NA	-8.17729	NA	NA	NA	NA	NA	NA	NA	-5.80546	NA	NA	NA	NA	NA	NA	NA	-6.8211	NA	NA	NA	NA	-7.73944	NA	-8.48516	NA	NA	NA	NA	NA	NA	NA	NA	NA	NA	NA	NA	NA	NA
hsa-miR-3065-5p	NA	NA	NA	NA	-8.65828	NA	-8.3439	NA	NA	-6.45492	NA	-5.83963	-8.59592	-8.60277	-8.87797	NA	-6.92523	-7.32991	NA	-3.6632	NA	-7.64409	-8.85933	-8.57185	NA	NA	-7.80977	-4.58354	-8.61833	-8.51375	-8.46939	-8.90974	-4.95029	NA	-5.7173	NA	-8.07283	NA	-8.51889	NA	NA	NA	NA	NA	NA	-8.68328	NA	NA	NA
hsa-miR-3074-3p	NA	NA	NA	NA	NA	NA	NA	NA	NA	NA	NA	NA	NA	NA	NA	NA	NA	NA	NA	NA	NA	NA	NA	NA	NA	NA	NA	NA	NA	NA	NA	NA	NA	NA	NA	NA	NA	NA	NA	NA	NA	NA	NA	NA	NA	NA	NA	NA	NA
hsa-miR-3074-5p	NA	NA	NA	NA	NA	NA	NA	NA	NA	NA	NA	NA	NA	NA	NA	NA	NA	NA	NA	NA	NA	NA	NA	NA	NA	NA	NA	NA	NA	NA	NA	NA	NA	NA	NA	NA	NA	NA	NA	NA	NA	NA	NA	NA	NA	NA	NA	NA	NA
hsa-miR-30a-3p	-6.88195	-6.31658	-6.07882	-6.93419	-5.30741	-5.83021	-4.80491	-5.01653	NA	-6.94687	-6.59187	-6.9888	-4.47396	-4.53395	-4.98112	-4.77096	-5.95092	-6.15553	-6.9608	NA	-5.00607	-4.98234	-5.19585	-5.21664	-6.43009	-6.44813	-7.92202	-5.44959	-5.27727	-5.30966	-5.13847	-5.00048	NA	-6.57332	NA	-5.89504	-4.89399	-4.03072	-5.146	-5.20785	-7.00988	-8.01687	-7.69297	-8.78102	-4.68558	-5.95118	-5.30938	-4.67811	-6.13777
hsa-miR-30a-5p	-3.16575	-2.65888	-2.45266	-3.24325	-1.75558	-2.34412	-1.43864	-1.55107	-4.09646	-3.11437	-3.01078	-3.27297	-1.2766	-1.16195	-1.66786	-1.50363	-2.11892	-2.30402	-3.01731	-4.3715	-1.47176	-1.46242	-1.53278	-1.55231	-2.49188	-2.52193	-3.21251	-1.74975	-1.67725	-1.64679	-1.54449	-1.54018	-4.35078	-2.7557	-4.19958	-2.10685	-1.31489	-0.446814	-1.5782	-1.74473	-3.0763	-3.34119	-3.1078	-4.185	-1.17188	-2.40325	-1.77731	-1.23209	-2.35031
hsa-miR-30b-3p	-8.3092	-8.0228	-8.64034	NA	-8.21318	-8.3925	-8.29284	-7.73441	-7.73833	-8.4396	-7.52548	-6.90669	-8.32746	-8.35454	-8.36713	-8.65347	-8.42982	-8.47432	-8.48324	-8.26635	-8.28235	-8.65963	-8.51456	-8.71553	-7.89973	NA	NA	-8.19027	-8.74969	-8.94495	-8.23353	-8.37139	-7.61245	-8.13732	-8.29729	-8.60332	-8.06015	-8.21077	-8.29761	-8.35188	-8.0575	NA	-8.21591	-7.36446	-8.56682	-8.66055	-8.30635	-8.53065	NA
hsa-miR-30b-5p	-0.726235	-0.37009	-0.466167	-1.06897	-0.24	-0.628386	-0.110546	0.128465	-0.801013	-0.473721	-0.405272	0.0836277	-0.178948	0.0318117	-0.381074	-0.244562	0.209775	-0.173365	-0.783224	0	-0.0127897	-0.16285	0.156002	0	0.154817	-0.920784	-0.552964	-0.470234	-0.251792	-0.127537	0.163608	3.81e-05	-0.287736	-0.552558	-0.632171	-0.624367	0.00587273	0.533457	0.160206	-0.256057	-0.0836019	-0.211598	-0.397255	0.385935	-0.00041	-0.209749	-0.0188808	0.0889006	-0.394665
hsa-miR-30c-1-3p	NA	NA	NA	NA	NA	NA	NA	-9.16433	-8.81263	NA	-9.66883	NA	NA	NA	NA	NA	-10.3518	NA	NA	NA	NA	NA	NA	NA	-9.20184	NA	NA	-9.31697	NA	NA	NA	NA	NA	NA	NA	NA	NA	-10.0681	NA	NA	NA	NA	NA	NA	NA	NA	NA	NA	NA
hsa-miR-30c-2-3p	NA	NA	NA	NA	-8.41669	NA	-8.26733	-8.21224	NA	NA	NA	NA	-7.90654	-8.16403	-8.3936	-8.41757	-9.23571	-8.6818	NA	NA	-8.11455	-8.74803	-8.74342	-8.86292	-8.228	-8.52804	NA	-7.75056	NA	-8.82165	-8.6747	-8.48621	NA	NA	NA	NA	-8.15739	-7.05608	-8.42241	-8.3808	NA	NA	NA	NA	-8.10937	NA	-8.80718	-8.18981	NA
hsa-miR-30c-5p	-3.43532	-2.79988	-2.4711	-2.86996	-2.3102	-2.56805	-1.75435	-1.58655	-1.74037	-2.56589	-2.77448	-2.66899	-1.94708	-1.60454	-2.12305	-2.14285	-1.21099	-1.78232	-2.5277	-2.5098	-1.30062	-1.59691	-1.44998	-1.41245	-1.28176	-2.14683	-2.17019	-0.782853	-1.6335	-1.72143	-1.29896	-1.40864	-2.80188	-2.85493	-2.66544	-3.10166	-1.50044	-0.890902	-1.76293	-2.39186	-1.96446	-2.55403	-2.4112	-3.1154	-1.63247	-2.2367	-1.86766	-1.76467	-1.57672
hsa-miR-30d-3p	NA	-8.37158	-9.8491	NA	NA	-8.88384	-9.67909	NA	-9.19692	-8.61393	-8.14604	-7.73656	-9.75143	-8.46765	-8.63145	-9.97667	-8.61793	-8.83424	-9.5224	-8.46318	-9.47879	-8.94609	-9.60618	-10.0485	-9.24822	NA	NA	-8.63336	NA	-10.1779	-9.68326	-9.8218	-7.92814	-9.26058	-9.64897	-8.60346	-9.57212	-8.52926	-8.65071	-9.52393	-8.10135	NA	-9.3463	-7.4724	NA	-9.88314	-9.68474	-8.65414	NA
hsa-miR-30d-5p	-2.48821	-1.9813	-2.50402	-3.20695	-2.68004	-2.76505	-2.32085	-2.26259	-2.79763	-2.46423	-2.34161	-1.66658	-2.72391	-2.36041	-2.6118	-2.80541	-1.94882	-2.4594	-2.76009	-2.05039	-2.36943	-2.87937	-2.61819	-2.61294	-1.95124	-2.91932	-2.57468	-2.583	-2.67756	-2.73416	-2.45724	-2.57396	-2.28963	-2.80778	-2.57382	-2.37464	-2.52329	-1.9959	-2.54279	-2.71389	-2.22399	-2.2503	-2.12732	-1.34058	-2.59046	-2.91134	-2.44659	-2.35064	-2.59435
hsa-miR-30e-3p	-5.53983	-5.5069	-5.05906	-5.36182	-4.76958	-5.11317	-4.40482	-4.18877	-3.47095	-4.90138	-4.49927	-4.61532	-4.18307	-4.23752	-4.37621	-4.51319	-4.54277	-4.76679	-5.21797	-5.76192	-4.47266	-4.75275	-4.65154	-4.69492	-4.08693	-5.09992	-5.09552	-3.81904	-4.62984	-4.79943	-4.33084	-4.52716	-5.36432	-5.52939	-4.93077	-5.7116	-4.43269	-3.90024	-4.46105	-4.60237	-4.59028	-5.13383	-5.1323	-5.8173	-4.53059	-4.89022	-4.57758	-4.39717	-4.58188
hsa-miR-30e-5p	-2.30307	-2.31785	-1.80948	-1.99235	-1.52608	-1.97363	-1.46634	-1.06077	-0.477373	-1.63083	-1.4631	-1.25722	-1.65978	-1.4881	-1.50465	-1.821	-1.18278	-1.45965	-1.85627	-1.97414	-1.60218	-1.69447	-1.45315	-1.64683	-0.698437	-1.65354	-1.70136	-0.448895	-1.72788	-1.69935	-1.32494	-1.64097	-1.89499	-2.24639	-1.61956	-2.28076	-1.42557	-1.06649	-1.32954	-1.58976	-1.20789	-1.68681	-1.52867	-2.14652	-1.61459	-1.63567	-1.58428	-1.53012	-1.3125
hsa-miR-31-3p	-1.73859	-6.77026	-2.09134	-3.31251	-2.98116	-4.29242	-3.46082	-5.09473	-0.459632	-5.08349	-2.03515	-2.64238	-3.12186	-3.25879	-3.32166	-3.84737	-3.9388	-3.01242	0.190308	-2.25331	-5.31814	-3.6203	-1.82232	-4.34751	-3.66787	-1.39612	-1.9285	-8.17376	-4.72532	-3.51571	-2.55847	-3.03509	-0.384018	-3.18696	-2.33384	-2.67877	-3.58811	-4.91559	-2.70333	-3.8513	-3.85622	-2.54885	-0.351916	-4.99827	-3.15612	-5.36476	-3.17734	-4.64419	-0.554225
hsa-miR-31-5p	-0.755425	-5.87064	-0.926909	-2.20211	-1.78583	-3.24412	-2.26101	-3.77032	0.77472	-3.88465	-0.609723	-1.99395	-1.8357	-1.9632	-2.19438	-2.4341	-2.84238	-1.59685	1.45105	-0.951284	-4.16825	-2.70339	-0.755966	-3.28292	-2.46179	-0.227965	-0.907455	-6.38448	-3.43852	-1.57626	-1.21677	-1.74418	0.431582	-1.85185	-1.62602	-1.70721	-2.76819	-3.85311	-1.52606	-2.79217	-2.9345	-1.71061	0.768752	-3.79851	-2.03622	-4.24537	-2.02644	-3.72554	0.49065
hsa-miR-3115	NA	NA	NA	NA	NA	NA	NA	NA	NA	NA	NA	NA	NA	NA	NA	NA	NA	NA	NA	NA	NA	NA	NA	NA	NA	NA	NA	NA	NA	NA	NA	NA	NA	NA	NA	NA	NA	NA	NA	NA	NA	NA	NA	NA	NA	NA	NA	NA	NA
hsa-miR-3116	NA	NA	NA	NA	NA	NA	NA	NA	NA	NA	NA	NA	NA	NA	NA	NA	NA	NA	NA	NA	NA	NA	NA	NA	NA	NA	NA	NA	NA	NA	NA	NA	NA	NA	NA	NA	NA	NA	NA	NA	NA	NA	NA	NA	NA	NA	NA	NA	NA
hsa-miR-3117-3p	NA	NA	NA	NA	NA	NA	NA	NA	NA	NA	NA	NA	NA	NA	NA	NA	NA	NA	NA	NA	NA	NA	NA	NA	NA	NA	NA	NA	NA	NA	NA	NA	NA	NA	NA	NA	NA	NA	NA	NA	NA	NA	NA	NA	NA	NA	NA	NA	NA
hsa-miR-3117-5p	NA	NA	NA	NA	NA	NA	NA	NA	NA	NA	NA	NA	NA	NA	NA	NA	NA	NA	NA	NA	NA	NA	NA	NA	NA	NA	NA	NA	NA	NA	NA	NA	NA	NA	NA	NA	NA	NA	NA	NA	NA	NA	NA	NA	NA	NA	NA	NA	NA
hsa-miR-3118	NA	NA	NA	NA	NA	NA	NA	NA	NA	NA	NA	NA	NA	NA	NA	NA	NA	NA	NA	NA	NA	NA	NA	NA	NA	NA	NA	NA	NA	NA	NA	NA	NA	NA	NA	NA	NA	NA	NA	NA	NA	NA	NA	NA	NA	NA	NA	NA	NA
hsa-miR-3119	NA	NA	NA	NA	NA	NA	NA	NA	NA	NA	NA	NA	NA	NA	NA	NA	NA	NA	NA	NA	NA	NA	NA	NA	NA	NA	NA	NA	NA	NA	NA	NA	NA	NA	NA	NA	NA	NA	NA	NA	NA	NA	NA	NA	NA	NA	NA	NA	NA
hsa-miR-3120-3p	NA	NA	NA	NA	NA	NA	NA	NA	NA	NA	NA	NA	NA	NA	NA	NA	NA	NA	NA	NA	NA	NA	NA	NA	NA	NA	NA	-7.24767	NA	NA	NA	NA	NA	NA	NA	NA	NA	NA	NA	NA	NA	NA	NA	NA	NA	NA	NA	NA	NA
hsa-miR-3120-5p	NA	NA	NA	NA	NA	NA	NA	NA	NA	NA	NA	NA	NA	NA	NA	NA	NA	NA	NA	NA	NA	NA	NA	NA	NA	NA	NA	NA	NA	NA	NA	NA	NA	NA	NA	NA	NA	NA	NA	NA	NA	NA	NA	NA	NA	NA	NA	NA	NA
hsa-miR-3121-3p	NA	NA	NA	NA	NA	NA	NA	NA	NA	NA	NA	NA	NA	NA	NA	NA	NA	NA	NA	NA	NA	NA	NA	NA	NA	NA	NA	NA	NA	NA	NA	NA	NA	NA	NA	NA	NA	NA	NA	NA	NA	NA	NA	NA	NA	NA	NA	NA	NA
hsa-miR-3121-5p	NA	NA	NA	NA	NA	NA	NA	NA	NA	NA	NA	NA	NA	NA	NA	NA	NA	NA	NA	NA	NA	NA	NA	NA	NA	NA	NA	NA	NA	NA	NA	NA	NA	NA	NA	NA	NA	NA	NA	NA	NA	NA	NA	NA	NA	NA	NA	NA	NA
hsa-miR-3122	NA	NA	NA	NA	NA	NA	NA	NA	NA	NA	NA	NA	NA	NA	NA	NA	NA	NA	NA	NA	NA	NA	NA	NA	NA	NA	NA	NA	NA	NA	NA	NA	NA	NA	NA	NA	NA	NA	NA	NA	NA	NA	NA	NA	NA	NA	NA	NA	NA
hsa-miR-3123	NA	NA	NA	NA	NA	NA	NA	NA	NA	NA	NA	NA	NA	NA	NA	NA	NA	NA	NA	NA	NA	NA	NA	NA	NA	NA	NA	NA	NA	NA	NA	NA	NA	NA	NA	NA	NA	NA	NA	NA	NA	NA	NA	NA	NA	NA	NA	NA	NA
hsa-miR-3124-3p	NA	NA	NA	NA	NA	NA	NA	NA	NA	NA	NA	NA	NA	NA	NA	NA	NA	NA	NA	NA	NA	NA	NA	NA	NA	NA	NA	NA	NA	NA	NA	NA	NA	NA	NA	NA	NA	NA	NA	NA	NA	NA	NA	NA	NA	NA	NA	NA	NA
hsa-miR-3124-5p	NA	NA	NA	NA	NA	NA	NA	NA	NA	NA	NA	NA	NA	NA	NA	NA	NA	NA	NA	NA	NA	NA	NA	NA	NA	NA	NA	NA	NA	NA	NA	NA	NA	NA	NA	NA	NA	NA	NA	NA	NA	NA	NA	NA	NA	NA	NA	NA	NA
hsa-miR-3125	-5.17749	-5.99849	-5.7	-5.32116	-5.63636	-6.11838	-5.39269	-4.63755	-5.76297	-6.51229	-5.57528	-6.13404	-6.44632	-6.7312	-6.41092	-6.75355	-6.1004	-5.50901	-4.77484	-5.11364	-5.4827	-6.09739	-5.43481	-5.54561	-4.89148	-5.09799	-4.99164	-5.16158	-6.02195	-5.99792	-5.35666	-5.91679	-5.59858	-6.21423	-5.47217	-6.31674	-5.9821	-6.5397	-6.01363	-6.18516	-5.78818	-5.69849	-5.42767	-5.93142	-6.1903	-6.58603	-6.20225	-5.98963	-5.85037
hsa-miR-3126-3p	NA	NA	NA	NA	NA	NA	NA	NA	NA	NA	NA	NA	NA	NA	NA	NA	NA	NA	NA	NA	NA	NA	NA	NA	NA	NA	NA	NA	NA	NA	NA	NA	NA	NA	NA	NA	NA	NA	NA	NA	NA	NA	NA	NA	NA	NA	NA	NA	NA
hsa-miR-3126-5p	NA	NA	NA	NA	NA	NA	NA	NA	NA	NA	NA	NA	NA	NA	NA	NA	NA	NA	NA	NA	NA	NA	NA	NA	NA	NA	NA	NA	NA	NA	NA	NA	NA	NA	NA	NA	NA	NA	NA	NA	NA	NA	NA	NA	NA	NA	NA	NA	NA
hsa-miR-3127-3p	NA	NA	NA	NA	NA	NA	NA	NA	NA	NA	NA	NA	NA	NA	NA	NA	NA	NA	NA	NA	NA	NA	NA	NA	NA	NA	NA	NA	NA	NA	NA	NA	NA	NA	NA	NA	NA	NA	NA	NA	NA	NA	NA	NA	NA	NA	NA	NA	NA
hsa-miR-3127-5p	-6.64627	-7.2848	-7.1095	-6.68775	-7.28603	-8.59698	-6.69488	-5.70125	-8.13183	NA	-7.04925	NA	NA	NA	NA	NA	-7.52077	-6.93765	-6.05657	-6.41631	-6.77497	-7.62615	-6.68918	-6.6733	-6.01139	-6.24799	-6.11302	-6.25299	-8.31595	-7.37782	-6.49285	-7.28359	-7.08523	NA	-7.25216	NA	-7.30439	-8.94606	-7.71931	-8.42388	-7.35252	-7.27134	-7.23165	-7.56157	-7.36186	NA	NA	-7.56756	-7.24087
hsa-miR-3128	NA	NA	NA	NA	NA	NA	NA	NA	NA	NA	NA	NA	NA	NA	NA	NA	NA	NA	NA	NA	NA	NA	NA	NA	NA	NA	NA	NA	NA	NA	NA	NA	NA	NA	NA	NA	NA	NA	NA	NA	NA	NA	NA	NA	NA	NA	NA	NA	NA
hsa-miR-3129-3p	NA	NA	NA	NA	NA	NA	NA	NA	NA	NA	NA	NA	NA	NA	NA	NA	NA	NA	NA	NA	NA	NA	NA	NA	NA	NA	NA	NA	NA	NA	NA	NA	NA	NA	NA	NA	NA	NA	NA	NA	NA	NA	NA	NA	NA	NA	NA	NA	NA
hsa-miR-3129-5p	NA	NA	NA	NA	NA	NA	NA	NA	NA	NA	NA	NA	NA	NA	NA	NA	NA	NA	NA	NA	NA	NA	NA	NA	NA	NA	NA	NA	NA	NA	NA	NA	NA	NA	NA	NA	NA	NA	NA	NA	NA	NA	NA	NA	NA	NA	NA	NA	NA
hsa-miR-3130-3p	NA	NA	NA	NA	NA	NA	NA	NA	NA	NA	NA	NA	NA	NA	NA	NA	NA	NA	NA	NA	NA	NA	NA	NA	NA	NA	NA	NA	NA	NA	NA	NA	NA	NA	NA	NA	NA	NA	NA	NA	NA	NA	NA	NA	NA	NA	NA	NA	NA
hsa-miR-3130-5p	NA	NA	NA	NA	NA	NA	NA	NA	NA	NA	NA	NA	NA	NA	NA	NA	NA	NA	NA	NA	NA	NA	NA	NA	NA	NA	NA	NA	NA	NA	NA	NA	NA	NA	NA	NA	NA	NA	NA	NA	NA	NA	NA	-4.71705	NA	NA	NA	-6.12294	NA
hsa-miR-3131	NA	NA	NA	NA	NA	NA	NA	NA	NA	NA	NA	NA	NA	NA	NA	NA	NA	NA	-8.5081	NA	NA	NA	NA	NA	-8.11867	NA	NA	-8.5264	NA	NA	NA	NA	NA	NA	NA	NA	NA	NA	NA	NA	NA	NA	NA	NA	NA	NA	NA	NA	NA
hsa-miR-3132	NA	NA	NA	NA	NA	NA	NA	-7.00305	-6.51701	-8.88529	-8.56685	NA	NA	NA	NA	NA	NA	NA	-7.04618	-8.7029	NA	NA	NA	NA	-6.83868	-6.94098	NA	-7.16263	NA	NA	NA	NA	-8.4772	NA	NA	NA	NA	NA	NA	NA	NA	NA	NA	NA	NA	NA	NA	NA	NA
hsa-miR-3133	NA	NA	NA	NA	NA	NA	NA	NA	NA	NA	NA	NA	NA	NA	NA	NA	NA	NA	NA	NA	NA	NA	NA	NA	NA	NA	NA	NA	NA	NA	NA	NA	NA	NA	NA	NA	NA	NA	NA	NA	NA	NA	NA	NA	NA	NA	NA	NA	NA
hsa-miR-3134	NA	NA	NA	NA	NA	NA	NA	NA	NA	NA	NA	NA	NA	NA	NA	NA	NA	NA	NA	NA	NA	NA	NA	NA	NA	NA	NA	NA	NA	NA	NA	NA	NA	NA	NA	NA	NA	NA	NA	NA	NA	NA	NA	NA	NA	NA	NA	NA	NA
hsa-miR-3135a	NA	NA	NA	NA	NA	NA	NA	NA	NA	NA	NA	NA	NA	NA	NA	NA	NA	NA	NA	NA	NA	NA	NA	NA	NA	NA	NA	NA	NA	NA	NA	NA	NA	NA	NA	NA	NA	NA	NA	NA	NA	NA	NA	NA	NA	NA	NA	NA	NA
hsa-miR-3135b	-2.81614	-3.9104	-4.09099	-3.33408	-3.12615	-4.77564	-2.60309	-2.38862	-2.76403	-4.53329	-3.27463	-3.75175	-3.45576	-4.15789	-3.31095	-5.48352	-4.38867	-3.91106	-3.4606	-4.78441	-3.43794	-6.08672	-4.51374	-5.47339	-1.94214	-3.466	-3.91649	-2.50496	-4.71635	-4.67505	-3.81327	-4.47081	-3.66123	-3.69774	-3.60179	-3.64663	-3.26098	-3.1188	-4.18236	-3.33888	-3.90519	-2.78704	-3.1368	-4.95541	-3.17425	-5.49248	-3.88515	-3.47513	-3.92061
hsa-miR-3136-3p	NA	NA	NA	NA	NA	NA	NA	NA	NA	NA	NA	NA	NA	NA	NA	NA	NA	NA	NA	NA	NA	NA	NA	NA	NA	NA	NA	NA	NA	NA	NA	NA	NA	NA	NA	NA	NA	NA	NA	NA	NA	NA	NA	NA	NA	NA	NA	NA	NA
hsa-miR-3136-5p	NA	NA	NA	NA	NA	NA	NA	NA	NA	NA	NA	NA	NA	NA	NA	NA	NA	NA	NA	NA	NA	NA	NA	NA	NA	NA	NA	NA	NA	NA	NA	NA	NA	NA	NA	NA	NA	NA	NA	NA	NA	NA	NA	NA	NA	NA	NA	NA	NA
hsa-miR-3137	-8.16742	NA	NA	NA	-7.13078	NA	-6.83197	-7.16478	-6.78805	NA	NA	NA	-7.31434	NA	NA	NA	NA	NA	-6.5903	NA	-6.88759	NA	-7.22838	NA	-6.56809	-6.91737	NA	-7.00111	NA	NA	-7.54808	NA	NA	NA	NA	NA	-6.94231	-9.16399	-7.73781	NA	NA	NA	NA	NA	-7.21093	NA	NA	NA	-6.96383
hsa-miR-3138	-8.28237	-8.70465	NA	NA	NA	NA	-6.59328	-6.92053	-6.41036	NA	-7.34555	-8.55604	-6.97306	NA	NA	NA	NA	NA	-6.44178	-7.73193	-6.492	NA	NA	NA	-5.9338	-6.53134	-7.17517	-6.3397	NA	NA	NA	NA	-7.37533	NA	NA	NA	NA	NA	NA	NA	NA	NA	NA	-8.99354	NA	NA	NA	-7.68489	NA
hsa-miR-3139	NA	NA	NA	NA	NA	NA	NA	NA	NA	NA	NA	NA	NA	NA	NA	NA	NA	NA	NA	NA	NA	NA	NA	NA	NA	NA	NA	NA	NA	NA	NA	NA	NA	NA	NA	NA	NA	NA	NA	NA	NA	NA	NA	NA	NA	NA	NA	NA	NA
hsa-miR-3140-3p	NA	NA	NA	NA	NA	NA	NA	NA	NA	NA	NA	NA	NA	NA	NA	NA	NA	NA	NA	NA	NA	NA	NA	NA	NA	NA	NA	NA	NA	NA	NA	NA	NA	NA	NA	NA	NA	NA	NA	NA	NA	NA	NA	NA	NA	NA	NA	NA	NA
hsa-miR-3140-5p	NA	NA	NA	NA	NA	NA	NA	NA	NA	NA	NA	NA	NA	NA	NA	NA	NA	NA	NA	NA	NA	NA	NA	NA	NA	NA	NA	NA	NA	NA	NA	NA	NA	NA	NA	NA	NA	NA	NA	NA	NA	NA	NA	NA	NA	NA	NA	NA	NA
hsa-miR-3141	-4.73354	-5.63522	-5.89439	-5.08246	-5.41095	-7.16159	-5.15502	-4.74225	-4.43341	-5.59134	-4.99271	-5.2637	-5.67272	-6.83814	-6.34152	-7.7013	-5.90036	-5.68093	-4.24739	-5.34983	-5.0879	-7.58305	-6.17457	-7.01292	-3.77387	-4.22437	-4.84805	-4.12698	-6.83264	-6.60149	-5.73603	-6.58898	-4.82707	-5.36109	-5.31238	-5.16496	-5.38551	-6.17011	-6.54623	-5.81517	-5.41032	-5.01187	-5.32464	-5.28402	-5.4818	-7.3662	-6.68251	-5.99093	-5.47095
hsa-miR-3142	NA	NA	NA	NA	NA	NA	NA	NA	NA	NA	NA	NA	NA	NA	NA	NA	NA	NA	NA	NA	NA	NA	NA	NA	NA	NA	NA	NA	NA	NA	NA	NA	NA	NA	NA	NA	NA	NA	NA	NA	NA	NA	NA	NA	NA	NA	NA	NA	NA
hsa-miR-3143	NA	NA	NA	NA	NA	NA	NA	NA	NA	NA	NA	NA	NA	NA	NA	NA	NA	NA	NA	NA	NA	NA	NA	NA	NA	NA	NA	NA	NA	NA	NA	NA	NA	NA	NA	NA	NA	NA	NA	NA	NA	NA	NA	NA	NA	NA	NA	NA	NA
hsa-miR-3144-3p	NA	NA	NA	NA	NA	NA	NA	NA	NA	NA	NA	NA	NA	NA	NA	NA	NA	NA	NA	NA	NA	NA	NA	NA	NA	NA	NA	NA	NA	NA	NA	NA	NA	NA	NA	NA	NA	NA	NA	NA	NA	NA	NA	NA	NA	NA	NA	NA	NA
hsa-miR-3144-5p	NA	NA	NA	NA	NA	NA	NA	NA	NA	NA	NA	NA	NA	NA	NA	NA	NA	NA	NA	NA	NA	NA	NA	NA	NA	NA	NA	NA	NA	NA	NA	NA	NA	NA	NA	NA	NA	NA	NA	NA	NA	NA	NA	NA	NA	NA	NA	NA	NA
hsa-miR-3145-3p	NA	NA	NA	NA	NA	NA	NA	NA	NA	NA	NA	NA	NA	NA	NA	NA	NA	NA	NA	NA	NA	NA	NA	NA	NA	NA	NA	NA	NA	NA	NA	NA	NA	NA	NA	NA	NA	NA	NA	NA	NA	NA	NA	NA	NA	NA	NA	NA	NA
hsa-miR-3145-5p	NA	NA	NA	NA	NA	NA	NA	NA	NA	NA	NA	NA	NA	NA	NA	NA	NA	NA	NA	NA	NA	NA	NA	NA	NA	NA	NA	NA	NA	NA	NA	NA	NA	NA	NA	NA	NA	NA	NA	NA	NA	NA	NA	NA	NA	NA	NA	NA	NA
hsa-miR-3146	NA	NA	NA	NA	NA	NA	NA	NA	NA	NA	NA	NA	NA	NA	NA	NA	NA	NA	NA	NA	NA	NA	NA	NA	NA	NA	NA	NA	NA	NA	NA	NA	NA	NA	NA	NA	NA	NA	NA	NA	NA	NA	NA	NA	NA	NA	NA	NA	NA
hsa-miR-3147	-8.28512	NA	NA	NA	NA	NA	NA	-8.08422	NA	NA	-8.28277	NA	NA	NA	NA	NA	NA	NA	-7.82656	NA	NA	NA	NA	NA	-7.73564	NA	NA	-7.30982	NA	NA	NA	NA	NA	NA	NA	NA	NA	NA	NA	NA	NA	-8.3284	NA	NA	NA	NA	NA	NA	NA
hsa-miR-3148	NA	NA	NA	NA	NA	NA	NA	NA	NA	NA	NA	NA	NA	NA	NA	NA	NA	NA	NA	NA	NA	NA	NA	NA	NA	NA	NA	NA	NA	NA	NA	NA	NA	NA	NA	NA	NA	NA	NA	NA	NA	NA	NA	NA	NA	NA	NA	NA	NA
hsa-miR-3149	NA	-7.46033	NA	NA	NA	NA	NA	NA	NA	NA	NA	NA	NA	NA	NA	NA	NA	NA	NA	NA	NA	NA	NA	NA	NA	-8.45835	NA	NA	NA	NA	NA	NA	NA	NA	-7.02561	NA	NA	NA	NA	NA	NA	NA	NA	NA	NA	NA	NA	NA	NA
hsa-miR-3150a-3p	NA	NA	NA	NA	NA	NA	NA	NA	NA	NA	NA	NA	NA	NA	NA	NA	NA	NA	NA	NA	NA	NA	NA	NA	NA	NA	NA	NA	NA	NA	NA	NA	NA	NA	NA	NA	NA	NA	NA	NA	NA	NA	NA	NA	NA	NA	NA	NA	NA
hsa-miR-3150a-5p	NA	NA	NA	NA	NA	NA	NA	NA	NA	NA	NA	NA	NA	NA	NA	NA	NA	NA	NA	NA	NA	NA	NA	NA	NA	NA	NA	NA	NA	NA	NA	NA	NA	NA	NA	NA	NA	NA	NA	NA	NA	NA	NA	NA	NA	NA	NA	NA	NA
hsa-miR-3150b-3p	NA	NA	NA	NA	NA	NA	NA	NA	NA	NA	NA	NA	NA	NA	NA	NA	NA	NA	NA	NA	NA	NA	NA	NA	NA	NA	NA	NA	NA	NA	NA	NA	NA	NA	NA	NA	NA	NA	NA	NA	NA	NA	NA	NA	NA	NA	NA	NA	NA
hsa-miR-3150b-5p	NA	NA	NA	NA	NA	NA	NA	NA	NA	NA	NA	NA	NA	NA	NA	NA	NA	NA	NA	NA	NA	NA	NA	NA	NA	NA	NA	NA	NA	NA	NA	NA	NA	NA	NA	NA	NA	NA	NA	NA	NA	NA	NA	NA	NA	NA	NA	NA	NA
hsa-miR-3151	NA	NA	NA	NA	NA	NA	NA	NA	NA	NA	NA	NA	NA	NA	NA	NA	NA	NA	NA	NA	NA	NA	NA	NA	NA	NA	NA	NA	NA	NA	NA	NA	NA	NA	NA	NA	NA	NA	NA	NA	NA	NA	NA	NA	NA	NA	NA	NA	NA
hsa-miR-3152-3p	NA	NA	NA	NA	NA	NA	NA	NA	NA	NA	NA	NA	NA	NA	NA	NA	NA	NA	NA	NA	NA	NA	NA	NA	NA	NA	NA	NA	NA	NA	NA	NA	NA	NA	NA	NA	NA	NA	NA	NA	NA	NA	NA	NA	NA	NA	NA	NA	NA
hsa-miR-3152-5p	NA	NA	NA	NA	NA	NA	NA	NA	NA	NA	NA	NA	NA	NA	NA	NA	NA	NA	NA	NA	NA	NA	NA	NA	NA	NA	NA	NA	NA	NA	NA	NA	NA	NA	NA	NA	NA	NA	NA	NA	NA	NA	NA	NA	NA	NA	NA	NA	NA
hsa-miR-3153	NA	NA	NA	NA	NA	NA	NA	NA	NA	NA	NA	NA	NA	NA	NA	NA	NA	NA	NA	NA	NA	NA	NA	NA	NA	NA	NA	NA	NA	NA	NA	NA	NA	NA	NA	NA	NA	NA	NA	NA	NA	NA	NA	NA	NA	NA	NA	NA	NA
hsa-miR-3154	NA	NA	NA	NA	NA	NA	-8.34676	-7.75429	-7.80541	NA	-8.40804	NA	NA	NA	NA	NA	NA	NA	-7.17949	-8.80788	NA	NA	NA	NA	-6.4161	NA	NA	-6.27564	NA	NA	NA	NA	NA	NA	NA	NA	NA	NA	NA	NA	NA	-8.43738	NA	NA	NA	NA	NA	NA	NA
hsa-miR-3155a	NA	NA	NA	NA	NA	NA	NA	NA	NA	NA	NA	NA	NA	NA	NA	NA	NA	NA	NA	NA	NA	NA	NA	NA	NA	NA	NA	NA	NA	NA	NA	NA	NA	NA	NA	NA	NA	NA	NA	NA	NA	NA	NA	NA	NA	NA	NA	NA	NA
hsa-miR-3155b	NA	NA	NA	NA	NA	NA	NA	NA	NA	NA	NA	NA	NA	NA	NA	NA	NA	NA	NA	NA	NA	NA	NA	NA	NA	NA	NA	NA	NA	NA	NA	NA	NA	NA	NA	NA	NA	NA	NA	NA	NA	NA	NA	NA	NA	NA	NA	NA	NA
hsa-miR-3156-3p	NA	NA	NA	NA	NA	NA	NA	NA	NA	NA	NA	NA	NA	NA	NA	NA	NA	NA	NA	NA	NA	NA	NA	NA	NA	NA	NA	NA	NA	NA	NA	NA	NA	NA	NA	NA	NA	NA	NA	NA	NA	NA	NA	NA	NA	NA	NA	NA	NA
hsa-miR-3156-5p	-5.77557	-6.62515	-6.24492	-5.66075	-6.31392	-6.87691	-5.80451	-4.99829	-6.23608	-7.07696	-6.23599	-6.79751	-7.04369	-7.27872	-6.74273	-7.14913	-6.50247	-5.7317	-4.59045	-5.46622	-5.94276	-5.62403	-5.49267	-5.8212	-5.08826	-5.1903	-5.04346	-5.28956	-6.08299	-6.55287	-5.09354	-5.84409	-6.15057	-6.52135	-6.26698	-6.82771	-6.40126	-7.17148	-6.4548	-6.72951	-6.17273	-6.12463	-6.2323	-6.35181	-6.44733	-7.18372	-6.69699	-6.5102	-6.21709
hsa-miR-3157-3p	NA	NA	NA	NA	NA	NA	NA	NA	NA	NA	NA	NA	NA	NA	NA	NA	NA	NA	NA	NA	NA	NA	NA	NA	NA	NA	NA	NA	NA	NA	NA	NA	NA	NA	NA	NA	NA	NA	NA	NA	NA	NA	NA	NA	NA	NA	NA	NA	NA
hsa-miR-3157-5p	NA	NA	NA	NA	NA	NA	NA	NA	NA	NA	NA	NA	NA	NA	NA	NA	NA	NA	NA	NA	NA	NA	NA	NA	NA	NA	NA	NA	NA	NA	NA	NA	NA	NA	NA	NA	NA	NA	NA	NA	NA	NA	NA	NA	NA	NA	NA	NA	NA
hsa-miR-3158-3p	NA	NA	NA	NA	NA	NA	NA	NA	NA	NA	NA	NA	NA	NA	NA	NA	NA	NA	NA	NA	NA	NA	NA	NA	NA	NA	NA	NA	NA	NA	NA	NA	NA	NA	NA	NA	NA	NA	NA	NA	NA	NA	NA	NA	NA	NA	NA	NA	NA
hsa-miR-3158-5p	NA	NA	NA	NA	NA	NA	-8.65412	NA	NA	NA	NA	NA	-7.21393	NA	NA	NA	NA	NA	-8.3301	NA	-6.71958	NA	NA	NA	NA	-7.97591	NA	-8.26756	NA	NA	NA	NA	NA	NA	NA	NA	NA	NA	NA	NA	NA	NA	NA	-8.73814	NA	NA	NA	-8.44068	NA
hsa-miR-3159	NA	NA	NA	NA	NA	NA	NA	NA	NA	NA	NA	NA	NA	NA	NA	NA	NA	NA	NA	NA	NA	NA	NA	NA	NA	NA	NA	NA	NA	NA	NA	NA	NA	NA	NA	NA	NA	NA	NA	NA	NA	NA	NA	NA	NA	NA	NA	NA	NA
hsa-miR-3160-3p	NA	NA	NA	NA	NA	NA	NA	NA	NA	NA	NA	NA	NA	NA	NA	NA	NA	NA	NA	NA	NA	NA	NA	NA	NA	NA	NA	NA	NA	NA	NA	NA	NA	NA	NA	NA	NA	NA	NA	NA	NA	NA	NA	NA	NA	NA	NA	NA	NA
hsa-miR-3160-5p	NA	NA	NA	NA	NA	NA	NA	NA	NA	NA	NA	NA	NA	NA	NA	NA	NA	NA	NA	NA	NA	NA	NA	NA	NA	NA	NA	NA	NA	NA	NA	NA	NA	NA	NA	NA	NA	NA	NA	NA	NA	NA	NA	NA	NA	NA	NA	NA	NA
hsa-miR-3161	NA	NA	NA	NA	NA	NA	NA	NA	NA	NA	NA	NA	NA	NA	NA	NA	NA	NA	NA	NA	NA	NA	NA	NA	NA	NA	NA	NA	NA	NA	NA	NA	NA	NA	NA	NA	NA	NA	NA	NA	NA	NA	NA	NA	NA	NA	NA	NA	NA
hsa-miR-3162-3p	-7.26813	-7.2153	-7.3603	-8.29513	-6.96287	-7.38686	-6.90873	-6.71809	-6.47888	-7.13339	-6.62771	-7.16958	-6.9708	-7.35902	-7.11784	-7.43716	-7.51473	-7.41974	-6.95808	-7.44311	-8.11404	-7.87378	-7.3494	-7.62333	-6.6331	-6.69227	-6.62792	-7.34086	-7.22368	-7.2925	-7.01389	-7.2102	-6.79822	-7.41412	-6.71334	-7.10297	-6.89204	-7.50067	-6.7646	-7.01384	-7.0755	-6.68738	-6.69922	-7.09006	-7.61077	-6.89926	-7.10506	-7.36783	-6.73739
hsa-miR-3162-5p	-1.91663	-2.71858	-2.89846	-1.97987	-2.9739	-3.6941	-1.77479	-1.64476	-1.37719	-1.78139	-1.64628	-1.72848	-1.9042	-2.51028	-2.71996	-3.09012	-2.82865	-2.96825	-1.1277	-2.85857	-1.41097	-3.24833	-2.61416	-2.8668	-1.45809	-1.05249	-1.65618	-1.73523	-3.17428	-3.51647	-2.803	-2.61533	-1.501	-2.25173	-1.81279	-2.31771	-1.95526	-2.1768	-3.18956	-2.49114	-1.38787	-1.65301	-1.83555	-0.736048	-2.31168	-2.89432	-2.95758	-2.17133	-2.40141
hsa-miR-3163	NA	NA	NA	NA	NA	NA	NA	NA	NA	NA	NA	NA	NA	NA	NA	NA	NA	NA	NA	NA	NA	NA	NA	NA	NA	NA	NA	NA	NA	NA	NA	NA	NA	NA	NA	NA	NA	NA	NA	NA	NA	NA	NA	NA	NA	NA	NA	NA	NA
hsa-miR-3164	NA	NA	NA	NA	NA	NA	NA	NA	NA	NA	NA	NA	NA	NA	NA	NA	NA	NA	NA	NA	NA	NA	NA	NA	NA	NA	NA	NA	NA	NA	NA	NA	NA	NA	NA	NA	NA	NA	NA	NA	NA	NA	NA	NA	NA	NA	NA	NA	NA
hsa-miR-3165	NA	NA	NA	NA	NA	NA	NA	NA	NA	NA	NA	NA	NA	NA	NA	NA	NA	NA	NA	NA	NA	NA	NA	NA	NA	NA	NA	NA	NA	NA	NA	NA	NA	NA	NA	NA	NA	NA	NA	NA	NA	NA	NA	NA	NA	NA	NA	NA	NA
hsa-miR-3166	NA	NA	NA	NA	NA	NA	NA	NA	NA	NA	NA	NA	NA	NA	NA	NA	NA	NA	NA	NA	NA	NA	NA	NA	NA	NA	NA	NA	NA	NA	NA	NA	NA	NA	NA	NA	NA	NA	NA	NA	NA	NA	NA	NA	NA	NA	NA	NA	NA
hsa-miR-3167	NA	NA	NA	NA	NA	NA	NA	NA	NA	NA	NA	NA	NA	NA	NA	NA	NA	NA	NA	NA	NA	NA	NA	NA	NA	NA	NA	NA	NA	NA	NA	NA	NA	NA	NA	NA	NA	NA	NA	NA	NA	NA	NA	NA	NA	NA	NA	NA	NA
hsa-miR-3168	NA	NA	NA	NA	NA	NA	NA	NA	NA	NA	NA	NA	NA	NA	NA	NA	NA	NA	NA	NA	NA	NA	NA	NA	NA	NA	NA	NA	NA	NA	NA	NA	NA	NA	NA	NA	NA	NA	NA	NA	NA	NA	NA	NA	NA	NA	NA	NA	NA
hsa-miR-3169	NA	NA	NA	NA	NA	NA	NA	NA	NA	NA	NA	NA	NA	NA	NA	NA	NA	NA	NA	NA	NA	NA	NA	NA	NA	NA	NA	NA	NA	NA	NA	NA	NA	NA	NA	NA	NA	NA	NA	NA	NA	NA	NA	NA	NA	NA	NA	NA	NA
hsa-miR-3170	NA	NA	NA	NA	NA	NA	NA	NA	NA	NA	NA	NA	NA	NA	NA	NA	NA	NA	NA	NA	NA	NA	NA	NA	NA	NA	NA	NA	NA	NA	NA	NA	NA	NA	NA	NA	NA	NA	NA	NA	NA	NA	NA	NA	NA	NA	NA	NA	NA
hsa-miR-3171	NA	NA	NA	NA	NA	NA	NA	NA	NA	NA	NA	NA	NA	NA	NA	NA	NA	NA	NA	NA	NA	NA	NA	NA	NA	NA	NA	NA	NA	NA	NA	NA	NA	NA	NA	NA	NA	NA	NA	NA	NA	NA	NA	NA	NA	NA	NA	NA	NA
hsa-miR-3173-3p	NA	NA	NA	NA	NA	NA	NA	NA	NA	NA	NA	NA	NA	NA	NA	NA	NA	NA	NA	NA	NA	NA	NA	NA	NA	NA	NA	NA	NA	NA	NA	NA	NA	NA	NA	NA	NA	NA	NA	NA	NA	NA	NA	NA	NA	NA	NA	NA	NA
hsa-miR-3173-5p	NA	NA	NA	NA	NA	NA	NA	NA	NA	NA	NA	NA	NA	NA	NA	NA	NA	NA	NA	NA	NA	NA	NA	NA	NA	NA	NA	NA	NA	NA	NA	NA	NA	NA	NA	NA	NA	NA	NA	NA	NA	NA	NA	NA	NA	NA	NA	NA	NA
hsa-miR-3174	NA	NA	NA	NA	NA	NA	NA	NA	NA	NA	NA	NA	NA	NA	NA	NA	NA	NA	NA	NA	NA	NA	NA	NA	-8.27413	NA	NA	-7.56067	NA	NA	NA	NA	NA	NA	NA	NA	NA	NA	NA	NA	NA	NA	NA	NA	NA	NA	NA	NA	NA
hsa-miR-3175	NA	NA	NA	NA	NA	NA	NA	NA	NA	NA	NA	NA	NA	NA	NA	NA	NA	NA	NA	NA	NA	NA	NA	NA	NA	NA	NA	NA	NA	NA	NA	NA	NA	NA	NA	NA	NA	NA	NA	NA	NA	NA	NA	NA	NA	NA	NA	NA	NA
hsa-miR-3176	NA	NA	NA	NA	NA	NA	NA	NA	NA	NA	NA	NA	NA	NA	NA	NA	NA	NA	NA	NA	NA	NA	NA	NA	NA	NA	NA	NA	NA	NA	NA	NA	-8.34619	NA	NA	NA	NA	NA	NA	NA	NA	NA	NA	NA	NA	NA	NA	NA	NA
hsa-miR-3177-3p	NA	NA	NA	NA	NA	NA	NA	NA	NA	NA	NA	NA	NA	NA	NA	NA	NA	NA	NA	NA	NA	NA	NA	NA	NA	NA	NA	NA	NA	NA	NA	NA	NA	NA	NA	NA	NA	NA	NA	NA	NA	NA	NA	NA	NA	NA	NA	NA	NA
hsa-miR-3177-5p	NA	NA	NA	NA	NA	NA	NA	NA	NA	NA	NA	NA	NA	NA	NA	NA	NA	NA	NA	NA	NA	NA	NA	NA	NA	NA	NA	NA	NA	NA	NA	NA	NA	NA	NA	NA	NA	NA	NA	NA	NA	NA	NA	NA	NA	NA	NA	NA	NA
hsa-miR-3178	NA	NA	NA	NA	NA	NA	NA	NA	NA	NA	NA	NA	NA	NA	NA	NA	NA	NA	NA	NA	NA	NA	NA	NA	NA	NA	NA	NA	NA	NA	NA	NA	NA	NA	NA	NA	NA	NA	NA	NA	NA	NA	NA	NA	NA	NA	NA	NA	NA
hsa-miR-3179	NA	NA	NA	NA	NA	NA	NA	NA	NA	NA	NA	NA	NA	NA	NA	NA	NA	NA	NA	NA	NA	NA	NA	NA	NA	NA	NA	NA	NA	NA	NA	NA	NA	NA	NA	NA	NA	NA	NA	NA	NA	NA	NA	NA	NA	NA	NA	NA	NA
hsa-miR-3180	NA	NA	NA	NA	NA	NA	NA	NA	NA	NA	NA	NA	NA	NA	NA	NA	NA	NA	NA	NA	NA	NA	NA	NA	NA	NA	NA	NA	NA	NA	NA	NA	NA	NA	NA	NA	NA	NA	NA	NA	NA	NA	NA	NA	NA	NA	NA	NA	NA
hsa-miR-3180-3p	NA	NA	NA	NA	NA	NA	NA	NA	NA	NA	NA	NA	NA	NA	NA	NA	NA	NA	NA	NA	NA	NA	NA	NA	NA	NA	NA	NA	NA	NA	NA	NA	NA	NA	NA	NA	NA	NA	NA	NA	NA	NA	NA	NA	NA	NA	NA	NA	NA
hsa-miR-3180-5p	NA	NA	NA	NA	NA	NA	NA	NA	NA	-8.85838	-8.64277	-8.37338	NA	-8.52018	-8.78327	-8.94207	-9.28003	NA	-8.47672	NA	NA	NA	NA	NA	NA	-8.60303	NA	-8.91814	-8.30606	NA	NA	-9.08807	NA	NA	-8.29855	-8.12735	-8.38936	-9.08126	-8.15251	-8.69611	NA	NA	-8.3326	-8.59553	NA	-8.19567	-8.65727	NA	-8.2777
hsa-miR-3181	NA	NA	NA	NA	NA	NA	NA	NA	NA	NA	NA	NA	NA	NA	NA	NA	NA	NA	NA	NA	NA	NA	NA	NA	NA	NA	NA	NA	NA	NA	NA	NA	NA	NA	NA	NA	NA	NA	NA	NA	NA	NA	NA	NA	NA	NA	NA	NA	NA
hsa-miR-3182	NA	NA	NA	NA	NA	NA	NA	NA	NA	NA	NA	NA	NA	NA	NA	NA	NA	NA	NA	NA	NA	NA	NA	NA	NA	NA	NA	NA	NA	NA	NA	NA	NA	NA	NA	NA	NA	NA	NA	NA	NA	NA	NA	NA	NA	NA	NA	NA	NA
hsa-miR-3183	NA	NA	NA	NA	NA	NA	NA	NA	NA	NA	NA	NA	NA	NA	NA	NA	NA	NA	NA	NA	NA	NA	NA	NA	NA	NA	NA	NA	NA	NA	NA	NA	NA	NA	NA	NA	NA	NA	NA	NA	NA	NA	NA	NA	NA	NA	NA	NA	NA
hsa-miR-3184-3p	NA	NA	NA	NA	NA	NA	NA	NA	NA	NA	NA	NA	NA	NA	NA	NA	NA	NA	NA	NA	NA	NA	NA	NA	NA	NA	NA	NA	NA	NA	NA	NA	NA	NA	NA	NA	NA	NA	NA	NA	NA	NA	NA	NA	NA	NA	NA	NA	NA
hsa-miR-3184-5p	NA	NA	NA	NA	NA	NA	NA	NA	NA	NA	NA	NA	NA	NA	NA	NA	NA	NA	NA	NA	NA	NA	NA	NA	NA	NA	NA	NA	NA	NA	NA	NA	NA	NA	NA	NA	NA	NA	NA	NA	NA	NA	NA	NA	NA	NA	NA	NA	NA
hsa-miR-3185	NA	NA	NA	NA	NA	NA	NA	NA	NA	NA	NA	NA	NA	NA	NA	NA	NA	NA	NA	NA	NA	NA	NA	NA	NA	NA	NA	NA	NA	NA	NA	NA	NA	NA	NA	NA	NA	NA	NA	NA	NA	NA	NA	NA	NA	NA	NA	NA	NA
hsa-miR-3186-3p	NA	NA	NA	NA	NA	NA	NA	NA	NA	NA	NA	NA	NA	NA	NA	NA	NA	NA	NA	NA	NA	NA	NA	NA	NA	NA	NA	NA	NA	NA	NA	NA	NA	NA	NA	NA	NA	NA	NA	NA	NA	NA	NA	NA	NA	NA	NA	NA	NA
hsa-miR-3186-5p	NA	NA	NA	NA	NA	NA	NA	NA	NA	NA	NA	NA	NA	NA	NA	NA	NA	NA	NA	NA	NA	NA	NA	NA	NA	NA	NA	NA	NA	NA	NA	NA	NA	NA	NA	NA	NA	NA	NA	NA	NA	NA	NA	NA	NA	NA	NA	NA	NA
hsa-miR-3187-3p	NA	NA	NA	NA	NA	NA	NA	NA	NA	NA	NA	NA	NA	NA	NA	NA	NA	NA	NA	NA	NA	NA	NA	NA	NA	NA	NA	NA	NA	NA	NA	NA	NA	NA	NA	NA	NA	NA	NA	NA	NA	NA	NA	NA	NA	NA	NA	NA	NA
hsa-miR-3187-5p	NA	NA	NA	NA	NA	NA	NA	NA	NA	NA	NA	NA	NA	NA	NA	NA	NA	NA	NA	NA	NA	NA	NA	NA	NA	NA	NA	NA	NA	NA	NA	NA	NA	NA	NA	NA	NA	NA	NA	NA	NA	NA	NA	NA	NA	NA	NA	NA	NA
hsa-miR-3188	-6.3589	-6.76859	-6.4959	-5.9596	-5.47204	-7.22181	-4.95546	-5.32252	-4.81038	-5.01767	-5.51746	-6.08956	-5.60762	-4.95087	-5.40939	-5.38136	-6.35521	-5.66237	-4.84573	-6.55419	-4.54691	-5.88915	-4.99112	-5.77627	-5.62627	-4.3603	-4.87945	-4.68015	-5.25538	-6.57759	-4.71066	-5.47858	-6.25131	-6.40968	-5.98665	-5.50864	-4.65521	-5.17183	-5.49433	-5.44804	-5.58899	-6.30477	-6.28433	-5.50939	-5.10591	-5.46281	-6.01196	-5.74403	-5.80048
hsa-miR-3189-3p	NA	NA	NA	NA	NA	NA	NA	NA	NA	NA	NA	NA	NA	NA	NA	NA	NA	NA	NA	NA	NA	NA	NA	NA	NA	NA	NA	NA	NA	NA	NA	NA	NA	NA	NA	NA	NA	NA	NA	NA	NA	NA	NA	NA	NA	NA	NA	NA	NA
hsa-miR-3189-5p	NA	NA	NA	NA	NA	NA	NA	NA	NA	NA	NA	NA	NA	NA	NA	NA	NA	NA	NA	NA	NA	NA	NA	NA	NA	NA	NA	NA	NA	NA	NA	NA	NA	NA	NA	NA	NA	NA	NA	NA	NA	NA	NA	NA	NA	NA	NA	NA	NA
hsa-miR-3190-3p	NA	NA	NA	NA	NA	NA	NA	NA	NA	NA	NA	NA	NA	NA	NA	NA	NA	NA	NA	NA	NA	NA	NA	NA	NA	NA	NA	NA	NA	NA	NA	NA	NA	NA	NA	NA	NA	NA	NA	NA	NA	NA	NA	NA	NA	NA	NA	NA	NA
hsa-miR-3190-5p	NA	NA	NA	NA	NA	NA	NA	NA	NA	NA	NA	NA	NA	NA	NA	NA	NA	NA	-8.48089	NA	NA	NA	NA	NA	NA	NA	NA	NA	NA	NA	NA	NA	NA	NA	NA	NA	NA	NA	-8.95558	NA	NA	NA	NA	NA	NA	NA	NA	NA	NA
hsa-miR-3191-3p	NA	NA	NA	NA	NA	NA	NA	NA	NA	NA	NA	NA	NA	NA	NA	NA	NA	NA	NA	NA	NA	NA	NA	NA	NA	NA	NA	NA	NA	NA	NA	NA	NA	NA	NA	NA	NA	NA	NA	NA	NA	NA	NA	NA	NA	NA	NA	NA	NA
hsa-miR-3191-5p	NA	NA	NA	NA	NA	NA	NA	NA	NA	NA	NA	NA	NA	NA	NA	NA	NA	NA	NA	NA	NA	NA	NA	NA	NA	NA	NA	NA	NA	NA	NA	NA	NA	NA	NA	NA	NA	NA	NA	NA	NA	NA	NA	NA	NA	NA	NA	NA	NA
hsa-miR-3192	NA	NA	NA	NA	NA	NA	NA	NA	NA	NA	NA	NA	NA	NA	NA	NA	NA	NA	NA	NA	NA	NA	NA	NA	NA	NA	NA	NA	NA	NA	NA	NA	NA	NA	NA	NA	NA	NA	NA	NA	NA	NA	NA	NA	NA	NA	NA	NA	NA
hsa-miR-3193	NA	NA	NA	NA	NA	NA	NA	NA	NA	NA	NA	NA	NA	NA	NA	NA	NA	NA	NA	NA	NA	NA	NA	NA	NA	NA	NA	NA	NA	NA	NA	NA	NA	NA	NA	NA	NA	NA	NA	NA	NA	NA	NA	NA	NA	NA	NA	NA	NA
hsa-miR-3194-3p	NA	NA	NA	NA	NA	NA	NA	NA	NA	NA	NA	NA	NA	NA	NA	NA	NA	NA	NA	NA	NA	NA	NA	NA	NA	NA	NA	NA	NA	NA	NA	NA	NA	NA	NA	NA	NA	NA	NA	NA	NA	NA	NA	NA	NA	NA	NA	NA	NA
hsa-miR-3194-5p	-6.51726	-7.62353	-8.79975	-6.97538	-7.05335	NA	-6.59071	-6.3785	-6.09128	NA	-6.63895	-7.04225	-7.44559	NA	-8.74215	NA	-9.0378	-7.58018	-5.95929	-7.39921	-7.15102	NA	-8.80333	NA	-5.60463	-6.29868	-7.14195	-5.85251	NA	NA	-7.42866	NA	-6.88374	-7.18821	NA	-8.66814	-7.23562	-7.76863	NA	-7.51507	NA	-6.81311	-7.1545	-8.97501	-7.44738	NA	NA	-7.76469	-7.33761
hsa-miR-3195	-2.97215	-3.99192	-3.79227	-3.30789	-3.23476	-4.49343	-2.5737	-3.22901	-2.04797	-3.38635	-3.46128	-3.31129	-2.53154	-4.01877	-3.87281	-3.80416	-3.95871	-3.92381	-2.00596	-3.60374	-1.99653	-4.34112	-2.79259	-4.08351	-2.30672	-1.32399	-2.21236	-3.08287	-3.58353	-4.42348	-3.21551	-3.91533	-2.80884	-3.30298	-3.0561	-3.906	-3.02948	-3.84068	-3.6869	-3.54144	-3.00915	-3.24073	-3.5073	-2.89092	-3.49767	-3.28319	-3.67057	-3.04351	-2.84479
hsa-miR-3196	-2.4879	-3.3429	-3.54245	-2.76577	-1.83636	-3.83439	-2.23349	-2.23048	-1.83563	-3.24668	-2.89301	-3.08155	-2.74998	-2.80968	-2.66034	-3.48047	-3.3385	-2.44282	-1.77278	-2.87155	-2.43082	-3.56928	-2.12405	-3.48373	-1.7912	-1.94563	-2.44581	-2.70787	-2.60056	-3.78737	-1.91543	-3.34974	-2.87839	-2.9407	-2.83274	-3.03975	-1.69272	-2.69488	-2.03945	-2.59152	-3.11373	-2.14857	-3.27324	-3.0419	-2.2768	-2.97557	-2.72606	-2.99894	-2.63923
hsa-miR-3197	NA	NA	NA	NA	NA	NA	NA	NA	NA	NA	NA	NA	NA	NA	NA	NA	NA	NA	NA	NA	NA	NA	NA	NA	NA	NA	NA	NA	NA	NA	NA	NA	NA	NA	NA	NA	NA	NA	NA	NA	NA	NA	NA	NA	NA	NA	NA	NA	NA
hsa-miR-3198	-2.33467	-3.70943	-2.85389	-3.06344	-4.35741	-4.65498	-3.87243	-3.25843	-3.14715	-4.80553	-3.60841	-4.14932	-4.933	-5.20146	-4.75201	-5.38633	-4.7166	-2.79842	-2.56126	-3.87269	-4.02386	-4.6735	-4.05787	-4.2328	-2.89315	-2.61975	-3.03247	-3.79441	-4.688	-4.65269	-4.05477	-4.80696	-4.19033	-3.38367	-3.45325	-4.45688	-4.56149	-5.2168	-4.68627	-4.8995	-4.15194	-1.98815	-3.59117	-4.04228	-4.7469	-5.0126	-4.54345	-4.76527	-3.4534
hsa-miR-3199	NA	NA	NA	NA	NA	NA	NA	NA	NA	NA	NA	NA	NA	NA	NA	NA	NA	NA	NA	NA	NA	NA	NA	NA	NA	NA	NA	NA	NA	NA	NA	NA	NA	NA	NA	NA	NA	NA	NA	NA	NA	NA	NA	NA	NA	NA	NA	NA	NA
hsa-miR-32-3p	-9.1414	-7.89534	NA	NA	NA	NA	NA	NA	NA	NA	NA	NA	NA	NA	NA	NA	NA	NA	NA	NA	NA	NA	NA	NA	NA	-9.67023	NA	NA	NA	NA	NA	NA	NA	-9.64188	-7.11138	NA	NA	NA	NA	NA	NA	NA	NA	NA	NA	NA	NA	NA	NA
hsa-miR-32-5p	-6.38314	-6.64016	-5.72339	-5.97814	-5.63827	-6.47219	-5.91045	-5.09501	-5.75804	-4.15256	-5.6079	-4.09148	-6.17913	-5.7072	-5.8711	-5.95941	-5.64575	-6.21711	-5.59567	-4.24237	-7.06831	-6.33055	-5.84879	-6.30105	-5.71058	-6.12526	-5.23386	-4.37186	-6.72176	-6.34112	-5.96145	-6.62738	-5.4147	-5.96835	-6.01691	-6.23849	-6.00824	-6.34493	-5.85599	-5.9387	-5.3627	-5.17639	-5.67719	-5.07481	-6.22885	-5.78045	-5.72535	-5.78025	-5.49828
hsa-miR-3200-3p	NA	NA	NA	NA	NA	NA	NA	NA	NA	-8.62825	NA	-8.06299	NA	NA	NA	NA	NA	NA	NA	NA	NA	NA	NA	NA	NA	NA	NA	-6.42348	NA	NA	NA	NA	NA	NA	NA	NA	NA	NA	NA	NA	NA	NA	NA	NA	NA	NA	NA	NA	NA
hsa-miR-3200-5p	NA	NA	NA	NA	NA	NA	NA	NA	NA	NA	NA	NA	NA	NA	NA	NA	NA	NA	NA	NA	NA	NA	NA	NA	NA	NA	NA	NA	NA	NA	NA	NA	NA	NA	NA	NA	NA	NA	NA	NA	NA	NA	NA	NA	NA	NA	NA	NA	NA
hsa-miR-3201	NA	NA	NA	NA	NA	NA	NA	NA	NA	NA	NA	NA	NA	NA	NA	NA	NA	NA	NA	NA	NA	NA	NA	NA	NA	NA	NA	NA	NA	NA	NA	NA	NA	NA	NA	NA	NA	NA	NA	NA	NA	NA	NA	NA	NA	NA	NA	NA	NA
hsa-miR-3202	NA	NA	NA	NA	NA	NA	-8.52183	-7.79134	-7.83161	NA	NA	NA	NA	NA	NA	NA	NA	NA	-8.28407	NA	NA	NA	NA	NA	-7.20584	-8.1179	NA	-7.55514	NA	NA	NA	NA	NA	NA	NA	NA	NA	NA	NA	NA	NA	NA	NA	NA	-8.69144	NA	NA	NA	NA
hsa-miR-320a	-2.76281	-3.60816	-2.82492	-3.70479	-3.18855	-3.43491	-2.60685	-2.68829	-2.90612	-3.3057	-2.92516	-3.62317	-2.72737	-2.79514	-3.01075	-3.13779	-2.9346	-2.66364	-3.06086	-3.08323	-2.86469	-3.35117	-2.99888	-3.32343	-2.2703	-3.20732	-2.84032	-3.15941	-3.38703	-3.6222	-2.9235	-3.1314	-3.58755	-2.95938	-2.84956	-2.44249	-3.03928	-2.77013	-2.98807	-2.96213	-2.88935	-2.8259	-2.60735	-3.10871	-3.05377	-3.39511	-2.88755	-2.9461	-2.60706
hsa-miR-320b	-1.76161	-2.63344	-1.7043	-2.69318	-2.13799	-2.39335	-1.63223	-1.57891	-2.13349	-2.4086	-2.01562	-2.51607	-1.8832	-1.92847	-2.07747	-2.17366	-1.92047	-1.64232	-2.10065	-2.04726	-1.93853	-2.35898	-2.02267	-2.31277	-1.44717	-2.36751	-1.96877	-2.09287	-2.45767	-2.66508	-2.02222	-2.12047	-2.634	-1.92735	-1.82071	-1.4807	-2.03651	-1.7289	-1.91879	-1.87513	-1.96089	-1.74594	-1.56725	-2.07108	-2.10052	-2.45187	-1.92015	-1.93777	-1.64543
hsa-miR-320c	-1.86523	-2.5989	-1.87767	-2.74907	-2.35785	-2.68346	-1.8269	-1.90696	-1.91509	-2.53562	-2.06471	-2.53873	-1.75029	-2.16546	-2.31221	-2.40499	-1.99881	-1.7693	-1.73423	-2.04813	-1.68477	-2.56434	-2.17421	-2.5182	-1.38369	-1.70701	-1.87749	-2.11819	-2.65237	-2.87253	-2.20844	-2.30622	-2.58601	-1.92642	-1.83801	-1.76756	-2.12572	-1.97613	-2.10421	-2.09826	-1.98903	-1.77635	-1.69674	-2.12969	-2.25702	-2.64961	-2.07829	-2.05291	-1.81212
hsa-miR-320d	-1.37005	-2.26278	-1.27745	-2.32217	-1.74785	-2.07503	-1.32564	-1.26047	-1.82699	-2.06583	-1.62141	-2.11778	-1.5819	-1.6169	-1.74507	-1.82224	-1.51239	-1.29433	-1.63619	-1.59421	-1.71113	-2.07975	-1.70008	-1.98238	-1.18483	-2.01849	-1.59159	-1.68007	-2.18427	-2.38999	-1.71848	-1.805	-2.30329	-1.56938	-1.51732	-1.19319	-1.7503	-1.44117	-1.59185	-1.56674	-1.65645	-1.31035	-1.22537	-1.73141	-1.79196	-2.14284	-1.60623	-1.62111	-1.31338
hsa-miR-320e	-1.7059	-2.57668	-1.61678	-2.68751	-2.11815	-2.41304	-1.68257	-1.6561	-2.14791	-2.36915	-1.92895	-2.42076	-1.88443	-1.91606	-2.0444	-2.13219	-1.85179	-1.62024	-1.95262	-1.94657	-2.04238	-2.40743	-2.00649	-2.30883	-1.45408	-2.31703	-1.88268	-1.98489	-2.53119	-2.68914	-2.01106	-2.11823	-2.65994	-1.8701	-1.83138	-1.52938	-2.0983	-1.77717	-1.9329	-1.90327	-1.97751	-1.61321	-1.52533	-2.08867	-2.13184	-2.45858	-1.90472	-1.94648	-1.64014
hsa-miR-323a-3p	NA	NA	NA	NA	NA	NA	NA	NA	NA	NA	NA	NA	NA	NA	NA	NA	NA	NA	-6.93799	NA	NA	NA	NA	NA	NA	NA	NA	-3.29808	NA	NA	NA	NA	NA	NA	NA	NA	NA	NA	NA	NA	NA	NA	NA	-8.7969	NA	NA	NA	NA	-8.57206
hsa-miR-323a-5p	NA	NA	NA	NA	NA	NA	NA	NA	NA	NA	NA	NA	NA	NA	NA	NA	NA	NA	NA	NA	NA	NA	NA	NA	NA	NA	NA	NA	NA	NA	NA	NA	NA	NA	NA	NA	NA	NA	NA	NA	NA	NA	NA	NA	NA	NA	NA	NA	NA
hsa-miR-323b-3p	NA	NA	NA	NA	NA	NA	NA	NA	NA	NA	NA	NA	NA	NA	NA	NA	NA	NA	NA	NA	NA	NA	NA	NA	NA	NA	NA	NA	NA	NA	NA	NA	NA	NA	NA	NA	NA	NA	NA	NA	NA	NA	NA	NA	NA	NA	NA	NA	NA
hsa-miR-323b-5p	NA	NA	NA	NA	NA	NA	NA	NA	NA	NA	NA	NA	NA	NA	NA	NA	NA	NA	NA	NA	NA	NA	NA	NA	NA	NA	NA	NA	NA	NA	NA	NA	NA	NA	NA	NA	NA	NA	NA	NA	NA	NA	NA	NA	NA	NA	NA	NA	NA
hsa-miR-324-3p	-3.70766	-4.05937	-3.94923	-4.55485	-4.22823	-4.31269	-3.71337	-3.83969	-4.0163	-3.51533	-3.89493	-2.98923	-3.57713	-3.60394	-3.9872	-4.12181	-3.10622	-3.79946	-3.18246	-3.34514	-3.58037	-3.93596	-4.02178	-4.13639	-3.52126	-3.58587	-3.497	-3.34548	-4.24521	-4.31704	-3.81501	-4.02486	-3.52315	-3.87193	-3.53592	-4.34413	-3.82199	-3.89983	-4.14089	-4.00319	-3.75633	-3.23335	-4.03786	-3.81718	-4.05861	-4.56841	-3.96852	-3.69347	-3.60362
hsa-miR-324-5p	-2.93109	-2.87505	-3.49617	-4.49055	-3.97945	-3.69057	-3.3036	-3.50478	-3.69123	-2.13748	-2.86721	-1.32203	-3.29959	-3.14785	-3.58134	-3.83622	-2.43074	-4.04707	-2.59657	-2.45532	-3.52634	-3.7698	-4.06022	-4.30716	-3.58342	-3.57902	-2.84317	-2.03687	-4.24046	-4.32341	-3.83574	-4.0176	-2.0768	-3.72356	-2.66437	-3.27005	-3.5804	-3.6164	-4.07629	-3.81795	-2.73372	-2.99012	-2.76559	-1.94542	-3.7347	-4.46776	-3.5844	-3.13716	-3.46408
hsa-miR-325	NA	NA	NA	NA	NA	NA	NA	NA	NA	NA	NA	NA	NA	NA	NA	NA	NA	NA	NA	NA	NA	NA	NA	NA	NA	NA	NA	NA	NA	NA	NA	NA	NA	NA	NA	NA	NA	NA	NA	NA	NA	NA	NA	NA	NA	NA	NA	NA	NA
hsa-miR-326	NA	NA	NA	NA	NA	-9.13798	-8.86171	-8.46008	NA	NA	NA	-8.89721	-8.74809	-8.45164	-8.80606	-8.9174	-7.28797	-9.44014	NA	NA	-8.89391	-9.32947	-9.40848	-9.08599	NA	NA	NA	-9.49995	-8.97331	-9.47401	-8.99356	-9.15072	NA	NA	NA	NA	-8.88251	-8.28557	-8.93957	-8.85372	NA	NA	NA	NA	-8.77037	-9.31235	-8.99192	-8.76937	NA
hsa-miR-328	NA	NA	NA	NA	NA	NA	NA	NA	NA	NA	NA	NA	-8.51949	-8.60245	-8.83278	-8.7267	-8.48229	NA	NA	NA	-8.53773	-9.11332	-8.86638	-9.07298	NA	NA	NA	-8.10695	-8.55588	NA	-8.52364	-8.82847	NA	NA	NA	NA	-8.48034	-8.09515	-8.4808	-8.68123	NA	NA	NA	NA	-8.68578	-8.55931	-8.76461	-8.80873	NA
hsa-miR-329	NA	NA	-8.12059	NA	-8.56316	NA	NA	NA	NA	NA	NA	NA	NA	-8.93202	NA	NA	NA	-8.66929	-6.92685	NA	NA	-9.18234	NA	NA	NA	NA	-8.25367	-4.0726	NA	-8.86502	NA	NA	NA	NA	NA	NA	NA	-9.28196	-8.91865	NA	NA	-8.38727	NA	-8.26752	NA	NA	NA	NA	-7.98336
hsa-miR-330-3p	NA	NA	NA	NA	NA	-8.83136	-8.47072	-8.02465	-8.10288	-7.76448	-7.83959	-6.88001	-8.53265	-8.74202	-8.73926	NA	-7.67854	-8.84187	NA	-8.09396	NA	-9.15187	-8.61371	NA	-8.12462	-7.96637	-8.15329	-6.92821	NA	NA	-8.66403	-9.04044	-7.8111	NA	-8.45411	NA	NA	-9.22272	NA	-8.57924	NA	NA	-8.15219	-6.68856	NA	NA	NA	NA	-8.51251
hsa-miR-330-5p	NA	NA	NA	NA	NA	NA	NA	NA	NA	NA	NA	NA	NA	NA	NA	NA	NA	NA	NA	NA	NA	NA	NA	NA	NA	NA	NA	NA	NA	NA	NA	NA	NA	NA	NA	NA	NA	NA	NA	NA	NA	NA	NA	NA	NA	NA	NA	NA	NA
hsa-miR-331-3p	-2.44615	-2.16115	-1.98798	-2.29311	-2.54508	-2.45977	-2.16711	-1.85825	-1.44982	-0.989894	-1.24752	-1.19443	-2.04435	-1.8498	-2.23424	-2.38715	-1.69757	-2.1366	-2.07477	-2.16674	-2.19388	-2.57114	-2.52846	-2.58417	-1.67736	-1.95113	-1.75729	-1.11417	-2.52496	-2.90073	-2.42321	-2.39732	-1.82564	-2.43034	-1.1647	-1.74432	-2.3091	-1.92856	-2.5081	-2.20811	-2.05677	-1.82929	-1.85832	-2.25509	-2.36445	-2.62523	-2.15954	-2.24863	-1.88801
hsa-miR-331-5p	NA	NA	NA	NA	NA	NA	NA	NA	NA	NA	NA	NA	NA	NA	NA	NA	NA	NA	NA	NA	NA	NA	NA	NA	NA	NA	NA	NA	NA	NA	NA	NA	NA	NA	NA	NA	NA	NA	NA	NA	NA	NA	NA	NA	NA	NA	NA	NA	NA
hsa-miR-335-3p	NA	NA	NA	NA	NA	NA	NA	NA	NA	NA	NA	NA	NA	NA	NA	NA	-6.85981	-8.72037	NA	-8.46136	NA	-10.2479	-8.7561	NA	-5.92094	-7.99074	NA	-3.7845	NA	-10.1246	-9.36603	-9.98402	-8.12791	NA	NA	NA	NA	NA	NA	NA	-8.29051	NA	-8.18926	NA	NA	NA	NA	NA	-9.6859
hsa-miR-335-5p	-4.90605	-5.94134	-5.80783	-6.10266	-5.60428	-5.90228	-5.93982	-5.46417	-5.42951	-4.66591	-4.36568	-4.76443	-5.67766	-5.52544	-5.10107	-5.98327	-3.20671	-6.3584	-6.1414	-5.26232	-6.08764	-5.80945	-5.33987	-5.43781	-3.34002	-5.17111	-6.1947	-0.780933	-6.48653	-5.35164	-5.08834	-5.15723	-5.46101	-5.87062	-7.0522	-4.52958	-6.21594	-6.00066	-5.65919	-5.75962	-4.51281	-6.53562	-4.63699	-5.7439	-6.15839	-6.69621	-5.72992	-5.85136	-6.0811
hsa-miR-337-3p	-7.80232	-8.16253	-6.64695	NA	-8.245	-8.36856	-8.63721	-8.08626	NA	-8.85368	-8.62723	-8.70892	-8.37055	-6.92614	-7.21374	-8.27622	-7.77052	-6.98953	NA	NA	-8.2772	-8.31502	-8.62926	-7.52685	-8.27421	NA	-6.52437	-4.20174	-8.47911	-7.36087	-7.33199	NA	NA	-8.15132	NA	NA	-8.4863	-7.34085	-8.00869	-8.48154	-8.70144	-7.4895	NA	-8.16313	-7.16672	-8.38569	-7.93671	-7.45981	-6.31547
hsa-miR-337-5p	-5.50266	-5.94928	-4.7437	-7.67969	-5.53787	-5.92229	-6.35346	-5.79157	-6.24662	-6.75911	-6.55448	-6.22973	-6.45984	-5.37548	-5.7042	-6.19186	-6.4713	-5.32809	-6.347	-6.62028	-6.50107	-6.28018	-6.14557	-5.8661	-6.37912	-6.48578	-5.05965	-3.37637	-6.55583	-6.01354	-6.01582	-7.68056	NA	-6.44248	-6.81327	-6.81895	-6.29773	-5.66484	-5.84355	-5.91028	-6.53917	-5.26087	-6.56927	-5.67412	-5.64877	-6.31056	-5.82798	-5.89889	-4.77553
hsa-miR-338-3p	-4.98737	-4.12571	-4.1631	-3.3581	-2.88164	-3.88082	-2.90476	-2.8078	-4.264	-4.68334	-3.98217	-4.42549	-2.73107	-2.60673	-3.1605	-2.84008	-3.65942	-3.31869	-4.36776	-4.81989	-3.10879	-3.64355	-3.26894	-3.38102	-4.31636	-3.79488	-4.71247	-3.65556	-3.32062	-3.14053	-3.34089	-2.92146	-4.94559	-5.01326	-5.63875	-4.95337	-3.10604	-1.78218	-3.03478	-2.85138	-4.59348	-2.80118	-3.82426	-4.32935	-2.33895	-3.83097	-2.72903	-2.65124	-4.64865
hsa-miR-338-5p	NA	NA	NA	NA	NA	NA	NA	NA	NA	NA	NA	NA	NA	NA	NA	NA	NA	NA	NA	NA	NA	NA	NA	NA	NA	NA	NA	NA	NA	NA	NA	NA	NA	NA	NA	NA	NA	NA	NA	NA	NA	NA	NA	NA	NA	NA	NA	NA	NA
hsa-miR-339-3p	-9.35055	-9.07569	-9.48926	NA	-9.47974	NA	-9.53945	-9.42452	-7.60635	-7.91952	-8.98099	-7.97776	-9.36302	-9.36995	-9.671	-10.0102	-8.07418	-9.50601	-9.39663	-9.15469	-9.34142	-10.2501	-9.77139	-10.1821	-7.88808	-8.80662	NA	-7.6488	NA	-9.89716	-9.78944	-9.81664	NA	NA	-9.05954	NA	NA	-9.28977	-9.77388	-9.63122	-9.20805	NA	-9.22596	-9.29924	NA	NA	-9.83933	NA	-9.19757
hsa-miR-339-5p	NA	NA	NA	NA	NA	NA	NA	NA	-9.21695	-8.58853	NA	-8.45426	NA	NA	NA	NA	-9.1472	NA	NA	NA	NA	NA	NA	NA	-8.26336	NA	NA	-8.77212	NA	NA	NA	NA	NA	NA	NA	NA	NA	NA	NA	NA	NA	NA	NA	NA	NA	NA	NA	NA	NA
hsa-miR-33a-3p	NA	NA	NA	NA	NA	NA	NA	NA	NA	NA	NA	NA	NA	NA	NA	NA	NA	NA	NA	NA	NA	NA	NA	NA	NA	NA	NA	NA	NA	NA	NA	NA	NA	NA	NA	NA	NA	NA	NA	NA	NA	NA	NA	NA	NA	NA	NA	NA	NA
hsa-miR-33a-5p	-6.15737	-5.01836	-6.07449	-6.60886	-5.43621	-5.7278	-5.35339	-5.14519	-5.22782	-5.19571	-5.54414	-4.57604	-5.34717	-5.27343	-5.2907	-5.35994	-5.42238	-5.30593	-4.7583	-4.77485	-6.81523	-5.93805	-5.3879	-6.00499	-6.13901	-5.90018	-4.18856	-4.91563	-6.3985	-7.03307	-5.65107	-6.6599	-5.34522	-5.63644	-5.81656	-6.01755	-5.42119	-5.6304	-5.12045	-5.61901	-5.31848	-4.97219	-5.22202	-5.54422	-5.78037	-5.62912	-5.51435	-5.0738	-5.61217
hsa-miR-33b-3p	-9.26914	NA	NA	NA	NA	NA	-9.39496	-8.30049	-9.08573	NA	-7.5496	NA	-9.63043	NA	NA	NA	NA	-9.05688	-7.84525	-9.85339	NA	NA	-9.89786	NA	-7.69374	-7.84282	-9.226	-8.1658	NA	NA	NA	NA	-9.58495	NA	NA	NA	NA	NA	-9.85529	-9.61929	NA	NA	-9.53581	-8.33305	NA	NA	NA	NA	NA
hsa-miR-33b-5p	NA	NA	NA	NA	NA	NA	NA	NA	-9.23041	NA	NA	-9.69471	NA	NA	NA	NA	-10.09	NA	NA	-7.23189	NA	NA	NA	NA	NA	NA	-9.38369	NA	NA	NA	NA	NA	-8.81349	NA	NA	NA	NA	NA	NA	NA	NA	NA	NA	NA	NA	NA	NA	NA	NA
hsa-miR-340-3p	NA	-8.09055	-7.69376	-7.5792	-7.70274	-7.6225	-7.51516	-7.0628	-7.12536	-5.90015	-7.4848	-4.95913	-7.19549	-6.77996	-7.57238	-7.49273	-6.0102	-6.55734	-7.91816	-6.4085	-7.2813	-7.24432	-7.76978	-7.65521	-7.61393	-8.03338	-8.01106	-5.89634	-7.93292	-7.34036	-7.80135	-7.88024	-6.70856	-7.52352	-7.48848	-8.23428	-7.41199	-6.56238	-7.6826	-7.31058	-6.94637	-7.43564	-8.03432	-7.55847	-7.72411	-8.00189	-6.93693	-7.38587	-7.51113
hsa-miR-340-5p	-5.22615	-4.81574	-4.49203	-4.54145	-4.36045	-4.50814	-4.3421	-3.85809	-4.05289	-3.25629	-3.95247	-2.12568	-4.08901	-4.04179	-4.18931	-4.50054	-3.16007	-3.8957	-4.85131	-3.88151	-4.60328	-4.79291	-4.95079	-4.84514	-4.33694	-4.79324	-4.6852	-3.23373	-4.9519	-4.69338	-4.56265	-4.99041	-4.35393	-4.77206	-4.49996	-5.09175	-4.48842	-4.09766	-4.7466	-4.28101	-4.44425	-4.16232	-4.61272	-4.42839	-4.4494	-5.02747	-4.31527	-4.38209	-4.37355
hsa-miR-342-3p	-2.549	-2.35989	-1.78587	-2.04352	-2.39806	-2.43557	-2.17697	-1.09298	-2.44717	-2.41734	-1.73003	-1.6481	-2.67712	-2.07021	-2.40735	-2.61953	-1.43842	-1.41525	-2.26792	-1.93619	-2.06919	-2.60847	-2.42637	-2.32745	-1.51964	-2.53525	-2.66063	-1.04483	-2.59986	-2.45029	-2.21373	-2.17681	-2.07584	-2.37553	-2.47269	-1.92393	-1.78977	-2.16538	-2.15642	-1.5777	-2.22288	-1.60832	-2.2865	-2.2702	-2.35697	-2.58641	-2.53689	-2.36439	-1.83459
hsa-miR-342-5p	-7.97112	-7.74183	-6.68109	-6.34311	-6.44054	-6.63041	-6.41461	-4.9922	-7.62137	-6.89184	-5.72031	-5.8871	-7.62091	-6.49892	-6.66995	-6.83369	-5.97266	-6.6021	-8.20152	-7.05071	-7.45756	-7.78262	-7.50543	-7.34727	-6.13577	-7.70912	NA	-5.61568	-7.9373	-6.95343	-6.89219	-6.58179	-7.02846	-7.70177	-7.60835	-5.96228	-6.2991	-6.80189	-6.56092	-5.51801	-7.14715	-6.39205	-7.72872	-6.87921	-6.66262	-7.58923	-7.83336	-6.99683	-6.82449
hsa-miR-345-3p	-7.07889	NA	NA	-7.2023	NA	NA	-7.13002	-6.49035	-6.78616	NA	-7.40942	NA	NA	NA	NA	NA	NA	NA	-6.61009	NA	-8.40434	NA	NA	NA	-6.1142	-6.68854	NA	-6.17305	NA	NA	NA	NA	-8.2127	NA	NA	NA	NA	NA	NA	-8.74041	NA	-8.15335	NA	NA	-8.67198	NA	NA	NA	NA
hsa-miR-345-5p	-9.1221	-9.4743	-9.83828	NA	NA	NA	-7.43083	NA	-7.83862	-9.21951	-8.76851	-8.37535	-6.44916	-10.0154	NA	NA	-8.80566	-9.28881	-7.9158	NA	-6.093	NA	NA	NA	-7.56935	-7.60307	-9.26179	-6.76095	NA	NA	NA	NA	-9.15352	NA	NA	-8.97224	NA	NA	NA	NA	-9.42867	-8.89924	NA	NA	NA	NA	-9.56804	-8.01969	NA
hsa-miR-346	NA	NA	NA	NA	NA	NA	NA	NA	NA	NA	NA	NA	NA	NA	NA	NA	NA	NA	NA	NA	NA	NA	NA	NA	NA	NA	NA	NA	NA	NA	NA	NA	NA	NA	NA	NA	NA	NA	NA	NA	NA	NA	NA	NA	NA	NA	NA	NA	NA
hsa-miR-34a-3p	-7.2805	-7.30159	-6.86616	-7.61413	-6.74042	-7.21221	-7.39225	-6.85982	-4.94779	-7.40448	-5.86178	-6.83766	-6.95702	-6.51516	-7.31744	-7.36535	-6.45884	-6.21292	-7.79613	-7.24753	-7.17939	-7.22282	-7.20877	-7.44359	-6.20442	-7.33988	-6.64522	-7.08882	-7.36023	-6.997	-7.1683	-7.08108	-7.08496	-7.10235	-7.5424	-7.31777	-7.25948	-7.22772	-6.92736	-7.21498	-6.94067	-6.49266	-7.37704	-7.252	-7.44963	-7.63791	-6.87845	-7.14195	-6.90015
hsa-miR-34a-5p	-0.704924	-0.932389	-0.240491	-0.804355	-0.0932884	-0.523402	-0.682603	-0.0354404	1.01013	-0.902187	0.0737591	-0.627806	-0.460309	-0.2488	-0.638981	-0.745305	-0.318017	-0.0485468	-1.25332	-0.679531	-0.793456	-0.801372	-0.635218	-1.05752	0.0652056	-1.0105	-0.31516	-0.607747	-1.05029	-0.293647	-0.776792	-0.396088	-0.871393	-0.62627	-1.02355	-0.690743	-0.731991	-0.622483	-0.376043	-0.64756	-0.450135	0.0820704	-0.815305	-0.633437	-0.673377	-1.05669	-0.317972	-0.442291	-0.363905
hsa-miR-34b-3p	NA	-7.03507	-8.12442	NA	NA	NA	NA	NA	-7.73968	-8.52315	-7.94982	-4.39682	NA	NA	NA	NA	NA	-8.99676	NA	-8.35515	NA	NA	NA	NA	NA	-8.0267	NA	NA	NA	NA	NA	NA	NA	-5.84312	NA	NA	NA	NA	NA	NA	-6.91335	NA	-6.65238	NA	NA	NA	NA	NA	-8.27322
hsa-miR-34b-5p	-3.93432	-2.98377	-2.9346	-3.63828	-3.4176	-3.84054	-4.17288	-3.4368	-1.86534	-3.26565	-2.29751	-0.345326	-3.82014	-3.66971	-3.83424	-4.12066	-3.70519	-3.41539	-4.25107	-3.08122	-4.71347	-4.65454	-4.4463	-4.7258	-3.16655	-3.15036	-3.64527	-3.91839	-4.59351	-3.34781	-4.17999	-3.79382	-4.42364	-1.95294	-3.60102	-3.51202	-4.61903	-4.54139	-4.0569	-4.26277	-2.656	-3.28703	-2.66471	-3.89355	-4.15705	-4.66737	-3.83759	-4.00491	-3.09046
hsa-miR-34c-3p	NA	NA	NA	NA	NA	NA	NA	NA	NA	NA	NA	-8.23589	NA	NA	NA	NA	NA	NA	NA	NA	NA	NA	NA	NA	NA	NA	NA	NA	NA	NA	NA	NA	NA	-9.2622	NA	NA	NA	NA	NA	NA	NA	NA	NA	NA	NA	NA	NA	NA	NA
hsa-miR-34c-5p	-7.54265	-4.53969	-5.11754	-6.60826	-7.77879	-7.1766	NA	-8.29265	-4.22959	-5.51222	-4.97322	-1.68348	-8.52805	-8.52798	-8.29394	NA	-6.8009	-6.08437	-7.0546	-5.22997	NA	NA	-8.72185	-8.94831	-7.26331	-5.24531	NA	NA	NA	-7.7378	NA	-9.04122	NA	-3.43498	-5.61545	-6.49276	NA	NA	-8.32678	-8.42001	-4.50056	-7.89832	-4.29932	-8.90224	NA	NA	-8.77413	-8.7118	-5.58996
hsa-miR-3529-3p	NA	NA	NA	NA	NA	NA	NA	NA	NA	NA	NA	NA	NA	NA	NA	NA	NA	NA	NA	NA	NA	NA	NA	NA	NA	NA	NA	NA	NA	NA	NA	NA	NA	NA	NA	NA	NA	NA	NA	NA	NA	NA	NA	NA	NA	NA	NA	NA	NA
hsa-miR-3529-5p	NA	NA	NA	NA	NA	NA	NA	NA	NA	NA	NA	NA	NA	NA	NA	NA	NA	NA	NA	NA	NA	NA	NA	NA	NA	NA	NA	NA	NA	NA	NA	NA	NA	NA	NA	NA	NA	NA	NA	NA	NA	NA	NA	NA	NA	NA	NA	NA	NA
hsa-miR-3545-3p	NA	NA	NA	NA	NA	NA	NA	NA	NA	NA	NA	NA	NA	NA	NA	NA	NA	NA	NA	NA	NA	NA	NA	NA	NA	NA	NA	NA	NA	NA	NA	NA	NA	NA	NA	NA	NA	NA	NA	NA	NA	NA	NA	NA	NA	NA	NA	NA	NA
hsa-miR-3545-5p	NA	NA	NA	NA	NA	NA	NA	NA	NA	NA	NA	NA	NA	NA	NA	NA	NA	NA	NA	NA	NA	NA	NA	NA	NA	NA	NA	NA	NA	NA	NA	NA	NA	NA	NA	NA	NA	NA	NA	NA	NA	NA	NA	NA	NA	NA	NA	NA	NA
hsa-miR-3591-3p	NA	NA	NA	NA	NA	NA	NA	NA	NA	NA	NA	NA	NA	NA	NA	NA	NA	NA	NA	NA	NA	NA	NA	NA	NA	NA	NA	NA	NA	NA	NA	NA	NA	NA	NA	NA	NA	NA	NA	NA	NA	NA	NA	NA	NA	NA	NA	NA	NA
hsa-miR-3591-5p	NA	NA	NA	NA	NA	NA	NA	NA	NA	NA	NA	NA	NA	NA	NA	NA	NA	NA	NA	NA	NA	NA	NA	NA	NA	NA	NA	NA	NA	NA	NA	NA	NA	NA	NA	NA	NA	NA	NA	NA	NA	NA	NA	NA	NA	NA	NA	NA	NA
hsa-miR-3605-3p	NA	NA	NA	NA	NA	NA	NA	NA	NA	NA	NA	NA	NA	NA	NA	NA	NA	NA	NA	NA	NA	NA	NA	NA	NA	NA	NA	NA	NA	NA	NA	NA	NA	NA	NA	NA	NA	NA	NA	NA	NA	NA	NA	NA	NA	NA	NA	NA	NA
hsa-miR-3605-5p	NA	NA	NA	NA	NA	NA	NA	NA	NA	NA	NA	NA	NA	NA	NA	NA	NA	NA	NA	NA	NA	NA	NA	NA	-8.14709	NA	NA	-7.28421	NA	NA	NA	NA	NA	NA	NA	NA	NA	NA	NA	NA	NA	NA	NA	NA	NA	NA	NA	NA	NA
hsa-miR-3606	NA	NA	NA	NA	NA	NA	NA	NA	NA	NA	NA	NA	NA	NA	NA	NA	NA	NA	NA	NA	NA	NA	NA	NA	NA	NA	NA	NA	NA	NA	NA	NA	NA	NA	NA	NA	NA	NA	NA	NA	NA	NA	NA	NA	NA	NA	NA	NA	NA
hsa-miR-3607-3p	NA	NA	-8.75264	NA	NA	NA	NA	-7.90956	NA	-7.95519	-7.52522	-8.16468	-8.17365	-7.93286	-7.86934	-8.38309	-7.1209	-7.78579	NA	-7.2589	-8.49366	-8.34454	-7.75746	-8.26359	-5.83737	-7.86154	-8.29284	-5.77614	-8.24914	-7.53956	-7.25291	-7.20286	NA	NA	NA	NA	-8.62676	-8.70001	-8.45284	NA	-8.06876	-8.29557	-8.00201	NA	-8.35857	-8.27255	-8.41922	-8.81786	-7.8241
hsa-miR-3607-5p	NA	NA	NA	NA	NA	NA	NA	NA	NA	NA	NA	NA	NA	NA	NA	NA	NA	NA	NA	NA	NA	NA	NA	NA	-6.46466	NA	NA	-7.15845	NA	NA	-8.30793	NA	NA	NA	NA	NA	NA	NA	NA	NA	NA	NA	NA	NA	NA	NA	NA	NA	NA
hsa-miR-3609	-8.31399	NA	NA	-8.2497	-8.26971	NA	-8.63512	-7.30649	NA	NA	-8.04096	NA	NA	NA	NA	NA	NA	NA	NA	NA	NA	NA	NA	NA	-6.62713	-8.38429	NA	-7.11442	NA	NA	-8.74093	NA	NA	NA	NA	NA	NA	NA	NA	-8.56034	NA	NA	-8.3085	NA	-8.34596	NA	NA	NA	NA
hsa-miR-361-3p	-5.21921	-5.88097	-4.94025	-4.67007	-4.52897	-5.0704	-4.83201	-3.79673	-4.99516	-4.34369	-3.84267	-4.54518	-4.94771	-4.6036	-4.67456	-4.97353	-4.51265	-5.07753	-4.98816	-5.20372	-5.12688	-5.34195	-4.94534	-5.04792	-4.132	-4.52222	-5.20741	-4.58202	-5.41465	-4.67054	-4.79249	-4.73831	-5.80674	-4.77815	-5.06417	-4.80069	-5.37655	-4.70312	-4.74844	-4.24707	-4.80312	-4.60738	-4.66494	-5.16402	-4.6883	-5.27665	-4.95989	-4.99757	-4.16668
hsa-miR-361-5p	-2.95108	-3.77563	-2.56452	-3.78849	-3.37286	-3.37261	-2.94211	-2.85636	-3.02692	-2.31555	-2.9095	-2.92823	-3.06706	-2.9011	-3.16636	-3.29553	-2.15339	-3.13787	-3.13832	-4.43044	-3.01475	-3.58091	-3.28461	-3.27893	-2.32247	-2.6931	-2.93131	-1.82067	-3.47901	-3.76881	-3.31454	-3.27547	-3.62968	-3.15866	-2.84142	-3.64029	-3.34642	-2.65112	-3.22366	-3.24813	-2.87424	-2.96657	-2.37192	-3.58858	-3.16103	-3.69568	-3.10475	-3.06407	-2.00254
hsa-miR-3610	-6.49893	-7.31965	-8.51831	NA	NA	NA	-6.52939	NA	-6.77228	NA	-7.4625	-8.42628	-7.28952	-7.77997	NA	NA	NA	NA	-7.32958	-8.774	-6.94318	NA	NA	-9.06557	-6.83407	-6.3227	-7.12882	-8.61343	NA	NA	-7.72037	-8.8135	-8.08125	NA	-6.88302	-8.37427	-8.46334	-9.10438	NA	-8.7045	NA	NA	NA	-6.82942	NA	NA	NA	-7.39503	NA
hsa-miR-3611	NA	NA	NA	NA	NA	NA	NA	NA	NA	NA	NA	NA	NA	NA	NA	NA	NA	NA	NA	NA	NA	NA	NA	NA	NA	NA	NA	NA	NA	NA	NA	NA	NA	NA	NA	NA	NA	NA	NA	NA	NA	NA	NA	NA	NA	NA	NA	NA	NA
hsa-miR-3612	NA	NA	NA	NA	NA	NA	NA	NA	NA	NA	NA	NA	NA	NA	NA	NA	NA	NA	NA	NA	NA	NA	NA	NA	NA	NA	NA	NA	NA	NA	NA	NA	NA	NA	NA	NA	NA	NA	NA	NA	NA	NA	NA	NA	NA	NA	NA	NA	NA
hsa-miR-3613-3p	NA	NA	NA	NA	NA	NA	NA	NA	NA	NA	NA	NA	NA	NA	NA	NA	NA	NA	NA	NA	NA	NA	NA	NA	NA	NA	NA	NA	NA	NA	NA	NA	NA	NA	NA	NA	NA	NA	NA	NA	NA	NA	NA	NA	NA	NA	NA	NA	NA
hsa-miR-3613-5p	NA	NA	NA	NA	NA	NA	NA	NA	NA	NA	NA	NA	NA	NA	NA	NA	NA	NA	NA	NA	NA	NA	NA	NA	NA	NA	NA	NA	NA	NA	NA	NA	NA	NA	NA	NA	NA	NA	NA	NA	NA	NA	NA	NA	NA	NA	NA	NA	NA
hsa-miR-3614-3p	NA	NA	NA	NA	NA	NA	NA	NA	NA	NA	NA	NA	NA	NA	NA	NA	NA	NA	NA	NA	NA	NA	NA	NA	NA	NA	NA	NA	NA	NA	NA	NA	NA	NA	NA	NA	NA	NA	NA	NA	NA	NA	NA	NA	NA	NA	NA	NA	NA
hsa-miR-3614-5p	NA	NA	NA	-8.44581	NA	NA	-8.71627	-6.96673	-8.21614	NA	-7.37636	NA	NA	NA	NA	NA	NA	NA	-8.20733	NA	NA	NA	NA	NA	-7.04769	-7.14212	NA	-7.30906	NA	NA	NA	NA	-8.25554	NA	NA	NA	NA	NA	NA	NA	NA	-7.46887	-8.53766	NA	NA	NA	NA	NA	NA
hsa-miR-3615	NA	NA	NA	NA	NA	NA	NA	NA	NA	NA	NA	NA	NA	NA	NA	NA	NA	NA	NA	NA	NA	NA	NA	NA	NA	NA	NA	NA	NA	NA	NA	NA	NA	NA	NA	NA	NA	NA	NA	NA	NA	NA	NA	NA	NA	NA	NA	NA	NA
hsa-miR-3616-3p	NA	NA	NA	NA	NA	NA	NA	NA	NA	NA	NA	NA	NA	NA	NA	NA	NA	NA	NA	NA	NA	NA	NA	NA	NA	NA	NA	NA	NA	NA	NA	NA	NA	NA	NA	NA	NA	NA	NA	NA	NA	NA	NA	NA	NA	NA	NA	NA	NA
hsa-miR-3616-5p	NA	NA	NA	NA	NA	NA	NA	NA	NA	NA	NA	NA	NA	NA	NA	NA	NA	NA	NA	NA	NA	NA	NA	NA	NA	NA	NA	NA	NA	NA	NA	NA	NA	NA	NA	NA	NA	NA	NA	NA	NA	NA	NA	NA	NA	NA	NA	NA	NA
hsa-miR-3617	NA	NA	NA	NA	NA	NA	NA	NA	NA	NA	NA	NA	NA	NA	NA	NA	NA	NA	NA	NA	NA	NA	NA	NA	NA	NA	NA	NA	NA	NA	NA	NA	NA	NA	NA	NA	NA	NA	NA	NA	NA	NA	NA	NA	NA	NA	NA	NA	NA
hsa-miR-3618	NA	NA	NA	NA	NA	NA	NA	NA	NA	NA	NA	NA	NA	NA	NA	NA	NA	NA	NA	NA	NA	NA	NA	NA	NA	NA	NA	NA	NA	NA	NA	NA	NA	NA	NA	NA	NA	NA	NA	NA	NA	NA	NA	NA	NA	NA	NA	NA	NA
hsa-miR-3619-3p	NA	NA	NA	NA	NA	NA	NA	NA	NA	NA	NA	NA	NA	NA	NA	NA	NA	NA	NA	NA	NA	NA	NA	NA	NA	NA	NA	NA	NA	NA	NA	NA	NA	NA	NA	NA	NA	NA	NA	NA	NA	NA	NA	NA	NA	NA	NA	NA	NA
hsa-miR-3619-5p	NA	NA	NA	NA	NA	NA	NA	NA	NA	NA	NA	NA	NA	NA	NA	NA	NA	NA	NA	NA	NA	NA	NA	NA	NA	NA	NA	NA	NA	NA	NA	NA	NA	NA	NA	NA	NA	NA	NA	NA	NA	NA	NA	NA	NA	NA	NA	NA	NA
hsa-miR-362-3p	-5.56169	-5.56407	-5.03364	-5.25912	-4.4997	-4.92344	-4.64676	-4.17614	-5.42051	-3.9218	-3.78265	-4.30342	-4.68072	-4.69737	-4.54806	-4.92317	-5.29767	-4.87476	-4.95225	-5.24032	-5.25793	-4.89404	-4.96397	-5.05134	-4.74467	-5.0515	-4.474	-3.78381	-5.1871	-4.76637	-4.72711	-5.23406	-5.08124	-4.20844	-4.6679	-5.70983	-4.62026	-4.57189	-4.48924	-4.34498	-4.96704	-3.63034	-5.36096	-4.97748	-4.83232	-4.83395	-4.69346	-4.68533	-4.76919
hsa-miR-362-5p	-6.07073	-6.15625	-5.78487	-5.98393	-5.65491	-5.55039	-5.31008	-5.06225	-6.18196	-4.07867	-3.93254	-4.75325	-5.68727	-5.68777	-5.79357	-5.94331	-6.49116	-5.92993	-5.77756	-5.86023	-5.80433	-5.95967	-6.02884	-5.8773	-5.64642	-5.84477	-4.903	-4.29273	-6.08715	-5.94557	-5.91314	-5.99319	-5.6498	-4.62036	-5.02437	-7.316	-5.70166	-5.70602	-5.75735	-5.55097	-5.38211	-4.17735	-6.19792	-5.27515	-6.24245	-6.01781	-5.71781	-5.71721	-5.6981
hsa-miR-3620	NA	-8.64125	NA	NA	NA	NA	NA	NA	NA	NA	NA	NA	NA	NA	NA	NA	NA	NA	NA	NA	NA	NA	NA	NA	NA	NA	NA	NA	NA	NA	NA	NA	NA	NA	NA	NA	NA	NA	NA	NA	NA	NA	NA	NA	NA	NA	NA	NA	NA
hsa-miR-3621	NA	NA	NA	NA	NA	NA	NA	NA	NA	NA	NA	NA	NA	NA	NA	NA	NA	NA	NA	NA	NA	NA	NA	NA	NA	NA	NA	NA	NA	NA	NA	NA	NA	NA	NA	NA	NA	NA	NA	NA	NA	NA	NA	NA	NA	NA	NA	NA	NA
hsa-miR-3622a-3p	NA	NA	NA	NA	NA	NA	NA	NA	NA	NA	NA	NA	NA	NA	NA	NA	NA	NA	NA	NA	NA	NA	NA	NA	NA	NA	NA	NA	NA	NA	NA	NA	NA	NA	NA	NA	NA	NA	NA	NA	NA	NA	NA	NA	NA	NA	NA	NA	NA
hsa-miR-3622a-5p	NA	NA	NA	NA	NA	NA	NA	NA	NA	NA	NA	NA	NA	NA	NA	NA	NA	NA	NA	NA	NA	NA	NA	NA	NA	NA	NA	NA	NA	NA	NA	NA	NA	NA	NA	NA	NA	NA	NA	NA	NA	NA	NA	NA	NA	NA	NA	NA	NA
hsa-miR-3622b-3p	NA	NA	NA	NA	NA	NA	NA	NA	NA	NA	NA	NA	NA	NA	NA	NA	NA	NA	NA	NA	NA	NA	NA	NA	NA	NA	NA	NA	NA	NA	NA	NA	NA	NA	NA	NA	NA	NA	NA	NA	NA	NA	NA	NA	NA	NA	NA	NA	NA
hsa-miR-3622b-5p	NA	NA	NA	NA	NA	NA	NA	NA	NA	NA	NA	NA	NA	NA	NA	NA	NA	NA	NA	NA	NA	NA	NA	NA	NA	NA	NA	NA	NA	NA	NA	NA	NA	NA	NA	NA	NA	NA	NA	NA	NA	NA	NA	NA	NA	NA	NA	NA	NA
hsa-miR-363-3p	-5.85348	-6.25856	-6.7528	-5.4864	-4.32733	-5.37219	-4.98888	-4.31895	-5.36635	-5.31009	-2.65064	-2.85347	-5.19828	-5.12463	-5.17996	-5.53439	-6.2009	-4.99475	-6.09293	-3.18574	-4.57556	-4.89716	-6.32159	-5.59634	-5.01482	-5.84391	-6.15358	-1.04147	-5.91235	-5.39612	-5.65223	-5.25149	-5.35314	-5.92285	-6.66454	-6.96186	-5.11529	-4.8131	-5.15131	-3.93346	-5.2819	-5.90042	-6.48533	-7.03239	-5.22867	-4.45126	-5.08832	-4.48888	-7.02231
hsa-miR-363-5p	NA	NA	NA	NA	NA	NA	NA	NA	NA	NA	NA	NA	NA	NA	NA	NA	NA	NA	NA	NA	NA	NA	NA	NA	NA	NA	NA	NA	NA	NA	NA	NA	NA	NA	NA	NA	NA	NA	NA	NA	NA	NA	NA	NA	NA	NA	NA	NA	NA
hsa-miR-3646	NA	NA	NA	NA	NA	NA	NA	-6.9771	-8.04471	-8.68613	-7.3747	-8.79401	-8.67201	NA	-8.54418	NA	NA	NA	-7.16437	-8.79711	NA	NA	NA	NA	-6.68687	-7.43686	-7.27937	-7.52342	NA	NA	-8.7318	NA	-8.2887	NA	NA	NA	NA	NA	NA	NA	NA	-8.2193	NA	-8.74095	NA	NA	NA	NA	-8.43015
hsa-miR-3648	-4.90476	-5.67352	-6.36275	-6.01693	-6.67094	-7.90005	-5.00745	-6.09312	-4.74406	-5.26767	-5.37138	-5.53473	-4.88361	-7.22119	-6.94573	-7.3873	-6.04041	-6.29273	-4.74049	-6.10685	-4.86062	-7.46979	-6.90649	-7.49912	-4.83237	-4.58745	-5.06472	-5.28497	-6.79238	-7.42674	-6.49148	-7.05322	-5.37749	-6.17672	-5.17696	-5.0458	-6.02034	-6.42637	-6.86594	-6.50905	-5.4778	-5.7551	-6.20324	-5.01313	-6.81399	-6.87698	-6.17225	-5.75117	-6.35336
hsa-miR-3649	NA	NA	NA	NA	NA	NA	NA	NA	NA	NA	NA	NA	NA	NA	NA	NA	NA	NA	NA	NA	NA	NA	NA	NA	NA	NA	NA	NA	NA	NA	NA	NA	NA	NA	NA	NA	NA	NA	NA	NA	NA	NA	NA	NA	NA	NA	NA	NA	NA
hsa-miR-3650	NA	NA	NA	NA	NA	NA	NA	NA	NA	NA	NA	NA	NA	NA	NA	NA	NA	NA	NA	NA	NA	NA	NA	NA	NA	NA	NA	NA	NA	NA	NA	NA	NA	NA	NA	NA	NA	NA	NA	NA	NA	NA	NA	NA	NA	NA	NA	NA	NA
hsa-miR-3651	-3.18315	-2.85898	-2.98551	-4.0068	-3.91013	-4.31707	-4.10722	-3.56098	-3.75216	-2.45383	-2.94792	-2.02927	-4.01745	-4.13629	-4.02668	-4.40247	-4.44723	-4.10709	-3.86489	-2.28931	-4.68187	-4.61086	-4.31236	-4.3981	-2.80002	-3.74685	-2.78018	-3.23969	-4.64501	-4.27377	-4.16834	-4.21449	-3.22438	-3.00726	-3.37182	-3.2078	-4.01615	-4.87147	-4.03065	-4.33809	-2.8573	-2.66875	-2.71701	-4.02068	-4.30049	-4.79787	-4.40688	-4.48011	-3.58502
hsa-miR-3652	-5.39906	-6.55747	-6.35566	-5.30326	-5.54094	-7.8628	-5.44592	-4.70096	-4.96679	-6.54653	-5.60761	-6.14288	-5.92125	-6.7177	-6.16564	-8.10475	-7.17485	-5.97698	-4.43179	-6.33566	-6.02998	-8.16088	-5.89418	-7.19276	-4.41708	-4.40815	-5.42492	-5.11087	-6.61267	-7.71626	-5.51253	-6.70389	-5.80604	-6.09085	-5.99401	-7.45463	-5.77768	-6.10138	-6.6248	-6.47914	-6.3467	-5.89999	-6.23343	-5.48008	-5.45537	-8.08165	-6.56437	-6.32769	-5.98053
hsa-miR-3653	-4.55905	-4.89677	-4.61683	-4.58558	-4.10462	-4.49288	-4.10886	-3.32382	-4.1164	-4.14487	-3.35318	-4.25098	-4.1191	-3.98834	-3.7958	-4.43838	-4.15763	-4.50263	-5.24044	-4.39237	-4.74996	-5.0094	-4.64632	-4.92632	-3.50281	-4.26836	-4.33564	-3.49935	-5.05782	-4.35909	-4.34012	-4.26034	-4.88904	-4.9089	-5.37038	-4.76845	-4.41964	-4.45751	-4.4745	-4.12816	-4.30049	-4.28695	-4.01819	-4.99867	-4.07032	-4.84432	-4.42557	-4.3703	-4.42161
hsa-miR-3654	-6.89379	NA	NA	NA	-6.25652	NA	-6.67366	-8.41226	NA	NA	NA	NA	-7.04332	NA	-7.6089	NA	NA	NA	-7.3019	-8.71875	-7.02736	NA	-6.98905	NA	-6.33528	NA	NA	-7.86205	NA	NA	-6.78018	NA	NA	NA	NA	-6.86832	-6.47849	-9.13204	-6.70326	NA	NA	NA	NA	NA	-7.32205	-8.73781	-7.43585	-7.67331	NA
hsa-miR-3655	NA	NA	NA	NA	NA	NA	NA	NA	NA	NA	NA	NA	NA	NA	NA	NA	NA	NA	NA	NA	NA	NA	NA	NA	NA	NA	NA	NA	NA	NA	NA	NA	NA	NA	NA	NA	NA	NA	NA	NA	NA	NA	NA	NA	NA	NA	NA	NA	NA
hsa-miR-3656	-2.30843	-3.21719	-3.14851	-2.65574	-2.93645	-3.71283	-2.17526	-2.66775	-2.28993	-3.63975	-3.10009	-3.2585	-2.77201	-2.99749	-3.33578	-2.99536	-4.11102	-3.47262	-2.18999	-3.33135	-2.14103	-3.52056	-2.88197	-3.21701	-2.5326	-1.91792	-2.47235	-3.27064	-3.06059	-3.81393	-2.6685	-3.24859	-2.51492	-3.12236	-2.34352	-3.44182	-2.3031	-2.49579	-2.90856	-2.84608	-3.18509	-2.80462	-3.31006	-2.90235	-3.03076	-3.05181	-3.3631	-2.87637	-3.12843
hsa-miR-3657	NA	NA	NA	NA	NA	NA	NA	NA	NA	NA	NA	NA	NA	NA	NA	NA	NA	NA	NA	NA	NA	NA	NA	NA	NA	NA	NA	NA	NA	NA	NA	NA	NA	NA	NA	NA	NA	NA	NA	NA	NA	NA	NA	NA	NA	NA	NA	NA	NA
hsa-miR-3658	NA	NA	NA	NA	NA	NA	NA	NA	NA	NA	NA	NA	NA	NA	NA	NA	NA	NA	NA	NA	NA	NA	NA	NA	NA	NA	NA	NA	NA	NA	NA	NA	NA	NA	NA	NA	NA	NA	NA	NA	NA	NA	NA	NA	NA	NA	NA	NA	NA
hsa-miR-3659	NA	NA	NA	NA	NA	NA	NA	NA	NA	NA	NA	NA	NA	NA	NA	NA	NA	NA	NA	NA	NA	NA	NA	NA	NA	NA	NA	NA	NA	NA	NA	NA	NA	NA	NA	NA	NA	NA	NA	NA	NA	NA	NA	NA	NA	NA	NA	NA	NA
hsa-miR-365a-3p	-1.13275	-1.33377	-0.642521	-1.60517	-1.79796	-1.69718	-1.30707	-1.08998	-0.431333	-2.32205	-1.04577	-0.618623	-1.0513	-1.09495	-1.29169	-1.30169	-2.84723	-1.16919	-0.338778	-1.43147	-1.52572	-2.08412	-1.64023	-1.89056	-1.88962	-0.3497	-0.818195	-1.92353	-1.6039	-2.2863	-1.39922	-1.5295	-1.97579	-2.58095	-0.480252	-0.823785	-1.84609	-0.975921	-1.82548	-1.78413	-2.0113	-1.20166	-0.42449	-0.84833	-1.44223	-1.92559	-1.05831	-1.17144	-0.752584
hsa-miR-365a-5p	NA	NA	NA	NA	NA	NA	NA	NA	NA	NA	NA	NA	NA	NA	NA	NA	NA	NA	NA	NA	NA	NA	NA	NA	NA	NA	NA	-8.82537	NA	NA	NA	NA	NA	NA	NA	NA	NA	NA	NA	NA	NA	NA	NA	NA	NA	NA	NA	NA	NA
hsa-miR-365b-5p	NA	NA	NA	NA	NA	NA	NA	NA	NA	NA	NA	NA	NA	NA	NA	NA	NA	NA	NA	NA	NA	NA	NA	NA	NA	NA	NA	NA	NA	NA	NA	NA	NA	NA	NA	NA	NA	NA	NA	NA	NA	NA	NA	NA	NA	NA	NA	NA	NA
hsa-miR-3660	NA	NA	NA	NA	NA	NA	NA	NA	NA	NA	NA	NA	NA	NA	NA	NA	NA	NA	NA	NA	NA	NA	NA	NA	NA	NA	NA	NA	NA	NA	NA	NA	NA	NA	NA	NA	NA	NA	NA	NA	NA	NA	NA	NA	NA	NA	NA	NA	NA
hsa-miR-3661	NA	NA	NA	NA	NA	NA	NA	NA	NA	NA	NA	NA	NA	NA	NA	NA	NA	NA	NA	NA	NA	NA	NA	NA	NA	NA	NA	NA	NA	NA	NA	NA	NA	NA	NA	NA	NA	NA	NA	NA	NA	NA	NA	NA	NA	NA	NA	NA	NA
hsa-miR-3662	NA	NA	NA	NA	NA	NA	NA	NA	NA	NA	NA	NA	NA	NA	NA	NA	NA	NA	NA	NA	NA	NA	NA	NA	NA	NA	NA	NA	NA	NA	NA	NA	NA	NA	NA	NA	NA	NA	NA	NA	NA	NA	NA	NA	NA	NA	NA	NA	NA
hsa-miR-3663-3p	-3.61344	-4.21187	-4.36525	-3.63407	-4.80891	-5.04338	-3.95544	-3.36397	-2.867	-3.31693	-3.41846	-3.54155	-3.33144	-4.54576	-4.61072	-4.52302	-4.58202	-3.66482	-2.96106	-4.34193	-3.72751	-4.64058	-4.56904	-5.07641	-3.50129	-2.85163	-3.23597	-3.66934	-3.99303	-5.45329	-4.37815	-4.63673	-3.67491	-3.67023	-3.79799	-3.36749	-4.15008	-4.72286	-4.96133	-4.56614	-3.36339	-3.59221	-3.82188	-3.05618	-4.5514	-4.34616	-4.41016	-4.13222	-4.16829
hsa-miR-3663-5p	NA	NA	NA	NA	NA	NA	NA	NA	NA	NA	NA	NA	NA	NA	NA	NA	NA	NA	NA	NA	NA	NA	NA	NA	NA	NA	NA	NA	NA	NA	NA	NA	NA	NA	NA	NA	NA	NA	NA	NA	NA	NA	NA	NA	NA	NA	NA	NA	NA
hsa-miR-3664-3p	NA	NA	NA	NA	NA	NA	NA	NA	NA	NA	NA	NA	NA	NA	NA	NA	NA	NA	NA	NA	NA	NA	NA	NA	NA	NA	NA	-6.70734	NA	NA	NA	NA	NA	NA	NA	NA	NA	NA	NA	NA	NA	NA	NA	NA	NA	NA	NA	NA	NA
hsa-miR-3664-5p	NA	NA	NA	NA	NA	NA	NA	NA	NA	NA	NA	NA	NA	NA	NA	NA	NA	NA	NA	NA	NA	NA	NA	NA	NA	NA	NA	NA	NA	NA	NA	NA	NA	NA	NA	NA	NA	NA	NA	NA	NA	NA	NA	NA	NA	NA	NA	NA	NA
hsa-miR-3665	-1.10886	-1.59858	-1.55242	-1.58922	-1.30734	-2.1419	-1.10501	-0.866038	-0.983056	-1.02703	-0.953525	-1.32833	-1.33272	-1.43495	-1.5085	-1.706	-1.81443	-1.88752	-1.12783	-1.86264	-0.998816	-1.94532	-1.49531	-1.9178	-0.827084	-0.765731	-1.11221	-1.26709	-1.322	-2.34631	-1.07588	-1.86084	-1.3791	-1.67698	-1.25424	-0.656387	-0.889379	-1.24347	-1.37848	-1.24041	-1.4173	-1.27395	-1.47247	-0.884726	-1.37955	-1.27886	-1.63175	-1.6275	-1.38558
hsa-miR-3666	NA	NA	NA	NA	NA	NA	NA	NA	NA	NA	NA	NA	NA	NA	NA	NA	NA	NA	NA	NA	NA	NA	NA	NA	NA	NA	NA	NA	NA	NA	NA	NA	NA	NA	NA	NA	NA	NA	NA	NA	NA	NA	NA	NA	NA	NA	NA	NA	NA
hsa-miR-3667-3p	NA	NA	NA	NA	NA	NA	NA	NA	NA	NA	NA	NA	NA	NA	NA	NA	NA	NA	NA	NA	NA	NA	NA	NA	NA	NA	NA	NA	NA	NA	NA	NA	NA	NA	NA	NA	NA	NA	NA	NA	NA	NA	NA	NA	NA	NA	NA	NA	NA
hsa-miR-3667-5p	-6.76834	-7.26818	NA	-7.1919	NA	NA	-6.80878	-6.6089	-5.98152	NA	-7.235	-7.48675	-7.1019	NA	NA	NA	NA	NA	-6.42994	-7.68558	-6.76012	NA	NA	NA	-5.82076	-6.04524	-7.05567	-5.93026	NA	NA	NA	NA	-7.00974	NA	NA	NA	NA	NA	NA	NA	-8.56791	-8.42394	NA	NA	-7.30412	NA	NA	-8.90059	NA
hsa-miR-3668	NA	NA	NA	NA	NA	NA	NA	NA	NA	NA	NA	NA	NA	NA	NA	NA	NA	NA	NA	NA	NA	NA	NA	NA	NA	NA	NA	NA	NA	NA	NA	NA	NA	NA	NA	NA	NA	NA	NA	NA	NA	NA	NA	NA	NA	NA	NA	NA	NA
hsa-miR-3669	NA	NA	NA	NA	NA	NA	NA	NA	NA	NA	NA	NA	NA	NA	NA	NA	NA	NA	NA	NA	NA	NA	NA	NA	NA	NA	NA	NA	NA	NA	NA	NA	NA	NA	NA	NA	NA	NA	NA	NA	NA	NA	NA	NA	NA	NA	NA	NA	NA
hsa-miR-367-3p	NA	NA	NA	NA	NA	NA	NA	NA	NA	NA	NA	NA	NA	NA	NA	NA	NA	NA	NA	NA	NA	NA	NA	NA	NA	NA	NA	NA	NA	NA	NA	NA	NA	NA	NA	NA	NA	NA	NA	NA	NA	NA	NA	NA	NA	NA	NA	NA	NA
hsa-miR-367-5p	NA	NA	NA	NA	NA	NA	NA	NA	NA	NA	NA	NA	NA	NA	NA	NA	NA	NA	NA	NA	NA	NA	NA	NA	NA	NA	NA	NA	NA	NA	NA	NA	NA	NA	NA	NA	NA	NA	NA	NA	NA	NA	NA	NA	NA	NA	NA	NA	NA
hsa-miR-3670	NA	NA	NA	NA	NA	NA	NA	NA	NA	NA	NA	NA	NA	NA	NA	NA	NA	NA	NA	NA	NA	NA	NA	NA	NA	NA	NA	NA	NA	NA	NA	NA	NA	NA	NA	NA	NA	NA	NA	NA	NA	NA	NA	NA	NA	NA	NA	NA	NA
hsa-miR-3671	NA	NA	NA	NA	NA	NA	NA	NA	NA	NA	NA	NA	NA	NA	NA	NA	NA	NA	NA	NA	NA	NA	NA	NA	NA	NA	NA	NA	NA	NA	NA	NA	NA	NA	NA	NA	NA	NA	NA	NA	NA	NA	NA	NA	NA	NA	NA	NA	NA
hsa-miR-3672	NA	NA	NA	NA	NA	NA	NA	NA	NA	NA	NA	NA	NA	NA	NA	NA	NA	NA	NA	NA	NA	NA	NA	NA	NA	NA	NA	NA	NA	NA	NA	NA	NA	NA	NA	NA	NA	NA	NA	NA	NA	NA	NA	NA	NA	NA	NA	NA	NA
hsa-miR-3673	NA	NA	NA	NA	NA	NA	NA	NA	NA	NA	NA	NA	NA	NA	NA	NA	NA	NA	NA	NA	NA	NA	NA	NA	NA	NA	NA	NA	NA	NA	NA	NA	NA	NA	NA	NA	NA	NA	NA	NA	NA	NA	NA	NA	NA	NA	NA	NA	NA
hsa-miR-3674	NA	NA	NA	NA	NA	NA	NA	NA	NA	NA	NA	NA	NA	NA	NA	NA	NA	NA	NA	NA	NA	NA	NA	NA	NA	NA	NA	NA	NA	NA	NA	NA	NA	NA	NA	NA	NA	NA	NA	NA	NA	NA	NA	NA	NA	NA	NA	NA	NA
hsa-miR-3675-3p	NA	NA	NA	NA	NA	NA	NA	NA	-8.41391	-8.39519	-7.51023	NA	-8.17471	-8.59297	-9.41254	NA	-8.23949	-8.50132	NA	NA	NA	NA	NA	NA	-8.98833	-7.36351	NA	NA	NA	-9.63763	NA	NA	NA	NA	-8.94715	-9.1986	-9.20059	NA	-9.31702	NA	-9.02407	NA	-9.14607	-9.28823	NA	-9.40246	NA	NA	NA
hsa-miR-3675-5p	NA	NA	NA	NA	NA	NA	NA	NA	NA	NA	NA	NA	NA	NA	NA	NA	NA	NA	NA	NA	NA	NA	NA	NA	NA	NA	NA	NA	NA	NA	NA	NA	NA	NA	NA	NA	NA	NA	NA	NA	NA	NA	NA	NA	NA	NA	NA	NA	NA
hsa-miR-3676-3p	NA	-8.79136	NA	NA	-7.19236	-8.90729	-7.21967	-7.03899	-6.67484	-7.36914	-7.23275	-7.40461	-7.10145	-7.76677	-7.40848	-7.87373	-7.56943	-7.77577	-6.95995	-7.70196	-7.35572	NA	-7.47632	NA	-6.94973	-6.84997	-7.00539	-7.69754	-7.67159	-8.99152	-7.59919	-7.88551	-7.20847	NA	-7.44921	-7.20812	-7.02193	-7.97084	-7.24745	-7.52247	-7.56176	-7.17451	-7.4578	-7.26393	-7.59299	-7.51907	-7.61639	-7.55358	-8.45337
hsa-miR-3676-5p	0.381867	-0.360286	-1.32257	-0.560633	-0.324975	-1.86884	0.169213	-0.640095	-0.0528774	-1.44578	-0.35355	-1.63768	-1.50875	-2.0365	-1.29113	-2.21593	-1.80822	-1.71331	-0.241177	-0.686342	-0.803618	-2.91851	-0.665816	-2.61707	1.3699	1.63268	-0.399796	0.631763	-1.99339	-2.15332	-1.42635	-2.12733	0.445591	-1.07685	-0.650659	-2.14798	-0.792577	-2.03626	-2.28949	-1.68573	-1.23173	-0.37323	-1.76984	0.712666	-1.07768	-0.597909	-0.886252	-0.627911	-0.250024
hsa-miR-3677-3p	NA	NA	NA	NA	NA	NA	NA	NA	NA	NA	NA	NA	NA	NA	NA	NA	NA	NA	NA	NA	NA	NA	NA	NA	NA	NA	NA	NA	NA	NA	NA	NA	NA	NA	NA	NA	NA	NA	NA	NA	NA	NA	NA	NA	NA	NA	NA	NA	NA
hsa-miR-3677-5p	NA	NA	NA	NA	NA	NA	NA	NA	NA	NA	NA	NA	NA	NA	NA	NA	NA	NA	NA	NA	NA	NA	NA	NA	NA	NA	NA	NA	NA	NA	NA	NA	NA	NA	NA	NA	NA	NA	NA	NA	NA	NA	NA	NA	NA	NA	NA	NA	NA
hsa-miR-3678-3p	NA	NA	NA	NA	NA	NA	NA	NA	NA	NA	NA	NA	NA	NA	NA	NA	NA	NA	NA	NA	NA	NA	NA	NA	NA	NA	NA	NA	NA	NA	NA	NA	NA	NA	NA	NA	NA	NA	NA	NA	NA	NA	NA	NA	NA	NA	NA	NA	NA
hsa-miR-3678-5p	NA	NA	NA	NA	NA	NA	NA	NA	NA	NA	NA	NA	NA	NA	NA	NA	NA	NA	NA	NA	NA	NA	NA	NA	NA	NA	NA	NA	NA	NA	NA	NA	NA	NA	NA	NA	NA	NA	NA	NA	NA	NA	NA	NA	NA	NA	NA	NA	NA
hsa-miR-3679-3p	-8.25883	NA	NA	NA	-8.27347	NA	-8.36353	-8.41672	-7.65001	-8.27335	-8.15081	-8.51259	-8.13843	-8.52072	-8.70041	-8.96687	-8.56975	-8.66463	-8.2151	-8.70389	-8.34641	-9.17857	-8.68296	NA	-8.11994	-7.83369	-7.90463	-8.6115	-8.62893	-8.95458	-8.51787	-8.88451	-8.13137	NA	-8.23196	-8.27402	-8.02251	-8.65803	-8.46507	-8.42894	-8.42125	-7.9733	-8.41997	-8.20797	-8.64127	-8.45065	-8.6317	-8.64503	-8.31944
hsa-miR-3679-5p	-3.08166	-3.94048	-4.10369	-3.39084	-3.76867	-5.08606	-3.24226	-3.14456	-2.86235	-4.52038	-3.56881	-4.01139	-3.70697	-5.05211	-4.59812	-5.54125	-4.65869	-4.29921	-2.90028	-3.87142	-3.35187	-5.97864	-4.26069	-5.2699	-2.43388	-2.55015	-3.37472	-2.89952	-4.84515	-4.9712	-3.79457	-4.74991	-3.51768	-3.7705	-3.55079	-4.09274	-3.59955	-4.39497	-4.60513	-4.12575	-3.71255	-3.54658	-3.86727	-3.83866	-3.6744	-5.21691	-4.6522	-4.18364	-3.65246
hsa-miR-3680-3p	NA	NA	NA	NA	NA	NA	NA	NA	NA	NA	NA	NA	NA	NA	NA	NA	NA	NA	NA	NA	NA	NA	NA	NA	NA	NA	NA	NA	NA	NA	NA	NA	NA	NA	NA	NA	NA	NA	NA	NA	NA	NA	NA	NA	NA	NA	NA	NA	NA
hsa-miR-3680-5p	NA	NA	NA	NA	NA	NA	NA	NA	NA	NA	NA	NA	NA	NA	NA	NA	NA	NA	NA	NA	NA	NA	NA	NA	NA	NA	NA	NA	NA	NA	NA	NA	NA	NA	NA	NA	NA	NA	NA	NA	NA	NA	NA	NA	NA	NA	NA	NA	NA
hsa-miR-3681-3p	NA	NA	NA	NA	NA	NA	NA	NA	NA	NA	NA	NA	NA	NA	NA	NA	NA	NA	NA	NA	NA	NA	NA	NA	NA	NA	NA	NA	NA	NA	NA	NA	NA	NA	NA	NA	NA	NA	NA	NA	NA	NA	NA	NA	NA	NA	NA	NA	NA
hsa-miR-3681-5p	NA	NA	NA	NA	NA	NA	NA	NA	NA	NA	NA	NA	NA	NA	NA	NA	NA	NA	NA	NA	NA	NA	NA	NA	NA	NA	NA	NA	NA	NA	NA	NA	NA	NA	NA	NA	NA	NA	NA	NA	NA	NA	NA	NA	NA	NA	NA	NA	NA
hsa-miR-3682-3p	NA	NA	NA	NA	NA	NA	-7.3946	-7.22827	NA	NA	NA	NA	-8.73215	NA	NA	NA	NA	NA	NA	NA	-7.3814	NA	-7.30685	-7.9431	-8.44715	NA	NA	-7.72863	-7.8432	NA	-7.28275	NA	NA	NA	NA	NA	-7.14432	NA	-8.80995	NA	NA	NA	NA	NA	-7.68163	-7.70548	NA	NA	NA
hsa-miR-3682-5p	NA	NA	NA	NA	NA	NA	NA	NA	NA	NA	NA	NA	NA	NA	NA	NA	NA	NA	NA	NA	NA	NA	NA	NA	NA	NA	NA	NA	NA	NA	NA	NA	NA	NA	NA	NA	NA	NA	NA	NA	NA	NA	NA	NA	NA	NA	NA	NA	NA
hsa-miR-3683	NA	NA	NA	NA	NA	NA	NA	NA	NA	NA	NA	NA	NA	NA	NA	NA	NA	NA	NA	NA	NA	NA	NA	NA	NA	NA	NA	NA	NA	NA	NA	NA	NA	NA	NA	NA	NA	NA	NA	NA	NA	NA	NA	NA	NA	NA	NA	NA	NA
hsa-miR-3684	NA	NA	NA	NA	NA	NA	NA	NA	NA	NA	NA	NA	NA	NA	NA	NA	NA	NA	NA	NA	NA	NA	NA	NA	NA	NA	NA	NA	NA	NA	NA	NA	NA	NA	NA	NA	NA	NA	NA	NA	NA	NA	NA	NA	NA	NA	NA	NA	NA
hsa-miR-3685	NA	NA	NA	NA	NA	NA	NA	NA	NA	NA	NA	NA	NA	NA	NA	NA	NA	NA	NA	NA	NA	NA	NA	NA	NA	NA	NA	NA	NA	NA	NA	NA	NA	NA	NA	NA	NA	NA	NA	NA	NA	NA	NA	NA	NA	NA	NA	NA	NA
hsa-miR-3686	NA	NA	NA	NA	NA	NA	NA	NA	NA	NA	NA	NA	NA	NA	NA	NA	NA	NA	NA	NA	NA	NA	NA	NA	NA	NA	NA	NA	NA	NA	NA	NA	NA	NA	NA	NA	NA	NA	NA	NA	NA	NA	NA	NA	NA	NA	NA	NA	NA
hsa-miR-3687	NA	NA	NA	NA	NA	NA	NA	NA	NA	NA	NA	NA	NA	NA	NA	NA	NA	NA	NA	NA	NA	NA	NA	NA	-8.43635	NA	NA	NA	NA	NA	NA	NA	NA	NA	NA	NA	NA	NA	NA	NA	NA	NA	NA	NA	NA	NA	NA	NA	NA
hsa-miR-3688-3p	NA	NA	NA	NA	NA	NA	NA	NA	NA	NA	NA	NA	NA	NA	NA	NA	NA	NA	NA	NA	NA	NA	NA	NA	NA	NA	NA	NA	NA	NA	NA	NA	NA	NA	NA	NA	NA	NA	NA	NA	NA	NA	NA	NA	NA	NA	NA	NA	NA
hsa-miR-3688-5p	NA	NA	NA	NA	NA	NA	NA	NA	NA	NA	NA	NA	NA	NA	NA	NA	NA	NA	NA	NA	NA	NA	NA	NA	NA	NA	NA	NA	NA	NA	NA	NA	NA	NA	NA	NA	NA	NA	NA	NA	NA	NA	NA	NA	NA	NA	NA	NA	NA
hsa-miR-3689a-3p	NA	NA	NA	NA	NA	NA	NA	NA	NA	NA	NA	NA	NA	NA	NA	NA	NA	NA	NA	NA	NA	NA	NA	NA	NA	NA	NA	NA	NA	NA	NA	NA	NA	NA	NA	NA	NA	NA	NA	NA	NA	NA	NA	NA	NA	NA	NA	NA	NA
hsa-miR-3689a-5p	NA	NA	NA	NA	NA	NA	NA	NA	NA	NA	NA	NA	NA	NA	NA	NA	NA	NA	NA	NA	NA	NA	NA	NA	NA	NA	NA	NA	NA	NA	NA	NA	NA	NA	NA	NA	NA	NA	NA	NA	NA	NA	NA	NA	NA	NA	NA	NA	NA
hsa-miR-3689b-3p	NA	NA	NA	NA	NA	NA	NA	NA	NA	NA	NA	NA	NA	NA	NA	NA	NA	NA	NA	NA	NA	NA	NA	NA	NA	NA	NA	NA	NA	NA	NA	NA	NA	NA	NA	NA	NA	NA	NA	NA	NA	NA	NA	NA	NA	NA	NA	NA	NA
hsa-miR-3689d	NA	NA	NA	NA	NA	NA	NA	NA	NA	NA	NA	NA	NA	NA	NA	NA	NA	NA	NA	NA	NA	NA	NA	NA	NA	NA	NA	NA	NA	NA	NA	NA	NA	NA	NA	NA	NA	NA	NA	NA	NA	NA	NA	NA	NA	NA	NA	NA	NA
hsa-miR-3689f	NA	NA	NA	NA	NA	NA	NA	NA	NA	NA	NA	NA	NA	NA	NA	NA	NA	NA	NA	NA	NA	NA	NA	NA	NA	NA	NA	NA	NA	NA	NA	NA	NA	NA	NA	NA	NA	NA	NA	NA	NA	NA	NA	NA	NA	NA	NA	NA	NA
hsa-miR-369-3p	NA	NA	NA	NA	NA	NA	NA	NA	NA	NA	NA	NA	NA	NA	NA	NA	NA	NA	NA	NA	NA	NA	NA	NA	NA	NA	NA	-5.6731	NA	NA	NA	NA	NA	NA	NA	NA	NA	NA	NA	NA	NA	NA	NA	NA	NA	NA	NA	NA	NA
hsa-miR-369-5p	-7.69539	-8.13492	-6.95038	NA	-7.41601	-8.08332	NA	-8.31357	NA	-8.50526	-8.41804	-8.22315	-8.48087	-7.56052	-7.46481	-8.50583	-8.63385	-7.41517	-7.04649	-8.77117	-8.36666	-8.64298	-8.67016	-8.37915	-8.46857	-8.16341	-7.32779	-4.73752	-8.71499	-7.98939	-8.28048	-7.74497	NA	-8.50086	-8.48414	-8.61931	NA	-8.19974	-8.1933	-8.13219	-8.29801	-7.30251	-8.49015	-7.5819	-7.80241	-8.54336	-8.16929	-8.32422	-6.52465
hsa-miR-3690	NA	NA	NA	NA	NA	NA	NA	NA	NA	NA	NA	NA	NA	NA	NA	NA	NA	NA	NA	NA	NA	NA	NA	NA	NA	NA	NA	NA	NA	NA	NA	NA	NA	NA	NA	NA	NA	NA	NA	NA	NA	NA	NA	NA	NA	NA	NA	NA	NA
hsa-miR-3691-3p	NA	NA	NA	NA	NA	NA	NA	NA	NA	NA	NA	NA	NA	NA	NA	NA	NA	NA	NA	NA	NA	NA	NA	NA	NA	NA	NA	NA	NA	NA	NA	NA	NA	NA	NA	NA	NA	NA	NA	NA	NA	NA	NA	NA	NA	NA	NA	NA	NA
hsa-miR-3691-5p	NA	NA	NA	NA	NA	NA	NA	NA	NA	NA	NA	NA	NA	NA	NA	NA	NA	NA	NA	NA	NA	NA	NA	NA	NA	NA	NA	NA	NA	NA	NA	NA	NA	NA	NA	NA	NA	NA	NA	NA	NA	NA	NA	NA	NA	NA	NA	NA	NA
hsa-miR-3692-3p	NA	NA	NA	NA	NA	NA	NA	NA	NA	NA	NA	NA	NA	NA	NA	NA	NA	NA	NA	NA	NA	NA	NA	NA	NA	NA	NA	NA	NA	NA	NA	NA	NA	NA	NA	NA	NA	NA	NA	NA	NA	NA	NA	NA	NA	NA	NA	NA	NA
hsa-miR-3692-5p	NA	NA	NA	NA	NA	NA	NA	NA	NA	NA	NA	NA	NA	NA	NA	NA	NA	NA	NA	NA	NA	NA	NA	NA	NA	NA	NA	NA	NA	NA	NA	NA	NA	NA	NA	NA	NA	NA	NA	NA	NA	NA	NA	NA	NA	NA	NA	NA	NA
hsa-miR-370	-6.58206	-7.62638	-6.79686	-7.52823	NA	NA	-7.85123	NA	-6.82097	NA	-8.06275	-8.20684	-8.6433	NA	NA	NA	NA	-6.7836	-6.80415	-8.81042	-7.84296	NA	NA	NA	-6.95019	-6.76233	-7.20536	-5.58203	NA	NA	NA	NA	NA	-7.13959	-8.04026	NA	NA	NA	NA	NA	NA	-5.90991	-8.36739	-7.93705	NA	NA	NA	-8.83623	-6.45484
hsa-miR-3713	NA	NA	NA	NA	NA	NA	NA	NA	NA	NA	NA	NA	NA	NA	NA	NA	NA	NA	NA	NA	NA	NA	NA	NA	NA	NA	NA	NA	NA	NA	NA	NA	NA	NA	NA	NA	NA	NA	NA	NA	NA	NA	NA	NA	NA	NA	NA	NA	NA
hsa-miR-3714	NA	NA	NA	NA	NA	NA	NA	NA	NA	NA	NA	NA	NA	NA	NA	NA	NA	NA	NA	NA	NA	NA	NA	NA	NA	NA	NA	NA	NA	NA	NA	NA	NA	NA	NA	NA	NA	NA	NA	NA	NA	NA	NA	NA	NA	NA	NA	NA	NA
hsa-miR-371a-3p	NA	NA	NA	NA	NA	NA	NA	NA	NA	NA	NA	NA	NA	NA	NA	NA	NA	NA	NA	NA	NA	NA	NA	NA	NA	NA	NA	NA	NA	NA	NA	NA	NA	NA	NA	NA	NA	NA	NA	NA	NA	NA	NA	NA	NA	NA	NA	NA	NA
hsa-miR-371a-5p	NA	NA	NA	NA	NA	NA	NA	NA	-7.71339	NA	-9.5033	NA	NA	NA	NA	NA	NA	-9.0916	-6.53613	NA	NA	NA	-9.91856	NA	-6.90835	-7.29015	-7.40177	-6.96209	NA	NA	-7.85292	NA	NA	NA	NA	NA	NA	NA	NA	NA	NA	NA	NA	NA	NA	NA	NA	NA	NA
hsa-miR-371b-3p	NA	NA	NA	NA	NA	NA	NA	NA	NA	NA	NA	NA	NA	NA	NA	NA	NA	NA	NA	NA	NA	NA	NA	NA	NA	NA	NA	NA	NA	NA	NA	NA	NA	NA	NA	NA	NA	NA	NA	NA	NA	NA	NA	NA	NA	NA	NA	NA	NA
hsa-miR-371b-5p	-2.84478	-4.26138	-4.0056	-3.07302	-3.03038	-5.02829	-3.10169	-3.02952	-2.0765	-4.20194	-3.32582	-4.18101	-3.11321	-3.19832	-3.52371	-3.96348	-4.39679	-3.01645	-2.27031	-4.18627	-2.48033	-4.18858	-2.85908	-4.04626	-2.65088	-1.62579	-3.09039	-3.44775	-3.18091	-3.95782	-2.7166	-3.78478	-2.90334	-3.06498	-3.10767	-4.35742	-2.27606	-2.9851	-3.30032	-3.53652	-3.41644	-3.16912	-3.67978	-4.39395	-2.5815	-3.56544	-4.15133	-4.00408	-2.76143
hsa-miR-372	NA	NA	NA	NA	NA	NA	NA	NA	NA	NA	NA	NA	NA	NA	NA	NA	NA	NA	NA	NA	NA	NA	NA	NA	NA	NA	NA	NA	NA	NA	NA	NA	NA	NA	NA	NA	NA	NA	NA	NA	NA	NA	NA	NA	NA	NA	NA	NA	NA
hsa-miR-373-3p	NA	NA	NA	NA	NA	NA	NA	NA	NA	NA	NA	NA	NA	NA	NA	NA	NA	NA	NA	NA	NA	NA	NA	NA	NA	NA	NA	NA	NA	NA	NA	NA	NA	NA	NA	NA	NA	NA	NA	NA	NA	NA	NA	NA	NA	NA	NA	NA	NA
hsa-miR-373-5p	NA	NA	NA	NA	NA	NA	NA	NA	NA	NA	NA	NA	NA	NA	NA	NA	NA	NA	NA	NA	NA	NA	NA	NA	NA	NA	NA	NA	NA	NA	NA	NA	NA	NA	NA	NA	NA	NA	NA	NA	NA	NA	NA	NA	NA	NA	NA	NA	NA
hsa-miR-374a-3p	NA	NA	NA	NA	NA	NA	NA	NA	NA	NA	NA	NA	NA	NA	NA	NA	NA	NA	NA	NA	NA	NA	NA	NA	NA	NA	NA	NA	NA	NA	NA	NA	NA	NA	NA	NA	NA	NA	NA	NA	NA	NA	NA	NA	NA	NA	NA	NA	NA
hsa-miR-374a-5p	-2.33598	-2.96291	-1.57298	-2.25661	-2.01996	-2.19523	-1.87466	-1.55745	-1.75566	-1.35673	-1.57206	-1.20559	-1.84076	-1.78413	-1.95461	-2.12067	-1.29346	-1.52855	-1.43425	-1.34525	-1.97134	-1.79522	-1.95937	-2.07017	-0.946425	-1.16221	-1.03105	-0.859529	-2.16458	-2.25156	-1.90949	-2.26321	-1.56443	-1.537	-1.2068	-2.57257	-1.75353	-1.60453	-1.76677	-1.86475	-1.23509	-1.32185	-1.60538	-1.94435	-1.94878	-1.8322	-1.6948	-1.80097	-1.54159
hsa-miR-374b-3p	NA	NA	-9.4246	-9.43754	NA	NA	-9.84019	-8.84254	-8.55038	-9.49563	-8.43626	-8.70577	-9.67699	-9.59491	-9.94437	-9.69805	-9.56946	-9.17519	-9.3429	-8.80518	NA	-10.3888	NA	-10.1765	-8.67342	-9.08899	-8.55909	-7.65245	-9.80528	NA	NA	-10.1632	-9.14508	-9.59065	-9.14787	NA	NA	-9.73159	-9.59276	-9.43344	-8.97982	-9.05799	-8.93294	-9.52791	NA	NA	-9.63636	NA	NA
hsa-miR-374b-5p	-3.80804	-4.11566	-2.66588	-3.81969	-3.54526	-3.67578	-3.12455	-2.94824	-2.85958	-3.05462	-2.8372	-2.69534	-3.04142	-2.83653	-3.34627	-3.30797	-2.56887	-2.79983	-2.809	-2.39589	-2.93009	-3.01836	-3.30958	-3.36737	-2.04463	-2.7109	-2.36402	-1.81963	-3.25561	-3.50754	-3.17367	-3.33822	-2.85833	-2.90196	-2.56288	-3.63601	-3.05687	-2.58294	-3.16339	-3.12055	-2.65713	-2.76564	-2.95963	-3.62814	-3.15033	-3.3367	-2.98714	-3.20128	-3.10336
hsa-miR-374c-3p	NA	NA	NA	NA	NA	NA	NA	NA	NA	NA	NA	NA	NA	NA	NA	NA	NA	NA	NA	NA	NA	NA	NA	NA	NA	NA	NA	NA	NA	NA	NA	NA	NA	NA	NA	NA	NA	NA	NA	NA	NA	NA	NA	NA	NA	NA	NA	NA	NA
hsa-miR-374c-5p	NA	-8.7929	-7.13099	-8.09818	-8.245	-8.39542	-7.59896	-7.30614	-7.03284	-7.17722	-7.21071	-7.15909	-7.20937	-6.94694	-7.7656	-7.63113	-6.73772	-7.01283	-7.0167	-6.47778	-7.14575	-7.34376	-7.59516	-7.49813	-5.85684	-6.53357	-6.11516	-5.70227	-7.16784	-7.48839	-6.9727	-7.09137	-7.32611	-7.37234	-7.19672	-8.54291	-7.40124	-7.11934	-7.75475	-8.13561	-6.74836	-7.09858	-7.29536	-8.16092	-7.35443	-7.55314	-7.29834	-7.70592	-6.85267
hsa-miR-375	-5.65001	-8.01613	NA	NA	-1.10036	-3.77274	-3.12534	-3.01452	NA	-5.89214	NA	NA	-2.5703	-2.80723	-2.06417	-2.48505	-8.85756	-5.22805	NA	NA	-4.12199	-2.81829	-2.71331	-3.85839	-8.4555	NA	NA	-7.22353	-2.54795	-1.27262	-2.28548	-2.10837	-4.69951	NA	-8.26202	-6.89716	-3.22801	-4.0639	-2.39615	-3.3788	NA	NA	-6.89724	NA	-2.37297	-2.3353	-2.20313	-2.25138	-7.48578
hsa-miR-376a-3p	-3.30329	-3.7121	-2.31597	-4.89212	-2.47882	-3.49321	-3.67932	-3.68678	-3.79018	-4.15987	-4.04615	-3.82057	-3.61026	-2.91187	-2.76726	-3.63637	-3.89754	-2.75671	-2.5235	-4.36134	-3.80701	-3.57974	-3.66485	-3.47993	-3.77471	-4.01192	-2.85249	0.0292482	-3.97912	-3.37011	-3.48394	-3.27161	-6.00925	-3.97514	-4.50018	-4.52902	-3.78566	-3.00408	-3.07458	-3.55464	-3.94846	-2.58946	-4.45441	-3.07917	-2.91027	-3.4865	-3.39807	-3.3206	-2.52914
hsa-miR-376a-5p	NA	NA	-7.82183	NA	NA	-8.39654	NA	NA	NA	NA	NA	NA	NA	-8.28633	-8.4371	NA	-8.77395	-8.03321	-7.43115	NA	NA	-9.02213	NA	-8.80552	NA	NA	-7.81337	-3.79451	NA	-8.55571	NA	-8.82876	NA	NA	NA	NA	NA	-8.91179	NA	-8.7357	NA	-7.99517	NA	-8.06006	-8.59213	NA	-8.40541	NA	-7.03226
hsa-miR-376b	-7.00456	-7.07588	-5.76414	NA	-6.24298	-7.03221	-7.8766	-7.45337	-7.44002	-7.33636	-7.77083	-7.2857	-7.70527	-6.51231	-6.52901	-7.98437	-7.62776	-5.93245	-4.40051	-8.20286	-8.20755	-7.92121	-8.28611	-7.69879	-7.41954	-8.06048	-5.89989	-2.07083	-8.11389	-7.65277	-7.57866	-7.48292	NA	-7.92465	NA	-8.42657	-8.5176	-7.82192	-7.52178	-7.75996	-7.51686	-5.81906	-8.00757	-6.27103	-7.35928	-7.92028	-7.4727	-7.59377	-6.24747
hsa-miR-376c	-3.39161	-3.84932	-2.43111	-5.01538	-2.54885	-3.72043	-3.867	-3.85548	-3.99989	-4.3446	-4.23976	-4.02098	-3.77496	-3.10418	-2.88191	-3.79209	-4.07581	-2.91929	-2.37862	-4.37348	-3.91862	-3.57028	-3.68385	-3.48433	-3.96967	-4.10935	-2.9272	-0.145807	-4.13775	-3.5127	-3.64976	-3.38778	-5.98498	-3.97405	-4.44991	-4.49926	-3.77923	-3.08985	-3.07376	-3.69346	-4.16017	-2.81169	-4.57794	-3.22892	-2.96129	-3.76008	-3.57568	-3.3506	-2.5893
hsa-miR-377-3p	-3.64289	-3.93152	-2.97263	-5.08831	-3.34251	-3.92014	-4.25024	-3.9008	-4.48197	-4.84397	-4.66793	-4.31022	-4.37608	-3.57647	-3.49128	-4.33772	-4.55015	-3.28529	-2.80338	-4.67594	-4.50231	-4.30632	-4.52004	-4.08711	-4.34714	-4.64465	-3.23742	-0.712653	-4.79615	-4.13289	-4.2119	-3.95296	-6.78709	-4.44476	-4.89244	-5.03387	-4.51491	-3.92965	-3.95345	-3.91612	-4.51855	-3.22394	-4.68111	-3.69961	-3.68326	-4.22816	-3.96443	-4.0865	-3.26029
hsa-miR-377-5p	NA	NA	NA	NA	NA	NA	NA	NA	NA	NA	NA	NA	NA	NA	NA	NA	NA	NA	NA	NA	NA	NA	NA	NA	NA	NA	NA	-7.91484	NA	NA	NA	NA	NA	NA	NA	NA	NA	NA	NA	NA	NA	NA	NA	NA	NA	NA	NA	NA	NA
hsa-miR-378a-3p	-2.13982	-3.2387	-2.83728	-3.1585	-1.45325	-1.76112	-0.640929	-1.32531	-2.80583	-2.45662	-1.8991	-1.09915	-1.07404	-1.07876	-1.33014	-1.32631	-3.59394	-1.78214	-2.51595	-3.05162	-1.03901	-1.19411	-1.39746	-1.72068	-0.522938	-2.77806	-1.22525	-2.52868	-1.5087	-1.97607	-1.21954	-1.66462	-1.82156	-1.57309	-1.87003	-3.18109	-1.17047	-1.41862	-1.22635	-1.65312	-1.92521	-2.73624	-2.64451	-2.83944	-1.85399	-1.18052	-1.04772	-1.04824	-3.04036
hsa-miR-378a-5p	-7.9483	-8.63152	-8.48517	NA	-6.18053	-6.4664	-5.32582	-6.01661	NA	-7.43945	-6.78185	-5.96366	-5.68061	-5.71958	-6.01364	-6.00494	-8.02749	-6.44117	-7.1897	NA	-5.62728	-5.8938	-6.15675	-6.46145	-5.11804	-8.45743	-6.15574	-7.36688	-6.2054	-6.69046	-5.93839	-6.40294	-6.82691	-6.34739	-6.79541	NA	-5.9424	-6.00657	-5.88816	-6.3729	-6.95546	-8.28613	-8.45181	-8.62265	-6.50084	-5.93308	-5.75818	-5.70989	NA
hsa-miR-378b	-6.06796	-6.92779	-6.60786	-6.13728	-6.58156	-7.10923	-6.26435	-5.49692	-6.74197	-8.59651	-6.88968	-8.03553	NA	-9.0488	-8.474	NA	-6.78543	-6.18195	-5.40714	-5.61958	-6.32576	-6.83654	-5.95739	-6.03847	-5.18526	-5.54207	-5.42334	-5.44148	-6.69398	-6.66942	-5.87342	-6.8414	-6.4617	-6.81472	-6.92232	-8.34039	-6.83408	-7.55432	-7.29276	-7.45602	-6.53901	-6.45115	-6.59107	-7.03796	-6.88825	-8.88978	-8.49155	-7.2011	-6.29221
hsa-miR-378c	NA	NA	NA	NA	NA	NA	NA	NA	NA	NA	NA	NA	NA	NA	NA	NA	NA	NA	NA	NA	NA	NA	NA	NA	NA	NA	NA	NA	NA	NA	NA	NA	NA	NA	NA	NA	NA	NA	NA	NA	NA	NA	NA	NA	NA	NA	NA	NA	NA
hsa-miR-378d	-6.25713	-7.17845	-6.69048	-6.84365	-5.34689	-5.81268	-4.75901	-5.22688	-6.78129	-6.59254	-5.53638	-5.2155	-4.99658	-4.95037	-5.26211	-5.3163	-7.50343	-5.8232	-6.96305	-6.70962	-5.43865	-5.66294	-5.74699	-6.0993	-4.83767	-6.61236	-5.57057	-6.45439	-5.76651	-5.98789	-5.33204	-5.81578	-6.27595	-6.00054	-6.44675	-7.20104	-5.72086	-5.77257	-5.66909	-5.91312	-6.30075	-6.55707	-6.59927	-6.76383	-5.88167	-5.34613	-5.23113	-4.98904	-7.09746
hsa-miR-378e	NA	NA	NA	NA	NA	NA	-8.26986	-8.39152	NA	NA	NA	NA	-8.50319	-8.49511	-8.74445	-8.72454	NA	NA	NA	NA	NA	NA	-8.91034	NA	-7.79156	NA	NA	NA	NA	NA	-8.70307	NA	NA	NA	NA	NA	NA	NA	NA	NA	NA	NA	NA	NA	NA	NA	NA	-8.79778	NA
hsa-miR-378f	-8.2242	NA	NA	NA	-7.95269	-8.73035	-7.37508	-7.51776	-8.07882	-8.6222	-7.50097	-7.63894	-7.48348	-7.65083	-7.88516	-8.10393	NA	-8.06447	-8.25116	-8.51253	-7.77582	-8.55485	-7.74142	-8.8084	-6.63782	-8.25412	-7.75782	-7.75256	-8.18812	-8.30896	-7.8049	-8.38748	-8.21269	-8.00645	NA	NA	-8.15426	-8.59201	-8.31976	-8.58794	-8.62557	-8.38605	NA	NA	-8.41925	-8.00184	-7.84775	-7.90097	NA
hsa-miR-378g	NA	NA	NA	NA	-8.03347	-8.476	-7.52779	-7.65168	NA	-8.82372	-7.67532	-7.87389	-7.29545	-7.40086	-7.65515	-7.81055	NA	-8.00022	NA	-8.81676	-7.73092	-7.91381	-8.1189	-8.40321	-6.95635	NA	-7.71413	-8.35599	-8.05007	-8.08706	-7.41161	-8.09944	NA	-8.2704	NA	NA	-8.19384	-8.23833	-8.36041	-8.78803	-8.62538	NA	NA	NA	-8.35974	-7.51426	-7.57422	-7.62619	NA
hsa-miR-378h	NA	NA	NA	NA	NA	NA	NA	NA	NA	NA	NA	NA	NA	NA	NA	NA	NA	NA	NA	NA	NA	NA	NA	NA	NA	NA	NA	NA	NA	NA	NA	NA	NA	NA	NA	NA	NA	NA	NA	NA	NA	NA	NA	NA	NA	NA	NA	NA	NA
hsa-miR-378i	-3.13445	-4.27588	-3.86452	-4.22523	-2.56363	-2.83013	-1.66708	-2.38472	-3.81283	-3.39385	-2.9377	-2.14696	-2.1175	-2.13252	-2.41759	-2.39228	-4.74511	-2.92066	-3.64514	-4.23156	-2.20304	-2.36553	-2.60011	-2.87113	-1.45269	-3.77675	-2.13483	-3.48216	-2.52674	-3.02114	-2.23043	-2.64012	-2.9346	-2.68371	-2.99065	-4.37429	-2.36304	-2.62536	-2.44131	-2.92083	-2.87185	-3.83429	-3.66639	-3.87002	-2.93595	-2.26856	-2.11582	-2.15413	-3.98328
hsa-miR-379-3p	NA	NA	NA	NA	NA	NA	NA	NA	NA	NA	NA	NA	NA	NA	NA	NA	NA	NA	NA	NA	NA	NA	NA	NA	NA	NA	NA	-9.23942	NA	NA	NA	NA	NA	NA	NA	NA	NA	NA	NA	NA	NA	NA	NA	NA	NA	NA	NA	NA	NA
hsa-miR-379-5p	-6.08358	-6.18874	-5.41837	NA	-6.35581	-6.99792	-8.07665	-7.64284	-7.35999	-7.76864	-7.76546	-7.08944	-7.96307	-6.71596	-6.45321	-8.16369	-7.60664	-6.00517	-5.61211	-6.8944	-8.14549	-7.36371	-8.22946	-7.81436	-7.74986	-6.88289	-5.76208	-3.44653	-8.37314	-7.07474	-8.16731	-7.32072	NA	-7.61157	-7.94824	-8.26249	-8.25796	-6.96169	-7.94606	-7.66626	-7.88607	-5.70429	-7.7916	-6.07732	-6.85193	-8.0195	-7.55464	-7.11835	-5.45188
hsa-miR-380-3p	NA	NA	NA	NA	NA	NA	NA	NA	NA	NA	NA	NA	NA	NA	NA	NA	NA	NA	NA	NA	NA	NA	NA	NA	NA	NA	NA	-5.69165	NA	NA	NA	NA	NA	NA	NA	NA	NA	NA	NA	NA	NA	NA	NA	NA	NA	NA	NA	NA	NA
hsa-miR-380-5p	NA	NA	NA	NA	NA	NA	NA	NA	NA	NA	NA	NA	NA	NA	NA	NA	NA	NA	NA	NA	NA	NA	NA	NA	NA	NA	NA	NA	NA	NA	NA	NA	NA	NA	NA	NA	NA	NA	NA	NA	NA	NA	NA	NA	NA	NA	NA	NA	NA
hsa-miR-381	-5.0704	-5.39682	-4.38469	-6.67899	-4.36233	-5.45032	-5.68758	-5.50978	-5.84982	-6.37046	-6.2524	-6.0922	-5.53862	-5.02438	-4.89946	-5.54187	-6.29322	-4.89392	-4.32494	-5.98524	-5.84417	-5.10876	-5.30678	-4.97591	-6.06181	-5.97858	-4.52725	-1.76503	-5.87254	-5.46759	-5.60681	-5.34494	NA	-5.89158	-6.30654	-6.51677	-5.70172	-4.86256	-4.82524	-5.32414	-6.13283	-4.64448	-6.17469	-5.31212	-4.61374	-5.59087	-5.18714	-5.0717	-4.63967
hsa-miR-382-3p	NA	NA	NA	NA	NA	NA	NA	NA	NA	NA	NA	NA	NA	NA	NA	NA	NA	NA	NA	NA	NA	NA	NA	NA	NA	NA	NA	-9.16659	NA	NA	NA	NA	NA	NA	NA	NA	NA	NA	NA	NA	NA	NA	NA	NA	NA	NA	NA	NA	NA
hsa-miR-382-5p	-7.07712	-7.30985	-5.8373	NA	-7.24224	-7.82158	NA	-7.99817	-7.66616	-8.18003	-7.84797	-7.66027	NA	-7.73539	-7.43116	NA	-8.17822	-6.81095	-6.4491	-7.4917	NA	-8.6198	NA	-8.78783	-7.86047	-7.36814	-6.49031	-3.8509	NA	-7.80489	-8.62531	-7.93201	NA	-7.73171	-8.07237	-7.99983	NA	-8.23334	-8.29486	-8.18802	-7.9614	-6.4078	-8.07792	-6.91556	-8.0085	NA	-8.53467	-8.72918	-5.73544
hsa-miR-383	NA	NA	NA	NA	NA	NA	NA	NA	NA	NA	NA	NA	NA	NA	NA	NA	NA	NA	NA	NA	NA	NA	NA	NA	NA	NA	NA	NA	NA	NA	NA	NA	NA	NA	NA	NA	NA	NA	NA	NA	NA	NA	NA	NA	NA	NA	NA	NA	NA
hsa-miR-384	NA	NA	NA	NA	NA	NA	NA	NA	NA	NA	NA	NA	NA	NA	NA	NA	NA	NA	NA	NA	NA	NA	NA	NA	NA	NA	NA	NA	NA	NA	NA	NA	NA	NA	NA	NA	NA	NA	NA	NA	NA	NA	NA	NA	NA	NA	NA	NA	NA
hsa-miR-3907	-6.4901	-6.70436	-7.86299	-7.6404	-6.91615	-7.02815	-6.83429	-6.43855	-5.73996	-6.59743	-6.64064	-6.62044	-6.25631	-6.7234	-7.05326	-6.9856	-6.09146	-6.54634	-5.96499	-6.45776	-6.11665	-6.75104	-6.60381	-6.83696	-5.46527	-6.17652	-6.11309	-6.23558	-6.67532	-6.84847	-6.45878	-7.72594	-6.70121	-7.6755	-7.36697	-8.1231	-7.37918	-7.10566	-7.9078	-8.1637	-6.65533	-6.75805	-7.2589	-6.84654	-7.04693	-6.73997	-6.90012	-6.95488	-6.51071
hsa-miR-3908	NA	NA	NA	NA	NA	NA	NA	NA	NA	NA	NA	NA	NA	NA	NA	NA	NA	NA	NA	NA	NA	NA	NA	NA	NA	NA	NA	NA	NA	NA	NA	NA	NA	NA	NA	NA	NA	NA	NA	NA	NA	NA	NA	NA	NA	NA	NA	NA	NA
hsa-miR-3909	NA	NA	NA	NA	NA	NA	NA	NA	NA	NA	NA	NA	NA	NA	NA	NA	NA	NA	NA	NA	NA	NA	NA	NA	NA	NA	NA	NA	NA	NA	NA	NA	NA	NA	NA	NA	NA	NA	NA	NA	NA	NA	NA	NA	NA	NA	NA	NA	NA
hsa-miR-3910	NA	NA	NA	NA	NA	NA	NA	NA	NA	-8.25376	NA	NA	NA	NA	NA	NA	NA	NA	NA	NA	NA	NA	NA	NA	NA	NA	NA	-8.30145	NA	NA	NA	NA	NA	NA	NA	NA	NA	NA	NA	NA	NA	NA	NA	NA	NA	NA	NA	NA	NA
hsa-miR-3911	-4.68182	-6.40084	-6.63545	-5.48688	-4.83197	-6.34719	-4.72713	-5.10272	-4.97453	-6.45934	-5.51801	-6.23243	-5.00363	-6.31091	-5.9791	-6.19584	-7.49323	-6.63654	-4.56324	-5.92081	-5.0162	-6.91897	-5.33467	-6.43606	-4.58217	-4.40659	-5.37388	-5.22149	-6.05972	-6.72942	-5.16839	-6.2944	-5.23515	-5.87378	-5.89938	-6.74322	-4.75386	-6.08347	-5.55367	-6.0379	-6.0668	-5.50632	-5.762	-6.25129	-5.17728	-5.36559	-5.55794	-5.3894	-5.66685
hsa-miR-3912	NA	NA	NA	NA	NA	NA	NA	NA	NA	NA	NA	NA	NA	NA	NA	NA	NA	NA	NA	NA	NA	NA	NA	NA	NA	NA	NA	NA	NA	NA	NA	NA	NA	NA	NA	NA	NA	NA	NA	NA	NA	NA	NA	NA	NA	NA	NA	NA	NA
hsa-miR-3913-3p	NA	NA	NA	NA	NA	NA	NA	NA	NA	NA	NA	NA	NA	NA	NA	NA	NA	NA	NA	NA	NA	NA	NA	NA	NA	NA	NA	NA	NA	NA	NA	NA	NA	NA	NA	NA	NA	NA	NA	NA	NA	NA	NA	NA	NA	NA	NA	NA	NA
hsa-miR-3913-5p	NA	NA	NA	NA	NA	NA	NA	NA	NA	NA	NA	NA	NA	NA	NA	NA	NA	NA	NA	NA	NA	NA	NA	NA	NA	NA	NA	NA	NA	NA	NA	NA	NA	NA	NA	NA	NA	NA	NA	NA	NA	NA	NA	NA	NA	NA	NA	NA	NA
hsa-miR-3914	NA	NA	NA	NA	NA	NA	NA	NA	NA	NA	NA	NA	NA	NA	NA	NA	NA	NA	NA	NA	NA	NA	NA	NA	NA	NA	NA	NA	NA	NA	NA	NA	NA	NA	NA	NA	NA	NA	NA	NA	NA	NA	NA	NA	NA	NA	NA	NA	NA
hsa-miR-3915	NA	NA	NA	NA	NA	NA	NA	NA	NA	NA	NA	NA	NA	NA	NA	NA	NA	NA	NA	NA	NA	NA	NA	NA	NA	NA	NA	NA	NA	NA	NA	NA	NA	NA	NA	NA	NA	NA	NA	NA	NA	NA	NA	NA	NA	NA	NA	NA	NA
hsa-miR-3916	NA	NA	NA	NA	NA	NA	NA	NA	NA	NA	NA	NA	NA	NA	NA	NA	NA	NA	NA	NA	NA	NA	NA	NA	NA	NA	NA	NA	NA	NA	NA	NA	NA	NA	NA	NA	NA	NA	NA	NA	NA	NA	NA	NA	NA	NA	NA	NA	NA
hsa-miR-3917	-6.55896	NA	-8.66422	-6.14194	-7.20882	NA	-7.02332	-5.61304	-6.05572	-7.60996	-5.86015	-7.28468	-6.98922	NA	-7.59966	NA	NA	-7.88736	-6.19276	-7.29294	-7.22815	NA	NA	NA	-5.07982	-6.48485	-7.06982	-5.9875	NA	NA	-8.75043	NA	-6.85675	-7.26068	-8.56711	-7.4163	-8.44489	-9.2081	NA	-7.54378	-7.46079	-6.55587	-6.85836	-7.88312	-7.47566	NA	NA	-8.92935	-7.4172
hsa-miR-3918	NA	NA	NA	NA	NA	NA	NA	NA	NA	NA	NA	NA	NA	NA	NA	NA	NA	NA	NA	NA	NA	NA	NA	NA	NA	NA	NA	NA	NA	NA	NA	NA	NA	NA	NA	NA	NA	NA	NA	NA	NA	NA	NA	NA	NA	NA	NA	NA	NA
hsa-miR-3919	NA	NA	NA	NA	NA	NA	NA	NA	NA	NA	NA	NA	NA	NA	NA	NA	NA	NA	NA	NA	NA	NA	NA	NA	NA	NA	NA	NA	NA	NA	NA	NA	NA	NA	NA	NA	NA	NA	NA	NA	NA	NA	NA	NA	NA	NA	NA	NA	NA
hsa-miR-3920	NA	NA	NA	NA	NA	NA	NA	NA	NA	NA	NA	NA	NA	NA	NA	NA	NA	NA	NA	NA	NA	NA	NA	NA	NA	NA	NA	NA	NA	NA	NA	NA	NA	NA	NA	NA	NA	NA	NA	NA	NA	NA	NA	NA	NA	NA	NA	NA	NA
hsa-miR-3921	NA	NA	NA	NA	NA	NA	NA	NA	NA	NA	NA	NA	NA	NA	NA	NA	NA	NA	NA	NA	NA	NA	NA	NA	NA	NA	NA	NA	NA	NA	NA	NA	NA	NA	NA	NA	NA	NA	NA	NA	NA	NA	NA	NA	NA	NA	NA	NA	NA
hsa-miR-3922-3p	NA	NA	NA	NA	NA	NA	NA	NA	NA	NA	NA	NA	NA	NA	NA	NA	NA	NA	NA	NA	NA	NA	NA	NA	NA	NA	NA	NA	NA	NA	NA	NA	NA	NA	NA	NA	NA	NA	NA	NA	NA	NA	NA	NA	NA	NA	NA	NA	NA
hsa-miR-3922-5p	NA	NA	NA	NA	NA	NA	NA	NA	NA	NA	NA	NA	NA	NA	NA	NA	NA	NA	NA	NA	NA	NA	NA	NA	NA	NA	NA	NA	NA	NA	NA	NA	NA	NA	NA	NA	NA	NA	NA	NA	NA	NA	NA	NA	NA	NA	NA	NA	NA
hsa-miR-3923	NA	NA	NA	NA	NA	NA	NA	NA	NA	NA	NA	NA	NA	NA	NA	NA	NA	NA	NA	NA	NA	NA	NA	NA	NA	NA	NA	NA	NA	NA	NA	NA	NA	NA	NA	NA	NA	NA	NA	NA	NA	NA	NA	NA	NA	NA	NA	NA	NA
hsa-miR-3924	NA	NA	NA	NA	NA	NA	NA	NA	NA	NA	NA	NA	NA	NA	NA	NA	NA	NA	NA	NA	NA	NA	NA	NA	NA	NA	NA	NA	NA	NA	NA	NA	NA	NA	NA	NA	NA	NA	NA	NA	NA	NA	NA	NA	NA	NA	NA	NA	NA
hsa-miR-3925-3p	NA	NA	NA	NA	NA	NA	NA	NA	NA	NA	NA	NA	NA	NA	NA	NA	NA	NA	NA	NA	NA	NA	NA	NA	NA	NA	NA	NA	NA	NA	NA	NA	NA	NA	NA	NA	NA	NA	NA	NA	NA	NA	NA	NA	NA	NA	NA	NA	NA
hsa-miR-3925-5p	NA	NA	NA	NA	NA	NA	NA	NA	NA	NA	NA	NA	NA	NA	NA	NA	NA	NA	NA	NA	NA	NA	NA	NA	NA	NA	NA	NA	NA	NA	NA	NA	NA	NA	NA	NA	NA	NA	NA	NA	NA	NA	NA	NA	NA	NA	NA	NA	NA
hsa-miR-3926	-6.51912	-7.40001	-7.56485	-7.29016	-6.81783	NA	-6.55018	-6.32118	-6.12455	-7.62875	-6.59197	-6.97617	-6.74752	-7.93623	-7.36773	NA	-7.82219	-7.40207	-6.57034	-6.85355	-7.35684	NA	-7.53685	NA	-5.41293	-6.6629	-6.72864	-5.74642	NA	-9.0844	-7.26954	-9.08235	-6.8964	-7.20399	-7.81905	-7.28558	-6.90503	-7.59082	-7.72777	-7.56424	-7.1687	-6.55991	-6.65534	-8.28166	-7.07272	NA	-8.66011	-7.40167	-6.94067
hsa-miR-3927	NA	NA	NA	NA	NA	NA	NA	NA	NA	NA	NA	NA	NA	NA	NA	NA	NA	NA	NA	NA	NA	NA	NA	NA	NA	NA	NA	NA	NA	NA	NA	NA	NA	NA	NA	NA	NA	NA	NA	NA	NA	NA	NA	NA	NA	NA	NA	NA	NA
hsa-miR-3928	NA	NA	NA	NA	NA	NA	NA	NA	NA	NA	NA	NA	NA	NA	NA	NA	NA	NA	NA	NA	NA	NA	NA	NA	NA	NA	NA	NA	NA	NA	NA	NA	NA	NA	NA	NA	NA	NA	NA	NA	NA	NA	NA	NA	NA	NA	NA	NA	NA
hsa-miR-3929	NA	NA	NA	NA	NA	NA	NA	NA	NA	NA	NA	NA	NA	NA	NA	NA	NA	NA	NA	NA	NA	NA	NA	NA	NA	NA	NA	NA	NA	NA	NA	NA	NA	NA	NA	NA	NA	NA	NA	NA	NA	NA	NA	NA	NA	NA	NA	NA	NA
hsa-miR-3934	-7.30795	-8.60855	NA	-7.91913	-7.92427	NA	-6.68616	-6.52135	-6.41505	-8.82662	-7.00396	-7.24816	-7.36723	NA	-8.65671	NA	-9.3453	-8.87264	-6.71866	-8.66243	-8.27021	NA	-8.99576	NA	-5.63907	-7.12385	-8.12729	-6.03124	NA	NA	-7.4138	NA	-7.62066	-8.23018	NA	-8.38333	-7.97548	-9.06373	NA	-8.5289	-8.50997	-7.81444	-7.63337	-8.64826	-8.15503	NA	NA	-8.52573	-8.30865
hsa-miR-3935	NA	NA	NA	NA	NA	NA	NA	NA	NA	NA	NA	NA	NA	NA	NA	NA	NA	NA	-7.45644	NA	NA	NA	NA	NA	-7.35562	NA	NA	-8.90862	NA	NA	NA	NA	NA	NA	NA	NA	NA	NA	NA	NA	NA	NA	NA	NA	NA	NA	NA	NA	NA
hsa-miR-3936	NA	NA	NA	NA	NA	NA	NA	NA	NA	NA	NA	NA	NA	NA	NA	NA	NA	NA	NA	NA	NA	NA	NA	NA	NA	NA	NA	NA	NA	NA	NA	NA	NA	NA	NA	NA	NA	NA	NA	NA	NA	NA	NA	NA	NA	NA	NA	NA	NA
hsa-miR-3937	NA	NA	NA	NA	NA	NA	NA	NA	NA	NA	NA	NA	NA	NA	NA	NA	NA	NA	NA	NA	NA	NA	NA	NA	NA	NA	NA	NA	NA	NA	NA	NA	NA	NA	NA	NA	NA	NA	NA	NA	NA	NA	NA	NA	NA	NA	NA	NA	NA
hsa-miR-3938	NA	NA	NA	NA	NA	NA	NA	NA	NA	NA	NA	NA	NA	NA	NA	NA	NA	NA	NA	NA	NA	NA	NA	NA	NA	NA	NA	NA	NA	NA	NA	NA	NA	NA	NA	NA	NA	NA	NA	NA	NA	NA	NA	NA	NA	NA	NA	NA	NA
hsa-miR-3939	NA	NA	NA	NA	NA	NA	NA	NA	NA	NA	NA	NA	NA	NA	NA	NA	NA	NA	NA	NA	NA	NA	NA	NA	NA	NA	NA	NA	NA	NA	NA	NA	NA	NA	NA	NA	NA	NA	NA	NA	NA	NA	NA	NA	NA	NA	NA	NA	NA
hsa-miR-3940-3p	NA	NA	NA	NA	NA	NA	NA	NA	NA	NA	NA	NA	NA	NA	NA	NA	NA	NA	NA	NA	NA	NA	NA	NA	NA	NA	NA	NA	NA	NA	NA	NA	NA	NA	NA	NA	NA	NA	NA	NA	NA	NA	NA	NA	NA	NA	NA	NA	NA
hsa-miR-3940-5p	-4.0089	-4.44257	-4.85107	-4.46225	-3.18579	-5.53251	-3.68969	-3.83179	-3.38675	-3.39865	-3.91186	-3.98017	-3.99509	-4.05491	-4.3211	-4.80022	-4.43895	-4.14683	-2.85245	-4.53871	-3.57011	-4.7558	-3.18211	-4.88443	-3.80133	-3.06272	-3.47888	-3.7798	-3.95527	-5.44204	-3.06566	-4.69292	-4.07477	-4.59408	-4.56924	-3.40583	-2.9704	-4.55108	-3.91017	-4.05097	-4.00511	-4.07364	-4.41457	-3.86572	-3.63662	-4.13391	-4.73533	-4.3073	-4.19099
hsa-miR-3941	NA	NA	NA	NA	NA	NA	NA	NA	NA	NA	NA	NA	NA	NA	NA	NA	NA	NA	NA	NA	NA	NA	NA	NA	NA	NA	NA	NA	NA	NA	NA	NA	NA	NA	NA	NA	NA	NA	NA	NA	NA	NA	NA	NA	NA	NA	NA	NA	NA
hsa-miR-3942-3p	NA	NA	NA	NA	NA	NA	NA	NA	NA	NA	NA	NA	NA	NA	NA	NA	NA	NA	NA	NA	NA	NA	NA	NA	NA	NA	NA	NA	NA	NA	NA	NA	NA	NA	NA	NA	NA	NA	NA	NA	NA	NA	NA	NA	NA	NA	NA	NA	NA
hsa-miR-3942-5p	NA	NA	NA	NA	NA	NA	NA	NA	NA	NA	NA	NA	NA	NA	NA	NA	NA	NA	NA	NA	NA	NA	NA	NA	NA	NA	NA	NA	NA	NA	NA	NA	NA	NA	NA	NA	NA	NA	NA	NA	NA	NA	NA	NA	NA	NA	NA	NA	NA
hsa-miR-3943	NA	NA	NA	NA	NA	NA	NA	NA	NA	NA	NA	NA	NA	NA	NA	NA	NA	NA	NA	NA	NA	NA	NA	NA	NA	NA	NA	NA	NA	NA	NA	NA	NA	NA	NA	NA	NA	NA	NA	NA	NA	NA	NA	NA	NA	NA	NA	NA	NA
hsa-miR-3944-3p	NA	NA	NA	NA	NA	NA	NA	NA	NA	NA	NA	NA	NA	NA	NA	NA	NA	NA	NA	NA	NA	NA	NA	NA	NA	NA	NA	NA	NA	NA	NA	NA	NA	NA	NA	NA	NA	NA	NA	NA	NA	NA	NA	NA	NA	NA	NA	NA	NA
hsa-miR-3944-5p	NA	NA	NA	NA	NA	NA	NA	NA	NA	NA	NA	NA	NA	NA	NA	NA	NA	NA	NA	NA	NA	NA	NA	NA	NA	NA	NA	NA	NA	NA	NA	NA	NA	NA	NA	NA	NA	NA	NA	NA	NA	NA	NA	NA	NA	NA	NA	NA	NA
hsa-miR-3945	NA	NA	NA	NA	NA	NA	NA	NA	NA	NA	NA	NA	NA	NA	NA	NA	NA	NA	NA	NA	NA	NA	NA	NA	NA	NA	NA	NA	NA	NA	NA	NA	NA	NA	NA	NA	NA	NA	NA	NA	NA	NA	NA	NA	NA	NA	NA	NA	NA
hsa-miR-3960	2.5071	2.12617	1.407	2.46266	2.83066	1.16036	2.8499	3.27283	3.1412	2.08567	2.71022	2.26667	2.58195	1.89588	2.39911	1.19834	1.67559	2.14774	2.75793	2.18463	2.81296	1.20462	2.19971	1.39067	3.55812	3.32182	2.8346	2.70406	2.08778	1.20489	2.51624	1.76143	2.13089	2.35351	2.21986	2.57529	2.87017	2.68793	2.24576	2.7563	2.32505	2.55831	1.94029	2.3835	2.8517	1.77995	1.83723	2.30105	2.38181
hsa-miR-3972	NA	NA	NA	NA	NA	NA	NA	NA	NA	NA	NA	NA	NA	NA	NA	NA	NA	NA	NA	NA	NA	NA	NA	NA	NA	NA	NA	NA	NA	NA	NA	NA	NA	NA	NA	NA	NA	NA	NA	NA	NA	NA	NA	NA	NA	NA	NA	NA	NA
hsa-miR-3973	NA	NA	NA	NA	NA	NA	NA	NA	NA	NA	NA	NA	NA	NA	NA	NA	NA	NA	NA	NA	NA	NA	NA	NA	NA	NA	NA	NA	NA	NA	NA	NA	NA	NA	NA	NA	NA	NA	NA	NA	NA	NA	NA	NA	NA	NA	NA	NA	NA
hsa-miR-3974	NA	NA	NA	NA	NA	NA	NA	NA	NA	NA	NA	NA	NA	NA	NA	NA	NA	NA	NA	NA	NA	NA	NA	NA	NA	NA	NA	NA	NA	NA	NA	NA	NA	NA	NA	NA	NA	NA	NA	NA	NA	NA	NA	NA	NA	NA	NA	NA	NA
hsa-miR-3975	NA	NA	NA	NA	NA	NA	NA	NA	NA	NA	NA	NA	NA	NA	NA	NA	NA	NA	NA	NA	NA	NA	NA	NA	NA	NA	NA	NA	NA	NA	NA	NA	NA	NA	NA	NA	NA	NA	NA	NA	NA	NA	NA	NA	NA	NA	NA	NA	NA
hsa-miR-3976	NA	NA	NA	NA	NA	NA	NA	NA	NA	NA	NA	NA	NA	NA	NA	NA	NA	NA	NA	NA	NA	NA	NA	NA	NA	NA	NA	NA	NA	NA	NA	NA	NA	NA	NA	NA	NA	NA	NA	NA	NA	NA	NA	NA	NA	NA	NA	NA	NA
hsa-miR-3977	NA	NA	NA	NA	NA	NA	NA	NA	NA	NA	NA	NA	NA	NA	NA	NA	NA	NA	NA	NA	NA	NA	NA	NA	NA	NA	NA	NA	NA	NA	NA	NA	NA	NA	NA	NA	NA	NA	NA	NA	NA	NA	NA	NA	NA	NA	NA	NA	NA
hsa-miR-3978	NA	NA	NA	NA	NA	NA	NA	NA	NA	NA	NA	NA	NA	NA	NA	NA	NA	NA	NA	NA	NA	NA	NA	NA	NA	NA	NA	NA	NA	NA	NA	NA	NA	NA	NA	NA	NA	NA	NA	NA	NA	NA	NA	NA	NA	NA	NA	NA	NA
hsa-miR-409-3p	-5.87741	-5.90043	-5.00795	-7.21573	-6.23076	-6.32952	-7.30401	-6.49646	-6.21374	-6.86515	-6.6453	-6.49524	-7.45045	-6.54195	-6.23667	-8.64236	-6.70398	-5.39281	-4.53578	-6.56043	-7.24697	-7.28157	-7.8813	-7.31159	-6.44536	-6.47481	-5.15928	-2.93571	-7.542	-6.63446	-7.40343	-6.78312	NA	-6.65861	-6.72569	-7.07726	-8.52285	-7.60162	-7.54036	-7.03177	-6.56637	-5.18449	-6.74907	-5.73714	-6.98605	-7.55398	-6.75897	-7.22089	-5.07206
hsa-miR-409-5p	NA	-8.73372	-8.07427	NA	NA	-10.0146	NA	NA	NA	NA	NA	NA	NA	NA	NA	NA	-9.36042	-8.19745	-7.24321	NA	NA	NA	NA	NA	NA	NA	-8.07164	-5.62783	NA	-10.1197	NA	-9.99586	NA	NA	NA	NA	NA	NA	NA	NA	-9.78853	-8.23749	NA	-8.54447	NA	NA	NA	NA	-8.05759
hsa-miR-410	-6.96297	-7.26171	-6.18924	NA	-6.75725	-6.70329	-8.66588	-7.16879	NA	-7.63481	-7.47816	-7.45669	-8.68222	-6.59506	-6.46271	-7.93128	-7.3686	-6.23396	-4.9861	NA	-8.50432	-7.43316	-7.90574	-7.1866	NA	NA	-6.71817	-2.18766	NA	-6.87869	-7.73096	-7.07388	NA	NA	NA	NA	NA	-7.65535	-7.63934	-7.22223	NA	-6.50435	-8.50415	-6.22771	-7.08925	NA	-7.10906	-7.46521	-6.4305
hsa-miR-411-3p	NA	NA	NA	NA	NA	NA	NA	NA	NA	NA	NA	NA	NA	NA	NA	NA	NA	NA	NA	NA	NA	NA	NA	NA	NA	NA	NA	-7.29292	NA	NA	NA	NA	NA	NA	NA	NA	NA	NA	NA	NA	NA	NA	NA	NA	NA	NA	NA	NA	NA
hsa-miR-411-5p	-6.40541	-6.75174	-5.90539	NA	-6.17996	-7.11514	-8.25367	-8.31727	-7.77964	-7.54524	-8.2307	-8.09393	-8.35416	-6.67133	-6.61637	-7.50327	-8.56811	-6.50174	-6.43849	-7.35623	-8.48687	-7.23479	-7.5593	-7.32212	-8.26506	-7.06033	-6.24079	-4.06083	-8.50262	-7.11489	-8.28287	-7.2591	NA	-8.38475	-8.4679	-8.47497	-8.42618	-6.99207	-7.25825	-7.20407	-8.37472	-6.30343	-8.45026	-6.48125	-7.12175	-7.43573	-7.24346	-7.14907	-5.96042
hsa-miR-412	NA	NA	NA	NA	NA	NA	NA	NA	NA	NA	NA	NA	NA	NA	NA	NA	NA	NA	NA	NA	NA	NA	NA	NA	NA	NA	NA	NA	NA	NA	NA	NA	NA	NA	NA	NA	NA	NA	NA	NA	NA	NA	NA	NA	NA	NA	NA	NA	NA
hsa-miR-421	NA	-8.81736	-7.83018	NA	NA	-8.61453	NA	NA	-7.79021	-7.60267	-7.54796	-7.40948	NA	-8.58836	NA	NA	-8.57353	-8.31363	-8.20961	-7.32942	NA	-9.27256	NA	NA	-7.69003	-7.23412	-7.12862	-6.05784	-8.85266	NA	NA	NA	-6.98736	NA	-7.65413	-8.30916	NA	NA	NA	NA	-7.42341	-7.8209	-7.48065	-8.16565	NA	NA	NA	-8.87205	-8.58289
hsa-miR-422a	NA	NA	NA	NA	NA	NA	NA	NA	NA	NA	NA	NA	NA	NA	NA	NA	NA	NA	NA	NA	NA	NA	NA	NA	NA	NA	NA	NA	NA	NA	NA	NA	NA	NA	NA	NA	NA	NA	NA	NA	NA	NA	NA	NA	NA	NA	NA	NA	NA
hsa-miR-423-3p	-8.11623	-8.36264	-8.17796	NA	-9.62253	-8.27386	-8.27415	-7.8335	-7.55787	-7.85933	-7.8977	-7.45063	-8.14046	-8.28187	-8.48292	-8.65812	-8.16437	-8.73273	-8.25235	-8.30069	-9.41913	-9.71363	-9.39435	-9.76394	-8.14762	-8.4243	-8.06054	-7.43887	-8.62407	-8.92438	-8.59714	-8.46588	-9.15166	-9.70087	-7.93391	-9.75658	-9.48074	-8.56443	-9.71221	-9.38359	-8.07664	-8.26968	-8.24019	-9.6126	-9.76459	-9.80009	-8.63973	-9.45778	-8.52391
hsa-miR-423-5p	-4.86191	-4.89036	-4.80573	-5.34758	-4.86851	-5.09564	-4.75294	-4.45332	-4.05852	-4.45532	-4.23583	-3.78825	-4.65979	-4.72516	-4.86232	-5.11031	-4.39971	-4.93066	-4.53608	-4.57142	-4.96636	-5.30772	-5.19007	-5.50792	-4.51333	-4.64571	-4.51022	-3.64055	-5.37162	-5.2724	-5.10986	-4.97369	-4.83841	-5.01568	-4.41334	-4.99848	-4.99724	-4.80105	-4.94998	-4.89169	-4.62053	-4.62715	-4.59711	-5.13792	-5.10262	-5.37095	-5.04013	-5.04813	-4.87968
hsa-miR-424-3p	-7.88528	-8.50737	-8.7418	NA	NA	NA	-5.24659	NA	-7.22712	NA	-7.82174	-8.20093	-8.60999	NA	NA	NA	-8.90684	NA	NA	-8.67779	NA	NA	NA	NA	-6.502	-7.65606	-7.72968	-7.8242	NA	NA	NA	NA	NA	NA	-8.33318	-8.51379	NA	NA	NA	NA	NA	NA	-8.03639	-8.27319	NA	NA	-7.44816	-8.82948	NA
hsa-miR-424-5p	-0.680832	-1.69638	-0.280429	-1.64662	-3.12468	-3.35336	-4.26879	-2.47351	-1.1984	-2.01306	-0.788916	-0.715858	-3.55262	-3.28498	-3.34518	-3.91363	-1.63097	-2.20654	-1.3605	-1.08083	-4.23897	-4.69434	-3.93461	-4.06909	-1.56624	-0.194506	-0.0923586	-1.11391	-4.09677	-3.22434	-3.68277	-4.07101	-2.14878	-1.57526	-1.42279	-2.17479	-4.09787	-3.09753	-3.96975	-3.37708	-1.64613	-1.61041	-0.1241	-0.6988	-3.60303	-4.87846	-3.85081	-3.55802	-0.594426
hsa-miR-425-3p	NA	-8.78847	-8.81205	NA	-8.53181	-8.92695	-7.4344	-7.28299	-7.10313	-8.64246	-7.32737	-7.60767	-7.6326	-7.96331	-7.8239	NA	-8.22147	-8.70943	-8.45169	NA	NA	NA	-8.76223	NA	-8.4432	-7.26421	-8.26046	-7.57814	NA	-7.92134	-7.56741	-7.41548	-8.37894	NA	-8.34495	-8.64733	-7.54441	-9.05144	-7.55048	-8.48547	-8.70111	NA	-8.55118	-7.58518	NA	-8.6214	-8.79461	NA	NA
hsa-miR-425-5p	-3.62789	-3.61307	-4.11769	-3.47602	-3.52651	-3.64704	-3.37988	-2.9814	-2.95331	-2.8783	-2.20579	-2.34144	-3.54201	-3.56834	-3.84584	-3.91221	-2.69439	-3.56122	-3.2622	-2.96973	-3.4607	-3.8552	-3.46288	-3.96356	-2.62946	-3.12598	-3.37647	-2.5147	-3.8057	-3.84644	-3.45277	-3.52891	-3.04779	-3.58437	-2.9035	-2.82721	-3.46082	-3.81042	-3.57685	-3.43454	-2.93974	-3.44246	-3.13497	-2.10418	-3.81279	-3.78851	-3.3322	-3.46031	-3.96468
hsa-miR-4251	NA	NA	NA	NA	NA	NA	NA	NA	NA	NA	NA	NA	NA	NA	NA	NA	NA	NA	NA	NA	NA	NA	NA	NA	NA	NA	NA	NA	NA	NA	NA	NA	NA	NA	NA	NA	NA	NA	NA	NA	NA	NA	NA	NA	NA	NA	NA	NA	NA
hsa-miR-4252	NA	NA	NA	NA	NA	NA	NA	NA	NA	NA	NA	NA	NA	NA	NA	NA	NA	NA	NA	NA	NA	NA	NA	NA	NA	NA	NA	NA	NA	NA	NA	NA	NA	NA	NA	NA	NA	NA	NA	NA	NA	NA	NA	NA	NA	NA	NA	NA	NA
hsa-miR-4253	NA	NA	NA	NA	NA	NA	NA	NA	NA	NA	NA	NA	NA	NA	NA	NA	NA	NA	NA	NA	NA	NA	NA	NA	NA	NA	NA	NA	NA	NA	NA	NA	NA	NA	NA	NA	NA	NA	NA	NA	NA	NA	NA	NA	NA	NA	NA	NA	NA
hsa-miR-4254	NA	NA	NA	NA	NA	NA	NA	NA	NA	NA	NA	NA	NA	NA	NA	NA	NA	NA	NA	NA	NA	NA	NA	NA	NA	NA	NA	NA	NA	NA	NA	NA	NA	NA	NA	NA	NA	NA	NA	NA	NA	NA	NA	NA	NA	NA	NA	NA	NA
hsa-miR-4255	NA	NA	NA	NA	NA	NA	NA	NA	NA	NA	NA	NA	NA	NA	NA	NA	NA	NA	NA	NA	NA	NA	NA	NA	NA	NA	NA	NA	NA	NA	NA	NA	NA	NA	NA	NA	NA	NA	NA	NA	NA	NA	NA	NA	NA	NA	NA	NA	NA
hsa-miR-4256	NA	NA	NA	NA	NA	NA	NA	NA	NA	NA	NA	NA	NA	NA	NA	NA	NA	NA	NA	NA	NA	NA	NA	NA	NA	NA	NA	NA	NA	NA	NA	NA	NA	NA	NA	NA	NA	NA	NA	NA	NA	NA	NA	NA	NA	NA	NA	NA	NA
hsa-miR-4257	-5.25209	-6.15518	-6.21431	-5.53097	-6.10984	-7.02274	-5.71924	-5.45506	-5.1752	-5.6974	-5.24176	-5.91343	-5.84734	-6.39447	-6.08212	-6.65916	-6.72723	-6.53545	-5.38581	-6.33245	-6.12239	-7.745	-6.2107	-7.2513	-4.96664	-5.21438	-5.7703	-5.28779	-7.00293	-7.35969	-6.0113	-6.65757	-5.62406	-5.7503	-5.71145	-6.3873	-5.96341	-6.48231	-6.60766	-6.34332	-5.82459	-5.37974	-5.8257	-5.52818	-6.2211	-6.3447	-6.4766	-6.56005	-5.53991
hsa-miR-4258	NA	NA	NA	NA	NA	NA	NA	NA	NA	NA	NA	NA	NA	NA	NA	NA	NA	NA	NA	NA	NA	NA	NA	NA	NA	NA	NA	NA	NA	NA	NA	NA	NA	NA	NA	NA	NA	NA	NA	NA	NA	NA	NA	NA	NA	NA	NA	NA	NA
hsa-miR-4259	NA	NA	NA	NA	NA	NA	NA	NA	NA	NA	NA	NA	NA	NA	NA	NA	NA	NA	NA	NA	NA	NA	NA	NA	-8.23772	NA	NA	NA	NA	NA	NA	NA	NA	NA	NA	NA	NA	NA	NA	NA	NA	NA	NA	NA	NA	NA	NA	NA	NA
hsa-miR-4260	NA	NA	NA	NA	NA	NA	NA	NA	NA	NA	NA	NA	NA	NA	NA	NA	NA	NA	NA	NA	NA	NA	NA	NA	NA	NA	NA	NA	NA	NA	NA	NA	NA	NA	NA	NA	NA	NA	NA	NA	NA	NA	NA	NA	NA	NA	NA	NA	NA
hsa-miR-4261	NA	NA	NA	NA	NA	NA	NA	NA	-7.88322	NA	NA	NA	NA	NA	NA	NA	NA	NA	-8.15441	NA	NA	NA	NA	NA	-7.59117	NA	NA	-8.07441	NA	NA	NA	NA	NA	NA	NA	NA	NA	NA	NA	NA	NA	NA	-8.42162	NA	NA	NA	NA	NA	NA
hsa-miR-4262	NA	NA	NA	NA	NA	NA	NA	NA	NA	NA	NA	NA	NA	NA	NA	NA	NA	NA	NA	NA	NA	NA	NA	NA	NA	NA	NA	NA	NA	NA	NA	NA	NA	NA	NA	NA	NA	NA	NA	NA	NA	NA	NA	NA	NA	NA	NA	NA	NA
hsa-miR-4263	NA	NA	NA	NA	NA	NA	NA	NA	NA	NA	NA	NA	NA	NA	NA	NA	NA	NA	NA	NA	NA	NA	NA	NA	NA	NA	NA	NA	NA	NA	NA	NA	NA	NA	NA	NA	NA	NA	NA	NA	NA	NA	NA	NA	NA	NA	NA	NA	NA
hsa-miR-4264	NA	NA	NA	NA	NA	NA	NA	NA	NA	NA	NA	NA	NA	NA	NA	NA	NA	NA	NA	NA	NA	NA	NA	NA	NA	NA	NA	NA	NA	NA	NA	NA	NA	NA	NA	NA	NA	NA	NA	NA	NA	NA	NA	NA	NA	NA	NA	NA	NA
hsa-miR-4265	NA	NA	NA	NA	NA	NA	NA	NA	NA	NA	NA	NA	NA	NA	NA	NA	NA	NA	NA	NA	NA	NA	NA	NA	NA	NA	NA	NA	NA	NA	NA	NA	NA	NA	NA	NA	NA	NA	NA	NA	NA	NA	NA	NA	NA	NA	NA	NA	NA
hsa-miR-4266	NA	NA	NA	NA	NA	NA	NA	NA	NA	NA	NA	NA	NA	NA	NA	NA	NA	NA	NA	NA	NA	NA	NA	NA	NA	NA	NA	NA	NA	NA	NA	NA	NA	NA	NA	NA	NA	NA	NA	NA	NA	NA	NA	NA	NA	NA	NA	NA	NA
hsa-miR-4267	NA	NA	NA	NA	NA	NA	NA	NA	NA	NA	NA	NA	NA	NA	NA	NA	NA	NA	NA	NA	NA	NA	NA	NA	NA	NA	NA	NA	NA	NA	NA	NA	NA	NA	NA	NA	NA	NA	NA	NA	NA	NA	NA	NA	NA	NA	NA	NA	NA
hsa-miR-4268	NA	NA	NA	NA	NA	NA	NA	NA	NA	NA	NA	NA	NA	NA	NA	NA	NA	NA	NA	NA	NA	NA	NA	NA	NA	NA	NA	NA	NA	NA	NA	NA	NA	NA	NA	NA	NA	NA	NA	NA	NA	NA	NA	NA	NA	NA	NA	NA	NA
hsa-miR-4269	NA	NA	NA	NA	NA	NA	NA	NA	NA	NA	NA	NA	NA	NA	NA	NA	NA	NA	NA	NA	NA	NA	NA	NA	NA	NA	NA	NA	NA	NA	NA	NA	NA	NA	NA	NA	NA	NA	NA	NA	NA	NA	NA	NA	NA	NA	NA	NA	NA
hsa-miR-4270	-3.6522	-4.09165	-4.67346	-3.52243	-3.77612	-5.9992	-3.40638	-3.74414	-2.6045	-4.21142	-3.92419	-3.80131	-3.766	-4.36201	-4.32611	-5.14303	-2.53074	-3.10047	-2.41955	-3.39167	-3.18119	-5.12186	-3.66925	-4.79175	-2.33701	-1.88712	-2.94174	-3.54727	-4.18563	-5.32197	-3.56765	-4.69621	-3.37865	-3.1369	-3.11593	-3.07815	-3.12691	-3.93715	-3.99668	-4.14002	-3.69755	-3.77019	-4.08157	-3.04192	-3.39374	-4.4646	-4.62736	-4.09711	-3.69437
hsa-miR-4271	-5.96932	-7.04775	-7.46186	-6.0765	-6.74986	NA	-6.19787	-5.41334	-5.16545	-6.65914	-6.01884	-6.43571	-6.46108	-6.88279	-6.86416	-7.56125	-7.09983	-6.7632	-5.03476	-6.28267	-5.89281	-7.75349	-6.85478	-7.27695	-4.69034	-5.01098	-5.56091	-4.91933	-6.94656	-7.3117	-6.23095	-6.95062	-5.90112	-6.54714	-6.51311	-6.96042	-6.20976	-6.9428	-7.46752	-6.77469	-6.30094	-6.11016	-6.38099	-6.7222	-6.09415	-7.8217	-7.56536	-6.89735	-6.27697
hsa-miR-4272	NA	NA	NA	NA	NA	NA	NA	NA	NA	NA	NA	NA	NA	NA	NA	NA	NA	NA	NA	NA	NA	NA	NA	NA	NA	NA	NA	NA	NA	NA	NA	NA	NA	NA	NA	NA	NA	NA	NA	NA	NA	NA	NA	NA	NA	NA	NA	NA	NA
hsa-miR-4273	NA	NA	NA	NA	NA	NA	NA	NA	NA	NA	NA	NA	NA	NA	NA	NA	NA	NA	NA	NA	NA	NA	NA	NA	NA	NA	NA	NA	NA	NA	NA	NA	NA	NA	NA	NA	NA	NA	NA	NA	NA	NA	NA	NA	NA	NA	NA	NA	NA
hsa-miR-4274	NA	-8.7546	NA	NA	-7.0872	NA	-7.21312	-7.18929	-6.48444	-7.44195	-7.50435	-7.59789	-7.0668	-7.71887	-7.73355	NA	-7.37311	-7.63644	-6.68203	-7.70329	-7.10349	-8.19362	-7.30518	NA	-6.95873	-6.62804	-6.99134	-7.59042	-8.55218	-8.99774	-7.49446	-8.84216	-7.12068	NA	-7.31935	-7.17289	-6.85318	-7.75674	-7.41322	-7.42928	-7.36279	-7.35453	-8.33845	-7.11424	-7.42233	-7.59862	-8.54561	-7.47443	-7.34284
hsa-miR-4275	NA	NA	NA	NA	NA	NA	NA	NA	NA	NA	NA	NA	NA	NA	NA	NA	NA	NA	NA	NA	NA	NA	NA	NA	NA	NA	NA	NA	NA	NA	NA	NA	NA	NA	NA	NA	NA	NA	NA	NA	NA	NA	NA	NA	NA	NA	NA	NA	NA
hsa-miR-4276	NA	NA	NA	NA	NA	NA	NA	NA	NA	NA	NA	NA	NA	NA	NA	NA	NA	NA	NA	NA	NA	NA	NA	NA	NA	NA	NA	NA	NA	NA	NA	NA	NA	NA	NA	NA	NA	NA	NA	NA	NA	NA	NA	NA	NA	NA	NA	NA	NA
hsa-miR-4277	NA	NA	NA	NA	NA	NA	NA	NA	NA	NA	NA	NA	NA	NA	NA	NA	NA	NA	NA	NA	NA	NA	NA	NA	NA	NA	NA	NA	NA	NA	NA	NA	NA	NA	NA	NA	NA	NA	NA	NA	NA	NA	NA	NA	NA	NA	NA	NA	NA
hsa-miR-4278	NA	NA	NA	NA	NA	NA	NA	NA	NA	NA	NA	NA	NA	NA	NA	NA	NA	NA	NA	NA	NA	NA	NA	NA	NA	NA	NA	NA	NA	NA	NA	NA	NA	NA	NA	NA	NA	NA	NA	NA	NA	NA	NA	NA	NA	NA	NA	NA	NA
hsa-miR-4279	NA	NA	NA	NA	NA	NA	NA	NA	NA	NA	NA	NA	NA	NA	NA	NA	NA	NA	NA	NA	NA	NA	NA	NA	NA	NA	NA	NA	NA	NA	NA	NA	NA	NA	NA	NA	NA	NA	NA	NA	NA	NA	NA	NA	NA	NA	NA	NA	NA
hsa-miR-4280	NA	NA	NA	NA	NA	NA	NA	NA	NA	NA	NA	NA	NA	NA	NA	NA	NA	NA	NA	NA	NA	NA	NA	NA	NA	NA	NA	NA	NA	NA	NA	NA	NA	NA	NA	NA	NA	NA	NA	NA	NA	NA	NA	NA	NA	NA	NA	NA	NA
hsa-miR-4281	-0.586034	-0.935197	-1.27904	-0.36475	-0.756275	-1.82206	-0.77985	-0.33069	0.354841	-0.22824	-0.598128	-0.536228	-0.55816	-0.933737	-1.0078	-1.17289	-0.95678	-0.258028	0.474353	-0.815408	-0.448838	-0.657073	-0.393564	-1.39314	0.0146866	0.582818	0.115855	-0.626866	-0.125025	-2.11768	-0.0678787	-1.03277	-0.50345	-0.435558	-0.549093	-0.356942	-0.0600042	-0.861765	-0.662317	-1.02273	-0.330128	-0.50266	-1.09593	-0.0637341	-0.698337	-0.702909	-1.30474	-1.17915	-0.747063
hsa-miR-4282	NA	NA	NA	NA	NA	NA	NA	NA	NA	NA	NA	NA	NA	NA	NA	NA	NA	NA	NA	NA	NA	NA	NA	NA	NA	NA	NA	NA	NA	NA	NA	NA	NA	NA	NA	NA	NA	NA	NA	NA	NA	NA	NA	NA	NA	NA	NA	NA	NA
hsa-miR-4283	NA	NA	NA	NA	NA	NA	NA	NA	NA	NA	NA	NA	NA	NA	NA	NA	NA	NA	NA	NA	NA	NA	NA	NA	NA	NA	NA	NA	NA	NA	NA	NA	NA	NA	NA	NA	NA	NA	NA	NA	NA	NA	NA	NA	NA	NA	NA	NA	NA
hsa-miR-4284	0.758379	-0.0037508	0.645986	0.699024	0.594592	0.20419	0.912158	1.06237	0.654154	0.736649	1.28678	1.79593	0.812547	0.658906	0.562594	0.705988	0.0282335	1.21101	-0.359108	1.24184	0.326419	0.365337	0.0110626	0.415182	1.80237	0.951857	1.12359	0.247149	0.548081	0.347529	0.914087	0.40763	1.03622	0.164981	0.774926	0.100874	0.551652	0.231449	0.856379	-0.0488157	1.11447	0.725744	0.729386	0.940007	0.0500994	0.468754	0.470341	0.656806	0.712588
hsa-miR-4285	NA	NA	NA	NA	NA	NA	NA	NA	NA	NA	NA	NA	NA	NA	NA	NA	NA	NA	NA	NA	NA	NA	NA	NA	NA	NA	NA	NA	NA	NA	NA	NA	NA	NA	NA	NA	NA	NA	NA	NA	NA	NA	NA	NA	NA	NA	NA	NA	NA
hsa-miR-4286	1.66456	1.17861	1.70657	1.81835	1.38409	1.17556	1.57281	2.21108	2.23936	2.15577	2.26996	2.11945	1.94996	1.52686	2.21652	1.62735	1.02002	2.90633	2.49644	1.77745	1.49612	1.21215	1.64178	1.42765	2.26415	2.33055	2.91173	2.47329	1.61331	1.44387	1.98033	1.48111	1.33463	1.52096	2.38112	1.86683	1.42891	1.42382	1.65018	1.67091	1.50411	3.11013	2.47213	1.63943	0.944937	1.50836	2.01611	1.545	1.66212
hsa-miR-4287	NA	NA	NA	NA	NA	NA	NA	NA	NA	NA	NA	NA	NA	NA	NA	NA	NA	NA	NA	NA	NA	NA	NA	NA	NA	NA	NA	NA	NA	NA	NA	NA	NA	NA	NA	NA	NA	NA	NA	NA	NA	NA	NA	NA	NA	NA	NA	NA	NA
hsa-miR-4288	NA	NA	NA	NA	NA	NA	NA	NA	NA	NA	NA	NA	NA	NA	NA	NA	NA	NA	NA	NA	NA	NA	NA	NA	NA	NA	NA	NA	NA	NA	NA	NA	NA	NA	NA	NA	NA	NA	NA	NA	NA	NA	NA	NA	NA	NA	NA	NA	NA
hsa-miR-4289	NA	NA	NA	NA	NA	NA	NA	NA	NA	NA	NA	NA	NA	NA	NA	NA	NA	NA	NA	NA	NA	NA	NA	NA	NA	NA	NA	NA	NA	NA	NA	NA	NA	NA	NA	NA	NA	NA	NA	NA	NA	NA	NA	NA	NA	NA	NA	NA	NA
hsa-miR-429	-1.13586	-1.91942	-1.89035	-3.30859	-1.73462	-2.30548	-1.96483	-2.39708	-1.0062	-1.05312	-1.04807	-1.01964	-1.9937	-2.34644	-1.93341	-2.47698	-1.07116	-1.50888	-2.20432	-1.29164	-2.80532	-2.45779	-2.23128	-2.63158	-1.94104	-1.55939	-0.95256	0.460109	-2.86593	-1.68209	-2.23698	-2.27436	-0.414087	-1.7785	-0.45209	-3.6835	-2.0709	-3.48769	-2.08575	-2.65601	-0.957501	-1.94598	-1.48681	0.121779	-2.68514	-2.19452	-2.36465	-2.0646	-2.01959
hsa-miR-4290	NA	NA	NA	NA	NA	NA	NA	NA	NA	NA	NA	NA	NA	NA	NA	NA	NA	NA	NA	NA	NA	NA	NA	NA	NA	NA	NA	NA	NA	NA	NA	NA	NA	NA	NA	NA	NA	NA	NA	NA	NA	NA	NA	NA	NA	NA	NA	NA	NA
hsa-miR-4291	-3.74509	-3.49114	-3.89486	-4.37614	-4.64523	-4.47345	-4.23137	-4.09989	-3.43386	-3.16365	-3.45514	-2.23206	-3.7434	-3.95344	-3.94672	-4.1914	-4.88786	-4.41625	-3.19106	-3.49401	-4.53183	-4.71982	-4.26538	-4.55904	-3.93076	-3.49087	-3.07857	-4.27896	-4.41348	-4.75569	-4.07891	-4.20475	-3.90671	-4.35287	-3.54495	-3.69418	-4.45977	-4.35066	-4.50122	-4.71596	-3.81335	-3.63193	-2.77126	-3.13869	-4.4411	-4.65317	-4.1073	-4.21244	-3.02197
hsa-miR-4292	NA	NA	NA	NA	NA	NA	NA	NA	NA	NA	NA	NA	NA	NA	NA	NA	NA	NA	NA	NA	NA	NA	NA	NA	NA	NA	NA	NA	NA	NA	NA	NA	NA	NA	NA	NA	NA	NA	NA	NA	NA	NA	NA	NA	NA	NA	NA	NA	NA
hsa-miR-4293	NA	NA	NA	NA	NA	NA	NA	NA	NA	NA	NA	NA	NA	NA	NA	NA	NA	NA	NA	NA	NA	NA	NA	NA	NA	NA	NA	NA	NA	NA	NA	NA	NA	NA	NA	NA	NA	NA	NA	NA	NA	NA	NA	NA	NA	NA	NA	NA	NA
hsa-miR-4294	NA	NA	NA	NA	NA	NA	NA	NA	NA	NA	NA	NA	NA	NA	NA	NA	NA	NA	NA	NA	NA	NA	NA	NA	NA	NA	NA	NA	NA	NA	NA	NA	NA	NA	NA	NA	NA	NA	NA	NA	NA	NA	NA	NA	NA	NA	NA	NA	NA
hsa-miR-4295	NA	NA	NA	NA	NA	NA	NA	NA	NA	NA	NA	NA	NA	NA	NA	NA	NA	NA	NA	NA	NA	NA	NA	NA	NA	NA	NA	NA	NA	NA	NA	NA	NA	NA	NA	NA	NA	NA	NA	NA	NA	NA	NA	NA	NA	NA	NA	NA	NA
hsa-miR-4296	NA	NA	NA	NA	NA	NA	NA	NA	NA	NA	NA	NA	NA	NA	NA	NA	NA	NA	NA	NA	NA	NA	NA	NA	NA	NA	NA	NA	NA	NA	NA	NA	NA	NA	NA	NA	NA	NA	NA	NA	NA	NA	NA	NA	NA	NA	NA	NA	NA
hsa-miR-4297	NA	NA	NA	NA	NA	NA	NA	NA	NA	NA	NA	NA	NA	NA	NA	NA	NA	NA	NA	NA	NA	NA	NA	NA	NA	NA	NA	NA	NA	NA	NA	NA	NA	NA	NA	NA	NA	NA	NA	NA	NA	NA	NA	NA	NA	NA	NA	NA	NA
hsa-miR-4298	-4.2306	-5.26153	-5.42218	-4.74084	-5.11641	-6.70642	-4.66518	-4.53568	-3.92727	-5.7428	-4.59459	-5.1325	-5.21136	-6.46835	-5.85778	-7.36375	-5.78276	-5.15561	-3.51099	-4.7639	-4.98524	-7.76239	-5.81565	-7.04084	-3.39544	-3.86371	-4.50577	-3.9943	-6.5156	-6.65839	-5.37552	-6.48044	-4.5106	-4.45	-4.82068	-5.18666	-4.89312	-5.54334	-6.13266	-5.42677	-5.12259	-4.3538	-4.79685	-5.31345	-5.21417	-6.77136	-6.03739	-5.47434	-4.86454
hsa-miR-4299	-2.28418	-2.78664	-2.61659	-1.70119	-2.63925	-3.18283	-2.69721	-2.00047	-1.22282	-2.50362	-2.71991	-3.49179	-2.41932	-2.85184	-3.12544	-3.33546	-2.85194	-1.6004	-0.309916	-1.35593	-1.87287	-1.70762	-1.03946	-2.28181	-0.504541	-0.141217	-0.286894	-1.83389	-1.13782	-2.31989	-0.63162	-1.99269	-1.17948	-1.84704	-1.78373	-3.7742	-0.880878	-2.30727	-1.83039	-3.32759	-1.45436	-1.67585	-2.683	-2.81925	-1.53182	-1.94391	-2.76954	-3.4861	-1.18005
hsa-miR-4300	NA	NA	NA	NA	NA	NA	NA	NA	NA	NA	NA	NA	NA	NA	NA	NA	NA	NA	NA	NA	NA	NA	NA	NA	NA	NA	NA	NA	NA	NA	NA	NA	NA	NA	NA	NA	NA	NA	NA	NA	NA	NA	NA	NA	NA	NA	NA	NA	NA
hsa-miR-4301	NA	NA	NA	NA	NA	NA	NA	NA	NA	NA	NA	NA	NA	NA	NA	NA	NA	NA	NA	NA	NA	NA	NA	NA	NA	NA	NA	NA	NA	NA	NA	NA	NA	NA	NA	NA	NA	NA	NA	NA	NA	NA	NA	NA	NA	NA	NA	NA	NA
hsa-miR-4302	NA	NA	NA	NA	NA	NA	NA	NA	NA	NA	NA	NA	NA	NA	NA	NA	NA	NA	NA	NA	NA	NA	NA	NA	NA	NA	NA	NA	NA	NA	NA	NA	NA	NA	NA	NA	NA	NA	NA	NA	NA	NA	NA	NA	NA	NA	NA	NA	NA
hsa-miR-4303	NA	NA	NA	NA	NA	NA	NA	NA	NA	NA	NA	NA	NA	NA	NA	NA	NA	NA	NA	NA	NA	NA	NA	NA	NA	NA	NA	NA	NA	NA	NA	NA	NA	NA	NA	NA	NA	NA	NA	NA	NA	NA	NA	NA	NA	NA	NA	NA	NA
hsa-miR-4304	NA	NA	NA	NA	NA	NA	NA	NA	NA	NA	NA	NA	NA	NA	NA	NA	NA	NA	NA	NA	NA	NA	NA	NA	NA	NA	NA	NA	NA	NA	NA	NA	NA	NA	NA	NA	NA	NA	NA	NA	NA	NA	NA	NA	NA	NA	NA	NA	NA
hsa-miR-4305	NA	NA	NA	NA	NA	NA	NA	NA	NA	NA	NA	NA	NA	NA	NA	NA	NA	NA	NA	NA	NA	NA	NA	NA	NA	NA	NA	NA	NA	NA	NA	NA	NA	NA	NA	NA	NA	NA	NA	NA	NA	NA	NA	NA	NA	NA	NA	NA	NA
hsa-miR-4306	-2.87228	-3.54878	-3.36743	-3.29558	-3.07698	-3.44557	-3.35248	-2.94406	-2.4205	-2.28524	-1.85198	-1.54464	-3.60128	-3.69263	-3.73491	-4.31555	-3.74503	-2.59465	-2.57669	-2.60629	-3.27244	-3.40073	-4.31242	-4.03374	-2.57662	-2.32093	-2.12766	-2.87454	-4.26027	-4.17776	-3.94742	-3.89973	-3.26176	-3.60372	-3.0519	-3.89856	-3.78439	-3.71459	-3.85131	-2.96452	-2.8341	-2.51188	-2.90484	-3.53581	-3.8858	-3.40383	-3.54621	-3.33208	-3.28774
hsa-miR-4307	NA	NA	NA	NA	NA	NA	NA	NA	NA	NA	NA	NA	NA	NA	NA	NA	NA	NA	NA	NA	NA	NA	NA	NA	NA	NA	NA	NA	NA	NA	NA	NA	NA	NA	NA	NA	NA	NA	NA	NA	NA	NA	NA	NA	NA	NA	NA	NA	NA
hsa-miR-4308	NA	NA	NA	NA	NA	NA	NA	NA	NA	NA	NA	NA	NA	NA	NA	NA	NA	NA	NA	NA	NA	NA	NA	NA	NA	NA	NA	NA	NA	NA	NA	NA	NA	NA	NA	NA	NA	NA	NA	NA	NA	NA	NA	NA	NA	NA	NA	NA	NA
hsa-miR-4309	NA	NA	NA	NA	NA	NA	NA	NA	NA	NA	NA	NA	NA	NA	NA	NA	NA	NA	NA	NA	NA	NA	NA	NA	NA	NA	NA	NA	NA	NA	NA	NA	NA	NA	NA	NA	NA	NA	NA	NA	NA	NA	NA	NA	NA	NA	NA	NA	NA
hsa-miR-431-3p	NA	NA	NA	NA	NA	NA	NA	NA	NA	NA	NA	NA	NA	NA	NA	NA	NA	NA	NA	NA	NA	NA	NA	NA	NA	NA	NA	-8.10572	NA	NA	NA	NA	NA	NA	NA	NA	NA	NA	NA	NA	NA	NA	NA	NA	NA	NA	NA	NA	NA
hsa-miR-431-5p	NA	NA	-8.44981	NA	NA	NA	NA	NA	NA	NA	NA	NA	NA	NA	NA	NA	NA	-9.00306	NA	NA	NA	NA	NA	NA	NA	NA	NA	-4.78056	NA	NA	NA	NA	NA	NA	NA	NA	NA	NA	NA	NA	NA	NA	NA	NA	NA	NA	NA	NA	NA
hsa-miR-4310	NA	NA	NA	NA	NA	NA	-8.5481	NA	-8.2562	-8.8007	-7.48477	NA	-8.65334	NA	-8.75291	NA	NA	-9.07324	NA	NA	NA	NA	-7.91605	NA	NA	-8.49334	-8.30421	NA	-8.76195	NA	-8.74266	-9.07714	NA	NA	NA	NA	NA	NA	-7.83065	NA	NA	NA	NA	NA	NA	NA	NA	NA	NA
hsa-miR-4311	NA	NA	NA	NA	NA	NA	NA	NA	NA	NA	NA	NA	NA	NA	NA	NA	NA	NA	NA	NA	NA	NA	NA	NA	NA	NA	NA	NA	NA	NA	NA	NA	NA	NA	NA	NA	NA	NA	NA	NA	NA	NA	NA	NA	NA	NA	NA	NA	NA
hsa-miR-4312	NA	NA	NA	NA	NA	NA	NA	NA	NA	NA	NA	NA	NA	NA	NA	NA	NA	NA	NA	NA	NA	NA	NA	NA	NA	NA	NA	NA	NA	NA	NA	NA	NA	NA	NA	NA	NA	NA	NA	NA	NA	NA	NA	NA	NA	NA	NA	NA	NA
hsa-miR-4313	-6.2209	-6.94415	-6.84562	-7.38499	-6.71419	-6.60345	-6.51231	-6.5092	-6.26163	-6.30169	-6.13718	-6.76081	-6.55549	-7.40556	-6.67093	-6.04935	-7.27602	-7.26015	-6.51381	-7.13251	-6.60526	-7.49248	-7.24809	-7.23905	-5.91338	-6.1684	-5.716	-6.54058	-6.93165	-6.89396	-6.91082	-7.34685	-6.76109	-6.90921	-5.6721	-6.15173	-5.67399	-6.98683	-6.84334	-6.97258	-6.72341	-6.24758	-6.60919	-6.16009	-7.06711	-7.0118	-7.1065	-7.22021	-6.81214
hsa-miR-4314	NA	NA	NA	NA	NA	NA	-8.71928	NA	NA	NA	NA	NA	NA	NA	NA	NA	NA	NA	NA	NA	NA	NA	NA	NA	-7.79542	NA	NA	-7.36099	NA	NA	NA	NA	NA	NA	NA	NA	NA	NA	NA	NA	NA	NA	NA	NA	NA	NA	NA	NA	NA
hsa-miR-4315	NA	NA	NA	NA	NA	NA	NA	NA	NA	NA	NA	NA	NA	NA	NA	NA	NA	NA	NA	NA	NA	NA	NA	NA	NA	NA	NA	NA	NA	NA	NA	NA	NA	NA	NA	NA	NA	NA	NA	NA	NA	NA	NA	NA	NA	NA	NA	NA	NA
hsa-miR-4316	NA	NA	NA	NA	NA	NA	NA	NA	NA	NA	NA	NA	NA	NA	NA	NA	NA	NA	NA	NA	NA	NA	NA	NA	NA	NA	NA	NA	NA	NA	NA	NA	NA	NA	NA	NA	NA	NA	NA	NA	NA	NA	NA	NA	NA	NA	NA	NA	NA
hsa-miR-4317	NA	NA	NA	NA	NA	NA	NA	NA	-6.47633	-6.92189	-6.99004	-7.35176	-7.42944	-7.55403	-7.76225	-8.13212	-7.58942	-7.15861	-5.66126	-6.64228	-7.69677	-7.95077	-7.56094	-7.53344	-6.44975	-6.35758	-6.06373	-7.21891	-7.52744	-8.02895	-7.15721	-7.48531	-7.76925	-7.80618	-7.54869	-7.78591	-8.12465	-7.65648	-8.28047	NA	-7.26879	-6.70777	-6.69078	-7.52231	-7.80304	-8.19251	-7.75667	-8.24606	-6.22234
hsa-miR-4318	NA	NA	NA	NA	NA	NA	NA	NA	NA	NA	NA	NA	NA	NA	NA	NA	NA	NA	NA	NA	NA	NA	NA	NA	NA	NA	NA	NA	NA	NA	NA	NA	NA	NA	NA	NA	NA	NA	NA	NA	NA	NA	NA	NA	NA	NA	NA	NA	NA
hsa-miR-4319	NA	NA	NA	NA	NA	NA	NA	NA	NA	NA	NA	NA	NA	NA	NA	NA	NA	NA	NA	NA	NA	NA	NA	NA	NA	NA	NA	NA	NA	NA	NA	NA	NA	NA	NA	NA	NA	NA	NA	NA	NA	NA	NA	NA	NA	NA	NA	NA	NA
hsa-miR-432-3p	NA	NA	NA	NA	NA	NA	NA	NA	NA	NA	NA	NA	NA	NA	NA	NA	NA	NA	NA	NA	NA	NA	NA	NA	NA	NA	NA	NA	NA	NA	NA	NA	NA	NA	NA	NA	NA	NA	NA	NA	NA	NA	NA	NA	NA	NA	NA	NA	NA
hsa-miR-432-5p	NA	-8.53471	-6.94504	NA	-8.2707	-7.42853	NA	-8.09336	NA	NA	NA	NA	NA	-7.98778	-8.06799	NA	-9.00786	-8.23595	-8.464	NA	NA	NA	NA	NA	NA	NA	-8.22765	-3.78434	NA	-8.51615	NA	-8.65062	NA	NA	NA	NA	NA	NA	NA	-8.77053	NA	-8.13205	NA	-8.69844	NA	NA	-8.77753	NA	-7.89803
hsa-miR-4320	NA	NA	NA	NA	NA	NA	NA	NA	NA	NA	NA	NA	NA	NA	NA	NA	NA	NA	NA	NA	NA	NA	NA	NA	NA	NA	NA	-7.77361	NA	NA	NA	NA	NA	NA	NA	NA	NA	NA	NA	NA	NA	NA	NA	NA	NA	NA	NA	NA	NA
hsa-miR-4321	NA	NA	NA	NA	NA	NA	NA	NA	NA	NA	NA	NA	NA	NA	NA	NA	NA	NA	NA	NA	NA	NA	NA	NA	NA	NA	NA	NA	NA	NA	NA	NA	NA	NA	NA	NA	NA	NA	NA	NA	NA	NA	NA	NA	NA	NA	NA	NA	NA
hsa-miR-4322	NA	NA	NA	NA	NA	NA	NA	NA	-8.21252	NA	NA	NA	NA	NA	NA	NA	NA	NA	-8.4962	NA	NA	NA	NA	NA	-8.47741	NA	NA	-8.8757	NA	NA	NA	NA	NA	NA	NA	NA	NA	NA	NA	NA	NA	NA	NA	NA	NA	NA	NA	NA	NA
hsa-miR-4323	NA	NA	NA	NA	-8.62672	NA	-8.57685	-8.01821	-8.06631	-8.59268	-8.37039	-8.5203	-8.50229	-8.44967	-8.55006	-8.83178	-9.2123	-9.00516	NA	-8.79333	-8.58001	NA	-8.65719	NA	-8.15563	-8.18545	-8.36352	-8.1742	-8.75438	NA	NA	-8.84911	NA	NA	NA	-8.5973	-8.19361	-8.88067	-8.2917	-8.46943	NA	-8.35621	-8.32659	-8.71477	NA	-8.3906	-8.72904	-8.82925	-8.53595
hsa-miR-4324	-7.32122	-6.82396	-5.88984	-6.04794	-5.87465	-6.34865	-5.35911	-4.89886	-6.51182	-6.3438	-5.51078	-6.09933	-4.5865	-4.28796	-4.78349	-4.75146	-5.07429	-5.31483	-6.46417	-7.67106	-4.54455	-5.30934	-4.64136	-4.79837	-5.07306	-5.84179	-6.48446	-3.85329	-4.54939	-5.27667	-4.38185	-4.35739	-7.2996	-6.38899	-7.58979	-6.17307	-4.78226	-4.09759	-4.62689	-5.09727	-6.15751	-5.5853	-6.27014	-6.1305	-4.49531	-5.07811	-4.90138	-4.86354	-4.86388
hsa-miR-4325	NA	NA	NA	NA	NA	NA	NA	NA	NA	NA	NA	NA	NA	NA	NA	NA	NA	NA	NA	NA	NA	NA	NA	NA	NA	NA	NA	NA	NA	NA	NA	NA	NA	NA	NA	NA	NA	NA	NA	NA	NA	NA	NA	NA	NA	NA	NA	NA	NA
hsa-miR-4326	NA	NA	NA	NA	NA	NA	NA	NA	NA	NA	NA	NA	NA	NA	NA	NA	NA	NA	NA	NA	NA	NA	NA	NA	NA	NA	NA	NA	NA	NA	NA	NA	NA	NA	NA	NA	NA	NA	NA	NA	NA	NA	NA	NA	NA	NA	NA	NA	NA
hsa-miR-4327	-5.8206	-6.45155	-6.58162	-5.44191	-6.40199	-7.5776	-5.26744	-5.09124	-3.64176	-5.26733	-5.08932	-5.32525	-4.2447	-6.24411	-6.05214	-6.46128	-6.76044	-5.71262	-4.16793	-6.18848	-4.23685	-7.13773	-5.53366	-6.74722	-4.54201	-3.39735	-4.45295	-4.97199	-5.817	-6.97284	-5.69991	-6.19463	-5.52068	-5.65372	-4.77482	-5.82263	-5.33322	-5.80084	-6.30876	-5.98864	-5.00796	-5.57455	-5.58246	-5.38577	-5.591	-6.31067	-6.12943	-5.42136	-5.55154
hsa-miR-4328	NA	NA	NA	NA	NA	NA	NA	NA	NA	NA	NA	NA	-7.48526	-7.25172	-8.38199	-8.07963	-8.47082	-7.63834	-8.44572	NA	-6.87743	-7.50485	-7.34364	-7.37444	-8.06186	NA	NA	NA	-7.14845	-8.4466	-7.43369	-7.82741	NA	NA	NA	NA	-8.29541	-6.93141	-8.77452	NA	NA	NA	NA	NA	-7.62426	-8.87312	-7.88281	-8.03288	NA
hsa-miR-4329	NA	NA	NA	NA	NA	NA	NA	NA	NA	NA	NA	NA	NA	NA	NA	NA	NA	NA	NA	NA	NA	NA	NA	NA	NA	NA	NA	NA	NA	NA	NA	NA	NA	NA	NA	NA	NA	NA	NA	NA	NA	NA	NA	NA	NA	NA	NA	NA	NA
hsa-miR-433	NA	NA	NA	NA	NA	NA	NA	NA	NA	NA	NA	NA	NA	NA	NA	NA	NA	NA	NA	NA	NA	NA	NA	NA	NA	NA	NA	-6.90072	NA	NA	NA	NA	NA	NA	NA	NA	NA	NA	NA	NA	NA	NA	NA	NA	NA	NA	NA	NA	NA
hsa-miR-4330	NA	NA	NA	NA	NA	NA	NA	NA	NA	NA	NA	NA	NA	NA	NA	NA	NA	NA	NA	NA	NA	NA	NA	NA	NA	NA	NA	NA	NA	NA	NA	NA	NA	NA	NA	NA	NA	NA	NA	NA	NA	NA	NA	NA	NA	NA	NA	NA	NA
hsa-miR-4417	-5.05234	-5.2318	-6.28721	-5.91775	-6.1126	-8.76423	-5.63736	-5.698	-4.7354	-3.55781	-5.55268	-4.78032	-5.94403	-7.3875	-7.10149	-8.67804	-5.74366	-6.19074	-5.00195	-5.44802	-5.26762	-9.16645	-6.8357	-7.78762	-4.04341	-4.50225	-4.21105	-3.34118	-7.3989	-8.64357	-5.61179	-7.22396	-4.42231	-6.4627	-5.55678	-3.64875	-5.65917	-6.98698	-6.99801	-6.37079	-4.0353	-5.01187	-5.42299	-3.91843	-6.424	-8.70802	-7.33676	-6.46036	-6.34757
hsa-miR-4418	NA	NA	NA	NA	NA	NA	NA	NA	NA	NA	NA	NA	NA	NA	NA	NA	NA	NA	NA	NA	NA	NA	NA	NA	NA	NA	NA	NA	NA	NA	NA	NA	NA	NA	NA	NA	NA	NA	NA	NA	NA	NA	NA	NA	NA	NA	NA	NA	NA
hsa-miR-4419a	-6.2885	-8.0965	-8.14813	-6.70334	-7.17259	NA	-6.85399	-6.08455	-6.04665	-8.51527	-6.608	-7.12621	-8.19117	NA	-8.74889	NA	-8.99127	-7.41094	-5.93478	-8.10442	-7.94633	NA	-8.97406	NA	-5.30173	-6.37758	-7.70764	-5.54258	NA	NA	-8.31518	NA	-6.46152	-7.68181	-8.35249	-8.27874	-7.90898	-8.94683	NA	-8.33131	-8.14313	-6.32315	-6.95379	-8.23462	-7.70907	NA	NA	-8.47466	-7.71836
hsa-miR-4419b	-7.04693	NA	NA	NA	NA	NA	NA	-7.17108	-6.77239	NA	-7.21859	NA	NA	NA	NA	NA	NA	NA	-7.15265	NA	NA	NA	NA	NA	-6.58753	-7.20836	NA	-6.52993	NA	NA	NA	NA	NA	NA	NA	NA	NA	NA	NA	NA	NA	NA	NA	NA	NA	NA	NA	NA	NA
hsa-miR-4420	NA	NA	NA	NA	NA	NA	NA	NA	NA	NA	NA	NA	NA	NA	NA	NA	NA	NA	NA	NA	NA	NA	NA	NA	NA	NA	NA	NA	NA	NA	NA	NA	NA	NA	NA	NA	NA	NA	NA	NA	NA	NA	NA	NA	NA	NA	NA	NA	NA
hsa-miR-4421	NA	NA	NA	NA	NA	NA	NA	NA	NA	NA	NA	NA	NA	NA	NA	NA	NA	NA	NA	NA	NA	NA	NA	NA	NA	NA	NA	NA	NA	NA	NA	NA	NA	NA	NA	NA	NA	NA	NA	NA	NA	NA	NA	NA	NA	NA	NA	NA	NA
hsa-miR-4422	NA	NA	NA	NA	NA	NA	NA	NA	NA	NA	NA	NA	NA	NA	NA	NA	NA	NA	NA	NA	NA	NA	NA	NA	NA	NA	NA	NA	NA	NA	NA	NA	NA	NA	NA	NA	NA	NA	NA	NA	NA	NA	NA	NA	NA	NA	NA	NA	NA
hsa-miR-4423-3p	NA	NA	NA	NA	NA	NA	NA	NA	NA	NA	NA	NA	NA	NA	NA	NA	NA	NA	NA	NA	NA	NA	NA	NA	NA	NA	NA	NA	NA	NA	NA	NA	NA	NA	NA	NA	NA	NA	NA	NA	NA	NA	NA	NA	NA	NA	NA	NA	NA
hsa-miR-4423-5p	NA	NA	NA	NA	NA	NA	NA	NA	NA	NA	NA	NA	NA	NA	NA	NA	NA	NA	NA	NA	NA	NA	NA	NA	NA	NA	NA	NA	NA	NA	NA	NA	NA	NA	NA	NA	NA	NA	NA	NA	NA	NA	NA	NA	NA	NA	NA	NA	NA
hsa-miR-4424	NA	NA	NA	NA	NA	NA	NA	NA	NA	NA	NA	NA	NA	NA	NA	NA	NA	NA	NA	NA	NA	NA	NA	NA	NA	NA	NA	NA	NA	NA	NA	NA	NA	NA	NA	NA	NA	NA	NA	NA	NA	NA	NA	NA	NA	NA	NA	NA	NA
hsa-miR-4425	NA	NA	NA	NA	NA	NA	NA	NA	NA	NA	NA	NA	NA	NA	NA	NA	NA	NA	NA	NA	NA	NA	NA	NA	NA	NA	NA	NA	NA	NA	NA	NA	NA	NA	NA	NA	NA	NA	NA	NA	NA	NA	NA	NA	NA	NA	NA	NA	NA
hsa-miR-4426	NA	NA	NA	NA	NA	NA	NA	NA	NA	NA	NA	NA	NA	NA	NA	NA	NA	NA	NA	NA	NA	NA	NA	NA	NA	NA	NA	NA	NA	NA	NA	NA	NA	NA	NA	NA	NA	NA	NA	NA	NA	NA	NA	NA	NA	NA	NA	NA	NA
hsa-miR-4427	NA	NA	NA	NA	NA	NA	NA	NA	NA	NA	NA	NA	NA	NA	NA	NA	NA	NA	NA	NA	NA	NA	NA	NA	NA	NA	NA	NA	NA	NA	NA	NA	NA	NA	NA	NA	NA	NA	NA	NA	NA	NA	NA	NA	NA	NA	NA	NA	NA
hsa-miR-4428	-5.17407	-5.71369	-5.85438	-5.81634	-6.23822	-6.70453	-4.98876	-6.39164	-4.71063	-5.6044	-5.12333	-5.8302	-5.15639	-6.33841	-6.67336	-6.47303	-6.5456	-6.53693	-5.19962	-6.20519	-5.49234	-7.15413	-6.17139	-6.87596	-4.80899	-4.79446	-5.79778	-5.77292	-6.24278	-6.15527	-5.48681	-6.39254	-5.28161	-5.93334	-5.1112	-6.0798	-5.92611	-6.14852	-6.67829	-6.63031	-5.66032	-5.24425	-5.29368	-4.93405	-6.20562	-6.07584	-5.25052	-6.24702	-5.09275
hsa-miR-4429	NA	NA	NA	NA	NA	NA	NA	NA	NA	NA	NA	NA	NA	NA	NA	NA	NA	NA	-8.13979	NA	NA	NA	NA	NA	-7.87979	-8.13138	NA	-8.27106	NA	NA	NA	NA	NA	NA	NA	NA	NA	NA	NA	NA	NA	NA	NA	NA	NA	NA	NA	NA	NA
hsa-miR-4430	-4.57362	-5.48094	-5.3745	-4.96835	-4.94339	-5.4729	-4.98032	-5.19956	-4.04746	-5.74131	-5.3463	-5.72992	-4.24442	-5.56811	-5.68386	-5.49451	-6.68698	-6.10454	-4.96584	-5.99032	-4.73466	-6.27513	-5.64822	-6.26219	-5.27259	-4.52731	-5.43919	-5.89084	-5.55402	-5.91109	-4.85397	-5.81455	-5.45159	-5.48722	-4.85083	-5.95666	-5.26824	-5.74074	-5.44563	-5.83416	-5.37652	-5.25339	-5.66004	-4.97545	-5.26788	-5.43697	-5.52561	-5.30522	-5.06808
hsa-miR-4431	NA	NA	NA	NA	NA	NA	NA	NA	NA	NA	NA	NA	NA	NA	NA	NA	NA	NA	NA	NA	NA	NA	NA	NA	NA	NA	NA	NA	NA	NA	NA	NA	NA	NA	NA	NA	NA	NA	NA	NA	NA	NA	NA	NA	NA	NA	NA	NA	NA
hsa-miR-4432	NA	NA	NA	NA	NA	NA	NA	NA	NA	NA	NA	NA	NA	NA	NA	NA	NA	NA	NA	NA	NA	NA	NA	NA	NA	NA	NA	NA	NA	NA	NA	NA	NA	NA	NA	NA	NA	NA	NA	NA	NA	NA	NA	NA	NA	NA	NA	NA	NA
hsa-miR-4433-3p	-5.94865	-6.68123	-6.69026	-5.77495	-6.28386	-7.49161	-5.2597	-5.4494	-5.2469	-6.58014	-5.96868	-6.11491	-6.16201	-5.76985	-6.37322	-6.18554	-6.40628	-6.35033	-4.83758	-6.30525	-5.08644	-6.78679	-5.9953	-6.32361	-5.08202	-4.82084	-5.60161	-5.63294	-6.14029	-7.23333	-5.7865	-6.20632	-6.07492	-6.0919	-6.04321	-6.27874	-5.53383	-5.80458	-6.55159	-6.07707	-6.37143	-5.91064	-6.16223	-6.11341	-6.19047	-6.31368	-6.84075	-6.15712	-6.16368
hsa-miR-4433-5p	-5.57724	-5.84057	-6.10181	-5.57831	-5.27112	-6.5585	-5.1632	-5.21712	-4.73026	-5.50821	-5.40725	-5.51532	-5.17386	-5.87628	-5.67406	-6.19252	-5.46593	-5.84348	-5.00067	-5.74148	-5.41197	-6.53258	-5.66306	-6.63635	-5.15542	-5.01959	-5.20836	-5.70021	-6.02079	-6.5591	-5.76793	-6.37453	-5.30986	-5.73961	-5.4306	-5.33501	-5.13303	-5.92552	-5.63655	-5.60924	-5.66058	-5.42563	-5.63278	-5.24909	-5.6158	-5.95028	-5.81766	-5.55522	-5.67737
hsa-miR-4434	NA	NA	NA	NA	NA	NA	NA	NA	NA	NA	NA	NA	NA	NA	NA	NA	NA	NA	NA	NA	NA	NA	NA	NA	NA	NA	NA	NA	NA	NA	NA	NA	NA	NA	NA	NA	NA	NA	NA	NA	NA	NA	NA	NA	NA	NA	NA	NA	NA
hsa-miR-4435	NA	NA	NA	NA	NA	NA	NA	NA	NA	NA	NA	NA	NA	NA	NA	NA	NA	NA	NA	NA	NA	NA	NA	NA	NA	NA	NA	NA	NA	NA	NA	NA	NA	NA	NA	NA	NA	NA	NA	NA	NA	NA	NA	NA	NA	NA	NA	NA	NA
hsa-miR-4436a	NA	NA	NA	NA	NA	NA	NA	NA	NA	NA	NA	NA	NA	NA	NA	NA	NA	NA	NA	NA	NA	NA	NA	NA	NA	NA	NA	NA	NA	NA	NA	NA	NA	NA	NA	NA	NA	NA	NA	NA	NA	NA	NA	NA	NA	NA	NA	NA	NA
hsa-miR-4436b-3p	NA	NA	NA	NA	NA	NA	NA	NA	NA	NA	NA	NA	NA	NA	NA	NA	NA	NA	NA	NA	NA	NA	NA	NA	NA	NA	NA	NA	NA	NA	NA	NA	NA	NA	NA	NA	NA	NA	NA	NA	NA	NA	NA	NA	NA	NA	NA	NA	NA
hsa-miR-4436b-5p	-6.93058	-7.66087	-8.70136	-6.98381	-8.41996	NA	-8.22944	-6.65381	-6.99127	NA	-7.12101	-7.65551	NA	NA	-8.83806	NA	-9.35709	-7.81111	-6.93544	-8.73239	NA	NA	NA	NA	-6.53575	-6.98657	-7.07225	-6.81969	NA	NA	-8.58089	-9.03638	-7.17104	-8.45527	-7.20565	NA	-7.44498	-9.2622	-7.80685	-8.40513	NA	-8.27622	-7.24502	-8.69077	NA	NA	NA	NA	-8.5126
hsa-miR-4437	NA	NA	NA	NA	NA	NA	NA	NA	NA	NA	NA	NA	NA	NA	NA	NA	NA	NA	NA	NA	NA	NA	NA	NA	NA	NA	NA	NA	NA	NA	NA	NA	NA	NA	NA	NA	NA	NA	NA	NA	NA	NA	NA	NA	NA	NA	NA	NA	NA
hsa-miR-4438	NA	NA	NA	NA	NA	NA	NA	NA	NA	NA	NA	NA	NA	NA	NA	NA	NA	NA	NA	NA	NA	NA	NA	NA	NA	NA	NA	NA	NA	NA	NA	NA	NA	NA	NA	NA	NA	NA	NA	NA	NA	NA	NA	NA	NA	NA	NA	NA	NA
hsa-miR-4439	NA	NA	NA	NA	NA	NA	NA	NA	NA	NA	NA	NA	NA	NA	NA	NA	NA	NA	NA	NA	NA	NA	NA	NA	NA	NA	NA	NA	NA	NA	NA	NA	NA	NA	NA	NA	NA	NA	NA	NA	NA	NA	NA	NA	NA	NA	NA	NA	NA
hsa-miR-4440	NA	NA	NA	NA	NA	NA	NA	NA	NA	NA	NA	NA	NA	NA	NA	NA	NA	-8.68194	-7.77366	NA	NA	NA	NA	NA	NA	NA	NA	NA	NA	NA	NA	NA	NA	NA	NA	NA	NA	NA	NA	NA	NA	NA	NA	NA	NA	NA	NA	NA	NA
hsa-miR-4441	NA	NA	NA	NA	NA	NA	NA	NA	NA	NA	NA	NA	NA	NA	NA	NA	NA	NA	NA	NA	NA	NA	NA	NA	NA	NA	NA	NA	NA	NA	NA	NA	NA	NA	NA	NA	NA	NA	NA	NA	NA	NA	NA	NA	NA	NA	NA	NA	NA
hsa-miR-4442	-4.48727	-5.38109	-5.57681	-4.67892	-5.03985	-6.34444	-4.56461	-4.23318	-4.02986	-5.53736	-4.68597	-5.05489	-5.02862	-6.04358	-5.67123	-6.5194	-5.76313	-5.06956	-3.89075	-4.90424	-4.57223	-5.74865	-5.14691	-5.91114	-3.54162	-3.9892	-4.37687	-3.88307	-5.6437	-5.95531	-4.65586	-5.53122	-4.58807	-4.91345	-4.99744	-5.35656	-4.82238	-5.57185	-5.68454	-5.30839	-4.89169	-4.78563	-5.02849	-5.17621	-4.76446	-6.28291	-5.74755	-5.32474	-4.91775
hsa-miR-4443	-1.97196	-2.83577	-2.95682	-2.17142	-2.16314	-3.63595	-2.03607	-2.03905	-1.46699	-3.38426	-2.97255	-2.838	-2.54115	-3.46305	-3.16934	-3.4722	-3.92842	-3.13622	-1.84603	-3.13178	-1.79806	-4.24129	-2.67685	-4.00165	-1.2913	-0.631009	-2.09989	-1.56768	-3.23922	-3.79374	-2.78929	-3.75389	-1.74996	-2.8403	-2.27791	-3.40688	-2.36569	-3.0742	-3.22979	-2.98262	-2.76854	-2.08838	-2.69938	-2.04634	-2.52178	-2.35861	-2.97406	-2.79368	-1.99682
hsa-miR-4444	NA	NA	NA	NA	NA	NA	NA	NA	NA	NA	NA	NA	NA	NA	NA	NA	NA	NA	NA	NA	NA	NA	NA	NA	NA	NA	NA	NA	NA	NA	NA	NA	NA	NA	NA	NA	NA	NA	NA	NA	NA	NA	NA	NA	NA	NA	NA	NA	NA
hsa-miR-4445-3p	NA	NA	NA	NA	NA	NA	NA	NA	NA	NA	NA	NA	NA	NA	NA	NA	NA	NA	NA	NA	NA	NA	NA	NA	NA	NA	NA	NA	NA	NA	NA	NA	NA	NA	NA	NA	NA	NA	NA	NA	NA	NA	NA	NA	NA	NA	NA	NA	NA
hsa-miR-4445-5p	NA	NA	NA	NA	NA	NA	NA	NA	NA	NA	NA	NA	NA	NA	NA	NA	NA	NA	NA	NA	NA	NA	NA	NA	NA	NA	NA	NA	NA	NA	NA	NA	NA	NA	NA	NA	NA	NA	NA	NA	NA	NA	NA	NA	NA	NA	NA	NA	NA
hsa-miR-4446-3p	NA	NA	NA	NA	NA	NA	NA	NA	NA	NA	NA	NA	NA	NA	NA	NA	NA	NA	NA	NA	NA	NA	NA	NA	NA	NA	NA	NA	NA	NA	NA	NA	NA	NA	NA	NA	NA	NA	NA	NA	NA	NA	NA	NA	NA	NA	NA	NA	NA
hsa-miR-4446-5p	NA	NA	NA	NA	NA	NA	NA	NA	NA	NA	NA	NA	NA	NA	NA	NA	NA	NA	NA	NA	NA	NA	NA	NA	NA	NA	NA	NA	NA	NA	NA	NA	NA	NA	NA	NA	NA	NA	NA	NA	NA	NA	NA	NA	NA	NA	NA	NA	NA
hsa-miR-4447	NA	NA	NA	NA	NA	NA	NA	NA	NA	NA	NA	NA	NA	NA	NA	NA	NA	NA	NA	NA	NA	NA	NA	NA	NA	NA	NA	NA	NA	NA	NA	NA	NA	NA	NA	NA	NA	NA	NA	NA	NA	NA	NA	NA	NA	NA	NA	NA	NA
hsa-miR-4448	NA	NA	NA	NA	NA	NA	NA	NA	NA	NA	NA	NA	NA	NA	NA	NA	NA	-7.31728	NA	NA	NA	NA	NA	NA	NA	NA	NA	NA	NA	NA	NA	NA	NA	NA	NA	NA	NA	NA	NA	NA	NA	NA	NA	NA	NA	NA	NA	NA	NA
hsa-miR-4449	-6.4835	-6.38439	-7.09841	-7.07247	-6.47127	-6.93949	-6.91245	-5.78054	-6.73109	-5.70597	-5.1707	-6.48681	-6.54192	-6.40596	-6.74274	-6.98041	-5.60464	-7.87715	-7.20677	-7.14242	-7.35782	-7.59351	-6.80603	-7.44791	-6.10992	-7.55041	-6.54248	-5.35911	-7.37092	-7.05135	-6.89732	-6.92817	-5.05728	-6.46038	-6.9991	-5.82452	-6.72551	-7.86147	-6.61668	-6.9413	-6.68753	-6.59265	-6.32583	-7.29524	-7.55525	-7.38551	-7.07842	-7.16868	-6.43465
hsa-miR-4450	NA	NA	NA	NA	NA	NA	NA	NA	NA	NA	NA	NA	NA	NA	NA	NA	NA	NA	NA	NA	NA	NA	NA	NA	NA	NA	NA	NA	NA	NA	NA	NA	NA	NA	NA	NA	NA	NA	NA	NA	NA	NA	NA	NA	NA	NA	NA	NA	NA
hsa-miR-4451	NA	NA	NA	-8.3223	NA	NA	NA	-6.91331	NA	NA	-6.79521	NA	NA	NA	NA	NA	NA	NA	-8.42645	-7.2269	NA	NA	NA	NA	-6.06181	-8.51324	NA	-8.01273	NA	NA	NA	NA	NA	NA	NA	NA	NA	NA	NA	NA	NA	-8.44592	NA	NA	NA	NA	NA	NA	NA
hsa-miR-4452	NA	NA	NA	NA	NA	NA	NA	NA	NA	NA	NA	NA	NA	NA	NA	NA	NA	NA	NA	NA	NA	NA	NA	NA	NA	NA	NA	NA	NA	NA	NA	NA	NA	NA	NA	NA	NA	NA	NA	NA	NA	NA	NA	NA	NA	NA	NA	NA	NA
hsa-miR-4453	NA	NA	NA	NA	NA	NA	NA	NA	NA	NA	NA	NA	NA	NA	NA	NA	NA	NA	NA	NA	NA	NA	NA	NA	NA	NA	NA	NA	NA	NA	NA	NA	NA	NA	NA	NA	NA	NA	NA	NA	NA	NA	NA	NA	NA	NA	NA	NA	NA
hsa-miR-4454	7.23831	6.87952	6.94557	6.85007	7.03571	6.86894	7.07515	7.41511	7.27487	6.85114	7.13726	6.67132	6.84621	6.75534	6.83591	6.53511	6.14598	6.5572	6.84699	6.53013	6.65175	6.45493	6.60983	6.48867	6.79014	6.85715	7.06709	6.43647	6.46711	6.41111	6.71807	6.53299	6.69451	6.3815	6.90431	6.51579	6.67287	6.35488	6.83019	6.63955	6.64478	6.64191	6.93093	6.64143	6.18017	6.4962	6.69255	6.5649	6.71454
hsa-miR-4455	-5.75351	-6.05144	-7.22192	-5.63051	-6.86892	-8.65078	-6.74377	-5.30774	-6.12593	-6.86801	-6.21881	-6.89743	-6.86074	-7.56446	-7.51823	NA	-6.76417	-5.17039	-4.33011	-6.03022	-5.94358	-7.21048	-6.37647	-7.34491	-4.61268	-4.82122	-5.11398	-5.55258	-6.80517	-7.05533	-5.47511	-7.08578	-5.40803	-5.3885	-5.17844	-7.11754	-5.23675	-6.73054	-6.52418	-7.31088	-5.56915	-6.01072	-6.0852	-7.11375	-5.90028	-8.70667	-7.15923	-7.71106	-5.75853
hsa-miR-4456	NA	NA	NA	NA	NA	NA	NA	NA	NA	NA	NA	NA	NA	NA	NA	NA	NA	NA	NA	NA	NA	NA	NA	NA	NA	NA	NA	NA	NA	NA	NA	NA	NA	NA	NA	NA	NA	NA	NA	NA	NA	NA	NA	NA	NA	NA	NA	NA	NA
hsa-miR-4457	NA	NA	NA	NA	NA	NA	NA	NA	NA	NA	NA	NA	NA	NA	NA	NA	NA	NA	NA	NA	NA	NA	NA	NA	NA	NA	NA	NA	NA	NA	NA	NA	NA	NA	NA	NA	NA	NA	NA	NA	NA	NA	NA	NA	NA	NA	NA	NA	NA
hsa-miR-4458	NA	NA	NA	NA	NA	NA	NA	NA	NA	NA	NA	NA	NA	NA	NA	NA	NA	NA	NA	NA	NA	NA	NA	NA	NA	NA	NA	NA	NA	NA	NA	NA	NA	NA	NA	NA	NA	NA	NA	NA	NA	NA	NA	NA	NA	NA	NA	NA	NA
hsa-miR-4459	0.218011	-0.298962	-0.605418	0.56914	-0.754004	-1.46806	2.24649	-0.23309	1.41051	-0.599345	0.190275	-0.247622	1.72562	-1.07859	-0.86599	-1.22683	-0.6447	-0.613088	2.24794	-0.798173	2.33376	-1.52922	-0.12712	-1.24508	0.366356	2.28537	0.877914	-0.432995	-1.11677	-1.41075	-0.974917	-1.09623	0.258615	0.763518	1.07363	-0.419679	-0.199032	-0.392264	-1.149	-0.698903	0.815078	0.24414	-0.136725	1.0253	-0.577058	-0.859302	0.601316	1.22935	-0.114534
hsa-miR-4460	NA	NA	NA	NA	NA	NA	NA	NA	NA	NA	NA	NA	NA	NA	NA	NA	NA	NA	NA	NA	NA	NA	NA	NA	NA	NA	NA	NA	NA	NA	NA	NA	NA	NA	NA	NA	NA	NA	NA	NA	NA	NA	NA	NA	NA	NA	NA	NA	NA
hsa-miR-4461	NA	NA	NA	NA	NA	NA	NA	NA	NA	NA	NA	NA	NA	NA	NA	NA	NA	NA	NA	NA	NA	NA	NA	NA	NA	NA	NA	NA	NA	NA	NA	NA	NA	NA	NA	NA	NA	NA	NA	NA	NA	NA	NA	NA	NA	NA	NA	NA	NA
hsa-miR-4462	-7.82819	-8.72249	NA	-7.80122	NA	NA	-8.65664	-6.61147	-7.43219	-7.55847	-7.68927	-7.99369	-8.73041	NA	NA	NA	-8.83693	-8.92891	-7.12374	NA	NA	NA	NA	NA	-6.22466	-7.81395	-7.26545	-7.12073	NA	NA	NA	NA	-7.65914	NA	NA	NA	NA	NA	NA	NA	-7.72564	-7.24199	-7.99195	-8.12514	NA	NA	NA	NA	-8.35435
hsa-miR-4463	-5.83557	-6.60098	-6.75272	-5.64239	-5.48088	-7.37881	-5.00345	-5.21912	-4.86769	-5.95444	-5.68537	-5.86581	-5.34416	-6.10628	-6.20371	-6.77311	-6.47718	-6.25858	-4.50556	-6.42776	-4.38087	-6.75789	-5.52582	-6.7049	-5.01371	-4.10956	-5.25226	-5.15984	-5.98709	-7.16361	-5.40103	-6.32607	-5.57246	-6.1473	-5.78221	-5.78515	-5.1418	-6.2217	-6.04225	-6.09762	-5.74318	-5.82103	-6.15343	-5.40746	-5.6151	-6.2018	-6.19451	-5.7038	-5.99531
hsa-miR-4464	NA	NA	NA	NA	NA	NA	NA	NA	NA	NA	NA	NA	NA	NA	NA	NA	NA	NA	NA	NA	NA	NA	NA	NA	NA	NA	NA	NA	NA	NA	NA	NA	NA	NA	NA	NA	NA	NA	NA	NA	NA	NA	NA	NA	NA	NA	NA	NA	NA
hsa-miR-4465	-3.06246	-3.87965	-4.22525	-4.25549	-4.76534	-5.23986	-4.70166	-3.77956	-2.90449	-2.65537	-3.54367	-3.02008	-3.60673	-5.3283	-5.22904	-5.3066	-4.20097	-5.11741	-2.88266	-4.51415	-3.96913	-5.85265	-5.30286	-6.05529	-2.96021	-2.66551	-2.94718	-3.64115	-5.20733	-5.39722	-4.90514	-5.59923	-2.84437	-4.33759	-3.41518	-3.51223	-4.60098	-5.25923	-5.30856	-5.10217	-3.673	-3.04476	-3.52317	-2.86296	-5.04859	-5.13821	-4.78403	-4.76384	-3.51179
hsa-miR-4466	-2.18512	-2.71089	-2.92747	-2.37145	-1.71869	-3.46873	-1.6448	-1.75912	-1.24706	-1.94328	-2.03732	-2.34225	-1.95812	-2.13101	-2.12048	-2.6417	-2.96595	-2.33453	-1.44505	-2.70142	-1.38126	-2.7849	-2.01062	-2.75437	-1.60233	-0.838129	-1.59885	-1.9304	-1.89381	-3.29665	-1.53048	-2.52214	-2.25708	-2.66521	-2.06639	-1.88994	-1.36781	-1.94346	-2.10228	-2.10448	-2.11507	-2.41578	-2.69707	-1.96947	-1.72206	-2.12867	-2.55122	-2.27099	-2.28849
hsa-miR-4467	NA	NA	NA	NA	NA	NA	NA	NA	NA	NA	NA	NA	NA	NA	NA	NA	NA	NA	NA	NA	NA	NA	NA	NA	NA	NA	NA	NA	NA	NA	NA	NA	NA	NA	NA	NA	NA	NA	NA	NA	NA	NA	NA	NA	NA	NA	NA	NA	NA
hsa-miR-4468	NA	NA	NA	NA	NA	NA	NA	NA	NA	NA	NA	NA	NA	NA	NA	NA	NA	NA	NA	NA	NA	NA	NA	NA	-8.38562	NA	NA	NA	NA	NA	NA	NA	NA	NA	NA	NA	NA	NA	NA	NA	NA	NA	NA	NA	NA	NA	NA	NA	NA
hsa-miR-4469	NA	NA	NA	NA	NA	NA	NA	NA	NA	NA	NA	NA	NA	NA	NA	NA	NA	NA	NA	NA	NA	NA	NA	NA	NA	NA	NA	NA	NA	NA	NA	NA	NA	NA	NA	NA	NA	NA	NA	NA	NA	NA	NA	NA	NA	NA	NA	NA	NA
hsa-miR-4470	NA	NA	NA	NA	NA	NA	NA	-8.36054	NA	NA	NA	NA	NA	NA	NA	NA	NA	NA	NA	NA	NA	NA	NA	NA	-7.1038	NA	NA	-7.06446	NA	NA	NA	NA	NA	NA	NA	NA	NA	NA	NA	NA	NA	NA	NA	NA	NA	NA	NA	NA	NA
hsa-miR-4471	NA	NA	NA	NA	NA	NA	NA	NA	NA	NA	NA	NA	NA	NA	NA	NA	NA	NA	NA	NA	NA	NA	NA	NA	NA	NA	NA	NA	NA	NA	NA	NA	NA	NA	NA	NA	NA	NA	NA	NA	NA	NA	NA	NA	NA	NA	NA	NA	NA
hsa-miR-4472	NA	NA	NA	NA	NA	NA	NA	-8.3269	NA	NA	NA	NA	NA	NA	NA	NA	NA	NA	NA	NA	NA	NA	NA	NA	NA	NA	NA	NA	NA	NA	NA	NA	NA	NA	NA	NA	NA	NA	NA	NA	NA	NA	NA	NA	NA	NA	NA	NA	NA
hsa-miR-4473	NA	NA	NA	NA	NA	NA	NA	NA	NA	NA	NA	NA	NA	NA	NA	NA	NA	NA	NA	NA	NA	NA	NA	NA	NA	NA	NA	NA	NA	NA	NA	NA	NA	NA	NA	NA	NA	NA	NA	NA	NA	NA	NA	NA	NA	NA	NA	NA	NA
hsa-miR-4474-3p	NA	NA	NA	NA	NA	NA	NA	NA	NA	NA	NA	NA	NA	NA	NA	NA	NA	NA	NA	NA	NA	NA	NA	NA	NA	NA	NA	NA	NA	NA	NA	NA	NA	NA	NA	NA	NA	NA	NA	NA	NA	NA	NA	NA	NA	NA	NA	NA	NA
hsa-miR-4474-5p	NA	NA	NA	NA	NA	NA	NA	NA	NA	NA	NA	NA	NA	NA	NA	NA	NA	NA	NA	NA	NA	NA	NA	NA	NA	NA	NA	NA	NA	NA	NA	NA	NA	NA	NA	NA	NA	NA	NA	NA	NA	NA	NA	NA	NA	NA	NA	NA	NA
hsa-miR-4475	NA	NA	NA	NA	NA	NA	NA	NA	NA	NA	NA	NA	NA	NA	NA	NA	NA	NA	NA	NA	NA	NA	NA	NA	NA	NA	NA	NA	NA	NA	NA	NA	NA	NA	NA	NA	NA	NA	NA	NA	NA	NA	NA	NA	NA	NA	NA	NA	NA
hsa-miR-4476	NA	NA	NA	NA	NA	NA	-6.98379	NA	-6.01681	NA	-7.14693	-8.7415	-5.93762	NA	NA	NA	NA	NA	-6.11915	NA	-5.24812	NA	NA	NA	-6.29496	-5.37786	-6.96129	-7.09192	NA	NA	NA	NA	-7.0215	-7.53718	-6.51965	NA	-8.56543	NA	NA	NA	-7.39463	NA	NA	-6.87651	NA	NA	NA	-7.19223	NA
hsa-miR-4477a	NA	NA	NA	NA	NA	NA	NA	NA	NA	NA	NA	NA	NA	NA	NA	NA	NA	NA	NA	NA	NA	NA	NA	NA	NA	NA	NA	NA	NA	NA	NA	NA	NA	NA	NA	NA	NA	NA	NA	NA	NA	NA	NA	NA	NA	NA	NA	NA	NA
hsa-miR-4477b	NA	NA	NA	NA	NA	NA	NA	NA	NA	NA	NA	NA	NA	NA	NA	NA	NA	NA	NA	NA	NA	NA	NA	NA	NA	NA	NA	NA	NA	NA	NA	NA	NA	NA	NA	NA	NA	NA	NA	NA	NA	NA	NA	NA	NA	NA	NA	NA	NA
hsa-miR-4478	-6.50289	-7.51689	-8.4081	-6.48266	-8.12004	NA	-4.591	-5.97734	-5.1178	-6.87772	-5.85973	-6.72357	-4.63779	NA	-8.5378	NA	-7.56053	-7.5773	-5.29698	-7.06031	-4.63735	NA	-7.43894	NA	-5.36695	-4.98029	-5.90875	-5.96771	NA	-8.65894	-8.23542	NA	-6.31915	-6.85704	-6.06893	-7.1184	-8.13477	-8.701	NA	-7.27715	-6.57025	-6.36823	-6.88299	-6.41519	-7.48496	NA	-6.01716	-5.45178	-6.96932
hsa-miR-4479	NA	NA	NA	NA	NA	NA	NA	NA	NA	NA	NA	NA	NA	NA	NA	NA	NA	NA	NA	NA	NA	NA	NA	NA	NA	NA	NA	NA	NA	NA	NA	NA	NA	NA	NA	NA	NA	NA	NA	NA	NA	NA	NA	NA	NA	NA	NA	NA	NA
hsa-miR-448	NA	NA	NA	NA	NA	NA	NA	NA	NA	NA	NA	-9.64026	NA	NA	NA	NA	NA	NA	NA	NA	NA	NA	NA	NA	NA	NA	NA	NA	NA	NA	NA	NA	NA	NA	NA	NA	NA	NA	NA	NA	NA	NA	NA	NA	NA	NA	NA	NA	NA
hsa-miR-4480	NA	NA	NA	NA	NA	NA	NA	NA	NA	NA	NA	NA	NA	NA	NA	NA	NA	NA	NA	NA	NA	NA	NA	NA	NA	NA	NA	NA	NA	NA	NA	NA	NA	NA	NA	NA	NA	NA	NA	NA	NA	NA	NA	NA	NA	NA	NA	NA	NA
hsa-miR-4481	NA	NA	NA	NA	NA	NA	-7.73952	-8.09074	-8.16127	NA	NA	NA	-8.29393	NA	NA	NA	NA	NA	-7.84285	NA	-7.61717	NA	NA	NA	-8.09246	-7.95524	NA	NA	NA	NA	NA	NA	NA	NA	-8.46105	NA	NA	NA	NA	NA	NA	NA	NA	NA	NA	NA	NA	NA	NA
hsa-miR-4482-3p	NA	NA	NA	NA	NA	NA	NA	NA	NA	NA	NA	NA	NA	NA	NA	NA	NA	NA	NA	NA	NA	NA	NA	NA	NA	NA	NA	NA	NA	NA	NA	NA	NA	NA	NA	NA	NA	NA	NA	NA	NA	NA	NA	NA	NA	NA	NA	NA	NA
hsa-miR-4482-5p	NA	NA	NA	NA	NA	NA	NA	NA	NA	NA	NA	NA	NA	NA	NA	NA	NA	NA	NA	NA	NA	NA	NA	NA	NA	NA	NA	NA	NA	NA	NA	NA	NA	NA	NA	NA	NA	NA	NA	NA	NA	NA	NA	NA	NA	NA	NA	NA	NA
hsa-miR-4483	NA	NA	NA	NA	NA	NA	NA	-8.31259	NA	NA	NA	NA	NA	NA	NA	NA	NA	NA	NA	NA	NA	NA	NA	NA	NA	NA	NA	NA	NA	NA	NA	NA	NA	NA	NA	NA	NA	NA	NA	NA	NA	NA	NA	NA	NA	NA	NA	NA	NA
hsa-miR-4484	-5.44326	-6.67734	-6.1219	-5.66595	-6.57513	-7.49529	-6.13783	-5.42255	-5.52703	-6.32523	-5.68735	-5.68554	-6.85414	-7.23008	-6.80391	-8.47972	-6.88303	-6.18223	-5.67322	-6.43678	-6.55732	-9.05674	-7.1713	-8.26984	-4.93348	-5.58532	-6.00124	-4.93153	-8.0514	-7.21521	-6.85881	-7.21595	-5.34986	-6.36106	-5.61788	-6.36826	-6.12883	-7.27807	-7.06321	-6.89165	-6.49301	-5.50434	-5.86486	-5.99443	-6.28132	-8.20355	-6.94956	-6.94735	-6.38812
hsa-miR-4485	-4.38589	-5.66053	-4.93887	-5.22313	-5.30817	-6.10719	-3.84445	-6.07706	-5.30214	-5.38974	-3.7296	-4.79107	-4.52474	-5.55854	-4.43179	-6.22431	-5.48004	-5.06279	-4.91397	-5.43279	-4.37654	-6.62412	-6.62277	-6.87176	-3.52259	-4.11656	-4.5015	-5.68544	-5.96666	-6.21156	-5.50487	-6.56127	-4.72758	-4.29107	-3.1214	-4.24071	-5.3274	-5.22543	-5.50311	-4.86464	-4.76096	-5.25001	-3.80654	-4.18747	-6.43896	-5.97573	-4.26221	-5.11183	-5.72126
hsa-miR-4486	-5.91155	-6.81139	-7.12951	-6.69816	-7.0742	-8.17033	-6.83377	-6.47954	-6.20101	-8.63104	-6.73857	-7.37153	-7.68075	-8.63196	-8.71465	-8.80887	NA	-7.58924	-6.27949	-7.03621	-8.3185	NA	-8.75143	NA	-5.89923	-6.3891	-6.86113	-6.50861	NA	-8.76482	-8.13476	NA	-6.55036	-7.06864	-6.71964	-8.63405	-7.06988	-7.73294	-8.69467	-8.14481	-8.56342	-5.94452	-7.1344	-7.28541	-8.19673	-8.41269	-8.56041	-8.62557	-7.16828
hsa-miR-4487	NA	NA	NA	NA	NA	NA	NA	NA	-8.251	NA	NA	NA	NA	NA	NA	NA	NA	NA	NA	NA	NA	NA	NA	NA	-8.30106	NA	NA	-8.89765	NA	NA	NA	NA	NA	NA	NA	NA	NA	NA	NA	NA	NA	NA	NA	NA	NA	NA	NA	NA	NA
hsa-miR-4488	-6.7673	-7.83176	-7.74542	-7.84131	-7.22202	-8.0794	-7.24265	-7.57113	-7.3259	-7.66907	-7.65321	-8.00785	-7.66822	-7.48513	-7.883	-7.34733	-8.52076	-8.75998	-8.20107	-8.45596	-7.19891	-8.15636	-8.2391	-8.13038	-7.92025	-7.59054	-6.989	-7.65767	-7.80068	-8.10122	-7.57351	-8.06251	-6.65101	NA	-7.32868	-7.74529	-6.87219	-7.56975	-7.65472	-7.61123	-7.99381	-7.402	-7.84869	-7.89253	-8.08545	-7.78589	-8.27254	-7.90976	-7.89056
hsa-miR-4489	NA	NA	NA	NA	NA	NA	NA	NA	NA	NA	NA	NA	NA	NA	NA	NA	NA	NA	NA	NA	NA	NA	NA	NA	NA	NA	NA	NA	NA	NA	NA	NA	NA	NA	NA	NA	NA	NA	NA	NA	NA	NA	NA	NA	NA	NA	NA	NA	NA
hsa-miR-4490	NA	NA	NA	NA	NA	NA	NA	NA	NA	NA	NA	NA	NA	NA	NA	NA	NA	NA	NA	NA	NA	NA	NA	NA	NA	NA	NA	NA	NA	NA	NA	NA	NA	NA	NA	NA	NA	NA	NA	NA	NA	NA	NA	NA	NA	NA	NA	NA	NA
hsa-miR-4491	NA	NA	NA	NA	NA	NA	NA	NA	NA	NA	NA	NA	NA	NA	NA	NA	NA	NA	NA	NA	NA	NA	NA	NA	NA	NA	NA	NA	NA	NA	NA	NA	NA	NA	NA	NA	NA	NA	NA	NA	NA	NA	NA	NA	NA	NA	NA	NA	NA
hsa-miR-4492	NA	NA	NA	NA	NA	NA	NA	NA	NA	NA	NA	NA	NA	NA	NA	NA	NA	NA	NA	NA	NA	NA	NA	NA	NA	NA	NA	NA	NA	NA	NA	NA	NA	NA	NA	NA	NA	NA	NA	NA	NA	NA	NA	NA	NA	NA	NA	NA	NA
hsa-miR-4493	NA	NA	NA	NA	NA	NA	NA	NA	NA	NA	NA	NA	NA	NA	NA	NA	NA	NA	NA	NA	NA	NA	NA	NA	NA	NA	NA	NA	NA	NA	NA	NA	NA	NA	NA	NA	NA	NA	NA	NA	NA	NA	NA	NA	NA	NA	NA	NA	NA
hsa-miR-4494	NA	NA	NA	NA	NA	NA	NA	NA	NA	NA	NA	NA	NA	NA	NA	NA	NA	NA	NA	NA	NA	NA	NA	NA	NA	NA	NA	NA	NA	NA	NA	NA	NA	NA	NA	NA	NA	NA	NA	NA	NA	NA	NA	NA	NA	NA	NA	NA	NA
hsa-miR-4495	NA	NA	NA	NA	NA	NA	NA	NA	NA	NA	NA	NA	NA	NA	NA	NA	NA	NA	NA	NA	NA	NA	NA	NA	NA	NA	NA	NA	NA	NA	NA	NA	NA	NA	NA	NA	NA	NA	NA	NA	NA	NA	NA	NA	NA	NA	NA	NA	NA
hsa-miR-4496	-6.8993	NA	NA	-7.6398	-8.18614	NA	-6.92041	-6.66184	-6.22912	NA	-7.19043	-8.26405	-6.96533	NA	NA	NA	-8.10646	-9.25087	-6.58541	NA	-6.56363	NA	NA	NA	-5.98437	-6.43927	-7.78491	-6.51963	NA	NA	NA	NA	-9.0595	NA	-8.10069	NA	NA	NA	NA	NA	NA	-7.17446	-9.10806	-8.38611	NA	NA	NA	-7.64559	NA
hsa-miR-4497	-3.04716	-3.85609	-3.91344	-2.97626	-3.69217	-3.85405	-3.53844	-3.28611	-2.83278	-3.52901	-3.3543	-3.83041	-3.62665	-3.74963	-3.87753	-3.91776	-5.09794	-4.56738	-2.69212	-4.60523	-3.58374	-4.05104	-3.7261	-4.42576	-3.72571	-3.3163	-3.54178	-4.10657	-3.50834	-4.39611	-3.12559	-3.57112	-3.70869	-3.97891	-3.28332	-3.70411	-3.44614	-3.73982	-3.77971	-3.77179	-3.50689	-3.59675	-4.1281	-3.45684	-3.71835	-3.85171	-4.05408	-4.10486	-3.76674
hsa-miR-4498	NA	NA	NA	NA	NA	NA	NA	NA	NA	NA	NA	NA	NA	NA	NA	NA	NA	NA	NA	NA	NA	NA	NA	NA	NA	NA	NA	NA	NA	NA	NA	NA	NA	NA	NA	NA	NA	NA	NA	NA	NA	NA	NA	NA	NA	NA	NA	NA	NA
hsa-miR-4499	-4.44733	-5.39412	-5.80536	-4.98486	-5.24893	-6.51149	-4.79149	-4.68945	-4.3781	-5.94232	-5.23008	-5.41209	-5.25592	-6.29461	-6.17121	-6.67446	-6.43265	-5.94986	-4.48228	-5.6791	-4.84854	-7.03651	-6.00138	-6.78126	-4.04942	-4.21783	-5.09504	-4.46863	-6.43755	-6.54041	-5.4546	-6.30688	-4.99374	-5.4332	-5.10117	-5.56895	-5.1706	-5.93573	-6.20117	-5.55848	-5.52056	-5.17155	-5.45849	-5.21112	-5.28702	-6.60101	-6.13204	-5.64623	-5.43839
hsa-miR-449a	NA	NA	NA	NA	NA	NA	NA	NA	NA	NA	-8.63098	-6.15704	NA	NA	NA	NA	NA	NA	NA	NA	NA	NA	NA	NA	NA	NA	NA	-8.48465	NA	NA	NA	NA	NA	NA	NA	-5.98197	NA	NA	NA	NA	NA	NA	NA	NA	NA	NA	NA	NA	NA
hsa-miR-449b-3p	NA	NA	NA	NA	NA	NA	NA	NA	NA	NA	NA	NA	NA	NA	NA	NA	NA	NA	NA	NA	NA	NA	NA	NA	NA	NA	NA	NA	NA	NA	NA	NA	NA	NA	NA	NA	NA	NA	NA	NA	NA	NA	NA	NA	NA	NA	NA	NA	NA
hsa-miR-449b-5p	NA	NA	NA	NA	NA	NA	NA	NA	NA	NA	NA	NA	NA	NA	NA	NA	NA	NA	NA	NA	NA	NA	NA	NA	NA	NA	NA	NA	NA	NA	NA	NA	NA	NA	NA	NA	NA	NA	NA	NA	NA	NA	NA	NA	NA	NA	NA	NA	NA
hsa-miR-449c-3p	NA	NA	NA	NA	NA	NA	NA	NA	NA	NA	NA	NA	NA	NA	NA	NA	NA	NA	NA	NA	NA	NA	NA	NA	NA	NA	NA	NA	NA	NA	NA	NA	NA	NA	NA	NA	NA	NA	NA	NA	NA	NA	NA	NA	NA	NA	NA	NA	NA
hsa-miR-449c-5p	NA	NA	NA	NA	NA	NA	NA	NA	NA	NA	NA	NA	NA	NA	NA	NA	NA	NA	NA	NA	NA	NA	NA	NA	NA	NA	NA	NA	NA	NA	NA	NA	NA	NA	NA	NA	NA	NA	NA	NA	NA	NA	NA	NA	NA	NA	NA	NA	NA
hsa-miR-4500	NA	NA	NA	NA	NA	NA	NA	NA	NA	NA	NA	NA	NA	NA	NA	NA	NA	NA	NA	NA	NA	NA	NA	NA	NA	NA	NA	NA	NA	NA	NA	NA	NA	NA	NA	NA	NA	NA	NA	NA	NA	NA	NA	NA	NA	NA	NA	NA	NA
hsa-miR-4501	NA	NA	NA	NA	NA	NA	NA	NA	NA	NA	NA	NA	NA	NA	NA	NA	NA	NA	NA	NA	NA	NA	NA	NA	NA	NA	NA	NA	NA	NA	NA	NA	NA	NA	NA	NA	NA	NA	NA	NA	NA	NA	NA	NA	NA	NA	NA	NA	NA
hsa-miR-4502	NA	NA	NA	NA	NA	NA	NA	NA	NA	NA	NA	NA	NA	NA	NA	NA	NA	NA	NA	NA	NA	NA	NA	NA	NA	NA	NA	NA	NA	NA	NA	NA	NA	NA	NA	NA	NA	NA	NA	NA	NA	NA	NA	NA	NA	NA	NA	NA	NA
hsa-miR-4503	NA	NA	NA	NA	NA	NA	NA	NA	NA	NA	NA	NA	NA	NA	NA	NA	NA	NA	NA	NA	NA	NA	NA	NA	NA	NA	NA	NA	NA	NA	NA	NA	NA	NA	NA	NA	NA	NA	NA	NA	NA	NA	NA	NA	NA	NA	NA	NA	NA
hsa-miR-4504	NA	NA	NA	NA	NA	NA	NA	NA	NA	NA	NA	NA	NA	NA	NA	NA	NA	NA	NA	NA	NA	NA	NA	NA	NA	NA	NA	NA	NA	NA	NA	NA	NA	NA	NA	NA	NA	NA	NA	NA	NA	NA	NA	NA	NA	NA	NA	NA	NA
hsa-miR-4505	-1.27189	-2.02738	-2.12212	-1.9258	-1.83183	-2.73536	-1.62512	-1.74075	-1.52735	-2.59663	-2.21319	-2.66033	-2.17406	-2.934	-2.82797	-3.16006	-2.92106	-2.19301	-1.39415	-2.2092	-1.65895	-2.90594	-2.14419	-2.92817	-0.905241	-0.867686	-1.7303	-2.21755	-2.28669	-3.16186	-1.85675	-2.8555	-1.99895	-1.98662	-1.43236	-2.07907	-1.55752	-2.34263	-2.11031	-2.33891	-2.03553	-1.47468	-2.41365	-1.77077	-2.08437	-2.5915	-2.55058	-2.47045	-2.05019
hsa-miR-4506	NA	NA	NA	NA	NA	NA	NA	NA	NA	NA	NA	NA	NA	NA	NA	NA	NA	NA	NA	NA	NA	NA	NA	NA	-8.28726	NA	NA	NA	NA	NA	NA	NA	NA	NA	NA	NA	NA	NA	NA	NA	NA	NA	NA	NA	NA	NA	NA	NA	NA
hsa-miR-4507	-2.04151	-2.90807	-2.86886	-2.64446	-2.72719	-3.61207	-2.55321	-2.36777	-2.42269	-3.52827	-2.95047	-3.61597	-3.05181	-3.74182	-3.59425	-3.97126	-4.11442	-3.25467	-2.29414	-3.14384	-2.62885	-4.21671	-3.18322	-3.90089	-2.02143	-1.82258	-2.62797	-3.05792	-3.4712	-3.87852	-2.89303	-3.69331	-2.83043	-2.97692	-2.4271	-3.10117	-2.6373	-3.2779	-3.22293	-3.13691	-3.07463	-2.40452	-3.17634	-2.66057	-3.09846	-3.52028	-3.49254	-3.31532	-2.95307
hsa-miR-4508	-8.09601	-8.65337	NA	NA	-8.67288	NA	NA	NA	NA	NA	NA	NA	-8.58899	NA	NA	NA	NA	NA	NA	NA	NA	NA	NA	NA	NA	-8.37064	NA	NA	NA	NA	NA	NA	NA	NA	-8.43248	NA	-8.50965	NA	NA	NA	NA	NA	NA	-8.88929	NA	NA	NA	NA	NA
hsa-miR-4509	NA	NA	NA	NA	NA	NA	NA	NA	NA	NA	NA	NA	NA	NA	NA	NA	NA	NA	NA	NA	NA	NA	NA	NA	NA	NA	NA	NA	NA	NA	NA	NA	NA	NA	NA	NA	NA	NA	NA	NA	NA	NA	NA	NA	NA	NA	NA	NA	NA
hsa-miR-450a-3p	NA	NA	NA	NA	NA	NA	NA	NA	NA	NA	NA	NA	NA	NA	NA	NA	NA	NA	NA	NA	NA	NA	NA	NA	NA	NA	NA	NA	NA	NA	NA	NA	NA	NA	NA	NA	NA	NA	NA	NA	NA	NA	NA	NA	NA	NA	NA	NA	NA
hsa-miR-450a-5p	-5.07904	-6.28231	-4.6428	-6.34109	-8.38878	-7.30003	NA	-6.78619	-5.53251	-6.14756	-5.66146	-4.77895	-8.38909	-7.40953	-8.35454	-8.56783	-5.71687	-6.58338	-5.7828	-5.8877	NA	NA	NA	NA	-6.31796	-5.23864	-4.79435	-5.44737	NA	-7.79328	-8.7295	NA	-6.19361	-6.26657	-6.7836	-7.11588	NA	-7.0359	NA	-8.56752	-6.13404	-6.14855	-6.09885	-5.54166	NA	NA	-8.7859	-8.80317	-4.79604
hsa-miR-450b-3p	NA	NA	NA	NA	NA	NA	NA	NA	NA	NA	NA	NA	NA	NA	NA	NA	NA	NA	NA	NA	NA	NA	NA	NA	NA	NA	NA	NA	NA	NA	NA	NA	NA	NA	NA	NA	NA	NA	NA	NA	NA	NA	NA	NA	NA	NA	NA	NA	NA
hsa-miR-450b-5p	NA	NA	NA	NA	NA	NA	NA	NA	NA	NA	NA	NA	NA	NA	NA	NA	NA	NA	NA	NA	NA	NA	NA	NA	NA	NA	NA	NA	NA	NA	NA	NA	NA	NA	NA	NA	NA	NA	NA	NA	NA	NA	NA	NA	NA	NA	NA	NA	NA
hsa-miR-4510	NA	NA	NA	NA	NA	NA	NA	NA	NA	NA	NA	NA	NA	NA	NA	NA	NA	NA	NA	NA	NA	NA	NA	NA	NA	NA	NA	NA	NA	NA	NA	NA	NA	NA	NA	NA	NA	NA	NA	NA	NA	NA	NA	NA	NA	NA	NA	NA	NA
hsa-miR-4511	NA	NA	NA	NA	NA	NA	NA	NA	NA	NA	NA	NA	NA	NA	NA	NA	NA	NA	NA	NA	NA	NA	NA	NA	NA	NA	NA	NA	NA	NA	NA	NA	NA	NA	NA	NA	NA	NA	NA	NA	NA	NA	NA	NA	NA	NA	NA	NA	NA
hsa-miR-4512	NA	NA	NA	NA	NA	NA	NA	NA	NA	NA	NA	NA	NA	NA	NA	NA	NA	NA	NA	NA	NA	NA	NA	NA	NA	NA	NA	NA	NA	NA	NA	NA	NA	NA	NA	NA	NA	NA	NA	NA	NA	NA	NA	NA	NA	NA	NA	NA	NA
hsa-miR-4513	-7.77325	NA	NA	-8.19854	NA	NA	-8.22788	-7.46137	-7.48558	NA	-8.08196	NA	NA	NA	NA	NA	NA	NA	-7.09115	NA	NA	NA	NA	NA	-6.22242	-7.10998	NA	-6.39633	NA	NA	NA	NA	-7.75503	NA	NA	NA	NA	NA	NA	NA	NA	-8.27739	NA	NA	-8.52635	NA	NA	NA	NA
hsa-miR-4514	NA	NA	NA	NA	NA	NA	NA	NA	NA	NA	NA	NA	NA	NA	NA	NA	NA	NA	-8.45454	NA	NA	NA	NA	NA	-8.12752	NA	NA	-7.4613	NA	NA	NA	NA	NA	NA	NA	NA	NA	NA	NA	NA	NA	NA	NA	NA	NA	NA	NA	NA	NA
hsa-miR-4515	-6.78795	-7.48232	-7.50829	-6.92994	-7.26611	NA	-6.8231	-6.4689	-6.01127	-7.20526	-6.66842	-7.11457	-6.74783	-7.65409	-7.46633	-8.37079	-7.71702	-7.26039	-6.15374	-7.00016	-6.468	-8.87564	-7.13638	-7.83112	-6.01297	-5.87687	-6.26123	-6.5303	-7.25818	-7.40299	-6.86979	-7.29117	-6.56185	-7.27153	-6.78453	-7.11254	-6.69075	-7.42944	-7.31339	-7.34905	-6.89089	-6.60234	-6.78221	-6.96844	-6.99523	-7.45113	-7.29094	-7.33061	-6.70813
hsa-miR-4516	2.76808	2.04029	1.77757	3.75167	4.2413	1.5941	3.67444	3.61308	4.4674	2.75943	2.8992	2.19085	2.88446	3.32644	2.91335	2.73049	1.21219	3.93488	4.94248	1.94463	3.64323	2.77461	4.17102	2.3459	2.68329	4.65262	3.88942	2.61252	3.59584	1.48563	4.25658	2.79881	2.68336	3.23861	3.06108	2.91256	4.63933	3.11544	3.48469	3.01709	3.13122	2.86738	2.03836	2.41405	3.57344	3.36819	2.25854	2.82265	2.7434
hsa-miR-4517	NA	NA	NA	NA	NA	NA	NA	NA	NA	NA	NA	NA	NA	NA	NA	NA	NA	NA	NA	NA	NA	NA	NA	NA	NA	NA	NA	NA	NA	NA	NA	NA	NA	NA	NA	NA	NA	NA	NA	NA	NA	NA	NA	NA	NA	NA	NA	NA	NA
hsa-miR-4518	NA	NA	NA	NA	NA	NA	NA	NA	NA	NA	NA	NA	NA	NA	NA	NA	NA	NA	NA	NA	NA	NA	NA	NA	NA	NA	NA	NA	NA	NA	NA	NA	NA	NA	NA	NA	NA	NA	NA	NA	NA	NA	NA	NA	NA	NA	NA	NA	NA
hsa-miR-4519	NA	NA	NA	NA	NA	NA	NA	NA	NA	NA	NA	NA	NA	NA	NA	NA	NA	NA	NA	NA	NA	NA	NA	NA	NA	NA	NA	NA	NA	NA	NA	NA	NA	NA	NA	NA	NA	NA	NA	NA	NA	NA	NA	NA	NA	NA	NA	NA	NA
hsa-miR-451a	1.62846	0.0434084	0.488857	2.39554	4.09743	1.92854	3.68665	1.22517	3.31381	1.2324	1.31133	1.73621	2.67504	2.61837	2.08646	2.23706	-0.548084	2.77654	2.23245	0.790747	4.43414	3.82745	1.24319	2.3121	2.16078	3.17855	1.22639	1.68504	1.58111	1.23361	0.282613	3.01968	1.97758	1.35416	1.97389	-1.37919	2.7772	3.43647	2.57182	4.38783	2.12701	1.60814	1.58602	1.23036	2.03928	4.76951	3.60261	3.9244	0.863437
hsa-miR-451b	NA	NA	NA	NA	NA	NA	NA	NA	NA	NA	NA	NA	NA	NA	NA	NA	NA	NA	-7.09363	NA	NA	NA	NA	NA	NA	NA	NA	NA	NA	NA	NA	NA	NA	NA	NA	NA	NA	NA	NA	NA	NA	NA	NA	NA	NA	NA	NA	NA	NA
hsa-miR-452-3p	NA	NA	NA	NA	NA	NA	NA	NA	NA	NA	NA	NA	NA	NA	NA	NA	NA	NA	NA	NA	NA	NA	NA	NA	NA	NA	NA	NA	NA	NA	NA	NA	NA	NA	NA	NA	NA	NA	NA	NA	NA	NA	NA	NA	NA	NA	NA	NA	NA
hsa-miR-452-5p	-5.07248	-5.07698	-4.25638	-5.52821	-5.52233	-5.5397	-5.00998	-4.97204	-5.25963	-5.04937	-4.06891	-3.52728	-5.39481	-5.23727	-5.13886	-5.43746	-6.56432	-5.18727	-5.69234	-5.00402	-5.99892	-5.63096	-5.0871	-5.91953	-4.15185	-3.08411	-4.35632	-4.82633	-5.70661	-6.02	-4.98808	-5.63602	-4.83521	-4.6421	-4.11545	NA	-5.41943	-5.6973	-5.08271	-5.81454	-5.10273	-5.40798	-5.04118	-5.82103	-5.76624	-5.65623	-5.57759	-5.27177	-4.99845
hsa-miR-4520a-3p	NA	NA	NA	NA	NA	NA	NA	NA	NA	NA	NA	NA	NA	NA	NA	NA	NA	NA	NA	NA	NA	NA	NA	NA	NA	NA	NA	NA	NA	NA	NA	NA	NA	NA	NA	NA	NA	NA	NA	NA	NA	NA	NA	NA	NA	NA	NA	NA	NA
hsa-miR-4520a-5p	NA	NA	NA	NA	NA	NA	NA	NA	NA	NA	NA	NA	NA	NA	NA	NA	NA	NA	NA	NA	NA	NA	NA	NA	NA	NA	NA	NA	NA	NA	NA	NA	NA	NA	NA	NA	NA	NA	NA	NA	NA	NA	NA	NA	NA	NA	NA	NA	NA
hsa-miR-4520b-3p	NA	NA	NA	NA	NA	NA	NA	NA	NA	NA	NA	NA	NA	NA	NA	NA	NA	NA	NA	NA	NA	NA	NA	NA	NA	NA	NA	NA	NA	NA	NA	NA	NA	NA	NA	NA	NA	NA	NA	NA	NA	NA	NA	NA	NA	NA	NA	NA	NA
hsa-miR-4521	NA	NA	NA	NA	NA	NA	NA	NA	NA	NA	NA	NA	NA	NA	NA	NA	NA	NA	NA	NA	NA	NA	NA	NA	NA	NA	NA	NA	NA	NA	NA	NA	NA	NA	NA	NA	NA	NA	NA	NA	NA	NA	NA	NA	NA	NA	NA	NA	NA
hsa-miR-4522	NA	NA	NA	NA	NA	NA	NA	NA	NA	NA	NA	NA	NA	NA	NA	NA	NA	NA	NA	NA	NA	NA	NA	NA	NA	NA	NA	NA	NA	NA	NA	NA	NA	NA	NA	NA	NA	NA	NA	NA	NA	NA	NA	NA	NA	NA	NA	NA	NA
hsa-miR-4523	NA	NA	NA	NA	NA	NA	NA	NA	NA	NA	NA	NA	NA	NA	NA	NA	NA	NA	NA	NA	NA	NA	NA	NA	NA	NA	NA	NA	NA	NA	NA	NA	NA	NA	NA	NA	NA	NA	NA	NA	NA	NA	NA	NA	NA	NA	NA	NA	NA
hsa-miR-4524a-3p	NA	NA	NA	NA	NA	NA	NA	NA	NA	NA	NA	NA	NA	NA	NA	NA	NA	NA	NA	NA	NA	NA	NA	NA	NA	NA	NA	NA	NA	NA	NA	NA	NA	NA	NA	NA	NA	NA	NA	NA	NA	NA	NA	NA	NA	NA	NA	NA	NA
hsa-miR-4524a-5p	NA	NA	NA	NA	NA	NA	NA	NA	NA	NA	NA	NA	NA	NA	NA	NA	NA	NA	NA	NA	NA	NA	NA	NA	NA	NA	NA	NA	NA	NA	NA	NA	NA	NA	NA	NA	NA	NA	NA	NA	NA	NA	NA	NA	NA	NA	NA	NA	NA
hsa-miR-4524b-3p	NA	NA	NA	NA	NA	NA	NA	NA	NA	NA	NA	NA	NA	NA	NA	NA	NA	NA	NA	NA	NA	NA	NA	NA	NA	NA	NA	NA	NA	NA	NA	NA	NA	NA	NA	NA	NA	NA	NA	NA	NA	NA	NA	NA	NA	NA	NA	NA	NA
hsa-miR-4524b-5p	NA	NA	NA	NA	NA	NA	NA	NA	NA	NA	NA	NA	NA	NA	NA	NA	NA	NA	NA	NA	NA	NA	NA	NA	NA	NA	NA	NA	NA	NA	NA	NA	NA	NA	NA	NA	NA	NA	NA	NA	NA	NA	NA	NA	NA	NA	NA	NA	NA
hsa-miR-4525	NA	NA	NA	NA	NA	NA	NA	NA	NA	NA	NA	NA	NA	NA	NA	NA	NA	NA	NA	NA	NA	NA	NA	NA	NA	NA	NA	NA	NA	NA	NA	NA	NA	NA	NA	NA	NA	NA	NA	NA	NA	NA	NA	NA	NA	NA	NA	NA	NA
hsa-miR-4526	NA	NA	NA	NA	NA	NA	NA	NA	NA	NA	NA	NA	NA	NA	NA	NA	NA	NA	NA	NA	NA	NA	NA	NA	NA	NA	NA	NA	NA	NA	NA	NA	NA	NA	NA	NA	NA	NA	NA	NA	NA	NA	NA	NA	NA	NA	NA	NA	NA
hsa-miR-4527	NA	NA	NA	NA	NA	NA	NA	NA	NA	NA	NA	NA	NA	NA	NA	NA	NA	NA	NA	NA	NA	NA	NA	NA	NA	NA	NA	NA	NA	NA	NA	NA	NA	NA	NA	NA	NA	NA	NA	NA	NA	NA	NA	NA	NA	NA	NA	NA	NA
hsa-miR-4528	NA	NA	NA	NA	NA	NA	NA	NA	NA	NA	NA	NA	NA	NA	NA	NA	NA	NA	NA	NA	NA	NA	NA	NA	NA	NA	NA	NA	NA	NA	NA	NA	NA	NA	NA	NA	NA	NA	NA	NA	NA	NA	NA	NA	NA	NA	NA	NA	NA
hsa-miR-4529-3p	NA	NA	NA	NA	NA	NA	NA	NA	NA	NA	NA	NA	NA	NA	NA	NA	NA	NA	NA	NA	NA	NA	NA	NA	NA	NA	NA	NA	NA	NA	NA	NA	NA	NA	NA	NA	NA	NA	NA	NA	NA	NA	NA	NA	NA	NA	NA	NA	NA
hsa-miR-4529-5p	NA	NA	NA	NA	NA	NA	NA	NA	NA	NA	NA	NA	NA	NA	NA	NA	NA	NA	NA	NA	NA	NA	NA	NA	NA	NA	NA	NA	NA	NA	NA	NA	NA	NA	NA	NA	NA	NA	NA	NA	NA	NA	NA	NA	NA	NA	NA	NA	NA
hsa-miR-4530	-0.035265	-0.671954	-0.997899	-0.707134	-0.825476	-1.62148	-0.599869	-0.54147	0.105937	-0.926329	-0.528115	-0.603203	-0.726833	-1.52502	-1.46356	-1.76303	-1.70052	-0.969442	-0.183248	-1.09231	-0.65471	-1.5346	-1.08888	-1.92623	-0.0994205	0.186811	-0.405742	-1.01263	-1.33333	-2.0491	-0.985005	-1.80612	-0.370729	-0.823434	-0.160649	-0.573214	-0.514438	-1.13756	-1.11078	-0.970097	-0.706342	-0.476515	-0.887377	-0.223386	-1.03816	-1.36273	-1.47452	-1.25552	-0.744869
hsa-miR-4531	NA	NA	NA	NA	NA	NA	NA	NA	NA	NA	NA	NA	NA	NA	NA	NA	NA	NA	NA	NA	NA	NA	NA	NA	NA	NA	NA	NA	NA	NA	NA	NA	NA	NA	NA	NA	NA	NA	NA	NA	NA	NA	NA	NA	NA	NA	NA	NA	NA
hsa-miR-4532	-3.61387	-4.40724	-4.50244	-4.00565	-4.14845	-4.88599	-3.71971	-3.75053	-3.86488	-4.48316	-4.51191	-4.83056	-4.29882	-4.09112	-4.68661	-4.31373	-5.56082	-4.85979	-4.05124	-5.12071	-3.83357	-5.00018	-4.54459	-4.85182	-4.33686	-3.67576	-3.95169	-4.75844	-4.28435	-5.06739	-4.12268	-4.68128	-4.46225	-4.65205	-4.20213	-4.70563	-3.67919	-4.14879	-4.34136	-4.21228	-4.4945	-4.26273	-4.89097	-4.39918	-4.37618	-4.43818	-4.84415	-4.58885	-4.72844
hsa-miR-4533	NA	NA	NA	NA	NA	NA	NA	NA	NA	NA	NA	NA	NA	NA	NA	NA	NA	NA	NA	NA	NA	NA	NA	NA	NA	NA	NA	NA	NA	NA	NA	NA	NA	NA	NA	NA	NA	NA	NA	NA	NA	NA	NA	NA	NA	NA	NA	NA	NA
hsa-miR-4534	-4.89199	-6.4839	-6.64952	-4.81846	-4.89682	-7.68856	-4.59382	-4.25362	-3.61448	-6.0927	-5.04949	-5.81053	-4.27659	-5.84916	-5.87215	-7.07544	-7.02834	-4.57081	-2.91142	-5.63856	-3.45124	-7.18144	-4.52592	-7.04635	-3.27429	-3.32395	-4.17674	-4.19215	-5.4566	-6.17026	-4.77449	-6.1232	-4.23762	-5.00366	-4.90177	-6.5091	-4.23434	-6.34876	-5.17054	-5.22569	-5.12392	-4.67383	-5.95573	-4.70993	-3.96488	-5.79678	-6.17434	-5.07298	-4.30691
hsa-miR-4535	-7.03572	NA	NA	-7.16545	NA	NA	-8.33246	-6.54507	-7.02229	NA	-7.39274	NA	NA	NA	NA	NA	NA	NA	-6.92274	NA	NA	NA	NA	NA	-6.22257	-7.29956	NA	-6.24679	NA	NA	NA	NA	-7.13345	NA	NA	NA	NA	NA	NA	NA	NA	NA	-8.55023	NA	-8.62497	NA	NA	NA	NA
hsa-miR-4536-3p	NA	NA	NA	NA	NA	NA	NA	NA	NA	NA	NA	NA	NA	NA	NA	NA	NA	NA	NA	NA	NA	NA	NA	NA	NA	NA	NA	NA	NA	NA	NA	NA	NA	NA	NA	NA	NA	NA	NA	NA	NA	NA	NA	NA	NA	NA	NA	NA	NA
hsa-miR-4536-5p	NA	NA	NA	NA	NA	NA	NA	NA	NA	NA	NA	NA	NA	NA	NA	NA	NA	NA	NA	NA	NA	NA	NA	NA	NA	NA	NA	NA	NA	NA	NA	NA	NA	NA	NA	NA	NA	NA	NA	NA	NA	NA	NA	NA	NA	NA	NA	NA	NA
hsa-miR-4537	NA	NA	NA	NA	NA	NA	NA	NA	NA	NA	NA	NA	NA	NA	NA	NA	NA	NA	NA	NA	NA	NA	NA	NA	NA	NA	NA	NA	NA	NA	NA	NA	NA	NA	NA	NA	NA	NA	NA	NA	NA	NA	NA	NA	NA	NA	NA	NA	NA
hsa-miR-4538	NA	NA	NA	-8.44035	-8.59739	NA	NA	-6.06537	NA	NA	-7.3763	NA	NA	NA	NA	NA	NA	NA	-8.3798	NA	NA	NA	NA	NA	-6.46422	NA	NA	-7.65001	NA	NA	NA	NA	NA	NA	NA	NA	NA	NA	NA	NA	NA	NA	NA	NA	NA	NA	NA	NA	NA
hsa-miR-4539	-6.79616	NA	NA	-7.48991	-7.67563	NA	-7.79573	-5.58691	-6.6297	NA	-6.79096	-8.4378	-8.24125	NA	-8.41709	NA	NA	NA	-6.63685	-8.61055	-8.36644	NA	NA	NA	-5.54172	-6.74039	NA	-6.14191	NA	NA	-8.51398	NA	-6.94707	NA	NA	-8.62447	-8.05562	NA	NA	-8.2154	-8.55221	-8.10569	-7.38854	NA	-8.19666	NA	NA	NA	-8.49023
hsa-miR-454-3p	-4.91167	-5.42109	-5.15721	-5.20456	-5.36934	-5.47267	-5.24785	-4.74702	-5.02768	-4.57665	-4.40547	-3.37875	-5.44432	-5.20781	-5.49652	-5.69895	-4.79339	-5.01264	-4.88028	-4.4102	-5.44101	-5.68475	-5.64699	-5.78983	-4.67162	-4.62775	-4.50999	-3.26099	-5.89833	-5.8711	-5.57463	-5.73604	-4.83662	-5.46301	-4.3787	-4.42167	-5.54812	-5.1913	-5.61423	-5.15958	-4.90324	-4.93102	-4.85677	-4.96506	-5.82915	-5.52754	-5.52387	-5.2666	-5.02865
hsa-miR-454-5p	NA	NA	NA	NA	NA	NA	NA	NA	NA	-9.67864	NA	-8.2232	NA	NA	NA	NA	NA	NA	NA	NA	NA	NA	NA	NA	NA	NA	NA	-8.31571	NA	NA	NA	NA	-9.33341	NA	-9.43967	NA	NA	NA	NA	NA	-9.20557	NA	NA	NA	NA	NA	NA	NA	NA
hsa-miR-4540	NA	NA	NA	NA	NA	NA	NA	NA	NA	NA	NA	NA	NA	NA	NA	NA	NA	NA	NA	NA	NA	NA	NA	NA	NA	NA	NA	NA	NA	NA	NA	NA	NA	NA	NA	NA	NA	NA	NA	NA	NA	NA	NA	NA	NA	NA	NA	NA	NA
hsa-miR-455-3p	-2.13508	-2.67107	-2.20387	-3.1706	-4.71137	-4.38914	-4.7844	-4.064	-1.74926	-3.43675	-2.99652	-3.58747	-4.33942	-4.46924	-4.51887	-5.1142	-3.77756	-3.64049	-2.2639	-2.2131	-4.71742	-5.18431	-4.48457	-4.74344	-3.88528	-2.51465	-1.44595	-3.71517	-4.90877	-4.88563	-4.40448	-4.4103	-3.14243	-2.7209	-2.48808	-3.90936	-4.47275	-4.58678	-4.9076	-4.53915	-3.51677	-2.18157	-1.15765	-2.42548	-4.64057	-5.53096	-4.42648	-4.86234	-1.93749
hsa-miR-455-5p	-4.28396	-4.71007	-3.93541	-5.21131	-6.15114	-6.2392	-6.22415	-5.84203	-3.88786	-5.25573	-4.65244	-5.47948	-5.94746	-6.11335	-6.06064	-6.44145	-4.87168	-5.37555	-3.62442	-3.88613	-6.23696	-6.20615	-5.8525	-6.07766	-5.52836	-4.01157	-3.34088	-5.33523	-6.47107	-5.94071	-5.78978	-5.96049	-4.8083	-4.16098	-4.39809	-5.12329	-5.853	-5.74736	-5.9482	-5.9498	-5.53937	-3.84028	-2.8749	-4.2082	-5.98181	-6.69294	-5.83422	-6.16341	-3.78668
hsa-miR-4632	NA	NA	NA	NA	NA	NA	NA	NA	NA	NA	NA	NA	NA	NA	NA	NA	NA	NA	NA	NA	NA	NA	NA	NA	NA	NA	NA	NA	NA	NA	NA	NA	NA	NA	NA	NA	NA	NA	NA	NA	NA	NA	NA	NA	NA	NA	NA	NA	NA
hsa-miR-4633-3p	NA	NA	NA	NA	NA	NA	NA	NA	NA	NA	NA	NA	NA	NA	NA	NA	NA	NA	NA	NA	NA	NA	NA	NA	NA	NA	NA	NA	NA	NA	NA	NA	NA	NA	NA	NA	NA	NA	NA	NA	NA	NA	NA	NA	NA	NA	NA	NA	NA
hsa-miR-4633-5p	NA	NA	NA	NA	NA	NA	NA	NA	NA	NA	NA	NA	NA	NA	NA	NA	NA	-8.1739	-8.31899	-8.44919	NA	NA	NA	NA	-7.76367	-8.55081	-8.08678	-8.23452	NA	NA	NA	NA	NA	NA	NA	NA	NA	NA	NA	NA	NA	-8.03487	-8.24545	NA	NA	NA	NA	NA	NA
hsa-miR-4634	-2.42317	-3.42976	-4.04971	-2.38158	-1.60775	-4.40128	-1.85687	-1.90859	-1.50567	-3.6168	-2.71193	-3.30957	-2.51235	-2.85807	-2.29578	-4.01109	-4.41545	-2.7942	-1.58593	-3.49984	-1.99069	-3.86842	-2.04869	-3.71402	-2.00118	-1.26073	-2.3193	-2.63227	-2.62704	-3.7759	-1.93013	-3.11003	-2.53694	-2.6508	-2.95866	-3.76319	-1.39598	-2.31903	-2.28842	-2.2691	-2.80501	-2.91925	-3.15633	-3.6591	-1.49402	-3.33608	-2.94511	-2.64389	-2.6772
hsa-miR-4635	NA	NA	NA	NA	NA	NA	NA	NA	NA	NA	NA	NA	NA	NA	NA	NA	NA	NA	NA	NA	NA	NA	NA	NA	NA	NA	NA	NA	NA	NA	NA	NA	NA	NA	NA	NA	NA	NA	NA	NA	NA	NA	NA	NA	NA	NA	NA	NA	NA
hsa-miR-4636	NA	NA	NA	NA	NA	NA	NA	NA	NA	NA	NA	NA	NA	NA	NA	NA	NA	NA	NA	NA	NA	NA	NA	NA	NA	NA	NA	NA	NA	NA	NA	NA	NA	NA	NA	NA	NA	NA	NA	NA	NA	NA	NA	NA	NA	NA	NA	NA	NA
hsa-miR-4637	NA	NA	NA	NA	NA	NA	NA	NA	NA	NA	NA	NA	NA	NA	NA	NA	NA	NA	NA	NA	NA	NA	NA	NA	NA	NA	NA	NA	NA	NA	NA	NA	NA	NA	NA	NA	NA	NA	NA	NA	NA	NA	NA	NA	NA	NA	NA	NA	NA
hsa-miR-4638-3p	NA	NA	NA	NA	NA	NA	NA	NA	NA	NA	NA	NA	NA	NA	NA	NA	NA	NA	NA	NA	NA	NA	NA	NA	NA	NA	NA	NA	NA	NA	NA	NA	NA	NA	NA	NA	NA	NA	NA	NA	NA	NA	NA	NA	NA	NA	NA	NA	NA
hsa-miR-4638-5p	NA	NA	NA	NA	NA	NA	NA	NA	NA	NA	NA	NA	NA	NA	NA	NA	NA	NA	NA	NA	NA	NA	NA	NA	NA	NA	NA	NA	NA	NA	NA	NA	NA	NA	NA	NA	NA	NA	NA	NA	NA	NA	NA	NA	NA	NA	NA	NA	NA
hsa-miR-4639-3p	NA	NA	NA	NA	NA	NA	NA	NA	NA	NA	NA	NA	NA	NA	NA	NA	NA	NA	NA	NA	NA	NA	NA	NA	NA	NA	NA	NA	NA	NA	NA	NA	NA	NA	NA	NA	NA	NA	NA	NA	NA	NA	NA	NA	NA	NA	NA	NA	NA
hsa-miR-4639-5p	NA	NA	NA	NA	NA	NA	NA	NA	NA	NA	NA	NA	NA	NA	NA	NA	NA	NA	NA	NA	NA	NA	NA	NA	NA	NA	NA	NA	NA	NA	NA	NA	NA	NA	NA	NA	NA	NA	NA	NA	NA	NA	NA	NA	NA	NA	NA	NA	NA
hsa-miR-4640-3p	NA	NA	NA	NA	NA	NA	NA	NA	NA	NA	NA	NA	NA	NA	NA	NA	NA	NA	NA	NA	NA	NA	NA	NA	NA	NA	NA	NA	NA	NA	NA	NA	NA	NA	NA	NA	NA	NA	NA	NA	NA	NA	NA	NA	NA	NA	NA	NA	NA
hsa-miR-4640-5p	NA	NA	NA	NA	NA	NA	NA	NA	-8.11458	NA	NA	NA	NA	NA	NA	NA	NA	NA	NA	NA	NA	NA	NA	NA	-7.22019	NA	NA	-8.51691	NA	NA	NA	NA	NA	NA	NA	NA	NA	NA	NA	NA	NA	NA	NA	NA	NA	NA	NA	NA	NA
hsa-miR-4641	NA	NA	NA	NA	NA	NA	NA	NA	NA	NA	NA	NA	NA	NA	NA	NA	NA	NA	NA	NA	NA	NA	NA	NA	NA	NA	NA	NA	NA	NA	NA	NA	NA	NA	NA	NA	NA	NA	NA	NA	NA	NA	NA	NA	NA	NA	NA	NA	NA
hsa-miR-4642	NA	NA	NA	NA	NA	NA	NA	NA	NA	NA	NA	NA	NA	NA	NA	NA	NA	NA	NA	NA	NA	NA	NA	NA	NA	NA	NA	NA	NA	NA	NA	NA	NA	NA	NA	NA	NA	NA	NA	NA	NA	NA	NA	NA	NA	NA	NA	NA	NA
hsa-miR-4643	NA	NA	NA	NA	NA	NA	NA	NA	NA	NA	NA	NA	NA	NA	NA	NA	NA	NA	NA	NA	NA	NA	NA	NA	NA	NA	NA	NA	NA	NA	NA	NA	NA	NA	NA	NA	NA	NA	NA	NA	NA	NA	NA	NA	NA	NA	NA	NA	NA
hsa-miR-4644	NA	NA	NA	NA	NA	NA	NA	NA	NA	NA	NA	NA	NA	NA	NA	NA	NA	NA	NA	NA	NA	NA	NA	NA	-8.22137	-6.32574	NA	-8.49188	NA	NA	NA	NA	NA	NA	NA	NA	NA	NA	NA	NA	NA	NA	NA	NA	NA	NA	NA	NA	NA
hsa-miR-4645-3p	NA	NA	NA	NA	NA	NA	NA	NA	NA	NA	NA	NA	NA	NA	NA	NA	NA	NA	NA	NA	NA	NA	NA	NA	NA	NA	NA	NA	NA	NA	NA	NA	NA	NA	NA	NA	NA	NA	NA	NA	NA	NA	NA	NA	NA	NA	NA	NA	NA
hsa-miR-4645-5p	NA	NA	NA	NA	NA	NA	NA	NA	NA	NA	NA	NA	NA	NA	NA	NA	NA	NA	NA	NA	NA	NA	NA	NA	NA	NA	NA	NA	NA	NA	NA	NA	NA	NA	NA	NA	NA	NA	NA	NA	NA	NA	NA	NA	NA	NA	NA	NA	NA
hsa-miR-4646-3p	NA	NA	NA	NA	NA	NA	NA	NA	NA	NA	NA	NA	NA	NA	NA	NA	NA	NA	NA	NA	NA	NA	NA	NA	NA	NA	NA	NA	NA	NA	NA	NA	NA	NA	NA	NA	NA	NA	-8.85776	NA	NA	NA	NA	NA	NA	NA	NA	NA	NA
hsa-miR-4646-5p	-5.12027	-6.5811	-7.11755	-5.54663	-6.05847	-8.81035	-5.95579	-5.06339	-5.1478	-6.9911	-5.7509	-6.27212	-6.49312	-7.699	-7.10044	NA	-7.23561	-6.73707	-4.98828	-6.42973	-6.25853	NA	-7.44602	NA	-4.38454	-5.4021	-6.043	-4.81891	NA	-7.43998	-6.80332	-8.6366	-5.71525	-6.19159	-6.3448	-6.78753	-6.24894	-7.09885	-8.77879	-6.45869	-6.68137	-5.77239	-6.25724	-6.74807	-6.21826	NA	NA	-6.81166	-6.53167
hsa-miR-4647	NA	NA	NA	NA	-6.8669	NA	-7.01273	NA	NA	NA	NA	NA	-7.35036	NA	NA	NA	NA	NA	NA	NA	-7.25689	NA	-7.50751	NA	NA	NA	NA	NA	NA	NA	-7.60566	NA	NA	NA	NA	NA	-7.24497	NA	-8.56535	NA	NA	NA	NA	NA	NA	NA	NA	-8.74797	NA
hsa-miR-4648	NA	NA	NA	NA	NA	NA	NA	NA	NA	NA	NA	NA	NA	NA	NA	NA	NA	NA	NA	NA	NA	NA	NA	NA	NA	NA	NA	NA	NA	NA	NA	NA	NA	NA	NA	NA	NA	NA	NA	-8.73294	NA	NA	NA	NA	NA	NA	NA	NA	NA
hsa-miR-4649-3p	-7.09749	-7.37239	-7.31864	-7.22366	-6.95773	-7.30569	-6.96812	-6.63627	-6.5712	-7.09863	-6.78986	-6.92367	-7.10429	-7.09463	-7.17609	-7.41996	-7.65488	-7.43779	-6.87873	-7.19915	-7.20838	-7.64375	-7.30165	-7.55691	-6.77408	-6.81965	-6.71527	-7.18421	-6.97729	-7.13593	-7.09585	-7.22057	-6.80411	-7.34084	-6.7705	-6.82355	-6.79508	-7.46721	-6.74637	-7.06956	-7.02677	-6.79695	-6.58872	-7.03275	-7.51977	-7.01034	-7.01746	-7.34292	-6.73371
hsa-miR-4649-5p	NA	NA	NA	NA	NA	NA	NA	NA	NA	NA	NA	NA	NA	NA	NA	NA	NA	NA	NA	NA	NA	NA	NA	NA	NA	NA	NA	NA	NA	NA	NA	NA	NA	NA	NA	NA	NA	NA	NA	NA	NA	NA	NA	NA	NA	NA	NA	NA	NA
hsa-miR-4650-3p	NA	NA	NA	NA	NA	NA	NA	NA	NA	NA	NA	NA	NA	NA	NA	NA	NA	NA	NA	NA	NA	NA	NA	NA	NA	NA	NA	NA	NA	NA	NA	NA	NA	NA	NA	NA	NA	NA	NA	NA	NA	NA	NA	NA	NA	NA	NA	NA	NA
hsa-miR-4650-5p	NA	NA	NA	NA	NA	NA	NA	NA	NA	NA	NA	NA	NA	NA	NA	NA	NA	NA	NA	NA	NA	NA	NA	NA	NA	NA	NA	NA	NA	NA	NA	NA	NA	NA	NA	NA	NA	NA	NA	NA	NA	NA	NA	NA	NA	NA	NA	NA	NA
hsa-miR-4651	-6.54525	-6.98857	-7.44241	-7.00115	NA	NA	-5.64237	-6.44563	-5.31226	-5.50875	-5.60548	-5.41647	-4.64482	-8.54072	-8.53576	-8.72822	-6.54498	-6.72083	-4.99515	-6.27135	-4.10636	-9.2036	-7.38485	-8.68412	-5.12725	-4.58313	-4.91877	-5.45412	-8.40647	-8.50789	-7.1947	-7.55466	-5.43575	-6.98121	-5.76607	-5.93697	-7.05008	-8.43525	-8.82514	-8.40869	-5.75327	-5.72566	-6.11029	-5.04847	-8.05645	-8.63655	-6.55499	-5.47526	-6.35164
hsa-miR-4652-3p	NA	NA	NA	NA	-9.01034	-9.44342	NA	NA	-8.56485	-9.28586	-9.01493	-9.29636	-8.91932	-9.45996	-9.37144	NA	NA	NA	NA	NA	NA	-9.89532	NA	NA	-8.8439	-8.95196	NA	NA	-8.35909	-9.38934	-9.30216	-9.64976	-8.84398	NA	-8.92335	NA	-9.01159	-9.68706	-8.87805	-9.2001	-8.99991	-8.81741	-8.99264	-9.40612	NA	-8.32727	-9.38388	NA	-8.04241
hsa-miR-4652-5p	NA	NA	NA	NA	NA	NA	NA	NA	NA	NA	NA	NA	NA	NA	NA	NA	NA	NA	NA	NA	NA	NA	NA	NA	NA	NA	NA	NA	NA	NA	NA	NA	NA	NA	NA	NA	NA	NA	NA	NA	NA	NA	NA	NA	NA	NA	NA	NA	NA
hsa-miR-4653-3p	-5.34822	-6.01979	-5.69576	-5.5327	-5.7677	-6.09131	-5.5377	-4.96417	-5.20886	-6.04169	-5.76012	-6.0135	-5.9626	-6.39142	-6.2405	-6.2679	-6.00012	-5.54758	-5.10402	-5.1791	-5.38276	-6.01841	-5.38361	-5.4613	-5.23901	-5.14608	-4.95976	-5.56634	-5.81817	-5.86978	-5.24913	-5.67559	-5.85025	-6.37162	-5.53564	-6.2986	-5.9373	-6.37565	-5.93875	-6.23932	-5.75776	-5.79322	-5.72298	-5.76857	-6.34283	-6.2774	-5.93994	-6.08039	-5.79685
hsa-miR-4653-5p	NA	NA	NA	NA	NA	NA	NA	NA	NA	NA	NA	NA	NA	NA	NA	NA	NA	NA	NA	NA	NA	NA	NA	NA	NA	NA	NA	NA	NA	NA	NA	NA	NA	NA	NA	NA	NA	NA	NA	NA	NA	NA	NA	NA	NA	NA	NA	NA	NA
hsa-miR-4654	NA	NA	NA	NA	NA	NA	NA	NA	NA	NA	NA	NA	NA	NA	NA	NA	NA	NA	NA	NA	NA	NA	NA	NA	NA	NA	NA	NA	NA	NA	NA	NA	NA	NA	NA	NA	NA	NA	NA	NA	NA	NA	NA	NA	NA	NA	NA	NA	NA
hsa-miR-4655-3p	NA	-8.80864	NA	-8.383	-8.61871	NA	-7.63968	-6.59939	-6.06372	-6.98239	-7.13803	-6.58124	-6.61123	-7.42488	-7.27888	NA	NA	-7.41461	-6.16676	-7.31724	-7.19	-7.65342	-6.80433	-7.84928	-7.09638	-6.31649	-6.80687	-7.20496	-6.59074	NA	-6.39547	-7.73454	NA	-7.29809	NA	-7.44257	-6.50436	-7.36553	-7.00283	-7.31819	-6.77353	-7.04966	NA	-7.18507	-6.68746	-7.30225	-8.47154	-7.68757	-8.55944
hsa-miR-4655-5p	NA	NA	NA	NA	NA	NA	NA	-8.18631	NA	NA	NA	NA	NA	NA	NA	NA	NA	NA	NA	NA	NA	NA	NA	NA	-7.81984	NA	NA	-8.31051	NA	NA	NA	NA	NA	NA	NA	NA	NA	NA	NA	NA	NA	NA	NA	NA	NA	NA	NA	NA	NA
hsa-miR-4656	-6.59866	-8.1966	-8.42458	-7.91727	NA	NA	-6.06443	-6.6992	-5.99662	-8.01286	-7.04002	-7.73298	-7.09422	NA	-8.85026	NA	-8.61416	-8.14864	-6.30405	-7.97641	-7.27661	NA	-8.77381	NA	-5.73497	-6.40543	-7.43982	-6.30857	NA	NA	-8.4958	NA	-7.22827	-8.13917	-7.39845	-7.98788	-8.36925	-9.03653	NA	-8.64328	-8.41173	-7.22662	-7.7863	-7.1881	-8.40504	NA	-7.70387	-8.06598	-7.76083
hsa-miR-4657	NA	NA	NA	NA	NA	NA	NA	NA	NA	NA	NA	NA	NA	NA	NA	NA	NA	NA	NA	NA	NA	NA	NA	NA	NA	NA	NA	NA	NA	NA	NA	NA	NA	NA	NA	NA	NA	NA	NA	NA	NA	NA	NA	NA	NA	NA	NA	NA	NA
hsa-miR-4658	NA	NA	NA	NA	NA	NA	NA	NA	NA	NA	NA	NA	NA	NA	NA	NA	NA	NA	NA	NA	NA	NA	NA	NA	NA	NA	NA	NA	NA	NA	NA	NA	NA	NA	NA	NA	NA	NA	NA	NA	NA	NA	NA	NA	NA	NA	NA	NA	NA
hsa-miR-4659a-3p	NA	NA	NA	NA	NA	NA	NA	NA	NA	NA	NA	NA	NA	NA	NA	NA	NA	NA	NA	NA	NA	NA	NA	NA	NA	NA	NA	NA	NA	NA	NA	NA	NA	NA	NA	NA	NA	NA	NA	NA	NA	NA	NA	NA	NA	NA	NA	NA	NA
hsa-miR-4659a-5p	NA	NA	NA	NA	NA	NA	NA	NA	NA	NA	NA	NA	NA	NA	NA	NA	NA	NA	NA	NA	NA	NA	NA	NA	NA	NA	NA	NA	NA	NA	NA	NA	NA	NA	NA	NA	NA	NA	NA	NA	NA	NA	NA	NA	NA	NA	NA	NA	NA
hsa-miR-4659b-3p	NA	NA	NA	NA	NA	NA	NA	NA	NA	NA	NA	NA	NA	NA	NA	NA	NA	NA	NA	NA	NA	NA	NA	NA	NA	NA	NA	NA	NA	NA	NA	NA	NA	NA	NA	NA	NA	NA	NA	NA	NA	NA	NA	NA	NA	NA	NA	NA	NA
hsa-miR-4659b-5p	NA	NA	NA	NA	NA	NA	NA	NA	NA	NA	NA	NA	NA	NA	NA	NA	NA	NA	NA	NA	NA	NA	NA	NA	NA	NA	NA	NA	NA	NA	NA	NA	NA	NA	NA	NA	NA	NA	NA	NA	NA	NA	NA	NA	NA	NA	NA	NA	NA
hsa-miR-466	NA	NA	NA	NA	NA	NA	NA	NA	NA	NA	NA	NA	NA	NA	NA	NA	NA	NA	NA	NA	NA	NA	NA	NA	NA	NA	NA	NA	NA	NA	NA	NA	NA	NA	NA	NA	NA	NA	NA	NA	NA	NA	NA	NA	NA	NA	NA	NA	NA
hsa-miR-4660	NA	NA	NA	NA	NA	NA	NA	NA	NA	NA	NA	NA	NA	NA	NA	NA	NA	NA	NA	NA	NA	NA	NA	NA	NA	NA	NA	NA	NA	NA	NA	NA	NA	NA	NA	NA	NA	NA	NA	NA	NA	NA	NA	NA	NA	NA	NA	NA	NA
hsa-miR-4661-3p	NA	NA	NA	NA	NA	NA	NA	NA	NA	NA	NA	NA	NA	NA	NA	NA	NA	NA	NA	NA	NA	NA	NA	NA	NA	NA	NA	NA	NA	NA	NA	NA	NA	NA	NA	NA	NA	NA	NA	NA	NA	NA	NA	NA	NA	NA	NA	NA	NA
hsa-miR-4661-5p	NA	NA	NA	NA	NA	NA	NA	NA	NA	NA	NA	NA	NA	NA	NA	NA	NA	NA	NA	NA	NA	NA	NA	NA	NA	NA	NA	NA	NA	NA	NA	NA	NA	NA	NA	NA	NA	NA	NA	NA	NA	NA	NA	NA	NA	NA	NA	NA	NA
hsa-miR-4662a-3p	NA	NA	NA	NA	NA	NA	NA	NA	NA	NA	NA	NA	NA	NA	NA	NA	NA	NA	NA	NA	NA	NA	NA	NA	NA	NA	NA	NA	NA	NA	NA	NA	NA	NA	NA	NA	NA	NA	NA	NA	NA	NA	NA	NA	NA	NA	NA	NA	NA
hsa-miR-4662a-5p	NA	NA	NA	NA	NA	NA	NA	NA	NA	NA	NA	NA	NA	NA	NA	NA	NA	NA	NA	NA	NA	NA	NA	NA	NA	NA	NA	NA	NA	NA	NA	NA	NA	NA	NA	NA	NA	NA	NA	NA	NA	NA	NA	NA	NA	NA	NA	NA	NA
hsa-miR-4662b	NA	NA	NA	NA	NA	NA	NA	NA	NA	NA	NA	NA	NA	NA	NA	NA	NA	NA	NA	NA	NA	NA	NA	NA	NA	NA	NA	NA	NA	NA	NA	NA	NA	NA	NA	NA	NA	NA	NA	NA	NA	NA	NA	NA	NA	NA	NA	NA	NA
hsa-miR-4663	NA	NA	NA	NA	NA	NA	NA	NA	NA	NA	NA	NA	NA	NA	NA	NA	NA	NA	NA	NA	NA	NA	NA	NA	NA	NA	NA	NA	NA	NA	NA	NA	NA	NA	NA	NA	NA	NA	NA	NA	NA	NA	NA	NA	NA	NA	NA	NA	NA
hsa-miR-4664-3p	NA	NA	NA	NA	NA	NA	NA	-8.40324	NA	NA	NA	NA	NA	NA	NA	NA	NA	NA	NA	NA	NA	NA	NA	NA	NA	NA	NA	NA	NA	NA	NA	NA	NA	NA	NA	NA	NA	NA	NA	NA	NA	NA	NA	NA	NA	NA	NA	NA	NA
hsa-miR-4664-5p	NA	NA	NA	NA	NA	NA	NA	NA	NA	NA	NA	NA	NA	NA	NA	NA	NA	NA	NA	NA	NA	NA	NA	NA	NA	NA	NA	NA	NA	NA	NA	NA	NA	NA	NA	NA	NA	NA	NA	NA	NA	NA	NA	NA	NA	NA	NA	NA	NA
hsa-miR-4665-3p	-6.16284	-6.07078	-6.24283	-6.21263	-5.90912	-6.60705	-5.83813	-5.41737	-5.46612	-5.3674	-5.38308	-5.69809	-5.79717	-6.19396	-6.04962	-6.31676	-6.03805	-6.46964	-5.77292	-6.19048	-5.85239	-6.70857	-6.11018	-6.56382	-5.63252	-5.51252	-5.54762	-5.83046	-6.16457	-6.68991	-5.79146	-6.51948	-5.77952	-6.44847	-5.89605	-5.22616	-5.71202	-6.39502	-6.01573	-5.94904	-5.91095	-5.86958	-5.77378	-5.40936	-6.24171	-6.00946	-6.15099	-6.11339	-6.01628
hsa-miR-4665-5p	NA	NA	NA	-8.1803	NA	NA	-7.43175	-6.72508	-6.99195	NA	-7.50838	NA	NA	NA	NA	NA	NA	NA	-6.48635	NA	NA	NA	NA	NA	-6.97658	-7.10748	NA	-7.13979	NA	NA	NA	NA	-8.07781	NA	NA	NA	NA	NA	NA	NA	NA	NA	NA	NA	-8.5747	NA	NA	NA	NA
hsa-miR-4666a-3p	NA	NA	NA	NA	NA	NA	NA	NA	NA	NA	NA	NA	NA	NA	NA	NA	NA	NA	NA	NA	NA	NA	NA	NA	NA	NA	NA	NA	NA	NA	NA	NA	NA	NA	NA	NA	NA	NA	NA	NA	NA	NA	NA	NA	NA	NA	NA	NA	NA
hsa-miR-4666a-5p	NA	NA	NA	NA	NA	NA	NA	NA	NA	NA	NA	NA	NA	NA	NA	NA	NA	NA	NA	NA	NA	NA	NA	NA	NA	NA	NA	NA	NA	NA	NA	NA	NA	NA	NA	NA	NA	NA	NA	NA	NA	NA	NA	NA	NA	NA	NA	NA	NA
hsa-miR-4666b	NA	NA	NA	NA	NA	NA	NA	NA	NA	NA	NA	NA	NA	NA	NA	NA	NA	NA	NA	NA	NA	NA	NA	NA	NA	NA	NA	NA	NA	NA	NA	NA	NA	NA	NA	NA	NA	NA	NA	NA	NA	NA	NA	NA	NA	NA	NA	NA	NA
hsa-miR-4667-3p	NA	NA	NA	NA	NA	NA	NA	NA	NA	NA	NA	NA	NA	NA	NA	NA	NA	NA	NA	NA	NA	NA	NA	NA	NA	NA	NA	NA	NA	NA	NA	NA	NA	NA	NA	NA	NA	NA	NA	NA	NA	NA	NA	NA	NA	NA	NA	NA	NA
hsa-miR-4667-5p	-5.56025	-7.062	-6.87057	-6.20195	-6.68374	NA	-6.3561	-5.57742	-5.2025	-8.05773	-5.77987	-6.47636	-7.18837	-7.62836	-7.1132	NA	-7.85504	-6.80006	-5.2968	-6.61284	-7.00005	NA	-8.66452	NA	-4.4704	-5.63053	-6.17204	-4.6668	NA	-8.53261	-7.08342	-9.06284	-5.62192	-6.33981	-6.74197	-6.67912	-6.54924	-7.70245	NA	-7.06875	-6.76667	-5.66785	-5.74168	-7.25856	-6.29765	NA	-8.36778	-7.96042	-6.43382
hsa-miR-4668-3p	NA	NA	NA	NA	NA	NA	NA	NA	NA	NA	NA	NA	NA	NA	NA	NA	NA	NA	NA	NA	NA	NA	NA	NA	NA	NA	NA	NA	NA	NA	NA	NA	NA	NA	NA	NA	NA	NA	NA	NA	NA	NA	NA	NA	NA	NA	NA	NA	NA
hsa-miR-4668-5p	-4.93661	-4.78819	-5.59122	NA	-7.79909	-6.23454	-8.09885	-6.10618	-4.2872	-6.08202	-5.48869	-7.37092	-7.66072	NA	NA	NA	-6.24928	-6.26298	-5.62504	-5.78758	NA	-8.927	NA	NA	-5.28085	-4.64527	-4.43144	-5.99142	-8.47596	-8.65282	-8.19068	NA	-6.43929	-5.62228	-4.60318	-6.32873	-7.80455	NA	-7.13418	NA	-4.65182	-4.41533	-4.9209	-4.83324	NA	NA	-7.311	NA	-5.21488
hsa-miR-4669	-4.3375	-5.53223	-5.80269	-4.6457	-5.13407	-6.61765	-4.59995	-4.25354	-3.94961	-5.90162	-4.7116	-5.23892	-5.19304	-6.12182	-5.78813	-6.77051	-6.22544	-5.56654	-3.78754	-5.28941	-4.58738	-6.79414	-5.64002	-6.60063	-3.51846	-3.79392	-4.55854	-3.89174	-6.146	-6.25686	-5.19746	-6.05787	-4.43544	-4.92862	-5.00119	-5.55694	-4.77664	-5.5207	-6.01473	-5.327	-5.1676	-4.7193	-4.99214	-5.39805	-4.85849	-6.24959	-5.94775	-5.48211	-5.00288
hsa-miR-4670-3p	NA	NA	NA	NA	NA	NA	NA	NA	NA	NA	NA	NA	NA	NA	NA	NA	NA	NA	NA	NA	NA	NA	NA	NA	NA	NA	NA	NA	NA	NA	NA	NA	NA	NA	NA	NA	NA	NA	NA	NA	NA	NA	NA	NA	NA	NA	NA	NA	NA
hsa-miR-4670-5p	NA	NA	NA	NA	NA	NA	NA	NA	NA	NA	NA	NA	NA	NA	NA	NA	NA	NA	NA	NA	NA	NA	NA	NA	NA	NA	NA	NA	NA	NA	NA	NA	NA	NA	NA	NA	NA	NA	NA	NA	NA	NA	NA	NA	NA	NA	NA	NA	NA
hsa-miR-4671-3p	NA	NA	NA	NA	NA	NA	NA	NA	NA	NA	NA	NA	NA	NA	NA	NA	NA	NA	NA	NA	NA	NA	NA	NA	NA	NA	NA	NA	NA	NA	NA	NA	NA	NA	NA	NA	NA	NA	NA	NA	NA	NA	NA	NA	NA	NA	NA	NA	NA
hsa-miR-4671-5p	NA	NA	NA	NA	NA	NA	NA	NA	NA	NA	NA	NA	NA	NA	NA	NA	NA	NA	NA	NA	NA	NA	NA	NA	NA	NA	NA	NA	NA	NA	NA	NA	NA	NA	NA	NA	NA	NA	NA	NA	NA	NA	NA	NA	NA	NA	NA	NA	NA
hsa-miR-4672	-1.70522	-2.60341	-2.56848	-2.4962	-2.42819	-3.06628	-2.73143	-2.78713	-2.63753	-3.48849	-2.894	-3.37768	-2.7399	-3.29559	-3.35411	-3.20943	-4.95784	-3.73489	-3.0946	-3.6188	-3.46853	-4.45048	-3.49343	-3.88128	-3.24497	-2.78293	-2.97279	-3.75955	-3.44323	-3.64451	-2.93515	-3.48378	-2.80714	-3.09742	-2.38859	-3.59479	-2.67963	-3.35647	-3.19425	-3.15932	-3.3354	-2.62129	-3.23565	-2.81711	-3.37366	-3.26363	-3.42308	-3.36969	-3.03283
hsa-miR-4673	-7.80467	NA	NA	NA	NA	NA	NA	-8.46186	-7.88128	NA	NA	NA	NA	NA	NA	NA	NA	NA	-8.10327	NA	NA	NA	NA	NA	-7.96642	-7.82857	NA	-8.6328	NA	NA	NA	NA	NA	NA	NA	NA	NA	NA	NA	NA	NA	NA	NA	NA	NA	NA	NA	NA	NA
hsa-miR-4674	NA	NA	NA	NA	NA	NA	NA	NA	NA	NA	NA	NA	NA	NA	NA	NA	NA	NA	NA	NA	NA	NA	NA	NA	NA	NA	NA	NA	NA	NA	NA	NA	NA	NA	NA	NA	NA	NA	NA	NA	NA	NA	NA	NA	NA	NA	NA	NA	NA
hsa-miR-4675	NA	NA	NA	NA	NA	NA	NA	NA	NA	NA	NA	NA	NA	NA	NA	NA	NA	NA	NA	NA	NA	NA	NA	NA	NA	NA	NA	NA	NA	NA	NA	NA	NA	NA	NA	NA	NA	NA	NA	NA	NA	NA	NA	NA	NA	NA	NA	NA	NA
hsa-miR-4676-3p	NA	NA	NA	NA	NA	NA	NA	NA	NA	NA	NA	NA	NA	NA	NA	NA	NA	NA	NA	NA	NA	NA	NA	NA	NA	NA	NA	NA	NA	NA	NA	NA	NA	NA	NA	NA	NA	NA	NA	NA	NA	NA	NA	NA	NA	NA	NA	NA	NA
hsa-miR-4676-5p	NA	NA	NA	NA	NA	NA	NA	NA	NA	NA	NA	NA	NA	NA	NA	NA	NA	NA	NA	NA	NA	NA	NA	NA	NA	NA	NA	NA	NA	NA	NA	NA	NA	NA	NA	NA	NA	NA	NA	NA	NA	NA	NA	NA	NA	NA	NA	NA	NA
hsa-miR-4677-3p	NA	NA	NA	NA	NA	NA	NA	NA	NA	NA	NA	NA	NA	NA	NA	NA	NA	NA	NA	NA	NA	NA	NA	NA	NA	NA	NA	NA	NA	NA	NA	NA	NA	NA	NA	NA	NA	NA	NA	NA	NA	NA	NA	NA	NA	NA	NA	NA	NA
hsa-miR-4677-5p	NA	NA	NA	NA	NA	NA	NA	NA	NA	NA	NA	NA	NA	NA	NA	NA	NA	NA	NA	NA	NA	NA	NA	NA	NA	NA	NA	NA	NA	NA	NA	NA	NA	NA	NA	NA	NA	NA	NA	NA	NA	NA	NA	NA	NA	NA	NA	NA	NA
hsa-miR-4678	NA	NA	NA	NA	NA	NA	NA	NA	NA	NA	NA	NA	NA	NA	NA	NA	NA	NA	NA	NA	NA	NA	NA	NA	NA	NA	NA	NA	NA	NA	NA	NA	NA	NA	NA	NA	NA	NA	NA	NA	NA	NA	NA	NA	NA	NA	NA	NA	NA
hsa-miR-4679	NA	NA	NA	NA	NA	NA	NA	NA	NA	NA	NA	NA	NA	NA	NA	NA	NA	NA	NA	NA	NA	NA	NA	NA	NA	NA	NA	NA	NA	NA	NA	NA	NA	NA	NA	NA	NA	NA	NA	NA	NA	NA	NA	NA	NA	NA	NA	NA	NA
hsa-miR-4680-3p	NA	NA	NA	NA	NA	NA	NA	NA	NA	NA	NA	NA	NA	NA	NA	NA	NA	NA	NA	NA	NA	NA	NA	NA	NA	NA	NA	NA	NA	NA	NA	NA	NA	NA	NA	NA	NA	NA	NA	NA	NA	NA	NA	NA	NA	NA	NA	NA	NA
hsa-miR-4680-5p	NA	NA	NA	NA	NA	NA	NA	NA	NA	NA	NA	NA	NA	NA	NA	NA	NA	NA	NA	NA	NA	NA	NA	NA	NA	NA	NA	NA	NA	NA	NA	NA	NA	NA	NA	NA	NA	NA	NA	NA	NA	NA	NA	NA	NA	NA	NA	NA	NA
hsa-miR-4681	NA	NA	NA	NA	NA	NA	NA	NA	NA	NA	NA	NA	NA	NA	NA	NA	NA	NA	NA	NA	NA	NA	NA	NA	NA	NA	NA	NA	NA	NA	NA	NA	NA	NA	NA	NA	NA	NA	NA	NA	NA	NA	NA	NA	NA	NA	NA	NA	NA
hsa-miR-4682	NA	NA	NA	NA	NA	NA	NA	NA	NA	NA	NA	NA	NA	NA	NA	NA	NA	NA	NA	NA	NA	NA	NA	NA	NA	NA	NA	NA	NA	NA	NA	NA	NA	NA	NA	NA	NA	NA	NA	NA	NA	NA	NA	NA	NA	NA	NA	NA	NA
hsa-miR-4683	NA	NA	NA	NA	NA	NA	NA	NA	NA	NA	NA	NA	NA	NA	NA	NA	NA	NA	NA	NA	NA	NA	NA	NA	NA	NA	NA	NA	NA	NA	NA	NA	NA	NA	NA	NA	NA	NA	NA	NA	NA	NA	NA	NA	NA	NA	NA	NA	NA
hsa-miR-4684-3p	NA	NA	NA	NA	NA	NA	NA	NA	NA	NA	NA	NA	NA	NA	NA	NA	NA	NA	NA	NA	NA	NA	NA	NA	NA	NA	NA	NA	NA	NA	NA	NA	NA	NA	NA	NA	NA	NA	NA	NA	NA	NA	NA	NA	NA	NA	NA	NA	NA
hsa-miR-4684-5p	NA	NA	NA	NA	NA	NA	NA	NA	NA	NA	NA	NA	NA	NA	NA	NA	NA	NA	NA	NA	NA	NA	NA	NA	NA	NA	NA	NA	NA	NA	NA	NA	NA	NA	NA	NA	NA	NA	NA	NA	NA	NA	NA	NA	NA	NA	NA	NA	NA
hsa-miR-4685-3p	NA	NA	NA	NA	NA	NA	NA	NA	NA	NA	NA	NA	NA	NA	NA	NA	NA	NA	NA	NA	NA	NA	NA	NA	NA	NA	NA	NA	NA	NA	NA	NA	NA	NA	NA	NA	NA	NA	NA	NA	NA	NA	NA	NA	NA	NA	NA	NA	NA
hsa-miR-4685-5p	NA	NA	NA	NA	NA	NA	-8.53038	-8.43047	-8.23066	NA	NA	NA	NA	NA	NA	NA	NA	NA	-8.42295	NA	NA	NA	NA	NA	-7.07389	NA	NA	-7.30723	NA	NA	NA	NA	NA	NA	NA	NA	NA	NA	NA	NA	NA	NA	NA	NA	NA	NA	NA	NA	NA
hsa-miR-4686	NA	NA	NA	NA	NA	NA	NA	NA	NA	NA	NA	NA	NA	NA	NA	NA	NA	NA	NA	NA	NA	NA	NA	NA	NA	NA	NA	NA	NA	NA	NA	NA	NA	NA	NA	NA	NA	NA	NA	NA	NA	NA	NA	NA	NA	NA	NA	NA	NA
hsa-miR-4687-3p	-1.34433	-1.67506	-2.50751	-1.58196	-1.12939	-2.48182	-0.223482	-0.810406	-0.430536	-2.12592	-1.39324	-1.6581	-0.707131	-1.41647	-0.784754	-2.38264	-1.76672	-1.31784	0.301914	-1.7641	-0.459307	-2.49149	-0.640755	-1.81943	-0.324111	-0.0529499	-0.827717	-1.50169	-1.56756	-2.54907	-0.914902	-1.65498	-1.57255	-1.30395	-1.11029	-1.56007	-0.710147	-0.0468559	-1.06075	-0.449715	-1.61351	-1.39868	-1.92016	-1.39345	-0.848217	-1.37997	-1.28033	-0.786653	-1.56698
hsa-miR-4687-5p	NA	NA	NA	NA	NA	NA	NA	NA	NA	NA	NA	NA	NA	-8.03219	NA	NA	NA	NA	NA	NA	NA	NA	NA	NA	NA	NA	NA	NA	-8.79677	NA	NA	NA	NA	NA	NA	NA	NA	NA	NA	NA	NA	NA	NA	NA	NA	NA	NA	NA	NA
hsa-miR-4688	-7.56236	-8.49112	NA	-7.92572	-8.32735	NA	-8.17019	-6.94656	-6.54854	NA	-6.91331	-8.46746	-8.65852	NA	NA	NA	NA	-8.63871	-7.32227	-8.59649	-8.4239	NA	NA	NA	-6.00116	-6.8598	-8.18201	-6.41562	NA	NA	NA	NA	-7.84225	-8.10386	NA	NA	-8.36936	NA	NA	NA	NA	-7.78278	-8.21861	-8.81104	-8.60117	NA	NA	-8.95686	-8.24596
hsa-miR-4689	-7.69682	-9.05319	NA	-7.71054	-9.08114	NA	-6.58404	-6.3556	-6.14766	-6.74659	-6.38662	-7.01783	-6.35174	-7.19567	-7.13529	-9.37364	-8.17444	-7.53589	-5.88349	-7.46066	-5.5883	-7.54162	-6.70781	-7.74464	-6.27207	-5.33579	-6.06309	-6.21613	-6.84957	NA	-6.4032	-7.23866	-6.77911	-8.87106	-6.91876	-6.65888	-6.32845	-7.30732	-7.1205	-7.09799	-6.83238	-7.21193	-7.17124	-6.47324	-6.60112	-7.386	-7.29337	-6.8395	-7.27241
hsa-miR-4690-3p	NA	NA	NA	NA	NA	NA	NA	NA	NA	NA	NA	NA	NA	NA	NA	NA	NA	NA	NA	NA	NA	NA	NA	NA	NA	NA	NA	NA	NA	NA	NA	NA	NA	NA	NA	NA	NA	NA	NA	NA	NA	NA	NA	NA	NA	NA	NA	NA	NA
hsa-miR-4690-5p	-5.52765	-6.62955	-6.61351	-5.87525	-6.20733	-7.7388	-6.17483	-5.0814	-5.79481	-7.49436	-5.80764	-6.82434	-6.99317	-7.57977	-6.8447	-8.01566	-8.62095	-7.09263	-5.95128	-6.84771	-6.77844	-9.0011	-7.64543	-8.31353	-4.99082	-5.55678	-6.43936	-5.74317	-7.73362	-7.71772	-6.60618	-7.84014	-6.08264	-6.60017	-6.36444	-7.03842	-6.23187	-6.96455	-7.76485	-6.6657	-6.73641	-6.0052	-6.36439	-6.61838	-6.48122	-7.79165	-7.75436	-7.43687	-6.48992
hsa-miR-4691-3p	NA	NA	NA	NA	NA	NA	NA	NA	NA	NA	NA	NA	NA	NA	NA	NA	NA	NA	NA	NA	NA	NA	NA	NA	NA	NA	NA	NA	NA	NA	NA	NA	NA	NA	NA	NA	NA	NA	NA	NA	NA	NA	NA	NA	NA	NA	NA	NA	NA
hsa-miR-4691-5p	NA	NA	NA	NA	NA	NA	NA	NA	NA	NA	NA	NA	NA	NA	NA	NA	NA	NA	NA	NA	NA	NA	NA	NA	NA	NA	NA	NA	NA	NA	NA	NA	NA	NA	NA	NA	NA	NA	NA	NA	NA	NA	NA	NA	NA	NA	NA	NA	NA
hsa-miR-4692	NA	NA	NA	NA	NA	NA	NA	NA	NA	NA	NA	NA	NA	NA	NA	NA	NA	NA	NA	NA	NA	NA	NA	NA	NA	NA	NA	NA	NA	NA	NA	NA	NA	NA	NA	NA	NA	NA	NA	NA	NA	NA	NA	NA	NA	NA	NA	NA	NA
hsa-miR-4693-3p	NA	NA	NA	NA	NA	NA	NA	NA	NA	NA	NA	NA	NA	NA	NA	NA	NA	NA	NA	NA	NA	NA	NA	NA	NA	NA	NA	NA	NA	NA	NA	NA	NA	NA	NA	NA	NA	NA	NA	NA	NA	NA	NA	NA	NA	NA	NA	NA	NA
hsa-miR-4693-5p	NA	NA	NA	NA	NA	NA	NA	NA	NA	NA	NA	NA	NA	NA	NA	NA	NA	NA	NA	NA	NA	NA	NA	NA	NA	NA	NA	NA	NA	NA	NA	NA	NA	NA	NA	NA	NA	NA	NA	NA	NA	NA	NA	NA	NA	NA	NA	NA	NA
hsa-miR-4694-3p	NA	NA	NA	NA	NA	NA	NA	NA	NA	NA	NA	NA	NA	NA	NA	NA	NA	NA	NA	NA	NA	NA	NA	NA	NA	NA	NA	NA	NA	NA	NA	NA	NA	NA	NA	NA	NA	NA	NA	NA	NA	NA	NA	NA	NA	NA	NA	NA	NA
hsa-miR-4694-5p	NA	NA	NA	NA	NA	NA	NA	NA	NA	NA	NA	NA	NA	NA	NA	NA	NA	NA	NA	NA	NA	NA	NA	NA	NA	NA	NA	NA	NA	NA	NA	NA	NA	NA	NA	NA	NA	NA	NA	NA	NA	NA	NA	NA	NA	NA	NA	NA	NA
hsa-miR-4695-3p	NA	NA	NA	NA	NA	NA	NA	NA	NA	NA	NA	NA	NA	NA	NA	NA	NA	NA	NA	NA	NA	NA	NA	NA	NA	NA	NA	NA	NA	NA	NA	NA	NA	NA	NA	NA	NA	NA	NA	NA	NA	NA	NA	NA	NA	NA	NA	NA	NA
hsa-miR-4695-5p	-6.23508	-6.98717	-6.94824	-6.6074	-6.36646	-7.44325	-6.0007	-6.12783	-5.69334	-6.76351	-6.40949	-6.66007	-6.12966	-6.59274	-6.21474	-6.67266	-7.17114	-6.19409	-5.75645	-6.82873	-5.867	-6.81584	-6.23601	-7.00478	-6.1005	-5.88324	-6.23953	-6.48891	-6.44677	-7.51646	-5.83128	-6.95108	-6.39613	-6.52964	-6.31602	-6.35573	-5.3969	-6.22615	-6.02157	-6.147	-6.89135	-6.22689	-6.99998	-6.53756	-6.35667	-6.56165	-6.96907	-6.6827	-6.56361
hsa-miR-4696	NA	NA	NA	NA	NA	NA	NA	NA	NA	NA	NA	NA	NA	NA	NA	NA	NA	NA	NA	NA	NA	NA	NA	NA	NA	NA	NA	NA	NA	NA	NA	NA	NA	NA	NA	NA	NA	NA	NA	NA	NA	NA	NA	NA	NA	NA	NA	NA	NA
hsa-miR-4697-3p	NA	NA	NA	NA	NA	NA	NA	NA	NA	NA	NA	NA	NA	NA	NA	NA	NA	NA	NA	NA	NA	NA	NA	NA	NA	NA	NA	NA	NA	NA	NA	NA	NA	NA	NA	NA	NA	NA	NA	NA	NA	NA	NA	NA	NA	NA	NA	NA	NA
hsa-miR-4697-5p	-7.18125	-8.74613	-8.22793	-8.11581	NA	NA	-4.29171	-7.44386	-6.63612	-8.64062	-6.73303	-8.27294	-7.14948	NA	-8.66436	NA	-9.06825	-8.66273	-6.18839	-8.57586	-6.26885	NA	NA	NA	-5.6907	-5.66106	-7.18872	-5.89952	NA	NA	NA	NA	-6.63141	NA	-6.246	-8.2784	NA	NA	NA	-8.66529	-8.00826	-7.47866	-6.7898	-6.87768	NA	NA	-5.7759	-6.85629	NA
hsa-miR-4698	-7.08635	NA	-7.66072	-8.32304	-8.64319	NA	-7.44126	-6.7336	-6.63722	-7.87364	-7.04113	-7.42099	-7.64568	NA	-7.81443	NA	-8.36452	-7.74956	-6.77339	-7.54206	NA	NA	NA	NA	-6.17672	-6.87975	-6.99819	-6.43256	NA	NA	-8.71026	NA	-6.85884	NA	-7.33902	-8.72016	-8.57326	NA	-8.9128	NA	NA	-7.04867	-7.25425	-7.7404	-7.56558	NA	NA	NA	-7.53304
hsa-miR-4699-3p	NA	NA	NA	NA	NA	NA	NA	NA	NA	NA	NA	NA	NA	NA	NA	NA	NA	NA	NA	NA	NA	NA	NA	NA	NA	NA	NA	NA	NA	NA	NA	NA	NA	NA	NA	NA	NA	NA	NA	NA	NA	NA	NA	NA	NA	NA	NA	NA	NA
hsa-miR-4699-5p	NA	NA	NA	NA	NA	NA	NA	NA	NA	NA	NA	NA	NA	NA	NA	NA	NA	NA	NA	NA	NA	NA	NA	NA	NA	NA	NA	NA	NA	NA	NA	NA	NA	NA	NA	NA	NA	NA	NA	NA	NA	NA	NA	NA	NA	NA	NA	NA	NA
hsa-miR-4700-3p	NA	NA	NA	NA	NA	NA	NA	NA	NA	NA	NA	NA	NA	NA	NA	NA	NA	NA	NA	NA	NA	NA	NA	NA	NA	NA	NA	NA	NA	NA	NA	NA	NA	NA	NA	NA	NA	NA	NA	NA	NA	NA	NA	NA	NA	NA	NA	NA	NA
hsa-miR-4700-5p	NA	NA	NA	NA	NA	NA	NA	NA	NA	NA	NA	NA	NA	NA	NA	NA	NA	NA	NA	NA	NA	NA	NA	NA	NA	NA	NA	NA	NA	NA	NA	NA	NA	NA	NA	NA	NA	NA	NA	NA	NA	NA	NA	NA	NA	NA	NA	NA	NA
hsa-miR-4701-3p	-6.66164	-7.25777	-8.81217	-6.60198	-7.28924	NA	-7.21457	-5.35247	-5.88552	-8.86065	-6.24303	-7.1734	NA	-8.013	-7.58289	NA	-8.03117	-7.54363	-6.01921	-6.72724	-7.4527	NA	-8.99364	NA	-5.54009	-5.58794	-6.95094	-6.6223	NA	NA	NA	NA	-6.48634	-6.82602	-5.89912	-8.5991	-6.76786	-8.96323	-7.14712	-7.58951	-6.867	-6.8293	-6.46474	-7.24116	-7.35439	NA	-8.73895	NA	-7.26266
hsa-miR-4701-5p	NA	NA	NA	NA	-8.3454	NA	-8.64554	-7.68781	-7.78194	-8.65959	-7.96344	-8.49962	-8.55023	-8.66838	NA	-8.99459	-8.81148	NA	-8.41794	-8.56974	NA	-9.10291	NA	NA	-7.85567	-7.09906	-7.94223	-8.93404	-7.60823	-8.77566	NA	-8.84916	-8.19969	NA	-7.94572	-8.43608	-8.3342	-8.98138	-7.35092	-8.61553	-8.15187	-8.06095	-7.12121	-8.50791	NA	-7.62281	-8.71182	-8.79571	-7.27662
hsa-miR-4703-3p	NA	NA	NA	NA	NA	NA	NA	NA	NA	NA	NA	NA	NA	NA	NA	NA	NA	NA	NA	NA	NA	NA	NA	NA	NA	NA	NA	NA	NA	NA	NA	NA	NA	NA	NA	NA	NA	NA	NA	NA	NA	NA	NA	NA	NA	NA	NA	NA	NA
hsa-miR-4703-5p	NA	NA	NA	NA	NA	NA	NA	NA	NA	NA	NA	NA	NA	NA	NA	NA	NA	NA	NA	NA	NA	NA	NA	NA	NA	NA	NA	NA	NA	NA	NA	NA	NA	NA	NA	NA	NA	NA	NA	NA	NA	NA	NA	NA	NA	NA	NA	NA	NA
hsa-miR-4704-3p	NA	NA	NA	NA	NA	NA	NA	NA	NA	-8.75184	NA	NA	NA	NA	NA	NA	NA	NA	NA	NA	NA	NA	NA	NA	NA	NA	NA	NA	NA	NA	NA	NA	NA	NA	NA	NA	NA	NA	NA	NA	NA	NA	NA	NA	NA	NA	NA	NA	NA
hsa-miR-4704-5p	NA	NA	NA	NA	NA	NA	NA	NA	NA	NA	NA	NA	NA	NA	NA	NA	NA	NA	NA	NA	NA	NA	NA	NA	NA	NA	NA	NA	NA	NA	NA	NA	NA	NA	NA	NA	NA	NA	NA	NA	NA	NA	NA	NA	NA	NA	NA	NA	NA
hsa-miR-4705	NA	NA	NA	NA	NA	NA	NA	NA	NA	NA	NA	NA	NA	NA	NA	NA	NA	NA	NA	NA	NA	NA	NA	NA	NA	NA	NA	NA	NA	NA	NA	NA	NA	NA	NA	NA	NA	NA	NA	NA	NA	NA	NA	NA	NA	NA	NA	NA	NA
hsa-miR-4706	NA	NA	NA	NA	NA	NA	NA	NA	NA	NA	NA	NA	NA	NA	NA	NA	NA	NA	NA	NA	NA	NA	NA	NA	NA	NA	NA	NA	NA	NA	NA	NA	NA	NA	NA	NA	NA	NA	NA	NA	NA	NA	NA	NA	NA	NA	NA	NA	NA
hsa-miR-4707-3p	NA	NA	NA	NA	NA	NA	NA	NA	NA	NA	NA	NA	NA	NA	NA	NA	NA	NA	NA	NA	NA	NA	NA	NA	NA	NA	NA	NA	NA	NA	NA	NA	NA	NA	NA	NA	NA	NA	NA	NA	NA	NA	NA	NA	NA	NA	NA	NA	NA
hsa-miR-4707-5p	NA	NA	NA	NA	NA	NA	NA	NA	NA	NA	NA	NA	NA	NA	NA	NA	NA	NA	NA	NA	NA	NA	-8.9556	NA	-8.3387	-7.81825	NA	NA	NA	NA	NA	NA	NA	NA	NA	NA	NA	NA	NA	NA	NA	NA	NA	NA	NA	NA	NA	NA	NA
hsa-miR-4708-3p	NA	NA	NA	NA	NA	NA	NA	NA	NA	NA	NA	NA	NA	NA	NA	NA	NA	NA	NA	NA	NA	NA	NA	NA	NA	NA	NA	NA	NA	NA	NA	NA	NA	NA	NA	NA	NA	NA	NA	NA	NA	NA	NA	NA	NA	NA	NA	NA	NA
hsa-miR-4708-5p	NA	NA	NA	NA	NA	NA	NA	NA	NA	NA	NA	NA	NA	NA	NA	NA	NA	NA	NA	NA	NA	NA	NA	NA	NA	NA	NA	NA	NA	NA	NA	NA	NA	NA	NA	NA	NA	NA	NA	NA	NA	NA	NA	NA	NA	NA	NA	NA	NA
hsa-miR-4709-3p	NA	NA	NA	NA	NA	NA	NA	NA	NA	NA	NA	NA	NA	NA	NA	NA	NA	NA	NA	NA	NA	NA	NA	NA	NA	NA	NA	NA	NA	NA	NA	NA	NA	NA	NA	NA	NA	NA	NA	NA	NA	NA	NA	NA	NA	NA	NA	NA	NA
hsa-miR-4709-5p	NA	NA	NA	NA	NA	NA	NA	NA	NA	NA	NA	NA	NA	NA	NA	NA	NA	NA	NA	NA	NA	NA	NA	NA	NA	NA	NA	NA	NA	NA	NA	NA	NA	NA	NA	NA	NA	NA	NA	NA	NA	NA	NA	NA	NA	NA	NA	NA	NA
hsa-miR-4710	-8.0246	NA	NA	NA	NA	NA	-7.10361	-6.64329	-6.75954	NA	-7.44775	NA	NA	NA	NA	NA	NA	NA	-6.74015	NA	NA	NA	NA	NA	-6.01271	-7.27567	NA	-6.44213	NA	NA	NA	NA	-7.46601	NA	NA	NA	NA	NA	NA	NA	NA	NA	NA	NA	NA	NA	NA	NA	NA
hsa-miR-4711-3p	NA	NA	NA	NA	NA	NA	NA	NA	NA	NA	NA	NA	NA	NA	NA	NA	NA	NA	NA	NA	NA	NA	NA	NA	NA	NA	NA	NA	NA	NA	NA	NA	NA	NA	NA	NA	NA	NA	NA	NA	NA	NA	NA	NA	NA	NA	NA	NA	NA
hsa-miR-4711-5p	NA	NA	NA	NA	NA	NA	NA	NA	NA	NA	NA	NA	NA	NA	NA	NA	NA	NA	NA	NA	NA	NA	NA	NA	NA	NA	NA	NA	NA	NA	NA	NA	NA	NA	NA	NA	NA	NA	NA	NA	NA	NA	NA	NA	NA	NA	NA	NA	NA
hsa-miR-4712-3p	NA	NA	NA	NA	NA	NA	NA	NA	NA	NA	NA	NA	NA	NA	NA	NA	NA	NA	NA	NA	NA	NA	NA	NA	NA	NA	NA	NA	NA	NA	NA	NA	NA	NA	NA	NA	NA	NA	NA	NA	NA	NA	NA	NA	NA	NA	NA	NA	NA
hsa-miR-4712-5p	NA	NA	NA	NA	NA	NA	NA	NA	NA	NA	NA	NA	NA	NA	NA	NA	NA	NA	NA	NA	NA	NA	NA	NA	NA	NA	NA	NA	NA	NA	NA	NA	NA	NA	NA	NA	NA	NA	NA	NA	NA	NA	NA	NA	NA	NA	NA	NA	NA
hsa-miR-4713-3p	-3.22684	-3.84821	-3.58837	-3.37622	-3.60084	-3.95555	-3.22841	-2.78581	-4.05608	-4.32817	-3.65388	-4.17296	-4.12471	-4.44916	-4.23565	-4.26557	-4.02457	-3.51916	-3.04884	-3.22022	-3.29987	-3.93724	-3.40173	-3.46337	-3.12021	-3.04422	-2.93396	-3.54269	-3.83453	-3.86175	-3.27631	-3.78249	-3.6968	-4.14857	-3.58495	-4.17594	-3.7746	-4.32211	-3.8049	-4.07309	-3.61588	-3.66499	-3.48304	-3.59217	-4.2171	-4.09596	-3.84626	-3.7883	-3.7597
hsa-miR-4713-5p	NA	NA	NA	NA	NA	NA	NA	NA	NA	NA	NA	NA	NA	NA	NA	NA	NA	NA	NA	NA	NA	NA	NA	NA	NA	NA	NA	NA	NA	NA	NA	NA	NA	NA	NA	NA	NA	NA	NA	NA	NA	NA	NA	NA	NA	NA	NA	NA	NA
hsa-miR-4714-3p	NA	NA	NA	NA	NA	NA	NA	NA	NA	NA	NA	NA	NA	NA	NA	NA	NA	NA	NA	NA	NA	NA	NA	NA	NA	NA	NA	NA	NA	NA	NA	NA	NA	NA	NA	NA	NA	NA	NA	NA	NA	NA	NA	NA	NA	NA	NA	NA	NA
hsa-miR-4714-5p	NA	NA	NA	NA	NA	NA	NA	NA	NA	NA	NA	NA	NA	NA	NA	NA	NA	NA	NA	NA	NA	NA	NA	NA	NA	NA	NA	NA	NA	NA	NA	NA	NA	NA	NA	NA	NA	NA	NA	NA	NA	NA	NA	NA	NA	NA	NA	NA	NA
hsa-miR-4715-3p	NA	NA	NA	NA	NA	NA	NA	NA	NA	NA	NA	NA	NA	NA	NA	NA	NA	NA	NA	NA	NA	NA	NA	NA	NA	NA	NA	NA	NA	NA	NA	NA	NA	NA	NA	NA	NA	NA	NA	NA	NA	NA	NA	NA	NA	NA	NA	NA	NA
hsa-miR-4715-5p	NA	NA	NA	NA	NA	NA	NA	NA	NA	NA	NA	NA	NA	NA	NA	NA	NA	NA	NA	NA	NA	NA	NA	NA	NA	NA	NA	NA	NA	NA	NA	NA	NA	NA	NA	NA	NA	NA	NA	NA	NA	NA	NA	NA	NA	NA	NA	NA	NA
hsa-miR-4716-3p	-4.82159	-5.39169	-5.138	-4.85285	-5.18051	-5.47179	-4.85583	-4.25179	-5.37121	-5.85048	-5.28144	-5.49038	-5.60484	-5.99249	-5.85927	-5.81213	-5.64765	-4.98042	-4.61512	-4.55777	-4.85172	-5.49106	-5.02724	-4.92363	-4.57227	-4.58453	-4.56115	-4.84513	-5.40991	-5.43633	-4.89322	-5.20295	-5.26855	-5.74934	-5.20482	-5.67821	-5.47035	-5.97422	-5.484	-5.59657	-5.29862	-5.2872	-5.17069	-5.11047	-5.82458	-5.83211	-5.49111	-5.3486	-5.37135
hsa-miR-4716-5p	NA	NA	NA	NA	NA	NA	NA	NA	NA	NA	NA	NA	NA	NA	NA	NA	NA	NA	NA	NA	NA	NA	NA	NA	NA	NA	NA	NA	NA	NA	NA	NA	NA	NA	NA	NA	NA	NA	NA	NA	NA	NA	NA	NA	NA	NA	NA	NA	NA
hsa-miR-4717-3p	NA	NA	NA	NA	NA	NA	NA	NA	NA	NA	NA	NA	NA	NA	NA	NA	NA	NA	NA	NA	NA	NA	NA	NA	NA	NA	NA	NA	NA	NA	NA	NA	NA	NA	NA	NA	NA	NA	NA	NA	NA	NA	NA	NA	NA	NA	NA	NA	NA
hsa-miR-4717-5p	NA	NA	NA	NA	NA	NA	NA	NA	NA	NA	NA	NA	NA	NA	NA	NA	NA	NA	NA	NA	NA	NA	NA	NA	NA	NA	NA	NA	NA	NA	NA	NA	NA	NA	NA	NA	NA	NA	NA	NA	NA	NA	NA	NA	NA	NA	NA	NA	NA
hsa-miR-4718	NA	NA	NA	NA	NA	NA	NA	NA	NA	NA	NA	NA	NA	NA	NA	NA	NA	NA	NA	NA	NA	NA	NA	NA	NA	NA	NA	NA	NA	NA	NA	NA	NA	NA	NA	NA	NA	NA	NA	NA	NA	NA	NA	NA	NA	NA	NA	NA	NA
hsa-miR-4719	NA	NA	NA	NA	NA	NA	NA	NA	NA	NA	NA	NA	NA	NA	NA	NA	NA	NA	NA	NA	NA	NA	NA	NA	NA	NA	NA	NA	NA	NA	NA	NA	NA	NA	NA	NA	NA	NA	NA	NA	NA	NA	NA	NA	NA	NA	NA	NA	NA
hsa-miR-4720-3p	NA	NA	NA	NA	NA	NA	NA	NA	NA	NA	NA	NA	NA	NA	NA	NA	NA	NA	NA	NA	NA	NA	NA	NA	NA	NA	NA	NA	NA	NA	NA	NA	NA	NA	NA	NA	NA	NA	NA	NA	NA	NA	NA	NA	NA	NA	NA	NA	NA
hsa-miR-4720-5p	NA	NA	NA	NA	NA	NA	NA	NA	NA	NA	NA	NA	NA	NA	NA	NA	NA	NA	NA	NA	NA	NA	NA	NA	NA	NA	NA	NA	NA	NA	NA	NA	NA	NA	NA	NA	NA	NA	NA	NA	NA	NA	NA	NA	NA	NA	NA	NA	NA
hsa-miR-4721	-5.6333	-6.20704	-6.3053	-5.7597	-6.11738	-6.7695	-4.03601	-5.21917	-4.76428	-5.89293	-5.49049	-6.03802	-4.04375	-5.76328	-5.53246	-6.02461	-6.27854	-6.40212	-4.87742	-5.99068	-3.88008	-5.81072	-5.89403	-5.31277	-5.0325	-4.82343	-5.65371	-5.6808	-5.58537	-6.10063	-5.39222	-5.65414	-5.72113	-6.16772	-4.71955	-6.01512	-5.44391	-4.98684	-5.01767	-5.74159	-5.89908	-5.60944	-5.8043	-5.20272	-5.57129	-5.7371	-4.77073	-4.7367	-5.55189
hsa-miR-4722-3p	NA	NA	NA	NA	NA	NA	NA	NA	NA	NA	NA	NA	NA	NA	NA	NA	NA	NA	NA	NA	NA	NA	NA	NA	NA	NA	NA	NA	NA	NA	NA	NA	NA	NA	NA	NA	NA	NA	NA	NA	NA	NA	NA	NA	NA	NA	NA	NA	NA
hsa-miR-4722-5p	NA	NA	NA	NA	NA	NA	NA	NA	NA	NA	NA	NA	NA	NA	NA	NA	NA	NA	NA	NA	NA	NA	NA	NA	NA	NA	NA	NA	NA	NA	NA	NA	NA	NA	NA	NA	NA	NA	NA	NA	NA	NA	NA	NA	NA	NA	NA	NA	NA
hsa-miR-4723-3p	NA	NA	NA	NA	NA	NA	NA	NA	NA	NA	NA	NA	NA	NA	NA	NA	NA	NA	NA	NA	NA	NA	NA	NA	NA	NA	NA	NA	NA	NA	NA	NA	NA	NA	NA	NA	NA	NA	NA	NA	NA	NA	NA	NA	NA	NA	NA	NA	NA
hsa-miR-4723-5p	NA	NA	NA	NA	NA	NA	NA	NA	NA	NA	NA	NA	NA	NA	NA	NA	NA	NA	NA	NA	NA	NA	NA	NA	NA	NA	NA	NA	NA	NA	NA	NA	NA	NA	NA	NA	NA	NA	NA	NA	NA	NA	NA	NA	NA	NA	NA	NA	NA
hsa-miR-4724-3p	NA	NA	NA	NA	NA	NA	NA	NA	NA	NA	NA	NA	NA	NA	NA	NA	NA	NA	NA	NA	NA	NA	NA	NA	NA	NA	NA	NA	NA	NA	NA	NA	NA	NA	NA	NA	NA	NA	NA	NA	NA	NA	NA	NA	NA	NA	NA	NA	NA
hsa-miR-4724-5p	NA	NA	NA	NA	NA	NA	NA	NA	NA	NA	NA	NA	NA	NA	NA	NA	NA	NA	NA	NA	NA	NA	NA	NA	NA	NA	NA	NA	NA	NA	NA	NA	NA	NA	NA	NA	NA	NA	NA	NA	NA	NA	NA	NA	NA	NA	NA	NA	NA
hsa-miR-4725-3p	NA	NA	NA	NA	NA	NA	NA	NA	NA	NA	NA	NA	NA	NA	NA	NA	NA	NA	NA	NA	NA	NA	NA	NA	NA	NA	NA	NA	NA	NA	NA	NA	NA	NA	NA	NA	NA	NA	NA	NA	NA	NA	NA	NA	NA	NA	NA	NA	NA
hsa-miR-4725-5p	NA	-7.56504	-8.53724	NA	-7.38446	-7.63991	-7.41443	-7.01383	-6.91137	-7.6035	-7.24665	-7.49204	-7.53691	-7.89897	-7.50086	-8.88867	-8.09282	-7.84282	-7.30391	-7.76261	-7.48789	NA	-7.71085	-8.07231	-6.99124	-7.10893	-6.98623	-7.70847	-7.6187	-7.71869	-7.46159	-7.73401	-7.26931	NA	-7.31855	-8.57088	-7.38917	-8.0444	-7.2779	-7.54264	-7.682	-7.28758	-7.13216	-7.68135	NA	-7.61124	-7.57811	-7.77747	-7.43261
hsa-miR-4726-3p	NA	NA	NA	NA	NA	NA	NA	NA	NA	NA	NA	NA	NA	NA	NA	NA	NA	NA	NA	NA	NA	NA	NA	NA	NA	NA	NA	NA	NA	NA	NA	NA	NA	NA	NA	NA	NA	NA	NA	NA	NA	NA	NA	NA	NA	NA	NA	NA	NA
hsa-miR-4726-5p	NA	NA	NA	NA	NA	NA	NA	-7.8724	NA	NA	NA	NA	NA	NA	NA	NA	NA	NA	NA	NA	NA	NA	NA	NA	-8.25366	NA	NA	-8.51512	NA	NA	NA	NA	NA	NA	NA	NA	NA	NA	NA	NA	NA	NA	NA	NA	NA	NA	NA	NA	NA
hsa-miR-4727-3p	NA	NA	NA	NA	NA	NA	NA	NA	NA	NA	NA	NA	NA	NA	NA	NA	NA	NA	NA	NA	NA	NA	NA	NA	NA	NA	NA	NA	NA	NA	NA	NA	NA	NA	NA	NA	NA	NA	NA	NA	NA	NA	NA	NA	NA	NA	NA	NA	NA
hsa-miR-4727-5p	NA	NA	NA	NA	NA	NA	NA	NA	NA	NA	NA	NA	NA	NA	NA	NA	NA	NA	NA	NA	NA	NA	NA	NA	NA	NA	NA	NA	NA	NA	NA	NA	NA	NA	NA	NA	NA	NA	NA	NA	NA	NA	NA	NA	NA	NA	NA	NA	NA
hsa-miR-4728-3p	NA	NA	NA	NA	NA	NA	NA	NA	-8.2143	-8.86703	-8.42658	NA	NA	NA	NA	NA	NA	NA	NA	NA	NA	NA	NA	NA	-8.20537	NA	NA	-8.92098	NA	NA	NA	NA	NA	NA	NA	NA	NA	-9.27669	-8.83178	NA	NA	NA	NA	NA	NA	NA	NA	NA	NA
hsa-miR-4728-5p	-5.48006	-5.96829	-6.09925	-4.83544	-5.72752	-6.71055	-3.84706	-4.77418	-4.65459	-5.92485	-5.34948	-5.99118	-4.08339	-6.40247	-6.22508	-6.56283	-5.68712	-5.03221	-3.42838	-4.54836	-3.85372	-5.0409	-4.49816	-5.77779	-3.64509	-3.20862	-3.99781	-4.25381	-4.9759	-5.79312	-4.09647	-5.30255	-4.93315	-5.23594	-4.9979	-6.03886	-4.5712	-5.70589	-5.55967	-6.00763	-4.70064	-5.03575	-5.3685	-5.43604	-4.89755	-5.94994	-5.24034	-4.62335	-4.37641
hsa-miR-4729	NA	NA	NA	NA	NA	NA	NA	NA	NA	NA	NA	NA	NA	NA	NA	NA	NA	NA	NA	NA	NA	NA	NA	NA	NA	NA	NA	NA	NA	NA	NA	NA	NA	NA	NA	NA	NA	NA	NA	NA	NA	NA	NA	NA	NA	NA	NA	NA	NA
hsa-miR-4730	NA	NA	NA	NA	NA	NA	NA	NA	NA	NA	NA	NA	NA	NA	NA	NA	NA	NA	-7.01877	NA	NA	NA	NA	NA	NA	NA	NA	NA	NA	NA	NA	NA	NA	NA	NA	NA	NA	NA	NA	NA	NA	NA	NA	NA	NA	NA	NA	NA	-7.44861
hsa-miR-4731-3p	-8.22841	NA	-8.28542	NA	-7.08411	NA	-7.29641	-7.23526	-6.64342	-7.39719	-7.16334	-7.56847	-7.30078	-7.71651	-7.56314	-8.89394	-7.54742	-7.76133	-6.98595	-8.58607	-7.26471	NA	-7.57495	NA	-6.91913	-6.89917	-7.02557	-7.62026	-7.6721	NA	-7.47179	NA	-7.2222	NA	-7.34501	-7.36053	-7.05074	-7.92812	-7.3731	-8.50076	-7.40665	-7.33435	-8.51395	-7.39977	-7.60008	-8.60393	NA	-7.70371	-8.3767
hsa-miR-4731-5p	NA	NA	NA	NA	NA	NA	NA	NA	NA	NA	NA	NA	NA	NA	NA	NA	NA	NA	NA	NA	NA	NA	NA	NA	NA	NA	NA	NA	NA	NA	NA	NA	NA	NA	NA	NA	NA	NA	NA	NA	NA	NA	NA	NA	NA	NA	NA	NA	NA
hsa-miR-4732-3p	NA	NA	NA	NA	NA	NA	NA	NA	NA	NA	NA	NA	NA	NA	NA	NA	NA	NA	NA	NA	NA	NA	NA	NA	NA	NA	NA	NA	NA	NA	NA	NA	NA	NA	NA	NA	NA	NA	NA	NA	NA	NA	NA	NA	NA	NA	NA	NA	NA
hsa-miR-4732-5p	-7.61689	-8.77792	NA	NA	-8.28186	NA	-7.93956	-8.08378	-6.93381	NA	-8.45292	NA	-8.52188	NA	NA	NA	-9.39225	-8.96985	-6.5762	-8.73352	-8.391	NA	NA	NA	-6.24029	-7.16297	NA	-6.86179	NA	NA	-8.78904	NA	NA	-8.182	NA	NA	-8.58303	NA	NA	NA	NA	NA	NA	NA	NA	NA	NA	NA	NA
hsa-miR-4733-3p	NA	NA	NA	NA	NA	NA	NA	NA	NA	NA	NA	NA	NA	NA	NA	NA	NA	NA	NA	NA	NA	NA	NA	NA	NA	NA	NA	NA	NA	NA	NA	NA	NA	NA	NA	NA	NA	NA	NA	NA	NA	NA	NA	NA	NA	NA	NA	NA	NA
hsa-miR-4733-5p	NA	NA	NA	NA	NA	NA	NA	NA	NA	NA	NA	NA	NA	NA	NA	NA	NA	NA	NA	NA	NA	NA	NA	NA	NA	NA	NA	NA	NA	NA	NA	NA	NA	NA	NA	NA	NA	NA	NA	NA	NA	NA	NA	NA	NA	NA	NA	NA	NA
hsa-miR-4734	-6.58006	-7.24509	-7.15949	-7.21546	-6.68252	-7.9424	-6.34797	-6.62737	-6.67901	-6.20404	-6.21031	-6.52461	-6.48614	-6.64232	-7.30512	-6.75994	-6.94386	-7.62625	-6.34202	-7.47283	-6.15719	-7.75306	-6.72304	-7.48738	-6.34779	-6.21648	-6.883	-6.25155	-6.54129	-7.79637	-6.17672	-7.42649	-7.20857	-7.31974	-7.16303	-6.29922	-6.08498	-6.69857	-7.06487	-7.11616	-6.97541	-6.21753	-7.16177	-6.2194	-6.83866	-7.13209	-7.4681	-7.41131	-7.22579
hsa-miR-4735-3p	NA	NA	NA	NA	NA	NA	NA	NA	NA	NA	NA	NA	NA	NA	NA	NA	NA	NA	NA	NA	NA	NA	NA	NA	NA	NA	NA	NA	NA	NA	NA	NA	NA	NA	NA	NA	NA	NA	NA	NA	NA	NA	NA	NA	NA	NA	NA	NA	NA
hsa-miR-4735-5p	NA	NA	NA	NA	NA	NA	NA	NA	NA	NA	NA	NA	NA	NA	NA	NA	NA	NA	NA	NA	NA	NA	NA	NA	NA	NA	NA	NA	NA	NA	NA	NA	NA	NA	NA	NA	NA	NA	NA	NA	NA	NA	NA	NA	NA	NA	NA	NA	NA
hsa-miR-4736	NA	NA	NA	NA	NA	NA	NA	NA	NA	NA	NA	NA	NA	NA	NA	NA	NA	NA	NA	NA	NA	NA	NA	NA	NA	NA	NA	NA	NA	NA	NA	NA	NA	NA	NA	NA	NA	NA	NA	NA	NA	NA	NA	NA	NA	NA	NA	NA	NA
hsa-miR-4737	NA	NA	NA	NA	NA	NA	NA	NA	NA	NA	NA	NA	NA	NA	NA	NA	NA	NA	NA	NA	NA	NA	NA	NA	NA	NA	NA	NA	NA	NA	NA	NA	NA	NA	NA	NA	NA	NA	NA	NA	NA	NA	NA	NA	NA	NA	NA	NA	NA
hsa-miR-4738-3p	-6.2289	-7.31383	-7.6704	-6.63101	-7.09519	NA	-6.85506	-6.41108	-5.93206	NA	-6.81906	-7.21567	-7.44027	NA	NA	NA	NA	-7.35658	-5.7951	-7.4679	-7.228	NA	NA	NA	-5.73339	-6.12174	-6.85795	-6.11191	NA	NA	-8.55154	NA	-6.91209	-6.94105	-7.40335	-8.69726	-7.29167	-9.17267	NA	-8.51028	-7.40947	-6.58123	-8.44584	-7.62666	-8.29506	NA	NA	-8.66556	-7.05922
hsa-miR-4738-5p	NA	NA	NA	NA	NA	NA	NA	NA	NA	NA	NA	NA	NA	NA	NA	NA	NA	NA	NA	NA	NA	NA	NA	NA	NA	NA	NA	NA	NA	NA	NA	NA	NA	NA	NA	NA	NA	NA	NA	NA	NA	NA	NA	NA	NA	NA	NA	NA	NA
hsa-miR-4739	-1.50717	-2.43199	-2.80302	-2.08834	0.31284	-2.8969	-0.27659	-1.61332	-0.602966	-1.68559	-1.23044	-2.19826	-1.43282	-1.57536	-1.26012	-2.24362	-2.96988	-1.10279	0.456181	-2.19275	-0.674267	-1.78676	0.0340776	-2.37938	-1.40653	-0.531637	-0.903101	-1.88484	-1.10034	-3.10559	0.0874043	-1.96056	-1.35695	-1.13846	-0.988586	-0.710924	0.534883	-1.29628	0.0497952	-0.870193	-1.3973	-1.86511	-2.27276	-2.09154	0.141455	-1.61648	-1.37981	-1.69192	-1.20578
hsa-miR-4740-3p	NA	NA	NA	NA	NA	NA	NA	NA	NA	NA	NA	NA	NA	NA	NA	NA	NA	NA	NA	NA	NA	NA	NA	NA	NA	NA	NA	NA	NA	NA	NA	NA	NA	NA	NA	NA	NA	NA	NA	NA	NA	NA	NA	NA	NA	NA	NA	NA	NA
hsa-miR-4740-5p	NA	NA	NA	NA	NA	NA	NA	NA	NA	NA	NA	NA	NA	NA	NA	NA	NA	NA	NA	NA	NA	NA	NA	NA	NA	NA	NA	NA	NA	NA	NA	NA	NA	NA	NA	NA	NA	NA	NA	NA	NA	NA	NA	NA	NA	NA	NA	NA	NA
hsa-miR-4741	-4.78708	-5.46825	-5.46325	-4.50492	-5.76567	-6.81874	-4.34234	-4.11482	-3.12157	-5.26436	-3.9777	-4.82359	-3.84111	-4.93164	-4.54787	-6.02571	-4.84957	-4.3093	-3.19958	-4.02776	-3.4962	-6.27604	-4.36259	-5.75111	-2.82853	-2.86321	-3.79637	-3.63429	-5.17304	-5.19934	-4.53649	-5.12224	-4.10021	-4.00312	-4.2897	-4.8668	-4.0418	-4.4101	-4.8038	-4.48309	-4.51476	-3.69723	-4.58984	-4.32976	-4.17574	-5.62154	-4.75774	-4.57171	-4.14001
hsa-miR-4742-3p	NA	NA	NA	NA	NA	NA	NA	NA	NA	NA	NA	NA	NA	NA	NA	NA	NA	NA	NA	NA	NA	NA	NA	NA	NA	NA	NA	NA	NA	NA	NA	NA	NA	NA	NA	NA	NA	NA	NA	NA	NA	NA	NA	NA	NA	NA	NA	NA	NA
hsa-miR-4742-5p	NA	NA	NA	NA	NA	NA	NA	NA	NA	NA	NA	NA	NA	NA	NA	NA	NA	NA	NA	NA	NA	NA	NA	NA	NA	NA	NA	NA	NA	NA	NA	NA	NA	NA	NA	NA	NA	NA	NA	NA	NA	NA	NA	NA	NA	NA	NA	NA	NA
hsa-miR-4743	-6.61957	-8.43549	-8.43361	-7.94708	-7.12368	NA	-6.69349	-6.43446	-5.80798	-8.42593	-6.61275	-7.11672	-7.20275	-8.8302	-8.22633	NA	-8.95696	-7.36355	-6.15229	-7.16136	-7.15106	NA	-7.90411	NA	-5.41783	-6.5025	-7.08412	-5.86705	NA	NA	-7.13289	NA	-6.91079	-7.23551	-8.36953	-8.29297	-7.05745	-8.93178	NA	-8.44864	-8.57195	-6.72768	-6.76575	-8.87163	-7.3916	NA	NA	-8.83245	-7.16268
hsa-miR-4744	NA	NA	NA	NA	NA	NA	NA	NA	NA	NA	NA	NA	NA	NA	NA	NA	NA	NA	NA	NA	NA	NA	NA	NA	NA	NA	NA	NA	NA	NA	NA	NA	NA	NA	NA	NA	NA	NA	NA	NA	NA	NA	NA	NA	NA	NA	NA	NA	NA
hsa-miR-4745-3p	NA	NA	NA	NA	NA	NA	NA	NA	NA	NA	NA	NA	NA	NA	NA	NA	NA	NA	NA	NA	NA	NA	NA	NA	NA	NA	NA	NA	NA	NA	NA	NA	NA	NA	NA	NA	NA	NA	NA	NA	NA	NA	NA	NA	NA	NA	NA	NA	NA
hsa-miR-4745-5p	-6.03176	-6.39583	-6.6277	-6.49057	-6.70266	-7.28449	-6.13289	-5.8779	-5.49826	-5.66868	-5.7981	-5.81104	-5.76187	-6.48425	-6.54575	-6.74254	-6.61681	-6.36309	-5.29507	-6.40955	-5.576	-6.81939	-6.38336	-6.78606	-5.4681	-5.20928	-5.50073	-5.66027	-6.24769	-7.14451	-5.86795	-6.57774	-6.01407	-6.70587	-5.81918	-5.67527	-5.93618	-6.3955	-6.37666	-6.53607	-5.96739	-5.66792	-6.26424	-5.3495	-6.33085	-6.30042	-6.53787	-6.31671	-6.13893
hsa-miR-4746-3p	-6.02307	-6.13654	-6.41161	-6.30851	-6.89382	-7.29052	-5.63036	-6.09479	-5.36072	-5.20366	-4.89745	-5.36074	-6.05423	-6.58686	-6.92037	-7.14501	-6.4609	-6.69192	-5.36511	-6.27739	-5.8431	-7.11264	-6.44825	-7.18504	-5.18579	-5.25102	-5.51256	-5.81269	-6.69732	-7.17464	-5.84543	-6.83065	-5.31017	-6.45202	-5.67739	-5.68978	-6.0658	-6.87312	-6.93891	-6.99454	-5.70319	-5.43627	-5.41786	-4.47286	-6.73588	-6.6595	-6.57526	-6.58427	-5.74209
hsa-miR-4746-5p	NA	NA	NA	NA	NA	NA	NA	NA	NA	NA	NA	NA	NA	NA	NA	NA	NA	NA	NA	NA	NA	NA	NA	NA	NA	NA	NA	-8.65529	NA	NA	NA	NA	NA	NA	NA	NA	NA	NA	NA	NA	NA	NA	NA	NA	NA	NA	NA	NA	NA
hsa-miR-4747-3p	NA	NA	NA	NA	NA	NA	NA	NA	NA	NA	NA	NA	NA	NA	NA	NA	NA	NA	NA	NA	NA	NA	NA	NA	NA	NA	NA	NA	NA	NA	NA	NA	NA	NA	NA	NA	NA	NA	NA	NA	NA	NA	NA	NA	NA	NA	NA	NA	NA
hsa-miR-4747-5p	NA	NA	NA	NA	NA	NA	NA	NA	NA	NA	NA	NA	NA	NA	NA	NA	NA	NA	NA	NA	NA	NA	NA	NA	NA	NA	NA	NA	NA	NA	NA	NA	NA	NA	NA	NA	NA	NA	NA	NA	NA	NA	NA	NA	NA	NA	NA	NA	NA
hsa-miR-4748	NA	NA	NA	NA	NA	NA	NA	NA	NA	NA	NA	NA	NA	NA	NA	NA	NA	NA	NA	NA	NA	NA	NA	NA	NA	NA	NA	NA	NA	NA	NA	NA	NA	NA	NA	NA	NA	NA	NA	NA	NA	NA	NA	NA	NA	NA	NA	NA	NA
hsa-miR-4749-3p	NA	-7.77288	NA	-8.40581	-7.00541	-8.91058	-7.11637	-7.12399	-6.49532	-7.30006	-7.11576	-7.29361	-7.009	-7.56674	-7.41203	-7.80195	-7.54628	-7.60611	-6.8774	-7.40287	-7.29687	-8.17154	-7.53508	NA	-6.80836	-6.73668	-6.959	-7.42277	-7.48009	-8.947	-7.42129	-7.87052	-7.17748	-8.41812	-7.0517	-7.12997	-6.91554	-7.70633	-7.23561	-7.34837	-7.30457	-7.27041	-7.1762	-7.19314	-7.55403	-7.52386	-7.58256	-7.54993	-7.26418
hsa-miR-4749-5p	NA	NA	NA	NA	NA	NA	NA	NA	NA	NA	NA	NA	NA	NA	NA	NA	NA	NA	NA	NA	NA	NA	NA	NA	-6.83215	NA	NA	-7.11095	NA	NA	NA	NA	NA	NA	NA	NA	NA	NA	NA	NA	NA	NA	NA	NA	NA	NA	NA	NA	NA
hsa-miR-4750	NA	NA	NA	NA	NA	NA	-8.67154	-6.90674	NA	NA	-7.95338	NA	NA	NA	NA	NA	NA	NA	NA	-8.68944	NA	NA	NA	NA	-7.40142	-8.04358	NA	NA	NA	NA	NA	NA	NA	NA	-7.93949	NA	NA	NA	-8.79213	NA	NA	NA	-8.44395	NA	NA	NA	NA	NA	NA
hsa-miR-4751	NA	NA	NA	NA	NA	NA	NA	NA	NA	NA	NA	NA	NA	NA	NA	NA	NA	NA	NA	NA	NA	NA	NA	NA	NA	NA	NA	NA	NA	NA	NA	NA	NA	NA	NA	NA	NA	NA	NA	NA	NA	NA	NA	NA	NA	NA	NA	NA	NA
hsa-miR-4752	NA	NA	NA	NA	NA	NA	NA	NA	NA	NA	NA	NA	NA	NA	NA	NA	NA	NA	NA	NA	NA	NA	NA	NA	NA	NA	NA	NA	NA	NA	NA	NA	NA	NA	NA	NA	NA	NA	NA	NA	NA	NA	NA	NA	NA	NA	NA	NA	NA
hsa-miR-4753-3p	NA	NA	NA	NA	NA	NA	NA	NA	NA	NA	NA	NA	NA	NA	NA	NA	NA	NA	NA	NA	NA	NA	NA	NA	NA	NA	NA	NA	NA	NA	NA	NA	NA	NA	NA	NA	NA	NA	NA	NA	NA	NA	NA	NA	NA	NA	NA	NA	NA
hsa-miR-4753-5p	NA	NA	NA	NA	NA	NA	NA	NA	NA	NA	NA	NA	NA	NA	NA	NA	NA	NA	NA	NA	NA	NA	NA	NA	NA	NA	NA	NA	NA	NA	NA	NA	NA	NA	NA	NA	NA	NA	NA	NA	NA	NA	NA	NA	NA	NA	NA	NA	NA
hsa-miR-4754	NA	NA	NA	NA	NA	NA	NA	NA	NA	NA	NA	NA	NA	NA	NA	NA	NA	NA	NA	NA	NA	NA	NA	NA	NA	NA	NA	NA	NA	NA	NA	NA	NA	NA	NA	NA	NA	NA	NA	NA	NA	NA	NA	NA	NA	NA	NA	NA	NA
hsa-miR-4755-3p	NA	NA	NA	NA	NA	NA	NA	NA	NA	NA	NA	NA	NA	NA	NA	NA	NA	NA	NA	NA	NA	NA	NA	NA	NA	NA	NA	NA	NA	NA	NA	NA	NA	NA	NA	NA	NA	NA	NA	NA	NA	NA	NA	NA	NA	NA	NA	NA	NA
hsa-miR-4755-5p	NA	NA	NA	NA	NA	NA	NA	NA	NA	NA	NA	NA	NA	NA	NA	NA	NA	NA	NA	NA	NA	NA	NA	NA	NA	NA	NA	NA	NA	NA	NA	NA	NA	NA	NA	NA	NA	NA	NA	NA	NA	NA	NA	NA	NA	NA	NA	NA	NA
hsa-miR-4756-3p	NA	NA	NA	NA	NA	NA	NA	NA	NA	NA	NA	NA	NA	NA	NA	NA	NA	NA	NA	NA	NA	NA	NA	NA	NA	NA	NA	NA	NA	NA	NA	NA	NA	NA	NA	NA	NA	NA	NA	NA	NA	NA	NA	NA	NA	NA	NA	NA	NA
hsa-miR-4756-5p	NA	NA	NA	NA	NA	NA	NA	NA	NA	NA	NA	NA	NA	NA	NA	NA	NA	NA	NA	NA	NA	NA	NA	NA	NA	NA	NA	NA	NA	NA	NA	NA	NA	NA	NA	NA	NA	NA	NA	NA	NA	NA	NA	NA	NA	NA	NA	NA	NA
hsa-miR-4757-3p	NA	NA	NA	NA	NA	NA	NA	NA	NA	NA	NA	NA	NA	NA	NA	NA	NA	NA	NA	NA	NA	NA	NA	NA	NA	NA	NA	NA	NA	NA	NA	NA	NA	NA	NA	NA	NA	NA	NA	NA	NA	NA	NA	NA	NA	NA	NA	NA	NA
hsa-miR-4757-5p	NA	NA	NA	NA	NA	NA	NA	NA	NA	NA	NA	NA	NA	NA	NA	NA	NA	NA	NA	NA	NA	NA	NA	NA	NA	NA	NA	NA	NA	NA	NA	NA	NA	NA	NA	NA	NA	NA	NA	NA	NA	NA	NA	NA	NA	NA	NA	NA	NA
hsa-miR-4758-3p	NA	NA	NA	NA	NA	NA	-8.74426	NA	NA	NA	-7.53162	NA	NA	NA	-8.86114	NA	NA	NA	NA	NA	NA	NA	NA	NA	NA	-8.59629	NA	-8.85017	NA	NA	NA	NA	NA	NA	-8.55456	NA	NA	NA	-8.7056	NA	NA	NA	NA	-8.91574	NA	NA	NA	NA	-8.48286
hsa-miR-4758-5p	-8.22502	NA	NA	-8.36529	NA	NA	-8.17425	-6.98157	-8.08843	NA	-8.45163	-8.76548	NA	NA	NA	NA	NA	NA	-6.92345	NA	-8.48667	NA	NA	NA	-6.29611	-8.17348	NA	-6.49219	NA	NA	NA	NA	-8.41274	NA	NA	NA	NA	NA	NA	NA	NA	-8.41883	NA	NA	NA	NA	NA	NA	NA
hsa-miR-4759	NA	NA	NA	NA	NA	NA	NA	NA	NA	NA	NA	NA	NA	NA	NA	NA	NA	NA	NA	NA	NA	NA	NA	NA	NA	NA	NA	NA	NA	NA	NA	NA	NA	NA	NA	NA	NA	NA	NA	NA	NA	NA	NA	NA	NA	NA	NA	NA	NA
hsa-miR-4760-3p	NA	NA	NA	NA	NA	NA	NA	NA	NA	NA	NA	NA	NA	NA	NA	NA	NA	NA	NA	NA	NA	NA	NA	NA	NA	NA	NA	NA	NA	NA	NA	NA	NA	NA	NA	NA	NA	NA	NA	NA	NA	NA	NA	NA	NA	NA	NA	NA	NA
hsa-miR-4760-5p	NA	NA	NA	NA	NA	NA	NA	NA	NA	NA	NA	NA	NA	NA	NA	NA	NA	NA	NA	NA	NA	NA	NA	NA	NA	NA	NA	NA	NA	NA	NA	NA	NA	NA	NA	NA	NA	NA	NA	NA	NA	NA	NA	NA	NA	NA	NA	NA	NA
hsa-miR-4761-3p	NA	NA	NA	NA	NA	NA	NA	NA	NA	NA	NA	NA	NA	NA	NA	NA	NA	NA	NA	NA	NA	NA	NA	NA	NA	NA	NA	NA	NA	NA	NA	NA	NA	NA	NA	NA	NA	NA	NA	NA	NA	NA	NA	NA	NA	NA	NA	NA	NA
hsa-miR-4761-5p	NA	NA	NA	NA	NA	NA	NA	NA	NA	NA	NA	NA	NA	NA	NA	NA	NA	NA	NA	NA	NA	NA	NA	NA	NA	NA	NA	NA	NA	NA	NA	NA	NA	NA	NA	NA	NA	NA	NA	NA	NA	NA	NA	NA	NA	NA	NA	NA	NA
hsa-miR-4762-3p	NA	NA	NA	NA	NA	NA	NA	NA	NA	NA	NA	NA	NA	NA	NA	NA	NA	NA	NA	NA	NA	NA	NA	NA	NA	NA	NA	NA	NA	NA	NA	NA	NA	NA	NA	NA	NA	NA	NA	NA	NA	NA	NA	NA	NA	NA	NA	NA	NA
hsa-miR-4762-5p	NA	NA	NA	NA	NA	NA	NA	NA	NA	NA	NA	NA	NA	NA	NA	NA	NA	NA	NA	NA	NA	NA	NA	NA	NA	NA	NA	NA	NA	NA	NA	NA	NA	NA	NA	NA	NA	NA	NA	NA	NA	NA	NA	NA	NA	NA	NA	NA	NA
hsa-miR-4763-3p	-2.54613	-2.68505	-2.90771	-2.41258	-2.64139	-3.92042	-2.32886	-2.04072	-1.274	-1.44249	-1.69993	-1.80897	-1.90684	-2.33275	-2.26303	-2.96191	-1.14547	-1.49671	-1.30328	-1.93734	-1.69724	-3.02259	-1.90222	-2.80783	-1.38539	-1.04842	-1.29187	-1.62021	-1.93403	-3.31658	-1.83021	-2.58599	-2.31434	-1.96713	-2.01784	-0.954581	-1.48268	-2.06934	-1.98371	-2.40105	-1.99223	-2.45283	-2.2443	-1.26681	-1.96442	-2.63317	-2.64285	-2.41496	-2.20928
hsa-miR-4763-5p	NA	NA	NA	NA	NA	NA	NA	NA	NA	NA	NA	NA	NA	NA	NA	NA	NA	NA	NA	NA	NA	NA	NA	NA	NA	NA	NA	NA	NA	NA	NA	NA	NA	NA	NA	NA	NA	NA	NA	NA	NA	NA	NA	NA	NA	NA	NA	NA	NA
hsa-miR-4764-3p	NA	NA	NA	NA	NA	NA	NA	NA	NA	NA	NA	NA	NA	NA	NA	NA	NA	NA	NA	NA	NA	NA	NA	NA	NA	NA	NA	NA	NA	NA	NA	NA	NA	NA	NA	NA	NA	NA	NA	NA	NA	NA	NA	NA	NA	NA	NA	NA	NA
hsa-miR-4764-5p	NA	NA	NA	NA	NA	NA	NA	NA	NA	NA	NA	NA	NA	NA	NA	NA	NA	NA	NA	NA	NA	NA	NA	NA	NA	NA	NA	NA	NA	NA	NA	NA	NA	NA	NA	NA	NA	NA	NA	NA	NA	NA	NA	NA	NA	NA	NA	NA	NA
hsa-miR-4765	NA	NA	NA	NA	NA	NA	NA	NA	NA	NA	NA	NA	NA	NA	NA	NA	NA	NA	NA	NA	NA	NA	NA	NA	NA	NA	NA	NA	NA	NA	NA	NA	NA	NA	NA	NA	NA	NA	NA	NA	NA	NA	NA	NA	NA	NA	NA	NA	NA
hsa-miR-4766-3p	NA	NA	NA	NA	NA	NA	NA	NA	NA	NA	NA	NA	NA	NA	NA	NA	NA	NA	NA	NA	NA	NA	NA	NA	NA	NA	NA	NA	NA	NA	NA	NA	NA	NA	NA	NA	NA	NA	NA	NA	NA	NA	NA	NA	NA	NA	NA	NA	NA
hsa-miR-4766-5p	NA	NA	NA	NA	NA	NA	NA	NA	NA	NA	NA	NA	NA	NA	NA	NA	NA	NA	NA	NA	NA	NA	NA	NA	NA	NA	NA	NA	NA	NA	NA	NA	NA	NA	NA	NA	NA	NA	NA	NA	NA	NA	NA	NA	NA	NA	NA	NA	NA
hsa-miR-4767	NA	NA	NA	NA	NA	NA	-8.38395	NA	-7.56264	-8.71863	-8.57712	NA	-8.26174	NA	NA	NA	-9.23766	-8.7633	-7.80835	-8.80513	-7.77056	NA	-8.65253	NA	-7.68682	-7.09463	-7.72198	-8.32388	-8.75979	NA	-8.37064	-8.88993	-8.33158	NA	-8.1607	NA	-8.23091	-9.09681	-8.80115	NA	-8.62765	NA	NA	-8.55422	NA	NA	NA	-8.63511	NA
hsa-miR-4768-3p	NA	NA	NA	NA	NA	NA	NA	NA	NA	NA	NA	NA	NA	NA	NA	NA	NA	NA	NA	NA	NA	NA	NA	NA	NA	NA	NA	NA	NA	NA	NA	NA	NA	NA	NA	NA	NA	NA	NA	NA	NA	NA	NA	NA	NA	NA	NA	NA	NA
hsa-miR-4768-5p	NA	NA	NA	NA	NA	NA	NA	NA	NA	NA	NA	NA	NA	NA	NA	NA	NA	NA	NA	NA	NA	NA	NA	NA	NA	NA	NA	NA	NA	NA	NA	NA	NA	NA	NA	NA	NA	NA	NA	NA	NA	NA	NA	NA	NA	NA	NA	NA	NA
hsa-miR-4769-3p	NA	NA	NA	NA	-7.61724	NA	-7.7022	NA	-7.95193	-7.8097	-8.45159	-8.76036	-7.62376	-9.01816	NA	NA	-8.14124	NA	-8.23557	NA	-8.58008	NA	-7.88537	NA	-7.29517	-7.31372	NA	NA	-7.67114	NA	-8.70295	NA	NA	NA	-8.4319	-7.58248	-7.2996	-9.19017	-7.68837	-8.71804	-8.65838	-8.31774	-8.53793	-7.73784	NA	-8.6724	NA	NA	-8.29864
hsa-miR-4769-5p	NA	NA	NA	NA	NA	NA	NA	NA	NA	NA	NA	NA	NA	NA	NA	NA	NA	NA	NA	NA	NA	NA	NA	NA	-7.57235	NA	NA	-6.74089	NA	NA	NA	NA	NA	NA	NA	NA	NA	NA	NA	NA	NA	NA	NA	NA	NA	NA	NA	NA	NA
hsa-miR-4770	NA	NA	NA	NA	NA	NA	NA	NA	NA	NA	NA	NA	NA	NA	NA	NA	-8.0886	-7.37457	-8.18519	NA	-7.14766	-7.70963	-7.45667	-7.6697	-7.84922	NA	NA	NA	-7.12712	-8.38461	-7.35342	-7.78655	NA	NA	NA	NA	NA	-7.32601	NA	NA	NA	NA	NA	NA	-7.97317	NA	-8.58517	NA	NA
hsa-miR-4771	NA	NA	NA	NA	NA	NA	NA	NA	NA	NA	NA	NA	NA	NA	NA	NA	NA	NA	NA	NA	NA	NA	NA	NA	NA	NA	NA	NA	NA	NA	NA	NA	NA	NA	NA	NA	NA	NA	NA	NA	NA	NA	NA	NA	NA	NA	NA	NA	NA
hsa-miR-4772-3p	NA	NA	NA	NA	NA	NA	NA	NA	NA	NA	NA	NA	NA	NA	NA	NA	NA	NA	NA	NA	NA	NA	NA	NA	NA	NA	NA	NA	NA	NA	NA	NA	NA	NA	NA	NA	NA	NA	NA	NA	NA	NA	NA	NA	NA	NA	NA	NA	NA
hsa-miR-4772-5p	NA	NA	NA	NA	NA	NA	NA	NA	NA	NA	NA	NA	NA	NA	NA	NA	NA	NA	NA	NA	NA	NA	NA	NA	NA	NA	NA	NA	NA	NA	NA	NA	NA	NA	NA	NA	NA	NA	NA	NA	NA	NA	NA	NA	NA	NA	NA	NA	NA
hsa-miR-4773	NA	NA	NA	NA	NA	NA	NA	NA	NA	NA	NA	NA	NA	NA	NA	NA	NA	NA	NA	NA	NA	NA	NA	NA	NA	NA	NA	NA	NA	NA	NA	NA	NA	NA	NA	NA	NA	NA	NA	NA	NA	NA	NA	NA	NA	NA	NA	NA	NA
hsa-miR-4774-3p	NA	NA	NA	NA	NA	NA	NA	NA	NA	NA	NA	NA	NA	NA	NA	NA	NA	NA	NA	NA	NA	NA	NA	NA	NA	NA	NA	NA	NA	NA	NA	NA	NA	NA	NA	NA	NA	NA	NA	NA	NA	NA	NA	NA	NA	NA	NA	NA	NA
hsa-miR-4774-5p	NA	NA	NA	NA	NA	NA	NA	NA	NA	NA	NA	NA	NA	NA	NA	NA	NA	NA	NA	NA	NA	NA	NA	NA	NA	NA	NA	NA	NA	NA	NA	NA	NA	NA	NA	NA	NA	NA	NA	NA	NA	NA	NA	NA	NA	NA	NA	NA	NA
hsa-miR-4775	NA	NA	NA	NA	NA	NA	NA	NA	NA	NA	NA	NA	NA	NA	NA	NA	NA	NA	NA	NA	NA	NA	NA	NA	NA	NA	NA	NA	NA	NA	NA	NA	NA	NA	NA	NA	NA	NA	NA	NA	NA	NA	NA	NA	NA	NA	NA	NA	NA
hsa-miR-4776-3p	NA	NA	NA	NA	NA	NA	NA	NA	NA	NA	NA	NA	NA	NA	NA	NA	NA	NA	NA	NA	NA	NA	NA	NA	NA	NA	NA	NA	NA	NA	NA	NA	NA	NA	NA	NA	NA	NA	NA	NA	NA	NA	NA	NA	NA	NA	NA	NA	NA
hsa-miR-4776-5p	NA	NA	NA	NA	NA	NA	-8.5335	NA	-8.26062	NA	-8.61709	NA	NA	NA	NA	NA	NA	NA	NA	NA	NA	NA	NA	NA	-6.6634	NA	NA	-6.80595	NA	NA	NA	NA	NA	NA	NA	NA	NA	NA	NA	NA	NA	NA	NA	NA	NA	NA	NA	NA	NA
hsa-miR-4777-3p	NA	NA	NA	NA	NA	NA	NA	NA	NA	NA	NA	NA	NA	NA	NA	NA	NA	NA	NA	NA	NA	NA	NA	NA	NA	NA	NA	NA	NA	NA	NA	NA	NA	NA	NA	NA	NA	NA	NA	NA	NA	NA	NA	NA	NA	NA	NA	NA	NA
hsa-miR-4777-5p	NA	NA	NA	NA	NA	NA	NA	NA	NA	NA	NA	NA	NA	NA	NA	NA	NA	NA	NA	NA	NA	NA	NA	NA	NA	NA	NA	NA	NA	NA	NA	NA	NA	NA	NA	NA	NA	NA	NA	NA	NA	NA	NA	NA	NA	NA	NA	NA	NA
hsa-miR-4778-3p	NA	NA	NA	NA	NA	NA	NA	NA	NA	NA	NA	NA	NA	NA	NA	NA	NA	NA	NA	NA	NA	NA	NA	NA	NA	NA	NA	NA	NA	NA	NA	NA	NA	NA	NA	NA	NA	NA	NA	NA	NA	NA	NA	NA	NA	NA	NA	NA	NA
hsa-miR-4778-5p	-5.06457	-6.11128	-6.78592	-5.62753	-6.04789	-7.86511	-5.32987	-5.10502	-4.59956	-6.4313	-5.578	-5.74591	-6.10254	-7.42448	-7.00142	NA	-6.6849	-6.40594	-4.73168	-5.36166	-5.46856	NA	-6.7481	-8.93874	-3.87647	-4.6086	-5.25811	-4.11128	-8.61308	-7.44921	-6.16782	-7.38564	-5.12656	-5.72868	-6.01034	-6.04196	-5.70343	-6.7213	-7.32168	-6.31832	-5.62237	-5.5847	-6.05079	-6.50686	-5.56325	NA	-7.529	-6.39092	-5.85743
hsa-miR-4779	NA	NA	NA	NA	NA	NA	NA	NA	NA	NA	NA	NA	NA	NA	NA	NA	NA	NA	NA	NA	NA	NA	NA	NA	NA	NA	NA	NA	NA	NA	NA	NA	NA	NA	NA	NA	NA	NA	NA	NA	NA	NA	NA	NA	NA	NA	NA	NA	NA
hsa-miR-4780	NA	NA	NA	NA	NA	NA	NA	NA	NA	NA	NA	NA	NA	NA	NA	NA	NA	NA	NA	NA	NA	NA	NA	NA	NA	NA	NA	NA	NA	NA	NA	NA	NA	NA	NA	NA	NA	NA	NA	NA	NA	NA	NA	NA	NA	NA	NA	NA	NA
hsa-miR-4781-3p	NA	NA	NA	NA	NA	NA	NA	NA	NA	NA	NA	NA	NA	NA	NA	NA	NA	NA	NA	NA	NA	NA	NA	NA	NA	NA	NA	NA	NA	NA	NA	NA	NA	NA	NA	NA	NA	NA	NA	NA	NA	NA	NA	NA	NA	NA	NA	NA	NA
hsa-miR-4781-5p	NA	NA	NA	NA	NA	NA	NA	NA	NA	NA	NA	NA	NA	NA	NA	NA	NA	NA	NA	NA	NA	NA	NA	NA	NA	NA	NA	NA	NA	NA	NA	NA	NA	NA	NA	NA	NA	NA	NA	NA	NA	NA	NA	NA	NA	NA	NA	NA	NA
hsa-miR-4782-3p	NA	NA	NA	NA	NA	NA	NA	NA	NA	NA	NA	NA	NA	NA	NA	NA	NA	NA	NA	NA	NA	NA	NA	NA	NA	NA	NA	NA	NA	NA	NA	NA	NA	NA	NA	NA	NA	NA	NA	NA	NA	NA	NA	NA	NA	NA	NA	NA	NA
hsa-miR-4782-5p	NA	NA	NA	NA	NA	NA	NA	NA	NA	NA	NA	NA	NA	NA	NA	NA	NA	NA	NA	NA	NA	NA	NA	NA	NA	NA	NA	NA	NA	NA	NA	NA	NA	NA	NA	NA	NA	NA	NA	NA	NA	NA	NA	NA	NA	NA	NA	NA	NA
hsa-miR-4783-3p	NA	NA	NA	NA	NA	NA	NA	NA	-8.27192	NA	NA	NA	NA	NA	NA	NA	NA	NA	-7.85584	NA	NA	NA	NA	NA	-7.95013	-7.27098	NA	NA	NA	NA	NA	NA	NA	NA	NA	NA	-8.6188	NA	NA	NA	NA	NA	NA	NA	NA	NA	NA	NA	NA
hsa-miR-4783-5p	NA	NA	NA	NA	NA	NA	NA	NA	NA	NA	NA	NA	NA	NA	NA	NA	NA	NA	NA	NA	NA	NA	NA	NA	NA	NA	NA	NA	NA	NA	NA	NA	NA	NA	NA	NA	NA	NA	NA	NA	NA	NA	NA	NA	NA	NA	NA	NA	NA
hsa-miR-4784	NA	NA	NA	NA	NA	NA	NA	NA	NA	NA	-8.46592	NA	NA	NA	NA	NA	NA	NA	NA	NA	NA	NA	NA	NA	NA	NA	NA	-8.85031	NA	NA	NA	NA	NA	NA	NA	NA	NA	NA	NA	NA	NA	NA	NA	NA	NA	NA	NA	NA	NA
hsa-miR-4785	NA	NA	NA	NA	NA	NA	NA	NA	NA	NA	NA	NA	NA	NA	NA	NA	NA	NA	NA	NA	NA	NA	NA	NA	NA	NA	NA	NA	NA	NA	NA	NA	NA	NA	NA	NA	NA	NA	NA	NA	NA	NA	NA	NA	NA	NA	NA	NA	NA
hsa-miR-4786-3p	NA	NA	NA	NA	NA	NA	NA	NA	NA	NA	NA	NA	NA	NA	NA	NA	NA	NA	NA	NA	NA	NA	NA	NA	NA	NA	NA	NA	NA	NA	NA	NA	NA	NA	NA	NA	NA	NA	NA	NA	NA	NA	NA	NA	NA	NA	NA	NA	NA
hsa-miR-4786-5p	NA	NA	NA	NA	NA	NA	NA	NA	NA	NA	NA	NA	NA	NA	NA	NA	NA	NA	NA	NA	NA	NA	NA	NA	NA	NA	NA	NA	NA	NA	NA	NA	NA	NA	NA	NA	NA	NA	NA	NA	NA	NA	NA	NA	NA	NA	NA	NA	NA
hsa-miR-4787-3p	-7.16814	-6.97829	-6.99515	-6.85555	-6.72005	-7.30777	-6.27577	-6.11764	-5.91214	-6.2532	-6.37269	-6.79221	-6.13733	-7.00627	-6.81456	-7.35543	-7.54728	-7.05583	-5.96564	-6.85616	-6.30801	-7.88251	-6.42712	-7.37753	-6.54127	-5.66364	-6.17381	-6.55874	-7.0542	-7.31461	-6.66115	-7.18142	-6.37026	-7.22413	-6.61236	-6.85232	-6.30286	-7.26628	-6.90617	-6.88533	-6.88593	-6.53584	-6.75013	-6.98308	-7.15241	-6.85842	-7.16513	-7.19105	-6.58318
hsa-miR-4787-5p	-2.04407	-3.52958	-2.93664	-2.43022	-2.76335	-4.24239	-2.72417	-2.27535	-1.91325	-3.64676	-2.38273	-3.36254	-3.23692	-3.00111	-3.05479	-3.61195	-3.79437	-2.76665	-1.96623	-3.55182	-2.4928	-4.08928	-2.68282	-3.8579	-1.94515	-1.639	-2.97952	-2.84646	-3.12937	-3.70266	-2.72684	-3.86413	-2.13072	-2.65155	-2.60448	-3.27889	-2.18126	-2.73392	-3.13336	-3.13461	-2.93204	-2.28261	-2.40083	-3.40244	-2.48156	-3.27634	-3.54238	-3.64391	-1.99841
hsa-miR-4788	-5.23313	-5.97261	-6.13625	-4.86604	-6.00164	-6.41954	-5.26335	-4.97716	-4.34852	-5.29533	-5.09648	-5.52864	-5.47828	-6.2643	-5.74411	-6.32028	-5.976	-4.50758	-2.74214	-4.94023	-4.85071	-3.9783	-4.75578	-6.26817	-4.32475	-3.4653	-3.59774	-4.71632	-4.76622	-6.4815	-3.76209	-4.17323	-4.71298	-4.6672	-5.20502	-5.56537	-5.24965	-6.32069	-5.71562	-5.67764	-4.88948	-4.80233	-5.54127	-5.24496	-5.40286	-6.24073	-5.964	-5.78139	-4.92274
hsa-miR-4789-3p	NA	NA	NA	NA	NA	NA	NA	NA	NA	NA	NA	NA	NA	NA	NA	NA	NA	NA	NA	NA	NA	NA	NA	NA	NA	NA	NA	NA	NA	NA	NA	NA	NA	NA	NA	NA	NA	NA	NA	NA	NA	NA	NA	NA	NA	NA	NA	NA	NA
hsa-miR-4789-5p	NA	NA	NA	NA	NA	NA	NA	NA	NA	NA	NA	NA	NA	NA	NA	NA	NA	NA	NA	NA	NA	NA	NA	NA	NA	NA	NA	NA	NA	NA	NA	NA	NA	NA	NA	NA	NA	NA	NA	NA	NA	NA	NA	NA	NA	NA	NA	NA	NA
hsa-miR-4790-3p	NA	NA	NA	NA	NA	NA	NA	NA	NA	NA	NA	NA	NA	NA	NA	NA	NA	NA	NA	NA	NA	NA	NA	NA	NA	NA	NA	NA	NA	NA	NA	NA	NA	NA	NA	NA	NA	NA	NA	NA	NA	NA	NA	NA	NA	NA	NA	NA	NA
hsa-miR-4790-5p	NA	NA	NA	NA	NA	NA	NA	NA	NA	NA	NA	NA	NA	NA	NA	NA	NA	NA	NA	NA	NA	NA	NA	NA	NA	NA	NA	NA	NA	NA	NA	NA	NA	NA	NA	NA	NA	NA	NA	NA	NA	NA	NA	NA	NA	NA	NA	NA	NA
hsa-miR-4791	NA	NA	NA	NA	NA	NA	NA	NA	NA	NA	NA	NA	NA	NA	NA	NA	NA	NA	NA	NA	NA	NA	NA	NA	NA	NA	NA	NA	NA	NA	NA	NA	NA	NA	NA	NA	NA	NA	NA	NA	NA	NA	NA	NA	NA	NA	NA	NA	NA
hsa-miR-4792	NA	NA	NA	NA	NA	NA	NA	NA	NA	NA	NA	NA	NA	NA	NA	NA	NA	NA	NA	NA	NA	NA	NA	NA	NA	NA	NA	NA	NA	NA	NA	NA	NA	NA	NA	NA	NA	NA	NA	NA	NA	NA	NA	NA	NA	NA	NA	NA	NA
hsa-miR-4793-3p	NA	NA	NA	NA	NA	NA	NA	NA	NA	NA	NA	NA	NA	NA	NA	NA	NA	NA	NA	NA	NA	NA	NA	NA	NA	NA	NA	NA	NA	NA	NA	NA	NA	NA	NA	NA	NA	NA	NA	NA	NA	NA	NA	NA	NA	NA	NA	NA	NA
hsa-miR-4793-5p	-5.71797	-6.46078	-6.96691	-6.46654	-6.39363	-8.8109	-5.51201	-5.99185	-5.10946	-5.45803	-5.73013	-5.22294	-5.0076	-7.61152	-7.3528	NA	-6.66495	-6.4001	-4.92833	-6.23533	-5.03197	NA	-7.07507	-8.98904	-4.62934	-5.2929	-5.50901	-4.96565	-8.75295	-7.60598	-6.41958	-7.79536	-5.69261	-6.07142	-5.70316	-5.72645	-6.2021	-7.05201	-7.30762	-6.74403	-5.41517	-5.28245	-5.90848	-5.98308	-6.538	NA	-7.12665	-6.34621	-6.20554
hsa-miR-4794	NA	NA	NA	NA	NA	NA	NA	NA	NA	NA	NA	NA	NA	NA	NA	NA	NA	NA	NA	NA	NA	NA	NA	NA	NA	NA	NA	NA	NA	NA	NA	NA	NA	NA	NA	NA	NA	NA	NA	NA	NA	NA	NA	NA	NA	NA	NA	NA	NA
hsa-miR-4795-3p	NA	NA	NA	NA	NA	NA	NA	NA	NA	NA	NA	NA	NA	NA	NA	NA	NA	NA	NA	NA	NA	NA	NA	NA	NA	NA	NA	NA	NA	NA	NA	NA	NA	NA	NA	NA	NA	NA	NA	NA	NA	NA	NA	NA	NA	NA	NA	NA	NA
hsa-miR-4795-5p	NA	NA	NA	NA	NA	NA	NA	NA	NA	NA	NA	NA	NA	NA	NA	NA	NA	NA	NA	NA	NA	NA	NA	NA	NA	NA	NA	NA	NA	NA	NA	NA	NA	NA	NA	NA	NA	NA	NA	NA	NA	NA	NA	NA	NA	NA	NA	NA	NA
hsa-miR-4796-3p	NA	NA	NA	NA	NA	NA	NA	NA	NA	NA	NA	NA	NA	NA	NA	NA	NA	NA	NA	NA	NA	NA	NA	NA	NA	NA	NA	NA	NA	NA	NA	NA	NA	NA	NA	NA	NA	NA	NA	NA	NA	NA	NA	NA	NA	NA	NA	NA	NA
hsa-miR-4796-5p	NA	NA	NA	NA	NA	NA	NA	NA	NA	NA	NA	NA	NA	NA	NA	NA	NA	NA	NA	NA	NA	NA	NA	NA	NA	NA	NA	NA	NA	NA	NA	NA	NA	NA	NA	NA	NA	NA	NA	NA	NA	NA	NA	NA	NA	NA	NA	NA	NA
hsa-miR-4797-3p	NA	NA	NA	NA	NA	NA	NA	NA	NA	NA	NA	NA	NA	NA	NA	NA	NA	NA	NA	NA	NA	NA	NA	NA	NA	NA	NA	NA	NA	NA	NA	NA	NA	NA	NA	NA	NA	NA	NA	NA	NA	NA	NA	NA	NA	NA	NA	NA	NA
hsa-miR-4797-5p	NA	NA	NA	NA	NA	NA	NA	NA	NA	NA	NA	NA	NA	NA	NA	NA	NA	NA	NA	NA	NA	NA	NA	NA	NA	NA	NA	NA	NA	NA	NA	NA	NA	NA	NA	NA	NA	NA	NA	NA	NA	NA	NA	NA	NA	NA	NA	NA	NA
hsa-miR-4798-3p	NA	NA	NA	NA	NA	NA	NA	NA	NA	NA	NA	NA	NA	NA	NA	NA	NA	NA	NA	NA	NA	NA	NA	NA	NA	NA	NA	NA	NA	NA	NA	NA	NA	NA	NA	NA	NA	NA	NA	NA	NA	NA	NA	NA	NA	NA	NA	NA	NA
hsa-miR-4798-5p	NA	NA	NA	NA	NA	NA	NA	NA	NA	NA	NA	NA	NA	NA	NA	NA	NA	NA	NA	NA	NA	NA	NA	NA	NA	NA	NA	NA	NA	NA	NA	NA	NA	NA	NA	NA	NA	NA	NA	NA	NA	NA	NA	NA	NA	NA	NA	NA	NA
hsa-miR-4799-3p	NA	NA	NA	NA	NA	NA	NA	NA	NA	NA	NA	NA	NA	NA	NA	NA	NA	NA	NA	NA	NA	NA	NA	NA	NA	NA	NA	NA	NA	NA	NA	NA	NA	NA	NA	NA	NA	NA	NA	NA	NA	NA	NA	NA	NA	NA	NA	NA	NA
hsa-miR-4799-5p	NA	NA	NA	NA	NA	NA	NA	NA	NA	NA	NA	NA	NA	NA	NA	NA	NA	NA	NA	NA	NA	NA	NA	NA	NA	NA	NA	NA	NA	NA	NA	NA	NA	NA	NA	NA	NA	NA	NA	NA	NA	NA	NA	NA	NA	NA	NA	NA	NA
hsa-miR-4800-3p	NA	NA	NA	NA	NA	NA	NA	NA	NA	NA	NA	NA	NA	NA	NA	NA	NA	NA	NA	NA	NA	NA	NA	NA	NA	NA	NA	NA	NA	NA	NA	NA	NA	NA	NA	NA	NA	NA	NA	NA	NA	NA	NA	NA	NA	NA	NA	NA	NA
hsa-miR-4800-5p	-4.40091	-5.49544	-5.7121	-4.71994	-4.95522	-6.91956	-4.47948	-4.33017	-3.90054	-5.7768	-5.0844	-5.34284	-5.38556	-6.85046	-6.39145	-7.62954	-5.73436	-5.89931	-4.02181	-5.27084	-4.65775	-7.77155	-5.83331	-6.96452	-3.47884	-3.95955	-4.64413	-3.79597	-6.51279	-6.55235	-5.17436	-6.37196	-4.67769	-4.9278	-5.18342	-5.51362	-4.97799	-5.92883	-6.25302	-5.57247	-4.83838	-5.08668	-5.18792	-5.42881	-4.88985	-7.44031	-6.48966	-5.77611	-5.06446
hsa-miR-4801	NA	NA	NA	NA	NA	NA	NA	NA	NA	NA	NA	NA	NA	NA	NA	NA	NA	NA	NA	NA	NA	NA	NA	NA	NA	NA	NA	NA	NA	NA	NA	NA	NA	NA	NA	NA	NA	NA	NA	NA	NA	NA	NA	NA	NA	NA	NA	NA	NA
hsa-miR-4802-3p	NA	NA	NA	NA	NA	NA	NA	NA	NA	NA	NA	NA	NA	NA	NA	NA	NA	NA	NA	NA	NA	NA	NA	NA	NA	NA	NA	NA	NA	NA	NA	NA	NA	NA	NA	NA	NA	NA	NA	NA	NA	NA	NA	NA	NA	NA	NA	NA	NA
hsa-miR-4802-5p	NA	NA	NA	NA	NA	NA	NA	NA	NA	NA	NA	NA	NA	NA	NA	NA	NA	NA	NA	NA	NA	NA	NA	NA	NA	NA	NA	NA	NA	NA	NA	NA	NA	NA	NA	NA	NA	NA	NA	NA	NA	NA	NA	NA	NA	NA	NA	NA	NA
hsa-miR-4803	NA	NA	NA	NA	NA	NA	NA	NA	NA	NA	NA	NA	NA	NA	NA	NA	NA	NA	NA	NA	NA	NA	NA	NA	NA	NA	NA	NA	NA	NA	NA	NA	NA	NA	NA	NA	NA	NA	NA	NA	NA	NA	NA	NA	NA	NA	NA	NA	NA
hsa-miR-4804-3p	NA	NA	NA	NA	NA	NA	NA	NA	NA	NA	NA	NA	NA	NA	NA	NA	NA	NA	NA	NA	NA	NA	NA	NA	NA	NA	NA	NA	NA	NA	NA	NA	NA	NA	NA	NA	NA	NA	NA	NA	NA	NA	NA	NA	NA	NA	NA	NA	NA
hsa-miR-4804-5p	NA	NA	NA	NA	NA	NA	NA	NA	NA	NA	NA	NA	NA	NA	NA	NA	NA	NA	NA	NA	NA	NA	NA	NA	NA	NA	NA	NA	NA	NA	NA	NA	NA	NA	NA	NA	NA	NA	NA	NA	NA	NA	NA	NA	NA	NA	NA	NA	NA
hsa-miR-483-3p	NA	NA	NA	NA	NA	NA	NA	NA	NA	-7.60975	-8.55152	-8.36268	NA	-8.84512	NA	NA	-9.1227	-8.86192	-7.67828	NA	NA	NA	NA	-8.98706	-8.19332	-8.28996	-8.21287	-5.00928	-7.46375	NA	NA	-7.82232	NA	-8.10102	-7.81918	-7.49593	-7.4812	-7.85211	-7.40009	-8.56793	NA	-8.43858	-8.30479	-5.35297	NA	-7.80192	-8.7019	NA	-7.03462
hsa-miR-483-5p	-4.38433	-5.5491	-6.11562	-4.84833	-5.54458	-7.26531	-4.84106	-4.5769	-3.80665	-5.99354	-4.95189	-5.32509	-5.55932	-6.88102	-6.37565	-8.60133	-6.2473	-5.96865	-4.0654	-5.3678	-4.76601	NA	-6.20116	-7.62864	-3.39042	-3.88516	-4.79359	-3.41878	-7.07495	-6.75543	-5.67726	-6.58843	-4.63416	-5.1864	-5.36248	-5.85797	-5.21901	-6.09683	-6.8339	-5.93261	-5.12391	-5.02503	-5.23062	-5.03742	-4.97309	-8.50858	-6.77679	-5.80475	-5.118
hsa-miR-484	-5.84076	-5.33497	-5.68611	-5.46445	-5.88136	-5.87956	-5.49701	-4.84022	-5.38689	-4.59345	-4.89643	-5.32791	-5.5921	-5.4732	-5.6816	-5.96301	-5.59093	-5.64571	-5.44616	-5.31822	-5.86242	-6.36011	-6.11036	-6.10232	-5.20909	-5.07024	-5.13399	-5.81858	-6.09056	-6.10836	-5.71611	-5.99564	-5.52925	-5.93599	-5.94159	-5.00263	-5.86639	-5.95137	-6.16964	-5.65405	-5.07055	-5.51765	-5.52336	-5.57293	-6.02655	-6.0829	-5.67496	-5.67397	-5.63038
hsa-miR-485-3p	NA	NA	NA	NA	NA	NA	NA	NA	NA	NA	NA	NA	NA	NA	NA	NA	NA	NA	-7.64566	NA	NA	NA	NA	NA	NA	NA	NA	-5.68262	NA	NA	NA	NA	NA	NA	NA	NA	NA	NA	NA	NA	NA	NA	NA	NA	NA	NA	NA	NA	NA
hsa-miR-485-5p	NA	NA	NA	NA	NA	NA	NA	NA	NA	NA	NA	NA	NA	NA	NA	NA	NA	NA	NA	NA	NA	NA	NA	NA	NA	NA	NA	-8.69185	NA	NA	NA	NA	NA	NA	NA	NA	NA	NA	NA	NA	NA	NA	NA	NA	NA	NA	NA	NA	NA
hsa-miR-486-3p	NA	NA	NA	NA	NA	NA	NA	NA	NA	NA	NA	NA	NA	NA	NA	NA	NA	-7.44738	NA	NA	NA	NA	NA	NA	NA	NA	NA	NA	NA	NA	NA	NA	NA	NA	NA	NA	NA	NA	NA	-9.76783	NA	NA	NA	NA	NA	NA	NA	NA	NA
hsa-miR-486-5p	-6.49192	NA	-8.65775	-5.83453	-4.16943	-6.30083	-4.53315	-6.63342	-5.04423	-7.21859	-6.83966	-6.65213	-5.68379	-5.79179	-6.45818	-6.10183	-8.34187	-4.73919	-5.9951	-7.30969	-3.19781	-3.83668	-7.12283	-5.78095	-5.81351	-4.98986	-6.77141	-6.55815	-6.60164	-6.92596	-8.71815	-5.35122	-6.50449	-7.03766	-6.2976	NA	-5.57832	-4.89008	-5.52887	-3.55108	-6.32935	-6.74999	-6.89413	-7.24323	-6.41862	-3.68362	-5.04431	-4.52711	-7.21924
hsa-miR-487a	NA	NA	-8.75614	NA	NA	NA	NA	NA	NA	NA	NA	NA	NA	NA	NA	NA	NA	-8.81004	-6.73762	NA	NA	NA	NA	NA	NA	NA	NA	-3.8737	NA	NA	NA	NA	NA	NA	NA	NA	NA	NA	NA	NA	NA	NA	NA	NA	NA	NA	NA	NA	NA
hsa-miR-487b	-5.78652	-6.01599	-4.93053	-7.56781	-4.64386	-5.62085	-6.43205	-5.80608	-6.39621	-6.40762	-6.34455	-6.38256	-6.36951	-5.22843	-5.0594	-6.21268	-6.278	-5.45496	-5.30771	-6.66663	-6.14464	-5.866	-6.14435	-5.84309	-6.35047	-6.25756	-5.28464	-2.26399	-6.49206	-5.347	-5.97812	-5.70882	NA	-6.54295	-7.42063	-6.68768	-6.30691	-6.1559	-5.8301	-5.77652	-6.47112	-5.27179	-6.59663	-5.79154	-5.46336	-6.40484	-5.69554	-5.84067	-5.00549
hsa-miR-488-3p	NA	NA	NA	NA	NA	NA	NA	NA	NA	NA	NA	NA	NA	NA	NA	NA	-6.02763	NA	NA	NA	NA	NA	NA	NA	NA	NA	NA	-5.53709	NA	NA	NA	NA	NA	NA	NA	NA	NA	-8.94224	NA	NA	NA	NA	NA	NA	NA	NA	NA	NA	NA
hsa-miR-488-5p	NA	NA	NA	NA	NA	NA	NA	NA	NA	NA	NA	NA	NA	NA	NA	NA	NA	NA	NA	NA	NA	NA	NA	NA	NA	NA	NA	NA	NA	NA	NA	NA	NA	NA	NA	NA	NA	NA	NA	NA	NA	NA	NA	NA	NA	NA	NA	NA	NA
hsa-miR-489	NA	NA	NA	NA	NA	NA	NA	NA	NA	NA	NA	NA	NA	NA	NA	NA	-8.56481	NA	NA	NA	NA	NA	NA	NA	NA	NA	NA	NA	NA	NA	NA	NA	NA	NA	NA	NA	NA	NA	NA	NA	NA	NA	NA	NA	NA	NA	NA	NA	NA
hsa-miR-490-3p	NA	NA	NA	NA	NA	NA	NA	NA	NA	NA	NA	NA	NA	NA	NA	NA	NA	NA	NA	NA	NA	NA	NA	NA	NA	NA	NA	NA	NA	NA	NA	NA	NA	NA	NA	NA	NA	NA	NA	NA	NA	NA	NA	NA	NA	NA	NA	NA	NA
hsa-miR-490-5p	NA	NA	NA	NA	NA	NA	NA	NA	NA	NA	NA	NA	NA	NA	NA	NA	NA	NA	NA	NA	NA	NA	NA	NA	NA	NA	NA	NA	NA	NA	NA	NA	NA	NA	NA	NA	NA	NA	NA	NA	NA	NA	NA	NA	NA	NA	NA	NA	NA
hsa-miR-491-3p	NA	NA	NA	NA	NA	NA	NA	NA	NA	NA	NA	NA	NA	NA	NA	NA	NA	NA	NA	NA	NA	NA	NA	NA	NA	NA	NA	NA	NA	NA	NA	NA	NA	NA	NA	NA	NA	NA	NA	NA	NA	NA	NA	NA	NA	NA	NA	NA	NA
hsa-miR-491-5p	NA	NA	NA	NA	NA	NA	NA	NA	NA	NA	NA	NA	NA	NA	NA	NA	NA	NA	NA	NA	NA	NA	NA	NA	NA	NA	NA	NA	NA	NA	NA	NA	NA	NA	NA	NA	NA	NA	NA	NA	NA	NA	NA	NA	NA	NA	NA	NA	NA
hsa-miR-492	NA	NA	NA	NA	NA	NA	NA	NA	NA	NA	-7.92184	NA	NA	NA	NA	NA	NA	NA	NA	NA	NA	NA	NA	NA	-7.85865	NA	NA	NA	NA	NA	NA	NA	NA	-8.42619	NA	NA	NA	NA	NA	NA	NA	NA	NA	NA	NA	NA	NA	NA	NA
hsa-miR-493-3p	NA	NA	NA	NA	NA	NA	NA	NA	NA	NA	NA	NA	NA	NA	NA	NA	NA	NA	NA	NA	NA	NA	NA	NA	NA	NA	NA	-7.36581	NA	NA	NA	NA	NA	NA	NA	NA	NA	NA	NA	NA	NA	NA	NA	NA	NA	NA	NA	NA	NA
hsa-miR-493-5p	-5.6542	-6.06181	-4.89955	-7.6745	-6.27938	-7.54009	-8.42042	-7.42588	-6.41925	-6.97525	-6.6278	-6.48571	-8.24517	-6.86419	-6.76706	-8.38892	-6.92854	-5.80544	-6.9457	-7.26636	-8.46284	-7.97917	-8.23606	-7.76487	-7.23813	-7.16542	-5.32579	-2.47872	-8.7063	-7.76323	-8.16636	-7.5207	NA	-7.02932	-7.39838	-7.55131	NA	-8.69516	-8.2514	-7.84727	-7.30277	-5.52378	-7.47606	-6.02624	-7.47154	-8.74776	-7.83981	-7.88487	-5.02768
hsa-miR-494	0.552496	-0.251461	-0.455533	-0.308722	-0.321641	-0.881975	0.863177	-0.67652	-0.0371656	-1.02213	-0.582619	-1.17957	-0.259762	-1.2727	-1.41285	-1.23805	-1.93031	-1.60787	-0.72724	-1.30496	-0.740603	-2.05398	-1.25401	-1.76803	-0.388782	-0.729442	-1.27682	-1.03615	-1.1741	-1.1178	-0.596624	-1.33737	-0.584827	-0.74856	-0.132939	-0.540046	-0.708697	-0.797582	-1.21342	-0.945582	-0.814389	-0.320976	-0.488157	-0.236932	-1.02484	-0.805606	-0.0500116	-0.802897	-0.395183
hsa-miR-495	-6.20308	-6.70641	-5.58801	-7.48575	-5.16584	-5.59985	-6.18016	-5.48871	-7.3292	-6.67399	-6.42498	-6.28927	-6.10102	-4.97618	-5.04895	-6.06009	-6.49655	-6.19767	-4.60713	-6.95144	-6.22648	-5.99987	-6.14397	-5.71768	-6.45935	-6.73431	-5.75932	-2.32636	-6.21192	-5.42788	-5.77159	-5.50483	NA	-7.66435	-8.03208	-6.97585	-6.34073	-6.11552	-5.76899	-5.68526	-6.32043	-5.72302	-6.39389	-5.7241	-5.30495	-6.14422	-5.58129	-5.80246	-5.57558
hsa-miR-496	NA	NA	NA	NA	NA	NA	NA	NA	NA	NA	NA	NA	NA	NA	NA	NA	NA	NA	NA	NA	NA	NA	NA	NA	NA	NA	NA	NA	NA	NA	NA	NA	NA	NA	NA	NA	NA	NA	NA	NA	NA	NA	NA	NA	NA	NA	NA	NA	NA
hsa-miR-497-3p	NA	NA	NA	NA	NA	NA	NA	NA	NA	NA	NA	NA	NA	NA	NA	NA	NA	NA	NA	NA	NA	NA	NA	NA	NA	NA	NA	NA	NA	NA	NA	NA	NA	NA	NA	NA	NA	NA	NA	NA	NA	NA	NA	NA	NA	NA	NA	NA	NA
hsa-miR-497-5p	-3.4977	-2.46499	-1.97154	-2.90559	-1.43079	-1.93532	-1.37367	-1.22812	-3.26331	-2.92851	-2.36362	-2.55925	-1.20558	-0.770028	-1.32493	-1.23432	-0.662122	-1.69372	-2.92246	-3.87891	-1.36946	-1.99111	-1.32205	-1.61399	-1.78236	-3.42123	-3.46752	-2.8341	-1.65892	-1.69444	-1.44765	-1.33138	-3.39049	-3.64809	-3.97703	-2.65407	-1.3178	-0.619847	-1.38976	-1.29598	-2.60837	-1.70551	-2.76699	-3.30266	-0.930148	-1.97207	-1.2059	-1.14542	-3.03182
hsa-miR-498	NA	NA	NA	NA	NA	NA	NA	NA	-7.89262	-8.57503	-8.43833	-8.73255	-8.38874	-7.7149	-8.59742	-8.99858	NA	NA	-8.2046	NA	-8.26418	NA	-8.60333	-9.00587	NA	-7.35747	NA	-8.93408	-8.69283	NA	-8.29557	NA	NA	NA	NA	NA	-8.51778	-9.05633	-8.82611	NA	NA	NA	NA	NA	NA	NA	NA	NA	NA
hsa-miR-4999-3p	NA	NA	NA	NA	NA	NA	NA	NA	NA	NA	NA	NA	NA	NA	NA	NA	NA	NA	NA	NA	NA	NA	NA	NA	NA	NA	NA	NA	NA	NA	NA	NA	NA	NA	NA	NA	NA	NA	NA	NA	NA	NA	NA	NA	NA	NA	NA	NA	NA
hsa-miR-4999-5p	NA	NA	NA	NA	NA	NA	NA	NA	NA	NA	NA	NA	NA	NA	NA	NA	NA	NA	NA	NA	NA	NA	NA	NA	NA	NA	NA	NA	NA	NA	NA	NA	NA	NA	NA	NA	NA	NA	NA	NA	NA	NA	NA	NA	NA	NA	NA	NA	NA
hsa-miR-499a-3p	NA	NA	NA	NA	NA	NA	NA	NA	NA	NA	NA	NA	NA	NA	NA	NA	NA	NA	NA	NA	NA	NA	NA	NA	NA	NA	NA	NA	NA	NA	NA	NA	NA	NA	NA	NA	NA	NA	NA	NA	NA	NA	NA	NA	NA	NA	NA	NA	NA
hsa-miR-499a-5p	NA	NA	-7.59173	-5.21706	NA	NA	-8.73648	-7.35492	NA	-7.51609	-7.36896	-6.83438	-7.42839	-7.27121	-7.63263	-7.30838	-5.85352	-9.08805	NA	NA	NA	-8.92728	-7.78406	-8.92094	-6.52764	NA	NA	-5.75626	NA	NA	-8.43844	-8.76478	NA	NA	NA	NA	-8.58192	-7.24748	-7.7579	-7.48469	NA	NA	NA	NA	-8.47401	-8.7068	-7.59648	-7.57826	NA
hsa-miR-499b-3p	NA	NA	NA	NA	NA	NA	NA	NA	NA	NA	NA	NA	NA	NA	NA	NA	NA	NA	NA	NA	NA	NA	NA	NA	NA	NA	NA	NA	NA	NA	NA	NA	NA	NA	NA	NA	NA	NA	NA	NA	NA	NA	NA	NA	NA	NA	NA	NA	NA
hsa-miR-499b-5p	NA	NA	NA	NA	NA	NA	NA	NA	NA	NA	NA	NA	NA	NA	NA	NA	NA	NA	NA	NA	NA	NA	NA	NA	NA	NA	NA	NA	NA	NA	NA	NA	NA	NA	NA	NA	NA	NA	NA	NA	NA	NA	NA	NA	NA	NA	NA	NA	NA
hsa-miR-5000-3p	NA	NA	NA	NA	NA	NA	NA	NA	NA	NA	NA	NA	NA	NA	NA	NA	NA	NA	NA	NA	NA	NA	NA	NA	NA	NA	NA	NA	NA	NA	NA	NA	NA	NA	NA	NA	NA	NA	NA	NA	NA	NA	NA	NA	NA	NA	NA	NA	NA
hsa-miR-5000-5p	NA	NA	NA	NA	NA	NA	NA	NA	NA	NA	NA	NA	NA	NA	NA	NA	NA	NA	NA	NA	NA	NA	NA	NA	NA	NA	NA	NA	NA	NA	NA	NA	NA	NA	NA	NA	NA	NA	NA	NA	NA	NA	NA	NA	NA	NA	NA	NA	NA
hsa-miR-5001-3p	NA	NA	NA	NA	NA	NA	NA	NA	NA	NA	NA	NA	NA	NA	NA	NA	NA	NA	NA	NA	NA	NA	NA	NA	NA	NA	NA	NA	NA	NA	NA	NA	NA	NA	NA	NA	NA	NA	NA	NA	NA	NA	NA	NA	NA	NA	NA	NA	NA
hsa-miR-5001-5p	-2.1523	-3.51081	-3.22201	-2.74556	-2.87299	-4.19779	-2.97283	-2.62236	-2.32996	-3.98321	-3.01725	-3.50991	-3.35703	-3.29574	-3.46875	-3.56956	-4.21942	-3.20252	-2.66814	-3.75295	-2.95229	-4.15863	-3.25219	-3.98583	-2.43592	-2.15764	-3.24399	-3.30377	-3.41911	-3.91757	-3.06974	-3.9351	-2.75149	-2.99335	-2.73225	-3.59953	-2.61395	-3.04221	-3.28576	-3.35545	-3.30709	-2.59742	-3.13212	-3.61096	-2.98343	-3.53615	-3.88541	-3.83042	-2.70799
hsa-miR-5002-3p	NA	NA	NA	NA	NA	NA	NA	NA	NA	NA	NA	NA	NA	NA	NA	NA	NA	NA	NA	NA	NA	NA	NA	NA	NA	NA	NA	NA	NA	NA	NA	NA	NA	NA	NA	NA	NA	NA	NA	NA	NA	NA	NA	NA	NA	NA	NA	NA	NA
hsa-miR-5002-5p	NA	NA	NA	NA	NA	NA	NA	NA	NA	NA	NA	NA	NA	NA	NA	NA	NA	NA	NA	NA	NA	NA	NA	NA	NA	NA	NA	NA	NA	NA	NA	NA	NA	NA	NA	NA	NA	NA	NA	NA	NA	NA	NA	NA	NA	NA	NA	NA	NA
hsa-miR-5003-3p	NA	NA	NA	NA	NA	NA	NA	NA	NA	NA	NA	NA	NA	NA	NA	NA	NA	NA	NA	NA	NA	NA	NA	NA	NA	NA	NA	NA	NA	NA	NA	NA	NA	NA	NA	NA	NA	NA	NA	NA	NA	NA	NA	NA	NA	NA	NA	NA	NA
hsa-miR-5003-5p	NA	NA	NA	NA	NA	NA	-7.48526	-8.44329	NA	NA	NA	NA	NA	NA	NA	NA	-8.29794	-7.83799	-7.29346	-7.58366	-8.46855	-8.28766	-7.5274	-7.69254	NA	-7.49453	-7.06766	-7.77576	NA	NA	-7.40847	-8.82384	NA	NA	NA	NA	NA	NA	NA	NA	NA	NA	NA	NA	NA	NA	NA	NA	NA
hsa-miR-5004-3p	NA	NA	NA	NA	NA	NA	NA	NA	NA	NA	NA	NA	NA	NA	NA	NA	NA	NA	NA	NA	NA	NA	NA	NA	NA	NA	NA	NA	NA	NA	NA	NA	NA	NA	NA	NA	NA	NA	NA	NA	NA	NA	NA	NA	NA	NA	NA	NA	NA
hsa-miR-5004-5p	NA	NA	NA	NA	NA	NA	NA	NA	NA	NA	NA	NA	NA	NA	NA	NA	NA	NA	NA	NA	NA	NA	NA	NA	NA	NA	NA	NA	NA	NA	NA	NA	NA	NA	NA	NA	NA	NA	NA	NA	NA	NA	NA	NA	NA	NA	NA	NA	NA
hsa-miR-5006-3p	NA	NA	NA	NA	NA	NA	NA	NA	NA	NA	NA	NA	NA	NA	NA	NA	NA	NA	NA	NA	NA	NA	NA	NA	NA	NA	NA	NA	NA	NA	NA	NA	NA	NA	NA	NA	NA	NA	NA	NA	NA	NA	NA	NA	NA	NA	NA	NA	NA
hsa-miR-5006-5p	-4.88537	-6.14301	-6.3033	-5.03705	-5.31551	-6.88836	-4.14774	-4.4035	-4.2062	-6.07377	-4.92409	-5.61531	-4.39462	-6.35975	-5.42758	-7.00965	-6.46039	-6.06146	-3.7952	-5.93323	-4.08735	-7.47881	-5.66204	-6.93175	-4.0587	-3.87527	-4.95914	-4.52975	-6.40485	-6.49597	-5.62315	-6.30689	-5.06128	-5.08525	-5.22703	-6.2211	-4.94691	-5.64004	-6.50894	-5.85739	-5.1944	-5.02124	-5.2347	-5.31138	-5.12884	-6.66302	-5.49159	-4.92777	-5.37526
hsa-miR-5007-3p	NA	NA	NA	NA	NA	NA	NA	NA	NA	NA	NA	NA	NA	NA	NA	NA	NA	NA	NA	NA	NA	NA	NA	NA	NA	NA	NA	NA	NA	NA	NA	NA	NA	NA	NA	NA	NA	NA	NA	NA	NA	NA	NA	NA	NA	NA	NA	NA	NA
hsa-miR-5007-5p	NA	NA	NA	NA	NA	NA	NA	NA	NA	NA	NA	NA	NA	NA	NA	NA	NA	NA	NA	NA	NA	NA	NA	NA	NA	NA	NA	NA	NA	NA	NA	NA	NA	NA	NA	NA	NA	NA	NA	NA	NA	NA	NA	NA	NA	NA	NA	NA	NA
hsa-miR-5008-3p	NA	NA	NA	NA	NA	NA	NA	NA	NA	NA	NA	NA	NA	NA	NA	NA	NA	NA	NA	NA	NA	NA	NA	NA	NA	NA	NA	NA	NA	NA	NA	NA	NA	NA	NA	NA	NA	NA	NA	NA	NA	NA	NA	NA	NA	NA	NA	NA	NA
hsa-miR-5008-5p	NA	NA	NA	NA	NA	NA	-7.31721	-7.26737	-6.93438	NA	NA	NA	-8.65735	NA	NA	NA	NA	NA	-8.36026	NA	NA	NA	NA	NA	-6.45454	-8.40137	NA	-6.8748	NA	NA	NA	NA	NA	NA	NA	NA	NA	NA	NA	NA	NA	NA	NA	NA	NA	NA	NA	NA	NA
hsa-miR-5009-3p	NA	NA	NA	NA	NA	NA	NA	NA	NA	NA	NA	NA	NA	NA	NA	NA	NA	NA	NA	NA	NA	NA	NA	NA	NA	NA	NA	NA	NA	NA	NA	NA	NA	NA	NA	NA	NA	NA	NA	NA	NA	NA	NA	NA	NA	NA	NA	NA	NA
hsa-miR-5009-5p	NA	NA	NA	NA	NA	NA	NA	NA	NA	NA	NA	NA	NA	NA	NA	NA	NA	NA	NA	NA	NA	NA	NA	NA	NA	NA	NA	NA	NA	NA	NA	NA	NA	NA	NA	NA	NA	NA	NA	NA	NA	NA	NA	NA	NA	NA	NA	NA	NA
hsa-miR-500a-3p	-7.66454	-7.47386	-6.72597	-7.14471	-6.40006	-6.56134	-6.27706	-5.95281	-7.48619	-5.66747	-4.95899	-5.60379	-6.45055	-6.45292	-6.54627	-6.77644	-7.09919	-6.51406	-6.92918	-7.01243	-6.79143	-6.72821	-7.20674	-6.67655	-6.63799	-6.8403	-6.00454	-5.52611	-7.17203	-6.55309	-6.49825	-6.6544	-6.97619	-5.77171	-6.63818	-7.64742	-6.83679	-6.34555	-6.49859	-6.12518	-7.02715	-5.45196	-7.27134	-6.48463	-7.06367	-7.24357	-6.47908	-6.6172	-7.06742
hsa-miR-500a-5p	-7.52692	-8.48733	-7.64462	-7.25481	-7.14144	-7.94526	-6.83843	-6.32898	-8.45944	-7.81935	-6.33595	-7.18295	-7.84435	-8.45403	-8.31244	-8.67093	-7.5545	-6.94452	-6.58808	-6.90356	-6.90283	-7.44376	-6.84854	-7.03825	-6.50056	-6.52761	-6.57446	-6.379	-8.44594	-7.29307	-7.00087	-7.84447	-8.20235	-7.78334	-7.91886	-8.95715	-8.46849	-8.66465	-8.49111	-8.37775	-7.58099	-7.20948	-7.9537	-7.11389	-8.61281	-8.83556	-8.27418	-8.30469	-8.07545
hsa-miR-500b	NA	NA	NA	NA	NA	NA	NA	NA	NA	NA	NA	NA	NA	NA	NA	NA	NA	NA	NA	NA	NA	NA	NA	NA	NA	NA	NA	NA	NA	NA	NA	NA	NA	NA	NA	NA	NA	NA	NA	NA	NA	NA	NA	NA	NA	NA	NA	NA	NA
hsa-miR-501-3p	-8.43798	-9.64797	NA	NA	-9.76343	-9.48319	-7.81768	-8.13883	NA	-7.56704	-6.87242	-7.92568	-9.66588	-8.74068	-9.59518	NA	-8.38114	-8.70582	-9.29941	-8.55457	NA	-10.072	NA	-9.92224	-7.38079	-9.57996	-9.42578	-6.11023	-9.94628	-9.63544	NA	-9.8948	-8.78859	-8.32116	-9.32235	-8.92316	-9.65835	-8.74315	-9.84591	-8.43648	-9.64854	-6.89178	-9.33817	-9.47046	-9.72894	NA	-8.75202	NA	NA
hsa-miR-501-5p	NA	NA	-9.82064	-9.3274	NA	-9.7696	-8.79757	-7.5794	NA	-7.70934	-6.59968	-8.13431	NA	-9.67751	NA	NA	-9.32625	-8.10619	-8.41859	-7.50163	NA	-10.0791	-7.70483	-7.80409	-8.18906	-7.71253	-8.11399	-7.32947	-9.76872	-9.03339	-8.55335	-8.35243	-9.3377	-9.68791	-9.47531	NA	NA	-10.2838	-9.81836	-9.4887	-9.42174	-7.91482	-9.56101	-7.80477	NA	NA	-9.87397	-9.74288	NA
hsa-miR-5010-3p	NA	NA	NA	NA	NA	NA	NA	NA	NA	NA	NA	NA	NA	NA	NA	NA	NA	NA	NA	NA	NA	NA	NA	NA	NA	NA	NA	NA	NA	NA	NA	NA	NA	NA	NA	NA	NA	NA	NA	NA	NA	NA	NA	NA	NA	NA	NA	NA	-7.5713
hsa-miR-5010-5p	NA	NA	NA	NA	NA	NA	NA	NA	NA	NA	NA	NA	NA	NA	NA	NA	NA	NA	NA	NA	NA	NA	NA	NA	-8.46518	NA	NA	-8.82854	NA	NA	NA	NA	NA	NA	NA	NA	NA	NA	NA	NA	NA	NA	NA	NA	NA	NA	NA	NA	NA
hsa-miR-5011-3p	NA	NA	NA	NA	NA	NA	NA	NA	NA	NA	NA	NA	NA	NA	NA	NA	NA	NA	NA	NA	NA	NA	NA	NA	NA	NA	NA	NA	NA	NA	NA	NA	NA	NA	NA	NA	NA	NA	NA	NA	NA	NA	NA	NA	NA	NA	NA	NA	NA
hsa-miR-5011-5p	NA	NA	NA	NA	NA	NA	NA	NA	NA	NA	NA	NA	NA	NA	NA	NA	NA	NA	NA	NA	NA	NA	NA	NA	NA	NA	NA	NA	NA	NA	NA	NA	NA	NA	NA	NA	NA	NA	NA	NA	NA	NA	NA	NA	NA	NA	NA	NA	NA
hsa-miR-502-3p	-8.18955	-8.02332	-6.974	-7.84459	-6.6141	-6.76124	-6.46742	-6.12921	-7.82511	-6.22144	-5.26105	-6.0062	-6.56368	-6.58675	-6.65582	-6.82361	-7.35971	-6.65332	-6.89328	-6.92756	-6.59855	-6.82294	-6.81782	-6.85685	-6.58155	-6.90277	-6.32984	-5.84848	-6.94564	-6.69153	-6.61001	-6.79641	-7.68235	-5.99379	-6.74168	-8.34573	-6.72796	-6.32016	-6.66402	-6.22938	-7.75031	-5.83334	-8.08902	-6.90129	-6.70705	-7.04858	-6.70645	-6.82055	-6.96774
hsa-miR-502-5p	NA	NA	-8.41232	-8.26182	-8.24703	-8.09476	-7.86989	-7.80226	NA	-6.96167	-5.80257	-6.64454	-8.23714	-8.29065	-8.45643	-8.52327	-8.74912	-8.21247	-8.26759	-8.24607	-8.35483	-8.33881	-8.43337	-8.63423	-8.13396	-8.25226	-7.52913	-6.44002	-8.51309	-8.67182	-8.30424	-8.50982	-8.11436	-6.63601	-7.54175	NA	-8.22956	-8.07786	-8.2113	-7.86744	-8.08557	-6.62009	-8.39299	-7.2969	-8.47407	-8.69151	-8.20838	-8.26116	-8.48997
hsa-miR-503	-7.02699	-7.67346	-6.55825	-8.5533	NA	NA	NA	NA	-7.97654	-8.00337	-6.54855	-6.30607	NA	NA	NA	NA	-8.43976	-8.85296	-6.77574	-6.7422	NA	NA	NA	NA	-8.69305	-5.4843	-5.55356	-7.8338	NA	NA	NA	NA	-8.47958	-8.51669	-8.45866	-8.60752	NA	NA	NA	NA	-8.6549	-7.48334	-5.4932	-7.04595	NA	NA	NA	NA	-7.12267
hsa-miR-504	NA	NA	NA	NA	NA	NA	NA	NA	NA	NA	NA	NA	NA	NA	NA	NA	NA	NA	NA	NA	NA	NA	NA	NA	NA	NA	NA	NA	NA	NA	NA	NA	NA	NA	NA	NA	NA	NA	NA	NA	NA	NA	NA	NA	NA	NA	NA	NA	NA
hsa-miR-5047	NA	NA	NA	NA	NA	NA	NA	NA	NA	NA	NA	NA	NA	NA	NA	NA	NA	NA	NA	NA	NA	NA	NA	NA	NA	NA	NA	NA	NA	NA	NA	NA	NA	NA	NA	NA	NA	NA	NA	NA	NA	NA	NA	NA	NA	NA	NA	NA	NA
hsa-miR-505-3p	-5.57464	-5.55664	-5.90065	-5.97149	-6.03484	-5.98631	-5.75159	-5.15508	-6.37306	-5.35401	-5.01504	-4.19645	-5.73425	-5.50579	-5.75893	-6.03012	-5.15371	-5.60865	-5.11163	-5.37447	-5.74459	-6.21589	-6.05541	-5.88962	-5.21599	-5.41636	-4.53236	-3.92782	-6.11245	-6.13705	-5.80051	-5.67362	-6.05495	-5.59659	-5.50364	-4.22316	-5.82502	-5.45922	-5.87853	-5.42738	-5.25579	-5.4879	-5.02064	-6.10711	-5.77836	-6.32691	-5.71458	-5.88943	-6.04315
hsa-miR-505-5p	-8.97427	-7.87348	-9.68506	NA	NA	-8.88523	-8.59693	-7.37557	NA	-7.60883	-6.91657	-6.21233	-8.63882	-8.04277	-8.52406	-8.9667	-7.65465	-8.79125	-7.75718	-7.53054	-8.6511	-10.2579	NA	-10.0866	-8.13417	-9.24095	-7.21795	-6.24573	NA	NA	-9.86459	-8.98345	NA	-8.40424	-9.47417	-6.31095	-8.58315	-8.02979	-8.937	-7.64093	-7.63069	NA	-7.44457	-8.80372	-9.57062	NA	-9.83312	-9.84407	NA
hsa-miR-506-3p	NA	NA	NA	NA	NA	NA	NA	NA	NA	NA	NA	NA	NA	NA	NA	NA	NA	NA	NA	NA	NA	NA	NA	NA	NA	NA	NA	NA	NA	NA	NA	NA	NA	NA	NA	NA	NA	NA	NA	NA	NA	NA	NA	NA	NA	NA	NA	NA	NA
hsa-miR-506-5p	NA	NA	NA	NA	NA	NA	NA	NA	NA	NA	NA	NA	NA	NA	NA	NA	NA	NA	NA	NA	NA	NA	NA	NA	NA	NA	NA	NA	NA	NA	NA	NA	NA	NA	NA	NA	NA	NA	NA	NA	NA	NA	NA	NA	NA	NA	NA	NA	NA
hsa-miR-507	NA	NA	NA	NA	NA	NA	NA	NA	NA	NA	NA	NA	NA	NA	NA	NA	NA	NA	NA	NA	NA	NA	NA	NA	NA	NA	NA	NA	NA	NA	NA	NA	NA	NA	NA	NA	NA	NA	NA	NA	NA	NA	NA	NA	NA	NA	NA	NA	NA
hsa-miR-508-3p	NA	NA	NA	NA	NA	NA	NA	NA	NA	NA	NA	NA	NA	NA	NA	NA	NA	NA	NA	NA	NA	NA	NA	NA	NA	NA	NA	NA	NA	NA	NA	NA	NA	NA	NA	NA	NA	NA	NA	NA	NA	NA	NA	NA	NA	NA	NA	NA	NA
hsa-miR-508-5p	NA	NA	NA	NA	NA	NA	NA	NA	NA	NA	NA	NA	NA	NA	NA	NA	NA	NA	NA	NA	NA	NA	NA	NA	NA	NA	NA	NA	NA	NA	NA	NA	NA	NA	NA	NA	NA	NA	NA	NA	NA	NA	NA	NA	NA	NA	NA	NA	NA
hsa-miR-5087	NA	NA	NA	NA	NA	NA	NA	NA	NA	NA	NA	NA	NA	NA	NA	NA	NA	NA	NA	NA	NA	NA	NA	NA	NA	NA	NA	NA	NA	NA	NA	NA	NA	NA	NA	NA	NA	NA	NA	NA	NA	NA	NA	NA	NA	NA	NA	NA	NA
hsa-miR-5088	NA	NA	NA	NA	NA	NA	NA	-8.45511	NA	NA	NA	NA	NA	NA	NA	NA	NA	NA	NA	NA	NA	NA	NA	NA	NA	NA	NA	NA	NA	NA	NA	NA	NA	NA	NA	NA	NA	NA	NA	NA	NA	NA	NA	NA	NA	NA	NA	NA	NA
hsa-miR-5089	NA	NA	NA	NA	NA	NA	NA	NA	NA	NA	NA	NA	NA	NA	NA	NA	NA	NA	NA	NA	NA	NA	NA	NA	NA	NA	NA	NA	NA	NA	NA	NA	NA	NA	NA	NA	NA	NA	NA	NA	NA	NA	NA	NA	NA	NA	NA	NA	NA
hsa-miR-509-3-5p	NA	NA	NA	NA	NA	NA	NA	NA	NA	NA	NA	NA	NA	NA	NA	NA	NA	NA	NA	NA	NA	NA	NA	NA	NA	NA	NA	NA	NA	NA	NA	NA	NA	NA	NA	NA	NA	NA	NA	NA	NA	NA	NA	NA	NA	NA	NA	NA	NA
hsa-miR-509-3p	NA	NA	NA	NA	NA	NA	NA	NA	NA	NA	NA	NA	NA	NA	NA	NA	NA	NA	NA	NA	NA	NA	NA	NA	NA	NA	NA	NA	NA	NA	NA	NA	NA	NA	NA	NA	NA	NA	NA	NA	NA	NA	NA	NA	NA	NA	NA	NA	NA
hsa-miR-509-5p	NA	NA	NA	NA	NA	NA	NA	NA	NA	NA	NA	NA	NA	NA	NA	NA	NA	NA	NA	NA	NA	NA	NA	NA	NA	NA	NA	NA	NA	NA	NA	NA	NA	NA	NA	NA	NA	NA	NA	NA	NA	NA	NA	NA	NA	NA	NA	NA	NA
hsa-miR-5090	NA	NA	NA	NA	NA	NA	NA	NA	NA	NA	NA	NA	NA	NA	NA	NA	NA	NA	NA	NA	NA	NA	NA	NA	NA	NA	NA	NA	NA	NA	NA	NA	NA	NA	NA	NA	NA	NA	NA	NA	NA	NA	NA	NA	NA	NA	NA	NA	NA
hsa-miR-5091	NA	NA	NA	NA	NA	NA	NA	NA	NA	NA	NA	NA	NA	NA	NA	NA	NA	NA	NA	NA	NA	NA	NA	NA	NA	NA	NA	NA	NA	NA	NA	NA	NA	NA	NA	NA	NA	NA	NA	NA	NA	NA	NA	NA	NA	NA	NA	NA	NA
hsa-miR-5092	NA	NA	NA	NA	NA	NA	NA	NA	NA	NA	NA	NA	NA	NA	NA	NA	NA	NA	NA	NA	NA	NA	NA	NA	NA	NA	NA	NA	NA	NA	NA	NA	NA	NA	NA	NA	NA	NA	NA	NA	NA	NA	NA	NA	NA	NA	NA	NA	NA
hsa-miR-5093	NA	NA	NA	NA	NA	NA	NA	NA	NA	NA	NA	NA	NA	NA	NA	NA	NA	NA	NA	NA	NA	NA	NA	NA	NA	NA	NA	NA	NA	NA	NA	NA	NA	NA	NA	NA	NA	NA	NA	NA	NA	NA	NA	NA	NA	NA	NA	NA	NA
hsa-miR-5094	NA	NA	NA	NA	NA	NA	NA	NA	NA	NA	NA	NA	NA	NA	NA	NA	NA	NA	NA	NA	NA	NA	NA	NA	NA	NA	NA	NA	NA	NA	NA	NA	NA	NA	NA	NA	NA	NA	NA	NA	NA	NA	NA	NA	NA	NA	NA	NA	NA
hsa-miR-5095	NA	NA	NA	NA	NA	NA	NA	NA	NA	NA	NA	NA	NA	NA	NA	NA	NA	NA	NA	NA	NA	NA	NA	NA	NA	NA	NA	NA	NA	NA	NA	NA	NA	NA	NA	NA	NA	NA	NA	NA	NA	NA	NA	NA	NA	NA	NA	NA	NA
hsa-miR-5096	-7.81396	-8.45944	NA	-7.91096	-7.98558	NA	-7.20138	-7.51664	-6.75985	-7.63931	-7.80151	-7.85847	-7.49018	NA	-7.96399	NA	-8.6671	-8.82043	-7.18229	-8.65454	-7.95059	NA	-8.48378	NA	-6.89975	-7.82081	-8.19277	-7.11654	NA	NA	-7.84757	-8.79354	-8.0047	-7.9105	-7.96145	-8.01868	-7.7708	-8.10461	-8.21524	-7.55495	-7.3744	-7.97796	-7.5265	-7.86969	-8.21563	NA	-8.50785	-8.35043	-8.46396
hsa-miR-510	NA	NA	NA	NA	NA	NA	NA	NA	NA	NA	NA	NA	NA	NA	NA	NA	NA	NA	NA	NA	NA	NA	NA	NA	NA	NA	NA	NA	NA	NA	NA	NA	NA	NA	NA	NA	NA	NA	NA	NA	NA	NA	NA	NA	NA	NA	NA	NA	NA
hsa-miR-5100	3.5079	3.13733	3.3227	3.48227	3.41213	2.97538	3.23386	3.92868	4.08026	3.4445	3.51476	3.36518	3.57998	3.21531	3.35721	3.36669	2.81087	3.46669	3.45	3.55404	3.10869	2.89457	3.1363	3.10655	3.96138	3.55172	3.92234	3.51802	3.2143	3.17553	3.47349	3.26589	3.26352	3.01336	3.92865	2.64316	3.22426	2.90525	3.25805	3.12649	3.21141	3.93195	3.439	3.33547	2.80343	3.37571	3.25054	3.12931	3.48991
hsa-miR-511	NA	NA	NA	NA	NA	NA	NA	NA	NA	NA	NA	NA	NA	NA	NA	NA	NA	NA	NA	NA	NA	NA	NA	NA	NA	NA	NA	NA	NA	NA	NA	NA	NA	NA	NA	NA	NA	NA	NA	NA	NA	NA	NA	NA	NA	NA	NA	NA	NA
hsa-miR-512-3p	NA	NA	NA	NA	NA	NA	NA	NA	NA	NA	NA	NA	NA	NA	NA	NA	-7.52543	NA	NA	NA	NA	NA	NA	NA	NA	NA	NA	NA	NA	NA	NA	NA	NA	NA	NA	NA	NA	NA	NA	NA	NA	NA	NA	NA	NA	NA	NA	NA	NA
hsa-miR-512-5p	NA	NA	NA	NA	NA	NA	NA	NA	NA	NA	NA	NA	NA	NA	NA	NA	NA	NA	NA	NA	NA	NA	NA	NA	NA	NA	NA	NA	NA	NA	NA	NA	NA	NA	NA	NA	NA	NA	NA	NA	NA	NA	NA	NA	NA	NA	NA	NA	NA
hsa-miR-513a-3p	NA	NA	NA	NA	NA	NA	NA	NA	NA	NA	NA	NA	NA	NA	NA	NA	NA	NA	NA	NA	NA	NA	NA	NA	NA	NA	NA	NA	NA	NA	NA	NA	NA	NA	NA	NA	NA	NA	NA	NA	NA	NA	NA	NA	NA	NA	NA	NA	NA
hsa-miR-513a-5p	NA	NA	-8.75891	NA	NA	NA	-7.49206	NA	-7.87681	NA	-7.42176	-7.14968	-8.62832	NA	NA	NA	-8.7169	NA	-7.02807	-7.33013	NA	NA	-8.99714	NA	-6.63068	-6.69798	-8.31798	-7.15397	NA	NA	-7.5704	NA	NA	NA	NA	NA	NA	NA	NA	NA	NA	NA	NA	NA	NA	NA	-8.80252	NA	-8.2924
hsa-miR-513b	NA	NA	NA	NA	-8.5437	NA	-7.8616	-9.44065	NA	NA	NA	-9.42627	-8.53213	-9.28786	-8.78781	-9.5212	NA	NA	NA	NA	-9.31608	NA	-9.14461	NA	NA	NA	NA	NA	-9.69132	-9.77335	-8.68117	-9.81318	NA	NA	NA	NA	-9.03716	-9.71705	-8.70325	NA	NA	NA	NA	NA	-8.99308	-8.80225	-8.14673	-9.32229	NA
hsa-miR-513c-3p	NA	NA	NA	NA	NA	NA	NA	NA	NA	NA	NA	NA	NA	NA	NA	NA	NA	NA	NA	NA	NA	NA	NA	NA	NA	NA	NA	NA	NA	NA	NA	NA	NA	NA	NA	NA	NA	NA	NA	NA	NA	NA	NA	NA	NA	NA	NA	NA	NA
hsa-miR-513c-5p	NA	NA	NA	NA	-9.05749	NA	-8.26742	NA	NA	NA	NA	NA	-9.15988	-9.66894	-9.31339	NA	NA	NA	NA	NA	NA	NA	-9.70484	NA	NA	NA	NA	NA	NA	NA	-9.0836	NA	NA	NA	NA	NA	-9.53601	-10.1035	-9.43989	NA	NA	NA	NA	NA	-9.22657	-9.47294	-8.39573	NA	NA
hsa-miR-514a-3p	NA	NA	NA	NA	NA	NA	NA	NA	NA	NA	NA	-7.66619	NA	NA	NA	NA	NA	NA	NA	NA	NA	NA	NA	NA	NA	NA	NA	NA	NA	NA	NA	NA	NA	NA	NA	NA	NA	NA	NA	NA	NA	NA	NA	NA	NA	NA	NA	NA	NA
hsa-miR-514a-5p	NA	NA	NA	NA	NA	NA	NA	NA	NA	NA	NA	NA	NA	NA	NA	NA	NA	NA	NA	NA	NA	NA	NA	NA	NA	NA	NA	NA	NA	NA	NA	NA	NA	NA	NA	NA	NA	NA	NA	NA	NA	NA	NA	NA	NA	NA	NA	NA	NA
hsa-miR-514b-3p	NA	NA	NA	NA	NA	NA	NA	NA	NA	NA	NA	NA	NA	NA	NA	NA	NA	NA	NA	NA	NA	NA	NA	NA	NA	NA	NA	NA	NA	NA	NA	NA	NA	NA	NA	NA	NA	NA	NA	NA	NA	NA	NA	NA	NA	NA	NA	NA	NA
hsa-miR-514b-5p	-7.99192	-8.7904	NA	-8.29272	-8.64157	NA	-7.86308	-7.77983	-7.24686	NA	-8.09908	-8.16508	-8.59444	NA	NA	NA	-9.20104	NA	-7.74883	-8.28001	-8.60438	NA	NA	NA	-6.03534	-7.82369	NA	-6.38823	NA	NA	NA	NA	-8.11622	NA	NA	NA	-8.6273	NA	NA	-8.7779	-8.55311	-8.1444	NA	NA	-8.55299	NA	NA	NA	NA
hsa-miR-515-3p	NA	NA	NA	NA	NA	NA	NA	NA	NA	NA	NA	NA	NA	NA	NA	NA	NA	NA	NA	NA	NA	NA	NA	NA	NA	NA	NA	NA	NA	NA	NA	NA	NA	NA	NA	NA	NA	NA	NA	NA	NA	NA	NA	NA	NA	NA	NA	NA	NA
hsa-miR-515-5p	NA	NA	NA	NA	NA	NA	NA	NA	NA	NA	NA	NA	NA	NA	NA	NA	NA	NA	NA	NA	NA	NA	NA	NA	NA	NA	NA	NA	NA	NA	NA	NA	NA	NA	NA	NA	NA	NA	NA	NA	NA	NA	NA	NA	NA	NA	NA	NA	NA
hsa-miR-516a-3p	NA	NA	NA	NA	NA	NA	NA	NA	NA	NA	NA	NA	NA	NA	NA	NA	NA	NA	NA	NA	NA	NA	NA	NA	NA	NA	NA	NA	NA	NA	NA	NA	NA	NA	NA	NA	NA	NA	NA	NA	NA	NA	NA	NA	NA	NA	NA	NA	NA
hsa-miR-516a-5p	NA	NA	NA	NA	NA	NA	NA	NA	NA	NA	NA	NA	NA	NA	NA	NA	NA	NA	NA	NA	NA	NA	NA	NA	NA	-8.5849	NA	NA	NA	NA	NA	NA	NA	NA	NA	NA	NA	NA	NA	NA	NA	NA	NA	NA	NA	NA	NA	NA	NA
hsa-miR-516b-5p	NA	NA	NA	NA	NA	NA	NA	NA	NA	NA	NA	NA	NA	NA	NA	NA	NA	NA	NA	NA	NA	NA	NA	NA	NA	NA	NA	NA	NA	NA	NA	NA	NA	NA	NA	NA	NA	NA	NA	NA	NA	NA	NA	NA	NA	NA	NA	NA	NA
hsa-miR-517-5p	NA	NA	NA	NA	NA	NA	NA	NA	NA	NA	NA	NA	NA	NA	NA	NA	NA	NA	NA	NA	NA	NA	NA	NA	NA	NA	NA	NA	NA	NA	NA	NA	NA	NA	NA	NA	NA	NA	NA	NA	NA	NA	NA	NA	NA	NA	NA	NA	NA
hsa-miR-517a-3p	NA	NA	NA	NA	NA	NA	NA	NA	NA	NA	-7.59677	-7.75631	NA	NA	NA	NA	-7.96638	NA	-8.49793	NA	NA	NA	NA	NA	NA	-8.20511	NA	NA	NA	NA	NA	NA	NA	NA	NA	-8.1179	NA	NA	NA	NA	NA	NA	NA	NA	NA	NA	NA	NA	NA
hsa-miR-517c-3p	NA	NA	NA	NA	NA	NA	NA	NA	NA	NA	-8.17212	-7.8097	NA	NA	NA	NA	NA	NA	NA	NA	NA	NA	NA	NA	NA	NA	NA	NA	NA	NA	NA	NA	NA	NA	NA	NA	NA	NA	NA	NA	NA	NA	NA	NA	NA	NA	NA	NA	NA
hsa-miR-5186	NA	NA	NA	NA	NA	NA	NA	NA	NA	NA	NA	NA	NA	NA	NA	NA	NA	NA	NA	NA	NA	NA	NA	NA	NA	NA	NA	NA	NA	NA	NA	NA	NA	NA	NA	NA	NA	NA	NA	NA	NA	NA	NA	NA	NA	NA	NA	NA	NA
hsa-miR-5187-3p	NA	NA	NA	NA	NA	NA	NA	NA	NA	NA	NA	NA	NA	NA	NA	NA	NA	NA	NA	NA	NA	NA	NA	NA	NA	NA	NA	NA	NA	NA	NA	NA	NA	NA	NA	NA	NA	NA	NA	NA	NA	NA	NA	NA	NA	NA	NA	NA	NA
hsa-miR-5187-5p	NA	NA	NA	NA	NA	NA	NA	NA	NA	NA	NA	NA	NA	NA	NA	NA	NA	NA	NA	NA	NA	NA	NA	NA	NA	NA	NA	NA	NA	NA	NA	NA	NA	NA	NA	NA	NA	NA	NA	NA	NA	NA	NA	NA	NA	NA	NA	NA	NA
hsa-miR-5188	NA	NA	NA	NA	NA	NA	NA	NA	NA	NA	NA	NA	NA	NA	NA	NA	NA	NA	NA	NA	NA	NA	NA	NA	NA	NA	NA	NA	NA	NA	NA	NA	NA	NA	NA	NA	NA	NA	NA	NA	NA	NA	NA	NA	NA	NA	NA	NA	NA
hsa-miR-5189	NA	NA	NA	NA	NA	NA	NA	NA	NA	NA	NA	NA	NA	NA	NA	NA	NA	NA	NA	NA	NA	NA	NA	NA	NA	NA	NA	NA	NA	NA	NA	NA	NA	NA	NA	NA	NA	NA	NA	NA	NA	NA	NA	NA	NA	NA	NA	NA	NA
hsa-miR-518a-3p	NA	NA	NA	NA	NA	NA	NA	NA	NA	NA	NA	NA	NA	NA	NA	NA	NA	NA	NA	NA	NA	NA	NA	NA	NA	NA	NA	NA	NA	NA	NA	NA	NA	NA	NA	NA	NA	NA	NA	NA	NA	NA	NA	NA	NA	NA	NA	NA	NA
hsa-miR-518a-5p	NA	NA	NA	NA	NA	NA	NA	NA	NA	NA	NA	NA	NA	NA	NA	NA	NA	NA	NA	NA	NA	NA	NA	NA	NA	NA	NA	NA	NA	NA	NA	NA	NA	NA	NA	NA	NA	NA	NA	NA	NA	NA	NA	NA	NA	NA	NA	NA	NA
hsa-miR-518b	NA	NA	NA	NA	NA	NA	NA	NA	NA	NA	NA	NA	NA	NA	NA	NA	NA	NA	NA	NA	NA	NA	NA	NA	NA	NA	NA	NA	NA	NA	NA	NA	NA	NA	NA	NA	NA	NA	NA	NA	NA	NA	NA	NA	NA	NA	NA	NA	NA
hsa-miR-518c-3p	NA	NA	NA	NA	NA	NA	NA	NA	NA	NA	NA	NA	NA	NA	NA	NA	NA	NA	NA	NA	NA	NA	NA	NA	NA	NA	NA	NA	NA	NA	NA	NA	NA	NA	NA	NA	NA	NA	NA	NA	NA	NA	NA	NA	NA	NA	NA	NA	NA
hsa-miR-518c-5p	NA	NA	NA	NA	NA	NA	NA	NA	NA	NA	NA	NA	NA	NA	NA	NA	NA	NA	NA	NA	NA	NA	NA	NA	NA	NA	NA	NA	NA	NA	NA	NA	NA	NA	NA	NA	NA	NA	NA	NA	NA	NA	NA	NA	NA	NA	NA	NA	NA
hsa-miR-518d-3p	NA	NA	NA	NA	NA	NA	NA	NA	NA	NA	NA	NA	NA	NA	NA	NA	NA	NA	NA	NA	NA	NA	NA	NA	NA	NA	NA	NA	NA	NA	NA	NA	NA	NA	NA	NA	NA	NA	NA	NA	NA	NA	NA	NA	NA	NA	NA	NA	NA
hsa-miR-518e-3p	NA	NA	NA	NA	NA	NA	NA	NA	NA	NA	NA	NA	NA	NA	NA	NA	NA	NA	NA	NA	NA	NA	NA	NA	NA	NA	NA	NA	NA	NA	NA	NA	NA	NA	NA	NA	NA	NA	NA	NA	NA	NA	NA	NA	NA	NA	NA	NA	NA
hsa-miR-518e-5p	NA	NA	NA	NA	NA	NA	NA	NA	NA	NA	NA	NA	NA	NA	NA	NA	NA	NA	NA	NA	NA	NA	NA	NA	NA	NA	NA	NA	NA	NA	NA	NA	NA	NA	NA	NA	NA	NA	NA	NA	NA	NA	NA	NA	NA	NA	NA	NA	NA
hsa-miR-518f-3p	NA	NA	NA	NA	NA	NA	NA	NA	NA	NA	NA	NA	NA	NA	NA	NA	NA	NA	NA	NA	NA	NA	NA	NA	NA	NA	NA	NA	NA	NA	NA	NA	NA	NA	NA	NA	NA	NA	NA	NA	NA	NA	NA	NA	NA	NA	NA	NA	NA
hsa-miR-518f-5p	NA	NA	NA	NA	NA	NA	NA	NA	NA	NA	NA	NA	NA	NA	NA	NA	NA	NA	NA	NA	NA	NA	NA	NA	NA	NA	NA	NA	NA	NA	NA	NA	NA	NA	NA	NA	NA	NA	NA	NA	NA	NA	NA	NA	NA	NA	NA	NA	NA
hsa-miR-5190	NA	NA	NA	NA	NA	NA	NA	NA	-8.21215	NA	NA	NA	NA	NA	NA	NA	NA	NA	-7.33135	NA	NA	NA	NA	NA	-6.88879	NA	NA	-7.27067	NA	NA	NA	NA	NA	NA	NA	NA	NA	NA	NA	NA	NA	NA	NA	NA	NA	NA	NA	NA	NA
hsa-miR-5191	NA	NA	NA	NA	NA	NA	NA	NA	NA	NA	NA	NA	NA	NA	NA	NA	NA	NA	NA	NA	NA	NA	NA	NA	NA	NA	NA	NA	NA	NA	NA	NA	NA	NA	NA	NA	NA	NA	NA	NA	NA	NA	NA	NA	NA	NA	NA	NA	NA
hsa-miR-5192	NA	NA	NA	NA	NA	NA	NA	NA	NA	NA	NA	NA	NA	NA	NA	NA	NA	NA	NA	NA	NA	NA	NA	NA	NA	NA	NA	NA	NA	NA	NA	NA	NA	NA	NA	NA	NA	NA	NA	NA	NA	NA	NA	NA	NA	NA	NA	NA	NA
hsa-miR-5193	NA	NA	NA	NA	NA	NA	NA	NA	NA	NA	NA	NA	NA	NA	NA	NA	NA	NA	NA	NA	NA	NA	NA	NA	NA	NA	NA	NA	NA	NA	NA	NA	NA	NA	NA	NA	NA	NA	NA	NA	NA	NA	NA	NA	NA	NA	NA	NA	NA
hsa-miR-5194	-6.60837	-6.88401	-6.5552	-6.48387	-6.98316	-7.22405	-6.35088	-5.43317	-8.1285	-7.80349	-6.75253	NA	-8.69174	-7.65468	-7.32753	-7.43124	-6.83334	-6.32089	-5.75953	-5.77711	-6.33948	-6.6907	-5.96385	-6.06932	-5.73741	-5.66048	-5.45498	-6.16198	-6.68605	-6.69473	-5.85403	-6.54999	-6.66449	-7.19856	-6.43638	-7.60545	-6.58818	-7.33923	-6.71497	-7.34066	-6.54804	-6.7805	-6.87373	-6.94402	-6.96214	-7.0686	-7.03791	-7.02257	-6.23761
hsa-miR-5195-3p	-6.41849	-7.53394	NA	-6.5778	-5.88174	NA	-5.6994	-6.13763	-5.31	-7.09422	-6.70808	-7.13239	-5.85464	-6.43873	-6.47507	-7.40944	-7.72893	-6.67194	-4.62046	-6.79396	-5.59365	-7.73184	-5.5693	-7.16458	-5.12027	-4.64477	-5.61062	-5.93162	-6.58427	-7.42875	-5.81408	-6.75469	-6.4417	-6.94135	-6.86537	-7.59896	-5.76574	-6.93	-6.48617	-6.23793	-6.798	-6.44057	-7.03108	-7.25609	-5.82719	-6.89596	-6.73012	-6.56218	-6.20811
hsa-miR-5195-5p	NA	NA	NA	NA	NA	NA	NA	NA	NA	NA	NA	NA	NA	NA	NA	NA	NA	NA	NA	NA	NA	NA	NA	NA	NA	NA	NA	NA	NA	NA	NA	NA	NA	NA	NA	NA	NA	NA	NA	NA	NA	NA	NA	NA	NA	NA	NA	NA	NA
hsa-miR-5196-3p	NA	NA	NA	NA	NA	NA	NA	NA	NA	NA	NA	NA	NA	NA	NA	NA	NA	NA	NA	NA	NA	NA	NA	NA	NA	NA	NA	NA	NA	NA	NA	NA	NA	NA	NA	NA	NA	NA	NA	NA	NA	NA	NA	NA	NA	NA	NA	NA	NA
hsa-miR-5196-5p	NA	NA	NA	NA	NA	NA	NA	-8.04479	NA	NA	NA	NA	NA	NA	NA	NA	NA	NA	-8.15519	NA	NA	NA	NA	NA	-7.0484	NA	NA	-7.19375	NA	NA	NA	NA	NA	NA	NA	NA	NA	NA	NA	NA	NA	NA	NA	NA	NA	NA	NA	NA	NA
hsa-miR-5197-3p	NA	NA	NA	NA	NA	NA	NA	NA	NA	NA	NA	NA	NA	NA	NA	NA	NA	NA	NA	NA	NA	NA	NA	NA	NA	NA	NA	NA	NA	NA	NA	NA	NA	NA	NA	NA	NA	NA	NA	NA	NA	NA	NA	NA	NA	NA	NA	NA	NA
hsa-miR-5197-5p	NA	NA	NA	NA	NA	NA	NA	NA	NA	NA	NA	NA	NA	NA	NA	NA	NA	NA	NA	NA	NA	NA	NA	NA	NA	NA	NA	NA	NA	NA	NA	NA	NA	NA	NA	NA	NA	NA	NA	NA	NA	NA	NA	NA	NA	NA	NA	NA	NA
hsa-miR-519b-3p	NA	NA	NA	NA	NA	NA	NA	NA	NA	NA	NA	NA	NA	NA	NA	NA	NA	NA	NA	NA	NA	NA	NA	NA	NA	NA	NA	NA	NA	NA	NA	NA	NA	NA	NA	NA	NA	NA	NA	NA	NA	NA	NA	NA	NA	NA	NA	NA	NA
hsa-miR-519c-3p	NA	NA	NA	NA	NA	NA	NA	NA	NA	NA	NA	NA	NA	NA	NA	NA	NA	NA	NA	NA	NA	NA	NA	NA	NA	NA	NA	NA	NA	NA	NA	NA	NA	NA	NA	NA	NA	NA	NA	NA	NA	NA	NA	NA	NA	NA	NA	NA	NA
hsa-miR-519d	NA	NA	NA	NA	NA	NA	NA	NA	NA	NA	NA	NA	NA	NA	NA	NA	NA	NA	NA	NA	NA	NA	NA	NA	NA	NA	NA	NA	NA	NA	NA	NA	NA	NA	NA	NA	NA	NA	NA	NA	NA	NA	NA	NA	NA	NA	NA	NA	NA
hsa-miR-519e-3p	NA	NA	NA	NA	NA	NA	NA	NA	NA	NA	NA	NA	NA	NA	NA	NA	NA	NA	NA	NA	NA	NA	NA	NA	NA	NA	NA	NA	NA	NA	NA	NA	NA	NA	NA	NA	NA	NA	NA	NA	NA	NA	NA	NA	NA	NA	NA	NA	NA
hsa-miR-519e-5p	NA	NA	NA	NA	NA	NA	NA	NA	NA	NA	NA	NA	NA	NA	NA	NA	NA	NA	NA	NA	NA	NA	NA	NA	NA	NA	NA	NA	NA	NA	NA	NA	NA	NA	NA	NA	NA	NA	NA	NA	NA	NA	NA	NA	NA	NA	NA	NA	NA
hsa-miR-520a-3p	NA	NA	NA	NA	NA	NA	NA	NA	NA	NA	NA	NA	NA	NA	NA	NA	NA	NA	NA	NA	NA	NA	NA	NA	NA	NA	NA	NA	NA	NA	NA	NA	NA	NA	NA	NA	NA	NA	NA	NA	NA	NA	NA	NA	NA	NA	NA	NA	NA
hsa-miR-520a-5p	NA	NA	NA	NA	NA	NA	NA	NA	NA	NA	NA	NA	NA	NA	NA	NA	NA	NA	NA	NA	NA	NA	NA	NA	NA	NA	NA	NA	NA	NA	NA	NA	NA	NA	NA	NA	NA	NA	NA	NA	NA	NA	NA	NA	NA	NA	NA	NA	NA
hsa-miR-520b	NA	NA	NA	NA	NA	NA	NA	NA	NA	NA	NA	NA	NA	NA	NA	NA	NA	NA	NA	NA	NA	NA	NA	NA	NA	NA	NA	NA	NA	NA	NA	NA	NA	NA	NA	NA	NA	NA	NA	NA	NA	NA	NA	NA	NA	NA	NA	NA	NA
hsa-miR-520c-3p	NA	NA	NA	NA	NA	NA	NA	NA	NA	NA	NA	NA	NA	NA	NA	NA	NA	NA	NA	NA	NA	NA	NA	NA	NA	NA	NA	NA	NA	NA	NA	NA	NA	NA	NA	NA	NA	NA	NA	NA	NA	NA	NA	NA	NA	NA	NA	NA	NA
hsa-miR-520d-3p	NA	NA	NA	NA	NA	NA	NA	NA	NA	NA	NA	NA	NA	NA	NA	NA	NA	NA	NA	NA	NA	NA	NA	NA	NA	NA	NA	NA	NA	NA	NA	NA	NA	NA	NA	NA	NA	NA	NA	NA	NA	NA	NA	NA	NA	NA	NA	NA	NA
hsa-miR-520e	NA	NA	NA	NA	NA	NA	NA	NA	NA	NA	NA	NA	NA	NA	NA	NA	NA	NA	NA	NA	NA	NA	NA	NA	NA	NA	NA	NA	NA	NA	NA	NA	NA	NA	NA	NA	NA	NA	NA	NA	NA	NA	NA	NA	NA	NA	NA	NA	NA
hsa-miR-520f	NA	NA	NA	NA	NA	NA	NA	NA	NA	NA	NA	NA	NA	NA	NA	NA	NA	NA	NA	NA	NA	NA	NA	NA	NA	NA	NA	NA	NA	NA	NA	NA	NA	NA	NA	NA	NA	NA	NA	NA	NA	NA	NA	NA	NA	NA	NA	NA	NA
hsa-miR-520g	NA	NA	NA	NA	NA	NA	NA	NA	NA	NA	NA	NA	NA	NA	NA	NA	NA	NA	NA	NA	NA	NA	NA	NA	NA	NA	NA	NA	NA	NA	NA	NA	NA	NA	NA	NA	NA	NA	NA	NA	NA	NA	NA	NA	NA	NA	NA	NA	NA
hsa-miR-520h	NA	NA	NA	NA	NA	NA	NA	NA	NA	NA	NA	NA	NA	NA	NA	NA	NA	NA	NA	NA	NA	NA	NA	NA	NA	NA	NA	NA	NA	NA	NA	NA	NA	NA	NA	NA	NA	NA	NA	NA	NA	NA	NA	NA	NA	NA	NA	NA	NA
hsa-miR-521	NA	NA	NA	NA	NA	NA	NA	NA	NA	NA	NA	-8.55254	NA	NA	NA	NA	NA	NA	NA	NA	NA	NA	NA	NA	NA	NA	NA	NA	NA	NA	NA	NA	NA	NA	NA	NA	NA	NA	NA	NA	NA	NA	NA	NA	NA	NA	NA	NA	NA
hsa-miR-522-3p	NA	NA	NA	NA	NA	NA	NA	NA	NA	NA	NA	NA	NA	NA	NA	NA	NA	NA	NA	NA	NA	NA	NA	NA	NA	NA	NA	NA	NA	NA	NA	NA	NA	NA	NA	NA	NA	NA	NA	NA	NA	NA	NA	NA	NA	NA	NA	NA	NA
hsa-miR-523-3p	NA	NA	NA	NA	NA	NA	NA	NA	NA	NA	NA	NA	NA	NA	NA	NA	NA	NA	NA	NA	NA	NA	NA	NA	NA	NA	NA	NA	NA	NA	NA	NA	NA	NA	NA	NA	NA	NA	NA	NA	NA	NA	NA	NA	NA	NA	NA	NA	NA
hsa-miR-524-3p	NA	NA	NA	NA	NA	NA	NA	NA	NA	NA	NA	NA	NA	NA	NA	NA	NA	NA	NA	NA	NA	NA	NA	NA	NA	NA	NA	NA	NA	NA	NA	NA	NA	NA	NA	NA	NA	NA	NA	NA	NA	NA	NA	NA	NA	NA	NA	NA	NA
hsa-miR-525-3p	NA	NA	NA	NA	NA	NA	NA	NA	NA	NA	NA	NA	NA	NA	NA	NA	NA	NA	NA	NA	NA	NA	NA	NA	NA	NA	NA	NA	NA	NA	NA	NA	NA	NA	NA	NA	NA	NA	NA	NA	NA	NA	NA	NA	NA	NA	NA	NA	NA
hsa-miR-525-5p	NA	NA	NA	NA	NA	NA	NA	NA	NA	NA	NA	NA	NA	NA	NA	NA	NA	NA	NA	NA	NA	NA	NA	NA	NA	NA	NA	NA	NA	NA	NA	NA	NA	NA	NA	NA	NA	NA	NA	NA	NA	NA	NA	NA	NA	NA	NA	NA	NA
hsa-miR-526b-3p	NA	NA	NA	NA	NA	NA	NA	NA	NA	NA	NA	NA	NA	NA	NA	NA	NA	NA	NA	NA	NA	NA	NA	NA	NA	NA	NA	NA	NA	NA	NA	NA	NA	NA	NA	NA	NA	NA	NA	NA	NA	NA	NA	NA	NA	NA	NA	NA	NA
hsa-miR-526b-5p	NA	NA	NA	NA	NA	NA	NA	NA	NA	NA	NA	NA	NA	NA	NA	NA	NA	NA	NA	NA	NA	NA	NA	NA	NA	NA	NA	NA	NA	NA	NA	NA	NA	NA	NA	NA	NA	NA	NA	NA	NA	NA	NA	NA	NA	NA	NA	NA	NA
hsa-miR-532-3p	-7.32343	-7.50166	-7.10345	-7.19095	-6.52385	-6.39213	-6.10388	-5.70209	-7.52861	-5.32	-5.09252	-5.83359	-6.78227	-6.26326	-6.20388	-6.62108	-6.59362	-7.00648	-6.89685	-7.1512	-6.26086	-6.43724	-6.59146	-6.58716	-6.38887	-6.43703	-5.85861	-5.16666	-6.96776	-5.99414	-6.33506	-6.38396	-6.95787	-5.63342	-6.29328	-7.38017	-6.56221	-6.27688	-6.30295	-6.16811	-6.26866	-5.25284	-7.54872	-6.78132	-6.83993	-7.09335	-6.31691	-6.41491	-6.19314
hsa-miR-532-5p	-5.74945	-5.63419	-5.35434	-5.59488	-4.99031	-5.08591	-4.88675	-4.51392	-5.83115	-3.93084	-3.58831	-4.30836	-5.03004	-5.00348	-4.97298	-5.32465	-5.38409	-5.3698	-5.21708	-5.53611	-5.12841	-5.30398	-5.34229	-5.33812	-5.11139	-5.31105	-4.64668	-3.88684	-5.42969	-5.1048	-5.25409	-5.255	-5.27943	-4.21131	-4.62438	-5.95485	-5.03461	-4.8831	-5.03493	-4.80326	-4.9884	-3.86814	-5.61675	-4.91338	-5.31612	-5.50442	-5.10967	-5.10758	-5.15395
hsa-miR-539-3p	NA	NA	NA	NA	NA	NA	NA	NA	NA	NA	NA	NA	NA	NA	NA	NA	NA	NA	NA	NA	NA	NA	NA	NA	NA	NA	NA	NA	NA	NA	NA	NA	NA	NA	NA	NA	NA	NA	NA	NA	NA	NA	NA	NA	NA	NA	NA	NA	NA
hsa-miR-539-5p	NA	NA	-7.95404	NA	-7.82259	-9.11853	NA	-9.0103	NA	NA	NA	NA	NA	-8.32668	-8.04265	NA	NA	-9.2436	-7.57842	NA	NA	-9.34669	NA	NA	NA	NA	NA	-5.21522	NA	-9.49827	NA	NA	NA	NA	NA	NA	NA	NA	NA	NA	NA	-9.04272	NA	-9.32277	NA	NA	NA	NA	NA
hsa-miR-541-3p	NA	NA	NA	NA	NA	NA	NA	NA	NA	NA	NA	NA	NA	NA	NA	NA	NA	NA	NA	NA	NA	NA	NA	NA	NA	NA	NA	NA	NA	NA	NA	NA	NA	NA	NA	NA	NA	NA	NA	NA	NA	NA	NA	NA	NA	NA	NA	NA	NA
hsa-miR-541-5p	NA	NA	NA	NA	NA	NA	NA	NA	NA	NA	NA	NA	NA	NA	NA	NA	NA	NA	NA	NA	NA	NA	NA	NA	NA	NA	NA	NA	NA	NA	NA	NA	NA	NA	NA	NA	NA	NA	NA	NA	NA	NA	NA	NA	NA	NA	NA	NA	NA
hsa-miR-542-3p	-5.77506	-7.3994	-5.56465	-7.52646	NA	-8.96481	NA	-7.81028	-6.70093	-6.86247	-6.27648	-5.18819	NA	-8.35694	-9.44133	NA	-6.02849	-6.90159	-6.16588	-6.29074	NA	NA	NA	NA	-7.14606	-5.76151	-5.68189	-6.14243	NA	-9.3352	NA	NA	-6.45337	-6.97138	-7.55843	-7.32016	NA	-7.71112	NA	-8.1014	-7.07513	-6.96495	-6.39984	-6.11134	NA	NA	NA	NA	-5.66217
hsa-miR-542-5p	-6.29312	-8.29634	-6.30092	NA	NA	NA	NA	NA	-7.96826	-8.43488	-7.04033	-6.25294	NA	NA	NA	NA	-6.64336	-7.47486	-6.89795	-7.03112	NA	NA	NA	NA	-8.34417	-6.54942	-6.55381	-7.16849	NA	NA	NA	NA	-8.0192	-8.16475	NA	-8.27548	NA	-8.62421	NA	NA	-8.44396	-8.14165	-8.19631	-7.13776	NA	NA	NA	NA	-6.52474
hsa-miR-543	NA	NA	-8.14844	NA	-7.95559	-8.11583	NA	-7.8473	NA	NA	NA	-8.51972	-8.70267	-7.15432	-7.14588	NA	-8.84563	-8.42713	-5.6839	NA	NA	-8.61913	-8.81353	-8.32844	NA	NA	-7.88223	-4.06835	-8.65446	-7.36733	-8.65585	-7.37677	NA	NA	NA	NA	NA	-9.00414	-8.63083	-8.06747	-8.35803	-7.87588	-8.4137	-7.98601	-8.07903	-8.47841	-8.077	-8.51847	-7.82907
hsa-miR-544a	NA	NA	NA	NA	NA	NA	NA	NA	NA	NA	NA	NA	NA	NA	NA	NA	NA	NA	NA	NA	NA	NA	NA	NA	NA	NA	NA	NA	NA	NA	NA	NA	NA	NA	NA	NA	NA	NA	NA	NA	NA	NA	NA	NA	NA	NA	NA	NA	NA
hsa-miR-544b	NA	NA	NA	NA	NA	NA	NA	NA	NA	NA	NA	NA	NA	NA	NA	NA	NA	NA	NA	NA	NA	NA	NA	NA	NA	NA	NA	NA	NA	NA	NA	NA	NA	NA	NA	NA	NA	NA	NA	NA	NA	NA	NA	NA	NA	NA	NA	NA	NA
hsa-miR-545-3p	-9.2208	-8.75098	-7.85044	NA	-8.48019	-8.53341	-8.28888	-7.9737	-7.98887	-7.70568	-8.06274	-7.48889	-8.2213	-8.04496	-8.27468	-8.58832	-7.38788	-7.9093	-7.87064	-8.01611	-9.68146	-8.34515	-8.78172	-8.86796	-7.80682	-7.40674	-7.2842	-6.50196	-9.7422	-10.1265	-9.63172	NA	-7.83103	-8.39208	-7.47478	-8.54954	-8.3509	-8.18436	-8.27404	-8.31386	-7.89131	-7.45282	-7.66761	-8.50574	-8.49883	-8.45807	-8.29589	-8.21354	-8.14241
hsa-miR-545-5p	NA	NA	NA	NA	NA	NA	NA	NA	NA	NA	NA	NA	NA	NA	NA	NA	NA	NA	NA	NA	NA	NA	NA	NA	NA	NA	NA	NA	NA	NA	NA	NA	NA	NA	NA	NA	NA	NA	NA	NA	NA	NA	NA	NA	NA	NA	NA	NA	NA
hsa-miR-548a-3p	NA	NA	NA	NA	NA	NA	NA	NA	NA	NA	NA	NA	NA	NA	NA	NA	NA	NA	NA	NA	NA	NA	NA	NA	NA	NA	NA	NA	-9.27365	NA	NA	NA	NA	NA	NA	NA	NA	NA	NA	NA	NA	NA	NA	NA	NA	NA	NA	NA	NA
hsa-miR-548a-5p	NA	NA	NA	NA	NA	-9.48418	NA	NA	NA	NA	NA	NA	NA	NA	NA	NA	NA	NA	NA	NA	NA	NA	NA	NA	NA	NA	NA	NA	NA	NA	NA	NA	NA	NA	NA	NA	NA	NA	NA	NA	NA	NA	NA	NA	NA	NA	NA	NA	NA
hsa-miR-548aa	NA	NA	NA	NA	NA	NA	NA	NA	NA	NA	NA	NA	NA	NA	NA	NA	NA	NA	NA	NA	NA	NA	NA	NA	NA	NA	NA	NA	NA	NA	NA	NA	NA	NA	NA	NA	NA	NA	NA	NA	NA	NA	NA	NA	NA	NA	NA	NA	NA
hsa-miR-548ab	NA	NA	NA	NA	NA	NA	NA	NA	NA	NA	NA	NA	NA	NA	NA	NA	NA	NA	NA	NA	NA	NA	NA	NA	NA	NA	NA	NA	NA	NA	NA	NA	NA	NA	NA	NA	NA	NA	NA	NA	NA	NA	NA	NA	NA	NA	NA	NA	NA
hsa-miR-548ac	NA	NA	NA	NA	NA	NA	NA	NA	NA	NA	NA	NA	NA	NA	NA	NA	NA	NA	NA	NA	NA	NA	NA	NA	NA	NA	NA	NA	NA	NA	NA	NA	NA	NA	NA	NA	NA	NA	NA	NA	NA	NA	NA	NA	NA	NA	NA	NA	NA
hsa-miR-548ad	NA	NA	NA	NA	NA	NA	NA	NA	NA	NA	NA	NA	NA	NA	NA	NA	NA	NA	NA	NA	NA	NA	NA	NA	NA	NA	NA	NA	NA	NA	NA	NA	NA	NA	NA	NA	NA	NA	NA	NA	NA	NA	NA	NA	NA	NA	NA	NA	NA
hsa-miR-548ae	NA	NA	NA	NA	NA	NA	NA	NA	NA	NA	NA	NA	NA	NA	NA	NA	NA	NA	NA	NA	NA	NA	NA	NA	NA	NA	NA	NA	NA	NA	NA	NA	NA	NA	NA	NA	NA	NA	NA	NA	-9.03836	NA	NA	NA	NA	NA	NA	NA	NA
hsa-miR-548ag	NA	NA	NA	NA	NA	NA	NA	NA	NA	NA	NA	NA	NA	NA	NA	NA	NA	NA	NA	NA	NA	NA	NA	NA	NA	NA	NA	NA	NA	NA	NA	NA	NA	NA	NA	NA	NA	NA	NA	NA	NA	NA	NA	NA	NA	NA	NA	NA	NA
hsa-miR-548ah-5p	NA	NA	NA	NA	NA	NA	NA	NA	NA	NA	NA	NA	NA	NA	NA	NA	NA	NA	NA	NA	NA	NA	NA	NA	NA	NA	NA	NA	NA	NA	NA	NA	NA	NA	NA	NA	NA	NA	NA	NA	NA	NA	NA	NA	NA	NA	NA	NA	NA
hsa-miR-548ai	NA	NA	NA	NA	NA	NA	NA	NA	NA	NA	NA	NA	NA	NA	NA	NA	NA	NA	NA	NA	NA	NA	NA	NA	NA	NA	NA	NA	NA	NA	NA	NA	NA	NA	NA	NA	NA	NA	NA	NA	NA	NA	NA	NA	NA	NA	NA	NA	NA
hsa-miR-548aj-3p	NA	NA	NA	NA	NA	NA	NA	NA	NA	NA	NA	NA	NA	NA	NA	NA	NA	NA	NA	NA	NA	NA	NA	NA	NA	NA	NA	NA	NA	NA	NA	NA	NA	NA	NA	NA	NA	NA	NA	NA	NA	NA	NA	NA	NA	NA	NA	NA	NA
hsa-miR-548aj-5p	NA	NA	NA	NA	NA	NA	NA	NA	NA	NA	NA	NA	NA	NA	NA	NA	NA	NA	NA	NA	NA	NA	NA	NA	NA	NA	NA	NA	NA	NA	NA	NA	NA	NA	NA	NA	NA	NA	NA	NA	NA	NA	NA	NA	NA	NA	NA	NA	NA
hsa-miR-548ak	NA	NA	NA	NA	NA	NA	NA	NA	NA	NA	NA	NA	NA	NA	NA	NA	NA	NA	NA	NA	NA	NA	NA	NA	NA	NA	NA	NA	NA	NA	NA	NA	NA	NA	NA	NA	NA	NA	NA	NA	NA	NA	NA	NA	NA	NA	NA	NA	NA
hsa-miR-548al	NA	NA	NA	NA	NA	NA	NA	NA	NA	NA	NA	NA	NA	NA	NA	NA	NA	NA	NA	NA	NA	NA	NA	NA	NA	NA	NA	NA	NA	NA	NA	NA	NA	NA	NA	NA	NA	NA	NA	NA	NA	NA	NA	NA	NA	NA	NA	NA	NA
hsa-miR-548am-3p	NA	NA	NA	NA	NA	NA	NA	NA	NA	NA	NA	NA	NA	NA	NA	NA	NA	NA	NA	NA	NA	NA	NA	NA	NA	NA	NA	NA	NA	NA	NA	NA	NA	NA	NA	NA	NA	NA	NA	NA	NA	NA	NA	NA	NA	NA	NA	NA	NA
hsa-miR-548am-5p	NA	NA	NA	NA	NA	NA	NA	-9.55329	NA	-8.63533	-9.49355	-9.55396	NA	NA	NA	NA	-8.89882	-9.83034	NA	NA	NA	NA	NA	NA	-9.19052	-9.31433	-9.10388	-7.43841	NA	NA	NA	NA	NA	NA	NA	NA	NA	NA	NA	NA	-9.30754	-9.54193	NA	-9.9954	NA	NA	NA	NA	NA
hsa-miR-548an	NA	NA	NA	NA	NA	NA	NA	NA	NA	NA	NA	NA	NA	NA	NA	NA	NA	NA	NA	NA	NA	NA	NA	NA	NA	NA	NA	NA	NA	NA	NA	NA	NA	NA	NA	NA	NA	NA	NA	NA	NA	NA	NA	NA	NA	NA	NA	NA	NA
hsa-miR-548ao-3p	NA	NA	NA	NA	NA	NA	NA	NA	NA	NA	NA	NA	NA	NA	NA	NA	NA	NA	NA	NA	NA	NA	NA	NA	NA	NA	NA	NA	NA	NA	NA	NA	NA	NA	NA	NA	NA	NA	NA	NA	NA	NA	NA	NA	NA	NA	NA	NA	NA
hsa-miR-548ao-5p	NA	NA	NA	NA	NA	NA	NA	NA	NA	NA	NA	NA	NA	NA	NA	NA	NA	NA	NA	NA	NA	NA	NA	NA	NA	NA	NA	NA	NA	NA	NA	NA	NA	NA	NA	NA	NA	NA	NA	NA	NA	NA	NA	NA	NA	NA	NA	NA	NA
hsa-miR-548ap-3p	NA	NA	NA	NA	NA	NA	NA	NA	-9.08869	NA	NA	NA	NA	NA	NA	NA	NA	NA	NA	NA	NA	NA	NA	NA	NA	-9.58042	-9.27279	NA	NA	NA	NA	NA	NA	NA	NA	NA	NA	NA	NA	NA	-9.0875	-9.13504	-9.42476	-9.95839	NA	-9.42897	NA	NA	NA
hsa-miR-548ap-5p	NA	NA	NA	NA	NA	NA	NA	NA	NA	NA	NA	NA	NA	NA	NA	NA	NA	NA	NA	NA	NA	NA	NA	NA	NA	NA	NA	NA	NA	NA	NA	NA	NA	NA	NA	NA	NA	NA	NA	NA	NA	NA	NA	NA	NA	NA	NA	NA	NA
[truncated: 396 more rows]
[truncated: 189 more columns]

## Sheet: GSE43732 ID tissue
ID	tissue
GSM1069774	Cancer tissue from patient 224
[truncated: 237 more rows]

## Sheet: GSE53624 mRNA expression
ID	GSM1297076	GSM1297077	GSM1297078	GSM1297079	GSM1297080	GSM1297081	GSM1297082	GSM1297083	GSM1297084	GSM1297085	GSM1297086	GSM1297087	GSM1297088	GSM1297089	GSM1297090	GSM1297091	GSM1297092	GSM1297093	GSM1297094	GSM1297095	GSM1297096	GSM1297097	GSM1297098	GSM1297099	GSM1297100	GSM1297101	GSM1297102	GSM1297103	GSM1297104	GSM1297105	GSM1297106	GSM1297107	GSM1297108	GSM1297109	GSM1297110	GSM1297111	GSM1297112	GSM1297113	GSM1297114	GSM1297115	GSM1297116	GSM1297117	GSM1297118	GSM1297119	GSM1297120	GSM1297121	GSM1297122	GSM1297123	GSM1297124
[truncated: 16,606 more rows]
[truncated: 189 more columns]

[truncated: 1 more sheets: gse53624 ID tissue]
