# Supplementary material for: miR-4443 promotes radiation resistance of esophageal squamous cell carcinoma via targeting PTPRJ
Source: J Transl Med. 2022 Dec 28;20:626. doi: 10.1186/s12967-022-03818-5 (PMC9795664; doi:10.1186/s12967-022-03818-5)
Supplement: Supplementary file 5 — Additional file 5: Table S4. The list of thirty-six patients with ESCC received radiotherapy. [file 12967_2022_3818_MOESM5_ESM.xlsx]

## Sheet: 36 ESCC clinical 
Table S4. The list of Thirty-six patients with ESCC received radiotherapy
Samples	radiotherapy response
TCGA-IC-A6RF	Complete Response
TCGA-IG-A3YB	Complete Response
TCGA-IG-A97I	Complete Response
TCGA-KH-A6WC	Complete Response
TCGA-LN-A49M	Complete Response
TCGA-LN-A49U	Complete Response
TCGA-LN-A49W	Complete Response
TCGA-LN-A49X	Complete Response
TCGA-LN-A4A4	Complete Response
TCGA-LN-A4MQ	Complete Response
TCGA-LN-A5U6	Complete Response
TCGA-LN-A7HV	Complete Response
TCGA-LN-A7HW	Complete Response
TCGA-LN-A7HX	Complete Response
TCGA-LN-A7HY	Complete Response
TCGA-LN-A7HZ	Complete Response
TCGA-LN-A8HZ	Complete Response
TCGA-LN-A8I0	Complete Response
TCGA-LN-A8I1	Complete Response
TCGA-LN-A9FP	Complete Response
TCGA-LN-A9FQ	Complete Response
TCGA-LN-A9FR	Complete Response
TCGA-VR-A8EO	Complete Response
TCGA-VR-A8ER	Complete Response
TCGA-V5-AASV	Partial Response
TCGA-IG-A4P3	Radiographic Progressive Disease
TCGA-L5-A88W	Radiographic Progressive Disease
TCGA-LN-A49O	Radiographic Progressive Disease
TCGA-LN-A49P	Radiographic Progressive Disease
TCGA-LN-A49S	Radiographic Progressive Disease
TCGA-LN-A49Y	Radiographic Progressive Disease
TCGA-LN-A4A1	Radiographic Progressive Disease
TCGA-LN-A4A3	Radiographic Progressive Disease
TCGA-V5-A7RC	Radiographic Progressive Disease
TCGA-VR-A8EU	Radiographic Progressive Disease
TCGA-L7-A56G	Stable Disease

## Sheet: 36 ESCC FPKM 
Genes	TCGA-IC-A6RF-01	TCGA-IG-A3YB-01	TCGA-IG-A4P3-01	TCGA-IG-A97I-01	TCGA-KH-A6WC-01	TCGA-L5-A88W-01	TCGA-L7-A56G-01	TCGA-LN-A49M-01	TCGA-LN-A49O-01	TCGA-LN-A49P-01	TCGA-LN-A49S-01	TCGA-LN-A49U-01	TCGA-LN-A49W-01	TCGA-LN-A49X-01	TCGA-LN-A49Y-01	TCGA-LN-A4A1-01	TCGA-LN-A4A3-01	TCGA-LN-A4A4-01	TCGA-LN-A4MQ-01	TCGA-LN-A5U6-01	TCGA-LN-A7HV-01	TCGA-LN-A7HW-01	TCGA-LN-A7HX-01	TCGA-LN-A7HY-01	TCGA-LN-A7HZ-01	TCGA-LN-A8HZ-01	TCGA-LN-A8I0-01	TCGA-LN-A8I1-01	TCGA-LN-A9FP-01	TCGA-LN-A9FQ-01	TCGA-LN-A9FR-01	TCGA-V5-A7RC-01	TCGA-V5-AASV-01	TCGA-VR-A8EO-01	TCGA-VR-A8ER-01	TCGA-VR-A8EU-01
RAB4B	1.03583	2.31767	3.67471	2.15516	2.01959	1.27382	1.58035	3.3741	1.1337	3.15375	2.87495	2.69517	2.38812	1.04423	7.88241	1.94729	2.67362	1.50774	2.55698	0.819104	4.78381	2.62903	1.51838	2.12538	3.28738	2.56721	4.70091	8.61734	1.24509	1.46839	1.29347	1.66386	13.8087	1.61624	1.88597	2.21399
TIGAR	5.98794	2.0514	4.76261	2.6359	2.54292	9.13488	4.35846	3.35125	13.7881	3.10133	4.03365	2.96706	6.00688	2.71265	4.3841	7.218	4.63601	5.56155	2.54734	4.28608	4.06124	3.07934	3.90783	3.33993	3.27335	3.45843	2.6147	4.15658	3.72337	3.75767	4.3182	2.82286	5.63752	2.53004	4.05145	6.29223
RNF44	15.1019	41.2435	32.7048	11.1053	8.85851	7.31085	20.4241	6.5719	13.2724	15.9243	15.1187	13.0277	22.1624	18.3543	14.7591	11.2705	19.2269	14.6462	21.5236	25.4643	9.70027	11.6385	9.20784	17.2737	9.28798	13.3437	9.07617	17.4623	7.54898	14.7079	14.5563	37.7317	16.7874	24.3426	17.6031	11.5301
DNAH3	0.129698	0.0739894	0.297415	0.21526	0.0651903	0.174034	0.0891209	0.13399	0.149177	0.471495	0.287142	0.109723	0.389057	0.0483663	0.199298	0.252459	0.324667	0.202047	0.189989	0.143708	0.0549105	0.100476	0.0761121	0.0741416	0.174879	0.182074	0.152923	0.131515	0.0315224	0.327472	0.0608617	0.122289	0.513193	0.0859068	0.309054	0.177562
RPL23A	329.361	144.049	144.445	145.079	113.727	196.974	133.826	76.498	161.983	238.897	170.116	141.432	110.628	94.2533	199.74	70.2284	115.175	110.171	88.3003	114.917	204.535	115.474	162.418	258.939	515.892	200.281	418.614	246.929	128.774	174.62	86.8113	158.102	247.361	310.763	258.243	197.356
ARL8B	58.4399	24.068	55.4461	36.1226	50.1548	53.8916	40.01	65.65	40.5129	27.724	39.6188	34.5545	46.0736	20.7641	18.6984	55.6144	41.6088	33.7184	45.3549	52.2503	44.5856	35.9647	59.1514	30.9346	28.657	39.0928	25.8666	20.4402	32.628	38.3989	25.4819	26.0614	31.0728	16.0497	32.7594	32.1577
CALB2	6.90421	0.358311	0.271124	5.00167	8.68428	2.33707	1.25875	3.95103	0.109204	4.23817	0.954242	42.7956	0.502599	0.296124	0.309581	1.06097	10.534	2.23107	12.2911	13.5032	0.0701617	12.535	10.4818	2.40405	8.03354	15.9194	28.0217	30.0668	1.4647	17.323	5.17855	2.18316	0.562402	0.248482	6.03207	1.57547
MFSD3	9.45791	11.1082	2.50207	6.26408	4.72031	10.641	8.56108	7.67908	7.68304	4.2499	13.6457	7.87866	7.6856	10.5601	7.1802	10.5032	10.5417	5.95299	5.09202	5.56485	18.2456	11.5652	11.1126	10.4595	8.9736	9.59431	11.6257	12.4431	2.08306	12.5212	6.82384	8.26138	28.3539	11.3913	9.98513	7.06592
PIGV	3.92664	7.09959	3.56617	6.8733	4.10834	4.26244	5.23306	4.27061	7.3789	5.02937	10.9374	5.59542	6.75147	6.23032	6.7301	6.94525	5.98909	7.60574	3.50235	8.60156	7.99336	4.80707	4.65033	4.34546	5.22837	5.22646	6.52881	3.53937	2.0255	4.90602	5.29982	3.86683	4.65701	5.93173	4.64443	4.96913
ZNF708	1.35267	0.3751	1.52733	0.867109	0.835741	0.251902	0.75694	0.765191	0.938127	1.84079	1.61657	0.283892	3.09275	1.10161	2.35502	0.531672	0.279141	0.685821	0.66672	0.890823	1.59422	0.324578	0.186671	1.41192	0.655196	0.229195	0.324163	0.156793	1.08674	0.211648	1.06384	0.812104	3.91111	0.373161	1.22945	0.188536
MYADML2	0.0189072	0.0692797	0.0739996	0.0223571	0.0233391	0.0130232	0.0638132	0.0396729	0	0.0154006	0.0323633	0.248041	0.0321434	0.0223007	0.125735	0	0.0244706	0.10371	0.0626576	0.023428	0.00607635	0.0321855	0.00965078	0.0597235	0.0375655	0.0282931	0.0784321	0.0470844	0.0151463	0.101836	0.0473793	0.0384146	0.0494799	0.0637622	0.0996544	0.0162917
PHEX	1.23027	1.37373	0.626817	1.23784	0.136589	0.0885849	0.118753	0.544811	0.198457	0.723411	0.190471	0.372826	1.12622	0.249003	0.0284772	0.338058	0.0753744	0.273813	1.67119	0.314209	0.152071	0.316002	0.308411	1.02967	2.52632	0.642719	0.895884	0.82356	0.882532	0.978368	0.349919	1.00576	0.0428647	0.189035	0.748204	0.179818
MOGAT2	0.00561413	7.72453	0.0743696	0.0371758	0.00831613	0	0.00631605	0.327226	0	0.00914582	0.400862	0.107644	0.429498	0	0.052708	0.0121261	0.145322	0.00293284	0	2.65043	1.98829	0.0222994	0.143281	0.00394084	0	0.00560074	0.0062104	0.0319562	0.0389776	0.00287984	0.0409263	0.00570326	1.87692	0.0037866	0	0
PFN2	43.4983	9.04663	87.3581	45.2507	9.15211	33.903	30.3484	3.0395	57.6236	51.0633	20.3101	63.7975	29.5976	21.6456	102.626	57.6089	12.4232	89.169	154.818	64.3182	49.6264	46.7696	40.0716	69.1564	150.426	125.257	77.4545	99.0272	25.1661	90.8908	56.5118	155.174	22.2914	85.6807	100.192	41.2169
RMND5A	16.8778	6.40087	18.8488	11.0279	31.2688	7.36132	17.7047	8.51012	8.75854	9.71586	21.003	11.1371	12.1482	11.0033	14.6636	9.86425	15.3135	19.6519	15.6432	11.7023	13.0566	14.5031	10.2954	11.7587	12.0441	16.1119	9.57886	9.09286	11.1532	13.3492	7.6727	23.5607	12.1662	19.9756	16.1127	7.59036
RAD23A	32.1559	60.8425	57.1205	36.0061	15.9383	43.0733	26.7773	50.3618	58.5868	50.8695	56.3846	60.7397	45.5318	41.9272	34.8083	42.6378	46.2598	39.1384	47.5318	43.2463	77.5203	55.3849	27.63	44.0714	56.1783	63.3255	55.7655	67.1259	27.4902	58.8049	35.3451	45.4428	48.8796	49.2005	83.511	53.2408
OR2D2	0.0314012	0	0.0378152	0	0.0103365	0	0	0.00976136	0	0	0.020476	0.0105628	0	0	0	0	0	0	0.0126136	0	0	0	0	0	0	0.0104421	0	0	0.0223601	0	0	0.0212665	0.0136961	0	0	0
SERPINB11	5.46658	0.0422345	0.772265	0.130843	2.8125	0.0433048	0.452678	0.249184	0.00314486	0.491618	2.71497	0.697901	0.0035628	0.22543	0.0885383	0.532995	3.38093	5.37652	4.91706	0.00259677	0.0202052	1.29856	0.0417182	0.20742	0.0416378	3.59074	0.511176	0.0447331	0.402918	0.154801	0.246345	0.10219	0.028793	0.0212023	0.907132	0.00361157
SIN3B	8.52487	7.74131	6.44185	10.7967	4.18573	9.55914	10.8536	10.171	6.93272	6.72529	6.48418	10.831	12.8155	9.09068	7.69491	9.16935	10.6444	6.28043	10.9942	6.60583	8.65476	10.9139	4.72432	10.2491	6.29986	8.39625	6.16482	11.8881	8.99388	9.38688	12.2638	13.2391	20.1842	9.46043	12.3633	7.82013
TLL2	1.90291	0.487476	0.181955	0.169898	0.0830494	0.017018	0.0384868	0.0186102	0.0327982	0.0882391	0.0237015	0.0244535	0.101778	0.0161399	0.0512989	0.400238	0.0424311	0.0982918	0.0292012	0.0259046	0.0219885	0.097058	0.0480194	0.128072	0.0698571	0.100962	0.0851467	0.0243406	0.266437	0.163784	1.43136	0.047785	0.0354375	0.0653752	0.0525903	0.0294774
CTSA	22.4969	34.2266	18.9565	37.5687	19.2263	16.3936	17.5575	21.1744	15.9802	31.4938	30.9642	17.7653	30.7323	25.6871	24.5782	20.7474	35.6543	12.9703	10.9288	26.0084	30.9196	28.5525	34.995	45.9809	27.6803	20.551	18.6443	48.7107	19.0662	23.2063	21.5232	14.0079	17.2147	14.4523	16.41	20.6631
IL32	5.30053	7.86706	44.4427	14.9364	1.59463	5.38004	6.15061	4.7507	18.6974	15.5909	5.5599	4.51598	28.1007	22.4522	6.2318	6.86219	7.75992	7.03603	1.47036	13.8895	20.8932	9.36409	23.5627	41.5225	20.0507	2.28636	19.561	49.8938	9.32771	7.67404	16.4234	3.97966	26.4022	94.9547	8.22481	9.38004
PTPN4	2.89484	3.78353	3.06256	1.33798	1.55755	1.91768	2.17223	2.1304	2.26119	2.66088	2.39734	1.75693	3.8494	5.96355	0.915837	1.65008	2.20512	1.9454	4.75899	3.283	1.90554	2.06133	1.26625	2.18684	1.48766	2.48041	1.28051	5.37473	2.02061	7.20373	1.61613	3.78494	2.95385	3.23095	1.7644	1.18025
NUCB2	1.74374	3.04956	10.8138	3.46157	15.2185	5.89447	4.43501	2.30796	1.82718	4.31782	12.1108	4.72639	7.61246	1.89156	19.5098	2.75639	4.77613	6.84617	7.99753	4.33948	3.7609	2.79245	6.13412	4.43366	3.26606	3.93273	3.89787	3.71288	5.84003	2.65161	4.06889	3.76328	1.18309	4.21134	3.80906	2.50347
SERPINB12	0.0181822	0.0111039	1.37946	0.232199	3.20504	0.0333969	1.05346	0.0254345	0.0636649	0.0691137	52.6237	0.119266	0	0.0686261	0.284505	0.0294541	1.49431	0.161474	1.90626	0.0525693	0.315542	0.330149	0.0464038	0.12763	0.0602087	2.1948	0.281587	0.0646845	0.0291312	0.177209	0.198819	8.12719	0.0237914	0.0367905	0.407293	0
TMEM143	0.634133	2.24307	2.15488	1.79072	1.22764	0.570851	1.22905	0.957331	1.41641	5.23002	3.39297	2.42668	2.13123	1.55811	1.71925	0.962842	1.60083	2.9585	2.07312	1.22402	1.90883	3.96522	1.08641	1.70119	2.74854	3.10986	2.16001	1.86285	1.66985	2.69891	1.21862	1.62326	2.25925	2.7187	1.30302	1.26955
DACH1	0.241467	0.0658322	0.495899	0.0326317	0.0894204	0.0495004	0.434166	0.178943	0.112157	0.454245	0.122309	0.0696217	0.346979	0.274635	0.293496	0.060537	0.31531	0.241024	2.19799	0.0445243	0.216178	0.570084	0.0748316	0.166471	0.836718	1.28188	0.133556	1.33764	1.7133	0.484395	0.113946	0.503742	0.0169264	4.03088	0.110794	0.0544932
AC008403.1	0	0	0	0	0	0	0	0	0	0	0	0.0529333	0	0	0	0	0	0	0	0	0	0	0	0	0	0	0	0	0	0	0	0	0	0	0	0
FGF23	0.00384972	0.0141062	0.343068	0.0254922	0.00380169	0	0.0173241	0.0143607	0.0115541	0.0376288	0.0150618	0.00388493	0.148348	0.0108976	0.066262	0.00415754	0.0049825	0.0361999	0	0.00636027	0	0.0043689	0.0235801	0.0162139	0.0152976	0.00768107	0.0638788	0.043826	0.00411195	0.00394952	0	0.0195542	0.0100747	0.197337	0.0405816	0.0132687
SERTAD2	22.1684	4.74308	25.2335	29.6246	18.5928	8.5308	17.4566	11.9559	8.73885	18.696	14.5303	10.6932	10.893	18.814	13.2857	20.8651	18.4717	20.0099	13.7021	18.9444	14.5048	11.9559	13.0216	8.78732	3.55912	13.9591	10.3041	7.13881	8.73281	8.42393	10.2226	28.9861	8.85895	22.345	13.8819	10.291
ST3GAL6	0.402802	0.306925	0.502879	0.550587	0.312018	0.519261	1.13707	0.637562	0.887282	0.397328	0.881951	0.555657	1.38843	0.456793	0.208166	0.818139	0.942216	0.345561	1.83475	0.511325	0.539185	0.446641	0.260304	0.648503	0.318164	0.269123	0.255495	0.586345	0.497343	0.293821	0.552254	0.610042	2.18079	2.15351	0.796148	0.81729
PKP2	8.29112	1.33183	5.25853	1.42788	1.14849	13.4807	6.78701	4.87834	4.51205	1.15916	2.00724	3.14635	1.21903	2.36134	0.534323	2.69548	2.54499	3.50917	1.97006	1.38725	2.09307	0.621544	4.71536	1.95465	1.13623	2.3978	0.901476	2.30289	0.743571	6.1553	1.83241	1.05075	4.09478	3.18885	1.18032	4.70974
KRT1	1.71848	61.8052	0.236193	5.26126	42.3754	0.480335	1.91758	129.73	8.77361	0.111576	663.976	1.34307	5.06506	0.101346	144.884	8.53308	6.20103	0.692823	110.478	28.9935	3.08558	18.6863	25.781	2.38636	2.85767	44.9653	66.69	1.10311	56.7622	0.0862354	1.54466	27.8991	3.36072	0.0125987	0.061533	11.7978
AC026464.3	0	0	0	0	0	0	0	0	0	0	0	0	0	0	0	0	0	0	0	0	0	0.0233783	0	0	0	0	0	0	0	0	0	0	0	0.0277886	0.0271443	0
SLC45A4	1.71145	1.1408	4.37888	3.88916	0.966343	1.38709	4.15456	2.25815	3.28798	9.59557	3.91435	9.04553	3.57656	2.77005	2.56182	2.99839	4.11741	7.82522	8.15377	2.05266	1.89472	4.11582	2.48708	1.78687	2.66918	4.14051	2.39788	3.54177	1.81218	5.00576	5.98969	2.97815	3.45628	6.8368	5.59697	2.83777
MTRF1	2.11135	1.04556	2.6701	2.93583	1.39797	1.2251	1.36121	1.17914	1.52215	2.81536	2.23674	2.57633	2.25239	2.74575	4.21247	2.0613	2.9127	2.40505	3.1713	1.31933	1.27542	2.28967	0.926384	1.28672	2.24369	1.11954	1.71656	0.895324	1.34728	2.07298	1.81643	1.58867	2.3748	1.2486	1.14791	0.83058
ESM1	0.1164	0.0947808	0.415336	1.05626	0.0681172	3.18723	9.35102	6.23572	3.48055	0.561849	0.307823	2.83656	2.10103	1.13902	2.58363	1.75525	2.07006	3.49983	1.10139	2.12608	1.54067	1.75641	1.19708	1.49494	0.639557	0.593514	1.34962	1.99382	0.207215	0.513054	1.04496	5.38685	1.1395	2.68094	1.23839	1.53048
RWDD2A	1.38093	1.90272	1.19586	0.64289	0.484191	1.59884	0.747117	1.05341	0.552608	1.5739	1.61174	0.582479	1.19934	0.732039	2.13652	1.02216	0.783187	0.842989	1.41732	0.694702	1.3683	0.788866	0.912369	1.64244	0.743982	0.761571	0.755217	0.825785	2.15118	0.786366	0.551412	0.554837	0.913624	0.833033	0.719673	0.342266
SCFD2	3.51654	9.20508	6.07987	4.33074	2.93231	4.99176	4.72774	2.82699	3.49614	5.48703	5.12725	1.43568	3.8326	8.24034	6.58129	3.68348	6.43035	3.54833	2.42217	2.15759	5.89924	4.28058	8.47573	6.56543	7.42167	3.25341	4.03529	4.13204	4.07169	5.07474	2.01438	8.01559	5.74218	12.0855	7.2966	6.16497
YWHAB	94.0062	79.6125	96.8755	141.75	109.377	109.755	105.685	114.32	108.071	163.163	134.899	78.8012	93.088	137.91	99.9101	134.152	182.524	83.9791	97.7465	113.934	131.878	115.789	124.649	99.2272	125.846	87.359	92.936	164.416	98.8929	118.268	76.3948	86.6104	92.431	88.7693	111.732	94.2028
TMEM155	0.00768416	0.0375418	0.111045	0.0145381	0.0113824	0.0211712	0.0432244	0.0429965	0.130686	0.187771	0.0375799	0.682392	0.169827	0.021752	0.0240475	0.0414929	0	0.0401423	0.25465	0.0349121	0.0444514	0.292135	0.0235333	0.0377573	7.52673	0.801079	0.437764	1.60194	0.176463	2.0615	0.0140041	0.503497	0.0452461	0.0155484	0.0860648	0.0176566
TOMM40	29.2843	14.6271	18.7976	14.7964	8.74655	28.2689	18.2235	25.6261	27.5709	50.4448	18.4376	32.3323	14.6454	26.9733	18.8043	16.9199	37.8721	17.6436	16.654	15.0665	31.9483	24.9024	25.8802	18.977	38.5373	42.205	35.8372	38.2099	7.9547	23.453	14.429	30.305	39.3333	23.7262	36.4288	33.7333
PRSS48	0.258449	0.373064	0.693215	0.22226	0.127612	0.021578	0.0925151	0.0766894	0.0470107	0.216895	0.287264	0.213392	0.186404	0.121935	0.606608	0.114183	0.0760222	0.171837	0.594588	0.106748	0.0906107	0.0799919	0.155905	0.263881	0.0466815	0.0585983	0.272903	0.217324	0.138027	0.0964178	0.0321146	0.704116	0.768589	0.316941	0.0619187	0.25644
ADTRP	1.64338	0.297494	0.711381	3.99905	0.199058	0.786774	2.33074	0.874641	1.97738	1.28614	0.728401	2.50033	0.567973	0.282661	2.10711	1.64175	3.71763	0.274957	0.202426	6.89875	1.32801	0.165214	0.928858	0.731054	0.174289	0.181542	0.393315	5.43011	0.212314	0.206799	1.22964	0.147892	0.278411	1.45398	0.280365	1.85269
NDUFAF2	9.64206	6.09771	9.8643	8.41869	5.62957	13.8179	7.73725	13.488	15.075	16.5389	9.06227	7.42451	8.96	10.8337	12.8886	19.5923	12.0652	7.75848	4.57067	10.7396	7.28426	4.75813	5.94789	11.3553	10.5319	7.14591	5.52262	6.63285	9.39588	5.37967	6.37101	5.50106	8.59543	7.13518	10.3418	11.4321
SEPSECS	1.8028	3.90292	2.59985	1.65426	1.33661	0.890333	1.14519	1.16836	3.61273	2.47626	2.42345	1.22101	3.51177	1.85063	1.49943	1.48991	2.6566	3.52757	4.50453	0.873214	1.49309	1.24618	0.825993	2.78221	1.85205	1.62181	0.616635	0.856912	1.82405	2.0561	1.34887	2.02649	2.06866	3.52586	1.66065	1.44364
DCDC2C	0	0.0239171	0.0314418	0.0123492	0	0.00599455	0	0	0	0.0496221	0.00638436	0.00658693	0.00739781	0.006159	0.0102134	0	0	0.00681968	0	0	0.00839082	0	0	0	0	0.00651165	0.0144409	0.0557304	0.0139437	0.0133929	0	0.132617	0.00854084	0.0176098	0	0
CWC27	4.12237	3.6767	6.06054	5.06634	2.30697	3.70037	3.75706	5.88109	5.13418	5.9987	5.00448	3.65849	3.39061	6.3521	5.99839	5.86778	5.65704	4.44665	3.07351	4.40619	2.62772	3.0848	3.75803	3.90334	4.2259	3.33466	1.6392	2.53305	4.82127	3.23169	3.27521	4.49394	4.51609	4.15286	4.46183	3.65474
LHX5	3.98187	0.0272463	0.129842	0.861677	0.0183576	1.0824	0	0.398732	0.911274	0.214004	0.00727306	0.544027	0.176979	1.21733	0.122169	0.722733	0.110674	1.37511	0.103048	1.62162	0.525735	4.97878	0.113864	2.87076	0.359495	2.08819	1.54229	0.592556	0.00397116	1.44943	2.2089	0.132192	0.627567	0.0150458	0.529093	0.183673
MYOM2	0.0115164	0.532506	0.380401	0.144738	0.194962	0.0483503	0.146221	0.0122743	0.0839412	0.307325	0.242989	0.0232436	0.151036	0.15524	0.283176	0.0159908	0.0234224	0.275028	0.0951648	0.048926	0.346849	0.0634808	0.290558	0.515065	0.568765	0.105042	0.440425	0.430776	3.55145	0.124902	0.0479733	1.56603	0.247566	0.570362	0.166925	0.0869477
AC093227.2	0.0148006	0.0180774	0.0356474	0	0.0146159	0	0.0499531	0	0.0148069	0.0160741	0.0289533	0	0	0	0.0463181	0.015984	0.0191557	0	0	0	0.0190263	0	0	0.14545	0.078417	0	0.0163725	0.0842464	0.0158088	0.0151843	0	0.0300711	0.0193665	0	0	0
EVX1	0	0	0.0166915	0.00655578	0	0	0	0.00323147	0.00346657	0.00752651	0.00338925	0.0209807	0.015709	0	0	0.00374216	0.0044847	0.00362035	0.0250542	0.00286241	0	0.0039324	0.00353737	0.0826989	0.00458972	0.0138273	0.0153324	0.0295855	0.0185056	0.0426591	0.018945	0.0035201	0	0.00467425	0	0.00398102
MAP9	0.140361	0.727404	2.93671	0.753235	0.18654	0.422861	2.31846	0.271581	3.03413	0.68526	0.509379	7.08488	1.35145	3.4336	2.48365	0.648835	0.551777	1.16086	1.98548	0.760703	1.09779	1.56759	0.885174	0.513809	0.860079	1.27986	0.80246	1.46909	3.02366	2.31072	2.25202	4.28966	0.0720914	5.53333	1.63863	2.19735
APIP	1.54347	2.00484	2.01079	1.75045	1.12435	1.02964	1.73889	0.988701	1.58986	14.0155	5.48299	2.20786	1.65311	1.45229	2.96355	2.31106	1.606	1.51937	3.30287	1.51059	3.99628	3.48595	2.13126	4.47739	3.24107	2.87325	4.99214	2.22118	1.71139	1.54998	1.49771	2.88161	1.48979	4.03492	4.82202	2.5111
MAF1	33.8093	64.6555	32.4921	62.9114	22.4305	30.9066	37.8384	38.3354	54.7967	72.0622	60.9036	42.0551	36.9228	42.5284	44.964	53.2884	36.5334	51.319	41.7796	50.0313	45.4353	45.153	66.3147	51.0126	93.2748	55.4961	62.1912	68.081	38.7907	69.5422	46.9004	32.5089	23.4852	47.5259	55.6858	41.157
FOXP1	9.72921	7.97008	3.48661	4.2284	3.6404	3.98688	8.88445	3.69545	3.36556	7.03963	4.89989	2.63867	13.6425	5.82823	2.96684	2.33769	2.8854	4.83673	2.76982	4.55726	3.3602	3.22087	1.68582	4.33631	3.4521	2.0072	3.45548	1.10886	16.0824	2.73501	5.6346	1.60571	1.20925	8.6138	3.67345	2.49278
OR5L2	0	0	0	0	0	0	0	0	0	0	0.0121412	0	0.0140685	0	0	0	0	0	0	0	0	0	0	0	0	0	0	0	0	0	0	0	0	0	0	0
PLCE1	5.04085	0.803815	2.03119	0.944964	0.346038	0.384256	0.74137	0.470668	1.74495	1.44178	0.415211	1.06964	1.31394	0.96972	1.34347	0.287116	1.00067	1.673	2.39812	0.720058	0.175925	0.860623	0.546368	0.686515	0.451439	1.06177	0.357735	0.497403	3.09572	1.56139	0.594924	0.832375	0.743654	0.800746	0.305522	0.528767
PRAMEF4	0.00635582	0	0.0612325	0	0	0	0	0	0	0.0138055	0	0	0	0.00599728	0	0	0	0.00664061	0	0.00525036	0	0.00721298	0	0	0	0	0.0140617	0.036178	0	0.0065206	0	0.00645673	0	0	0	0
RAD17	5.99779	5.25458	7.69724	6.31329	4.09117	4.63603	7.14996	3.80362	5.87178	5.84642	5.03586	4.04544	5.41732	6.77182	6.15904	8.93618	7.77711	7.03416	4.17442	5.93536	4.1873	5.89995	4.36332	5.65145	4.31449	3.66199	2.02412	4.01905	4.14757	4.57985	5.26428	5.6361	4.52901	6.02943	5.34486	6.1398
SPCS2	10.1691	10.9881	24.6191	13.7735	7.0103	13.7977	10.6953	7.05263	14.5897	15.1994	16.3984	10.8125	13.698	11.0549	29.4829	8.97509	7.40766	9.29764	13.7898	7.17088	17.3949	16.5546	25.7262	23.504	57.8519	11.4819	15.0031	9.96881	7.73641	10.7645	14.4215	6.40808	14.647	7.09005	14.334	8.50499
SETDB2	1.72589	1.3685	2.79497	1.83509	1.64079	0.846849	1.35839	1.17145	1.7684	2.50172	2.20374	1.93656	2.33271	1.86493	2.6788	1.63842	1.94551	1.88139	2.82622	1.51481	1.1138	2.395	0.449354	1.551	2.03486	1.01536	0.987315	1.25028	2.2207	1.98125	1.45379	1.6278	2.01701	1.54662	1.60934	1.2253
DESI2	9.74274	9.57545	23.8466	11.6885	5.31413	10.2752	16.5796	20.3052	10.1363	12.7888	13.9848	34.044	17.167	14.5995	8.93678	23.2511	15.3966	15.4069	28.0818	16.8053	11.629	28.1713	19.9082	13.5884	12.4104	18.3217	13.7136	14.3566	22.1428	37.347	19.2783	23.1317	14.2347	19.0136	16.8062	13.7511
PAX3	0.00250776	0.00306298	0.0785198	0.666611	0.0148588	0.00230311	0	0	0.110388	0.326825	0.0220758	0	0.0568448	0.00236629	0.01962	0	0.100616	0.0183409	1.8646	0.238232	0.00644751	0.671647	0.289288	0.0668922	0.149476	0.0250178	0	0.0713722	0.00267858	0.949353	0.00914061	0.0127379	0	0.0575085	0.00660885	0.247779
COX17	4.948	7.89248	20.8393	6.05201	3.76639	6.81386	8.77422	6.60483	11.0668	9.61469	13.164	6.08369	7.43888	5.5976	10.4626	15.355	11.2571	8.60128	12.9955	8.90832	22.0597	6.1738	12.953	6.12043	20.2853	21.4791	18.2431	16.952	6.69059	15.2014	6.35129	17.2044	5.63452	9.09192	31.4364	17.8777
NLGN2	1.52191	11.7157	5.64455	12.1215	1.21144	1.13432	8.29247	8.14683	14.5554	8.2939	4.31633	11.9888	9.36003	17.8075	9.67955	13.8519	10.2226	14.4925	8.54699	5.33664	5.83433	16.2762	5.02428	18.4272	7.51998	7.7376	7.66282	12.7322	15.0037	10.7105	15.1558	14.3761	1.20526	19.742	4.17905	7.01811
SERPINE3	0.0935535	0.0489713	0.311163	0.0758566	0.0395941	0.0409137	0.0300715	0.132946	0.0356546	0.0532209	0.122008	0.148357	0.151474	0.0462397	0.181241	0.322346	0.242163	0.0930908	0.316743	0.0772817	0.143172	0.0505573	0.0136436	0.0750513	0.0413057	0.0266658	0.0295684	0.0824132	0.0285503	0.123401	0.0487137	0.262488	0.0757803	0.024038	0.0176105	0.0563006
HAO1	0	0	0.0787373	0	0.00645666	0	0	0.00609742	0.0850333	0	0	0	0.0074103	0.0123388	0	0	0.0592349	0.0068312	0	0	0	0.00742	0	0	0	0	0	0	0.00698361	0	0	0	0.0171105	0.00881978	0	0.00751174
PKMYT1	6.33776	2.0635	7.68233	6.38181	1.62735	7.6604	9.1243	10.9772	19.5316	7.01595	6.2171	6.71715	8.83628	10.0832	7.91623	8.69648	12.1964	4.12351	3.88271	14.1277	9.61591	4.07818	10.6238	7.45245	13.2494	11.1763	8.19297	9.206	2.57368	8.74203	3.03691	5.5521	20.1313	27.5409	7.18636	14.12
FAM89B	27.3169	19.1449	11.6597	13.599	12.2762	13.7148	15.2854	15.0934	8.27509	9.39873	11.9331	14.9816	11.8043	24.7683	22.4069	13.4425	12.5929	10.3407	13.6266	11.7436	35.1777	18.4938	23.2823	26.335	16.7193	17.7597	30.8088	27.6917	10.9884	16.4243	20.5207	15.5753	23.805	28.9484	9.19824	10.6933
MED8	15.318	8.166	8.57401	9.67383	12.547	20.3067	11.2245	20.8127	11.2881	16.3467	18.7862	8.98433	10.2024	8.15334	12.613	10.4129	12.7738	9.01	9.04585	9.99874	14.4275	10.7618	11.3388	21.3722	8.84432	9.91899	14.15	12.1126	7.36607	9.92717	9.42034	13.1124	6.62869	8.30586	9.08713	15.0959
PHF1	6.57819	18.3265	14.4352	16.1927	4.17653	5.94938	6.33925	5.78817	4.48645	13.3796	8.42831	8.89136	7.04178	10.6185	8.20521	10.405	9.97322	7.6426	10.4113	13.3235	10.6909	13.0863	7.42125	15.5673	8.04559	6.85903	6.50484	17.0621	12.7308	7.47133	9.88935	7.943	4.31645	14.4045	14.8879	8.09959
ZNF781	0.0642436	0.180474	0.367488	0.0881207	0.0475815	0.0118002	0.0650481	0.068899	0.0546303	0.202338	0.295336	0.158837	0.382264	0.166703	0.432256	0.0555044	0.0582031	0.147669	0.104515	0.0796045	0.11975	0.0911345	0.036071	0.387824	0.182953	0.0192271	0.06396	0.0548522	0.689628	0.102159	0.0995194	0.075053	0.0546406	0.05633	0.067722	0.0295236
DIPK1A	4.89396	4.93533	6.43225	18.3618	2.06382	3.23803	2.82903	5.25456	7.34782	6.40911	3.26476	10.363	6.4882	10.4346	1.9115	10.4731	8.08049	5.51382	10.5994	7.68185	8.04525	10.1908	9.03662	8.54343	5.14803	6.44596	4.98546	5.77678	9.54328	6.58261	10.8406	5.17403	1.0427	4.58368	3.51656	7.75595
ANKMY1	1.52456	0.778966	0.900915	1.03329	0.519841	0.532725	1.06145	0.295494	0.720069	1.37099	0.905013	1.22488	1.39173	0.642861	0.932992	0.6822	1.32068	0.962492	1.31752	0.856321	0.450269	1.00294	0.366872	0.699232	0.577921	0.805908	0.5644	1.05305	0.513609	0.666761	1.20197	0.848427	1.13918	1.10612	0.649619	0.494298
PSMB6	41.162	28.3718	31.9836	42.7714	30.8073	58.4951	36.7037	62.2794	52.4176	42.4034	55.6435	47.8949	38.4949	37.992	69.9825	39.7221	51.0621	60.4772	38.2227	48.6908	49.4899	61.656	56.1996	67.4187	75.31	47.6117	98.0352	85.8296	30.3819	49.9177	58.3607	49.9178	20.1268	77.6169	41.2973	41.7966
GUCY1A1	0.517853	8.49823	1.63066	5.18469	0.397971	0.927128	0.897701	4.56255	3.7011	4.30892	1.11355	9.21955	6.15014	4.24945	6.49506	2.85071	1.93246	6.93268	1.99843	3.02278	0.753777	12.5176	2.01794	5.7652	3.59245	2.19914	1.65169	1.98997	14.2866	7.45237	13.6186	4.24544	6.63108	1.65534	5.058	3.76421
PRKG2	0.570022	1.4507	1.27992	0.384548	0.266878	0.260709	0.148186	0.163077	0.0840628	0.897776	0.457587	0.277305	0.16473	0.510008	2.77531	0.203565	0.396799	2.36801	0.634922	0.476506	0.108018	0.628855	0.405715	0.685476	1.65444	0.6978	0.703416	0.387804	5.43599	1.02981	0.233844	0.72903	0.118864	0.912916	0.861827	0.336579
FBXO45	5.61481	3.80653	9.38862	4.32201	3.65938	9.62398	10.6345	14.6535	6.51385	4.83317	7.56659	8.53064	9.38469	4.26523	13.9148	12.285	13.8998	7.26392	8.73899	22.9614	12.2339	12.4308	12.2101	3.58649	6.32982	11.1136	11.2373	4.22187	5.8623	5.7125	5.92425	24.0699	3.77269	10	12.7758	14.0497
AMZ2	13.78	14.3457	10.9004	10.6308	6.58351	9.62707	8.64477	12.9075	10.3353	13.3338	20.4064	12.0614	8.03085	9.64923	27.149	16.0431	10.8693	13.6427	10.672	12.9229	20.486	9.34613	15.2749	16.4234	10.8719	15.9118	17.6439	17.3416	9.34717	12.9153	9.58468	10.8758	11.7069	17.272	20.3266	10.4785
TMEM52	0.284266	2.20785	1.67654	3.0959	0.460667	0.568993	0.426409	1.10118	0.532313	1.7732	0.513312	0.801754	2.07352	0.412661	1.83624	2.36938	0.632053	1.81248	0.816879	1.05972	1.45234	1.42276	0.610154	3.83731	1.79574	2.95222	2.90268	5.32096	1.93077	0.807605	0.531348	1.11069	1.30663	0.157317	1.38303	0.468951
CHN2	0.111171	0.227638	0.521076	0.184554	0.100097	0.0190184	0.068666	0.111807	0.102495	0.460457	0.27291	0.027497	0.807874	0.115184	0.460466	0.20834	0.0959221	0.613784	0.336237	0.255697	0.169532	0.0989519	0.0600829	0.260121	0.204999	0.334892	0.101276	0.296236	0.371365	0.288487	0.131097	0.0564679	0.0670288	0.401375	0.598876	0.0726271
GCNT4	2.3785	1.14467	1.09585	1.84037	1.59274	1.17577	0.724863	0.438945	0.573426	0.372593	0.519715	0.89086	0.697051	0.540848	0.0883789	1.40295	1.20211	0.292876	0.743668	0.819101	0.376484	0.460561	1.16387	1.51247	0.335274	0.379819	0.682654	0.223263	1.23116	0.530096	0.430804	0.688538	0.186133	0.112875	0.143336	0.576811
KLK8	29.8404	1.4381	5.15402	8.22098	20.5477	5.32657	14.4798	35.7471	1.31503	2.06356	13.4359	6.41874	0.741368	8.02387	1.51093	8.22144	7.56294	1.77692	9.20396	1.61076	0.0480504	9.19085	18.6847	3.752	20.1588	15.0773	37.4133	13.8472	1.31086	5.25999	1.8052	0.930309	1.05155	0.0252109	0.402231	11.0938
IP6K3	0.181152	0.0352004	0.233028	0.245365	0.0528545	0.0529356	0.870787	0.0115185	0	0.0447136	0.438941	0.0498571	0.130654	0.0116545	0.0773063	0.0266778	0.0745998	0.180666	0.575525	0.0170051	0.0317555	0.0700851	0.0168119	0.04624	0.0272667	0.0369655	0.0318805	0.779212	0.189095	0.00844767	0.0525229	0.0418246	0.102357	0.0999679	0.0596752	0.00946021
MTF2	4.14285	2.57927	4.61967	4.25941	2.17082	2.21026	4.52145	4.56949	4.63637	3.87578	4.05409	4.73037	4.9918	5.21898	6.07637	3.06838	4.13529	1.86944	8.64141	2.55169	2.95225	2.56388	3.22965	6.1115	3.48467	2.86973	1.37899	5.01401	2.88773	2.54975	3.52963	4.04083	4.58731	8.14802	2.19187	3.95775
NOBOX	5.25517	0	0.0741367	0	0.00552673	0	0	0	0	0.407234	0.0109481	0.0112955	0.012686	0.00528084	0.00875716	0	0	0.017542	0.0134886	0.00462315	0	0.00635132	0.0057133	0.031428	0	0	0.0371457	0.00796405	0	0.0172249	0.00509977	0.0341124	19.0107	0.00754949	0	0.00642985
RBM15B	22.14	10.4428	10.7618	6.53389	10.8602	19.615	14.6378	7.77596	10.2722	7.22016	11.7885	11.4546	9.67432	10.9333	10.6462	5.59449	9.58703	9.32226	10.5899	10.8116	11.6116	12.1132	14.3469	13.0936	12.3954	12.802	8.72826	8.94012	9.76384	12.1871	10.6748	16.3812	20.8868	15.6491	10.2816	12.4338
PIH1D2	0.38509	0.504765	0.401538	0.186585	0.732745	0.146641	0.237752	0.175184	0.2631	0.183611	0.661454	0.445483	0.521614	0.438698	1.55785	0.299232	0.28567	0.446505	0.152801	0.135779	0.537298	0.207853	0.153414	1.25927	0.609602	0.295156	0.25975	0.160388	0.295951	0.274624	0.376583	0.415057	0.215075	0.424444	0.241337	0.183446
AC009690.1	0.114219	0.0356879	0.0799704	0.0728698	0.0288542	0.00487897	0.0298835	0.0346803	0.0159443	0.0807749	0.0701491	0.0750554	0.201706	0.0225577	0.21613	0.0344237	0.0550057	0.0444043	0.0704218	0.0219425	0.0307318	0.0422027	0.0271166	0.0596658	0.0809224	0.031799	0.0734592	0.147417	0.0567439	0.0381516	0.0193637	0.175397	0.25025	0.0143326	0.0315008	0.00915525
MT1A	1.38977	0.169746	0.836819	0.184056	0.164691	0.153162	0.062541	0.414741	0.222457	0.754676	0.217496	0.280496	0.819068	0.524546	0.260955	1.14068	0.107922	0.0580815	0.602919	0.160726	2.07241	0.157719	0.255376	7.25807	0.147266	0.194103	0.307474	0.237321	28.9762	0.285159	1.01312	0.0564732	0.0727402	0.112484	0.512755	0.319339
ATP2A1	0.595233	1.0797	0.405687	0.625374	0.195102	0.172139	0.179524	0.488962	0.184981	0.35211	0.859682	0.958529	0.88706	0.179251	1.86277	0.68386	0.468786	0.619258	0.61047	0.223882	0.667498	0.201215	0.201688	1.06323	0.801842	0.351234	0.479129	1.33002	0.108218	0.356005	0.237731	0.723047	0.676117	1.1207	0.256992	0.413226
NCAPG	5.26738	1.56586	4.67145	4.56962	2.11237	9.54928	8.8982	6.99075	17.9228	6.78731	5.29527	6.81897	7.90996	8.27183	6.98601	4.03375	7.29706	6.65291	13.5857	5.89785	11.5971	6.03133	7.82847	8.05448	10.442	8.85616	3.89151	3.0977	1.387	7.28598	5.21503	4.63146	8.15898	17.2429	5.80519	7.78767
FANK1	0.700403	0.591283	1.19491	1.22444	1.13921	0.340542	0.942476	0.499491	0.408742	0.85389	0.856341	0.727598	0.824952	0.592858	0.601698	1.39787	1.03536	0.534491	0.566831	0.575746	0.582597	0.639006	0.662438	1.13754	0.522983	0.65763	0.816569	0.88432	0.245704	0.609368	0.72583	0.401103	0.849087	0.921654	0.524791	0.777076
NOP2	13.6164	15.0173	12.7647	7.46866	3.70373	17.2155	19.6554	7.3467	40.1152	8.46417	12.4601	13.7335	11.6144	8.5164	21.345	24.4176	13.1315	11.0746	8.57633	10.7382	24.0685	7.58431	12.2733	7.09589	18.4363	16.5292	15.0571	25.6025	5.99445	11.6043	13.1305	9.86387	13.3474	13.7835	10.3478	18.7452
ZNF880	0.246802	0.515127	1.0948	0.514223	0.30851	0.272568	2.43567	0.235989	0.431306	0.668401	0.867819	1.75288	1.60397	0.318367	2.8157	0.242919	0.222384	0.969426	1.28378	1.40132	3.04014	0.680716	0.264707	0.894723	0.624843	0.211931	0.307573	0.311195	1.69514	0.330122	2.93786	0.212636	0.371994	1.82476	0.708045	0.132802
MELTF	1.71377	2.70864	12.0528	7.98674	0.52494	1.40101	3.7377	2.93825	4.85266	6.09185	1.63564	1.62607	5.87254	0.983576	4.75237	6.60636	21.5283	6.25103	8.43104	17.5703	2.67998	9.02692	2.45469	5.4377	21.2073	5.73944	15.7007	11.5672	4.56444	3.42408	3.2633	7.47156	1.40742	13.3273	4.57659	7.036
PTPRB	1.27913	1.03635	1.31815	0.463302	0.654073	0.293503	0.805369	0.926148	0.75134	1.32933	0.623614	0.474085	1.74404	1.25824	1.09889	0.506489	0.612159	1.00839	1.34311	0.625015	0.633703	0.487808	1.18184	1.15419	0.613796	0.422438	0.174111	0.743558	6.46864	0.618852	1.10734	0.893618	1.26497	0.413859	0.732729	0.610415
DGKD	3.08565	1.03987	2.18087	1.66026	0.541324	1.41528	2.56311	1.40166	2.59685	3.05414	1.36193	4.25623	2.85302	4.83917	3.3007	2.23314	2.05759	2.58161	4.4822	3.17761	1.59736	3.00924	2.26995	1.45901	1.45058	3.40925	1.25617	2.95269	3.92961	1.51512	5.83261	6.37195	5.525	5.10395	1.9836	1.75683
TMCO1	9.54194	13.7511	15.0891	13.0319	10.3229	12.9251	13.9418	23.2245	8.11181	12.6476	18.2103	13.1021	12.0715	10.1463	21.3347	11.7453	16.109	12.5216	17.6117	15.8695	14.4836	15.131	15.922	17.2196	24.0403	14.0961	16.4476	24.0302	9.05628	23.248	16.184	10.4057	9.9509	21.1683	14.6596	14.044
RAB5C	32.7513	31.414	26.0576	27.3834	19.4522	32.8109	19.4291	35.9627	47.0366	36.0631	38.5295	34.741	29.3361	26.3573	22.2294	19.646	31.7519	28.5955	23.3166	33.378	42.5675	37.1252	35.8402	26.0057	35.0872	42.2237	31.1325	31.1266	28.9099	34.7013	34.6564	30.4969	39.4411	30.0342	55.3711	44.1883
NPBWR2	0	0	0	0	0	0	0	0	0	0	0	0.00867214	0	0	0.0134467	0	0	0.00897858	0	0	0	0	0	0.0482578	0	0.00857303	0.00950622	0	0	0	0.0078307	0	0.0112446	0	0	0
UPP1	7.4224	4.36234	6.54185	7.97954	19.1517	69.6425	9.75832	43.7405	17.9697	6.39318	8.22579	27.2253	7.21843	31.8112	2.06147	27.4416	17.2614	3.2781	3.92472	15.2048	7.91652	7.95672	13.3198	5.36696	5.96475	15.7185	19.9343	8.66222	6.32017	7.75546	18.528	11.5244	6.77927	1.53406	4.4888	64.4641
TRABD2B	0.198211	0.877593	0.133272	0.257816	0.0913443	0.124391	0.888253	0.112449	0.371803	0.308548	0.113092	0.900107	0.548515	0.221318	0.147321	0.230114	0.220192	0.405555	0.165211	0.234688	0.171992	0.476127	0.118035	0.582044	0.194719	0.291663	0.235707	0.122226	2.48939	0.657496	0.296511	0.0956448	0.0734847	0.0824412	0.076177	0.206848
AMN	3.87865	0.0702514	1.31303	2.03209	1.3138	1.06565	0.607695	1.15674	0.347751	0.901687	4.06037	2.54633	0.810606	0.722059	4.62127	0.478024	1.36584	2.65982	1.95883	0.81392	1.94813	2.19661	1.07733	1.17963	6.7672	3.20329	6.30449	2.41275	0.547573	2.67333	0.925176	0.881534	4.64981	0.762385	0.583247	0.632079
KCNE1B	0.012736	0	0.0345093	0.0632519	0.0125771	0.017545	0.0179105	0.0296934	0.0127415	0.0311219	0.00934296	0.642627	0.0433042	0.114167	0.00498215	0.0034386	0.00824182	0.13972	0.00767395	0.0841668	0.00818617	0.0180671	0.0130017	0.0178801	0.0379567	0.0222349	0.0704435	0.0181237	0.0136036	0.0489983	0.0406192	0.0420492	0.00833253	0.0257705	0.0377596	0.0219485
KLK10	169.135	5.99969	86.4844	28.4026	138.596	65.9991	131.121	139.793	9.61426	22.0204	27.4739	6.28382	1.71223	24.7145	9.81892	31.9858	69.9993	13.8781	39.3071	4.70292	0.348874	58.1277	269.751	15.7227	144.036	57.8243	125.782	32.7277	10.1682	33.4016	4.89101	37.2712	7.22848	0.0976242	54.6657	182.585
KDM5B	20.1392	13.9502	11.6369	20.5209	14.2669	10.5079	20.5179	13.4229	6.36826	9.59825	11.1715	15.3414	13.4806	7.52144	4.96143	12.8214	21.0175	12.8418	20.476	15.1243	14.2884	18.2994	13.9962	18.7271	7.09523	12.3672	9.43311	12.2264	9.67482	20.0432	11.8602	19.2837	8.57572	24.9478	7.59773	9.83906
KRTAP19-3	0	0	0	0	0	0	0	0	0	0	0.0185993	0.0191894	0.0215517	0	0	0	0.0984432	0	0	0	0.464448	0.0215799	0	0	0	0	0	0.108238	0	0	0	0	0	0	0	0
STPG1	3.24623	1.15714	1.66367	1.3301	1.0852	1.38911	1.1887	1.87396	2.40362	1.24536	1.05083	1.94517	0.608044	1.72863	1.8669	1.58778	1.27563	2.52166	2.68803	1.09836	3.38865	3.89782	2.65478	0.856666	1.19701	2.12449	2.78461	0.808116	0.523458	0.880914	1.57731	1.98448	1.08603	1.38847	2.25927	2.1816
FHOD1	7.00072	4.81075	3.80131	7.88075	1.56601	5.00658	2.33041	11.1537	5.93745	2.99177	3.32917	6.34918	4.98522	6.65851	4.86523	5.30024	6.96656	6.01452	3.53718	5.76711	3.04956	7.65223	6.31538	13.9521	3.33289	7.12765	5.08915	8.22234	3.60339	5.91023	6.3225	3.75676	8.78928	4.74211	5.36551	10.8624
PTPRH	10.8268	0.695819	5.3306	7.22598	0.0422596	2.10262	0.261782	0.551234	0.152517	0.865612	0.533676	0.412957	0.163692	0.752067	0.652868	0.491038	1.03848	2.5122	0.125701	0.950044	0.0962704	0.294424	10.4492	1.10769	0.120451	0.728423	1.15092	0.41105	0.305676	0.164636	0.448441	0.320613	0.269477	0.234514	2.29782	0.328792
PCMTD1	4.36148	13.2277	8.76029	4.16938	6.63216	2.38089	8.88361	5.63728	6.31565	11.4861	9.77507	12.4404	8.70321	8.41801	8.262	3.65303	12.4355	11.8688	11.202	5.29227	3.71403	4.76602	5.1894	7.95622	5.97879	5.13614	4.90719	2.68896	14.7282	7.52161	8.339	5.20275	14.1751	6.21731	6.35749	3.35577
OR14A16	0	0	0.0150448	0	0	0	0	0	0	0	0	0	0	0	0	0	0	0.0130527	0	0	0	0	0	0	0	0	0	0	0	0	0	0	0	0.0337048	0	0
GLRA3	0.00968305	0.0931367	0.473724	0.0309148	0.00239056	0.0100044	0.0313194	0.00338632	0.0012109	0.209011	0.171664	0	0.0329237	0.0022842	0.840907	0.0379077	0.0516957	0.00252923	0.0306307	0.0109985	0.0435669	0.0206042	0.00247126	0.0169925	0.00160322	0.0217349	0.0214229	0.0861202	0.169361	0.0484286	0.00220588	0.0479543	0.0253405	0.150213	0.140351	0.0375462
MINDY4	0.126701	0.218588	0.2365	0.229224	0.0688159	0.0509079	0.208467	0.0886187	0.19647	0.147923	0.277288	0.426732	0.260275	0.185307	0.0520416	0.186433	0.403807	0.221733	0.375984	0.188394	0.19545	0.107841	0.0824565	0.226791	0.148943	0.173798	0.157677	0.173537	0.235138	0.139734	0.292964	0.172152	0.615485	0.393101	0.143995	0.152844
MAP2K7	8.55181	11.5953	7.38333	7.41263	4.60055	7.19027	6.54442	7.13917	7.36713	6.91364	6.29943	8.21301	8.14656	8.65322	8.57935	8.09183	6.17563	6.28776	7.43189	6.70436	8.59563	7.96502	4.87803	8.93705	8.39609	6.58498	8.81808	8.41611	5.85881	8.70865	6.77616	7.34785	10.5754	9.63516	8.14121	5.93866
SMIM32	0	0	0.00839329	0.00659315	0.192716	0.0064009	0.0548875	0.0389986	0	0.0151388	0.0477199	0.0281337	0.0157986	0.0065765	0	0	0.0360821	0.0436918	0.092389	0.0172723	0.044798	0.063277	0	0	0.0923176	0.0556244	0.0308396	0.0595082	0.0223333	0.0572029	0.069861	0.141606	0.200635	0	0.0642867	0
AP5S1	1.31422	4.59068	1.8681	3.37531	1.50263	1.93776	2.40469	1.29863	1.72763	3.56941	3.49618	2.46881	3.25245	4.75863	1.03317	2.18038	4.36599	2.60691	2.19836	3.05412	3.4197	1.75804	4.04218	1.76184	3.58244	2.98108	1.49594	2.97841	1.65465	3.87986	2.45876	3.04854	2.42855	2.40658	3.13717	1.70198
GRIP1	2.76708	1.62422	1.79228	3.00187	1.28982	2.25686	2.57404	2.49388	1.1299	1.53523	1.08866	3.88251	1.49065	2.72271	0.179575	5.53205	2.54156	2.01366	4.92169	1.45364	1.65093	1.07707	2.57561	0.639352	0.212333	3.31839	0.582369	2.05047	1.52935	2.16789	1.63338	8.93082	5.23442	2.50155	2.00429	0.956444
VRK3	2.5832	2.89871	2.47953	2.46608	1.66082	1.99442	1.82536	2.67891	2.15951	2.59036	1.81785	3.0413	2.2946	1.42801	1.34549	1.50887	2.03085	1.55765	1.90093	2.08687	1.85857	2.18185	2.29443	2.79068	2.06741	1.94402	2.15431	2.78144	1.2833	1.80815	1.60277	2.66758	2.25806	2.34867	2.86153	1.66923
ARMH2	0.0283032	0	0.0511265	0	0	0	0	0.0131975	0	0	0	0	0.0160391	0	0.0221436	0.0305663	0.0183157	0	0.0341075	0	0	0.0160601	0	0.0198674	0	0	0.0156546	0	0	0	0	0.0143762	0.0185173	0.0190898	0	0.0162587
SLC2A1	208.583	91.5244	103.771	355.263	44.4222	242.584	118.427	484.064	318.078	76.3673	231.968	278.702	172.73	144.179	80.5899	297.186	129.536	95.0871	243.271	416.143	1082.04	237.151	325.615	37.2703	59.2678	306.45	409.882	101.536	41.6702	106.861	204.194	467.586	132.032	20.1039	33.9156	257.363
WNT1	0.0345017	0.0842808	0.207745	0.0326378	0.0340712	0	0.0485192	0.0241316	0.0258873	0.0187352	0.143423	0.00870433	0.0977587	0.0244165	0.0674828	0.0372604	0.0781443	0.0901191	0.0415772	0.0071252	0.0887048	0.00978867	0	0.169529	0.0571245	0	0.019083	0.0859195	0	0.00884904	0.0157195	0.0613365	0.067718	0.104718	0.0340967	0
MUSK	0.161136	0.0542928	0.364679	0.128778	0.0274354	0.0102059	0.0437577	0.0207271	0.0305732	0.232329	0.0652175	0.0925194	0.157438	0.0393222	0.147804	0.00900104	0.0647225	0.0551511	0.231009	0.0298349	0.0321427	0.431944	0.0113446	0.0507042	0.0956774	0.0498884	0.0583921	0.0553484	0.296745	0.0427534	0.0101264	0.107248	0.054529	0.134916	0.0841981	0.0734128
CDY1	0	0	0	0	0	0	0	0	0	0	0	0	0	0	0	0	0	0	0	0	0	0	0	0	0	0	0	0	0	0	0	0	0	0	0	0
SPINK1	0.0706527	0.134237	0.141807	0.497555	0	0.944466	0.582899	0.00732102	0.298438	0.733219	2.44944	0.205975	0.382587	0.0814819	0.589618	0.330642	0.0609616	0.172243	0.00946022	0.765218	0.0201833	0.0623631	0.464815	0.0440842	0.0311946	0.0861474	0.694725	0.0446848	1.11521	0.781221	0.0357673	0.0637995	0.123265	8.92711	3.37221	0.10823
VSTM2B	0	0.0190736	0.00940297	0	0	0	0.00878432	0	0	0.0339199	0	0.00787952	0.00884953	0	0	0	0	0.0244739	0.00940936	0.00645003	0	0	0	0.054809	0.0310269	0	0.0259121	0	0.0333599	0.00801052	0	0.0396603	0	0	0	0
SPATA31D1	0	0	0.0217008	0.00213082	0	0	0	0	0	0.00244633	0	0	0.00510589	0	0	0	0	0	0	0	0	0	0	0	0	0	0.00249174	0	0	0.00231091	0	0.00228827	0	0.00303853	0	0
GLYCTK	1.48074	0.602861	0.455087	0.357483	0.548351	1.48386	0.668086	0.600552	0.578662	0.896214	0.743026	0.447509	0.856604	0.63675	0.790429	0.229044	0.813496	0.29008	0.381046	0.280316	1.01124	0.477	0.826674	1.05565	0.796793	0.565496	0.891522	0.916386	0.498372	0.44308	0.379492	0.39565	0.90318	0.530574	0.77233	0.611375
MASP2	0.215916	0.727733	0.339011	0.39816	0.307687	0.102913	0.568842	0.384875	0.0382798	0.379941	0.304755	0.173761	0.523502	0.275945	0.175341	0.354198	0.180404	0.311257	1.18241	0.32963	0.217834	0.0775426	0.145086	0.0652292	0.141187	0.117243	0.0846548	0.128346	0.341556	0.151414	0.136977	0.838503	0.579355	0.276513	0.0504191	0.160143
RPRM	0.42651	0.183294	0.551675	1.41214	0.124797	0.0507764	0.186603	0.294633	0.0316068	1.34674	0.378548	0.789088	0.179036	0.208677	1.40891	0.255896	0.388452	0.635422	0.837593	4.50848	0.659972	2.66216	0.0483785	0.14415	1.19265	0.598842	0.969829	1.15767	1.67884	0.761691	1.59778	0.906681	2.10833	4.76255	0.20815	0.154264
TNNT1	12.7316	5.39917	2.88726	21.9005	2.37291	1.39092	4.67211	17.8422	22.3152	1.56347	0.811351	1.31775	2.03193	8.86232	0.510812	24.5574	7.43894	10.3777	0.722306	19.5401	0.784277	8.56956	4.73121	36.9875	2.28253	6.6576	6.33445	9.66413	0.0743107	4.88645	3.48677	3.51206	6.4144	0.050534	11.2194	17.1235
MT-ND1	4724.72	8675.02	5262.02	1614.82	2649.66	2062.08	2659.84	2253.6	691.312	3880.81	4249.23	1424.67	2111.39	2077.58	13025.8	4104.84	2803.37	3034.58	6451.42	2966.76	4172.92	1230.84	781.783	2638.46	3624.35	2998.84	6084.05	6337.09	6089.45	2001.17	582.191	3344.64	3205.3	2625.96	2257.54	2251.03
PPOX	1.57872	5.64613	1.886	1.45764	1.48182	1.26228	1.42145	1.87915	0.65093	1.45984	3.62114	2.32357	2.44669	1.12319	2.94382	0.857922	1.82783	0.88533	2.66225	1.54162	2.32772	1.91183	0.834144	4.54956	3.12664	1.91711	2.59726	5.11755	1.23372	2.49932	1.02953	1.82411	1.50476	3.97007	1.22621	1.1184
DEFA1	0	0	0	0	0	0	0	0	0	0	0	0	0	0	0	0	0	0	0	0	0	0	0	0	0	0	0	0	0	0	0	0	0	0	0	0
H6PD	9.62034	24.7779	15.1895	19.6315	8.75068	8.61775	13.409	12.1684	10.9213	13.7486	8.98184	13.4493	23.0346	14.1187	9.19428	10.3384	10.5539	14.3608	20.2589	19.0851	5.40959	17.8917	10.4267	7.99545	6.25744	18.6576	9.23841	6.02906	17.1243	21.9058	25.3689	17.0136	11.0436	37.0927	11.7256	9.69943
RCOR1	16.5641	7.36997	13.3983	30.2663	24.0348	18.2386	24.0493	22.9822	21.3014	13.7087	16.2437	24.8711	10.5268	16.0857	7.04096	24.316	17.9079	24.8202	24.2322	20.1439	10.3312	14.5927	32.6583	7.17722	12.9601	23.2749	13.1985	8.34666	14.689	9.43271	25.4026	15.9535	9.94965	10.0096	16.8719	16.0301
GRAMD1C	0.453497	1.44741	2.0914	1.35591	2.52258	0.172058	1.07225	1.35058	0.233539	1.05609	3.09627	0.651207	1.03134	0.303047	1.18655	0.313124	1.00646	1.63117	1.95844	0.696425	0.686192	0.182239	0.625371	1.25872	0.821264	0.611132	0.0970428	0.541661	0.327161	1.02661	0.501309	2.92127	0.0428026	0.252722	1.63204	1.51523
RPS6KB1	11.818	4.76841	7.11685	4.6654	4.327	5.24839	6.25581	9.14789	9.71817	4.87689	8.79476	7.92834	5.76608	5.43659	6.03552	5.26742	5.91159	6.87726	6.79566	6.05425	5.00899	6.81994	4.7616	4.53241	4.79278	5.53527	4.06288	4.12527	5.25648	4.04868	6.74176	5.8623	7.82977	4.82395	7.24543	7.16647
GLI3	5.35588	9.54449	3.32867	6.80931	1.37473	4.66472	4.53858	5.43925	11.7882	2.3887	1.56213	9.39222	9.71894	13.5486	6.24361	10.0105	8.67988	8.11065	3.57492	9.61116	12.3895	7.50675	3.27748	3.84166	1.40085	3.68083	1.62203	1.87542	5.46954	4.90126	9.28764	6.21252	11.762	7.45723	2.42757	5.81237
KCNE4	0.290179	0.846492	0.444448	1.91086	0.111285	0.320833	0.275747	1.0194	1.02029	1.76239	0.190137	0.963793	2.62468	3.72434	0.581897	0.888423	0.495892	1.82498	0.543206	1.65236	0.561355	1.48031	0.465919	0.684245	0.828427	0.576164	1.03779	0.701585	4.50776	1.79199	3.51449	0.449334	0.342835	0.524452	1.04315	0.491986
HOXC13	2.527	1.79215	4.10567	4.78096	0.165733	4.14834	5.80457	1.75741	2.46571	1.64042	1.87136	3.26628	3.64663	1.62884	2.7086	1.7814	6.39841	4.33859	0.676076	7.59335	8.09349	1.81754	7.95942	1.41368	1.34014	4.04217	2.38695	4.49669	0.860446	1.42662	4.35631	3.00553	1.48074	0.168176	5.57912	0.980606
FAM217B	3.98341	2.94053	3.56427	3.76821	2.55206	3.35364	6.75776	4.35603	3.5593	4.29772	4.66479	6.02426	3.7973	6.69562	5.91537	2.71315	9.6698	2.75255	5.87085	2.86505	2.54493	5.774	3.34901	5.46973	3.52425	5.58524	3.14127	4.87956	4.98447	8.00316	2.2475	6.33716	4.424	9.14808	6.65814	2.09892
FCGR2B	0.526201	0.712517	0.59724	0.612277	0.267289	0.134324	0.119155	0.10034	0.457468	1.00967	0.744894	0.152688	3.45065	0.353748	0.210446	0.317726	0.372068	0.321436	0.09927	0.484674	0.319849	0.164077	0.492555	1.22493	0.835046	0.0989514	0.226884	0.588512	1.64483	0.305278	0.249703	0.0717294	0.380562	0.666732	0.562667	0.521496
LAMTOR4	14.223	23.6611	17.0559	22.6344	10.0334	13.0568	12.0988	12.3014	13.7848	19.9701	19.899	17.0057	11.971	25.318	13.2781	27.9207	42.2999	15.7757	22.0431	17.371	27.3023	24.4296	14.7464	31.7629	41.6848	29.2762	34.3218	57.7301	15.5316	21.8999	15.4322	20.2527	16.9067	42.0396	21.9045	18.3678
PHYKPL	3.08369	6.66808	2.74936	3.10415	2.24499	2.59201	2.11265	1.33859	1.19388	5.57471	2.7281	2.24252	4.81305	2.91103	2.85616	2.25502	4.7159	1.94323	4.206	1.82426	1.08258	2.44185	2.08926	4.13894	2.99654	1.83614	2.26393	3.72699	2.75906	4.15102	1.7389	8.53259	4.68819	1.48856	3.4602	1.95253
KIAA1328	0.679753	0.746078	0.876441	0.430662	0.36193	0.504411	0.315999	0.250258	0.427246	0.488761	0.516785	0.826116	0.773968	1.00891	0.413365	0.455574	1.21627	0.534567	0.616568	1.11011	0.812086	0.607898	0.37095	1.08331	0.525564	0.51563	0.237943	0.291232	0.921233	0.507766	0.574694	0.490064	0.62576	0.947943	0.352225	0.36349
NME1-NME2	0.674076	1.33789	0.42843	0.407394	0.305097	1.16075	0.326513	0.558781	0.458941	0.0711743	0.558593	0.963676	0.24405	0.326859	0.351585	0.52576	0.411978	0.41083	0.270771	0.317086	3.55038	0.382492	0.477873	1.22235	0.806049	0.476332	0.559251	0.626163	0.329997	0.950883	0.435087	1.28396	2.80533	0.593569	1.73942	0.311928
PHLDA2	231.116	3.65543	80.9756	43.2841	17.4685	117.373	25.7315	49.5579	34.2981	21.6954	22.2404	42.6019	22.0617	19.986	50.8275	48.2322	32.3733	24.9263	9.06042	45.8476	123.849	35.8558	184.296	40.6839	33.3248	53.4388	157.701	90.9941	12.6958	41.4879	21.9502	45.5926	8.19831	4.62797	45.3351	167.924
CBL	5.46214	4.91758	5.12436	3.38974	3.32946	4.68041	4.85676	3.35874	12.8886	5.4655	2.86755	7.83762	5.91043	9.12613	2.90815	4.8778	3.22516	5.75347	5.10953	4.28943	6.79107	3.29835	2.9546	5.33367	2.43491	4.75357	2.6512	1.67713	5.04405	4.23036	4.83507	4.52144	4.64899	3.49407	5.06886	3.9853
RLN1	0.0210861	0.0386319	0.266628	0.0797878	0.0624691	0.0193653	0.0237224	0.0196644	0.0843803	0.160304	0.26812	0.0319185	0.155341	0.0298449	0.214463	0.0341582	0.109163	0.0440618	0.0381156	0.0609651	0.176192	0	0.010763	0.399638	0.139649	0.105179	0.0233256	0.270055	0.0337837	0.0865311	0.0384287	0.074973	0.0275911	0.0568884	0.0277848	0.0121128
CLN6	9.19301	12.938	3.95739	9.76033	3.47328	13.3221	10.0423	7.12425	10.9301	12.8332	6.78622	13.1428	12.6538	9.74347	17.2332	5.2536	7.85493	6.591	8.18196	10.136	16.7209	14.6427	16.4423	7.57841	21.3812	13.6757	11.7178	15.0698	3.16929	9.84888	6.64044	12.9092	20.2907	10.5796	17.3132	8.05009
EFS	17.0346	18.9868	27.6115	21.7846	24.8504	11.3757	22.6129	12.4284	8.72921	11.4955	14.8678	27.8141	21.4546	11.383	27.121	22.9552	18.9347	84.842	32.9677	20.6689	15.9508	24.5947	17.4046	27.2054	20.2957	25.0291	17.8751	21.7585	13.33	55.6287	13.8578	33.1772	28.616	30.1738	26.2677	6.65975
ERRFI1	6.95553	10.221	10.4854	19.1774	3.6975	20.2929	29.6019	10.3511	16.8686	11.4637	5.72551	8.29638	12.281	18.1731	10.2582	21.2731	9.44764	7.95156	10.0777	5.33993	2.66887	5.61621	8.01298	6.02414	2.22789	8.07143	8.54167	27.4937	137.419	14.0325	12.6585	7.23513	9.1267	35.9657	18.3632	14.0818
EVPL	96.413	32.3535	81.5687	29.9883	269.454	42.9341	118.882	65.6527	19.0029	41.7173	99.9819	23.6181	20.073	8.93683	43.6874	38.2372	53.1027	62.8757	43.9367	46.5262	38.3097	17.2463	47.4827	12.4104	10.5225	32.397	43.2053	14.1161	6.72711	19.7984	10.2854	37.0652	55.0374	0.559294	59.2643	32.971
SMIM2	0.1128	0	0.0339602	0.0266766	0	0	0.0158629	0.131494	0.141061	0	0.0689572	0.0426871	0.0799035	0.0931325	0.176504	0.091365	0.145992	0.16205	0.220892	0.0232953	0.0362516	0	0.0431825	0.0395902	0.0560291	0.0281329	0.0623904	0.100324	0.0150605	0.144656	0	0.0429717	0.0184499	0.0380406	0	0.0647979
IL27RA	2.71829	1.60497	5.80071	10.7904	0.933529	2.00293	10.2424	14.0139	20.7903	7.16536	11.8706	9.05678	24.1934	3.60129	12.6437	5.64678	8.77254	6.50803	0.775214	11.6163	7.43254	3.05373	1.10119	18.1614	5.4242	5.83841	3.3845	7.64152	4.58772	2.38635	11.3842	2.00434	64.6346	30.7899	1.8762	3.21316
WDR70	2.39169	3.25588	2.47075	2.87924	1.63162	2.17074	2.5923	2.86925	2.80058	3.07253	2.81077	2.67175	3.2663	5.69255	5.02084	2.1266	2.5742	3.20937	4.95679	2.52656	2.59502	5.2037	3.10716	4.26143	4.42069	4.52827	3.41623	4.40639	2.46646	3.49004	3.74663	2.41625	3.02801	4.28613	2.71433	2.24717
AC073612.1	0	0	0	0	0	0	0	0	0	0	0	0	0	0	0	0	0	0	0	0	0	0	0	0	0	0	0	0	0	0	0	0	0	0	0	0
OR10H1	0.0206734	0.0252505	0.136929	0	0.0816619	0.0189863	0.0348872	0.0289193	0.0103411	0.0112261	0.0606627	0.0312938	0.0937231	0	0.11322	0.0223264	0.0133783	0.0539993	0	0	0	0	0.105523	0.0145117	0	0.010312	0.0457381	0	0	0	0	0.0315024	0	0.0278874	0.0136205	0.486906
BRDT	0.00268077	0.00982288	0.274409	0.0304313	0.00264732	0.002462	1.35415	0.0125001	0.00804573	0.165952	2.49623	0	2.71322	0.0126477	13.7167	0.00579024	0.933319	1.96062	0.0290748	0.013287	0	0	0.00273669	6.81952	0.00355084	0.0160462	0.0296549	0.0152592	1.22553	0.0110011	0.00732841	0.0136166	0.00701555	0.0723246	0.0105972	0.0277193
OTUD1	2.81251	4.82864	5.77697	7.85805	6.61105	11.216	4.85764	9.5052	11.7542	9.77447	8.00101	7.05163	6.62221	6.32065	8.01452	7.09725	8.49527	9.66405	10.3445	9.58129	7.72499	7.66035	12.059	12.8409	5.72443	8.7217	6.59491	4.50397	9.14346	4.02334	6.09309	5.86724	1.66903	5.30618	9.47377	3.98221
TTC5	1.54314	2.13337	2.7767	2.3635	0.829922	1.0302	1.52058	1.3576	1.46954	1.67592	1.36651	2.55757	3.65125	1.45722	2.3041	1.2179	2.24047	5.42723	3.02817	1.57934	0.715619	2.34904	3.34864	2.38827	3.15398	3.05384	1.18261	3.24534	1.23396	1.57701	2.36287	2.39463	1.53672	3.15877	2.7732	1.70001
PDCD6	6.52459	7.38166	8.99809	5.25399	8.64531	4.8299	5.65912	6.69989	6.509	6.0931	8.8622	9.00012	7.10353	5.46015	11.0596	7.78251	7.37366	6.89366	8.53371	8.0063	10.4139	11.3769	10.6189	16.294	9.22744	11.0572	13.3358	12.9177	3.66688	9.68966	9.6068	6.53741	6.84626	8.04687	4.45268	7.42154
MRPS11	3.06314	2.70445	1.82078	3.03443	2.34773	3.00286	2.54218	2.72756	3.46325	4.28009	3.62037	2.23656	3.05968	2.43038	2.50478	2.02544	2.41664	2.95221	2.60359	2.09527	7.12664	3.85832	5.8682	3.32602	4.45675	4.0923	3.5804	2.74527	1.80688	3.27605	1.99885	3.693	3.48648	3.05096	3.72597	2.0242
EPB41L2	2.44342	3.35001	5.15315	1.87595	0.964055	1.68588	4.21458	1.59349	8.03894	6.67667	3.27494	1.4726	7.91988	4.5459	3.28753	3.68819	1.01696	3.98632	2.60702	1.99783	1.55376	3.96191	1.01628	2.73471	4.51152	2.27471	1.37843	1.63446	15.5514	4.96701	3.8507	2.19425	2.60673	12.3752	4.8616	2.77988
EPHA3	0.24546	1.67338	1.12579	0.288191	0.0825184	4.43024	0.475917	0.500032	0.515512	0.9907	0.165167	0.231895	1.41467	0.721122	0.326878	0.443692	0.383027	0.345582	1.00278	0.261728	0.239454	0.655908	1.39152	0.623216	0.77477	0.427228	0.144431	0.104046	3.15918	1.30913	0.920067	0.305949	0.14123	0.199608	0.224801	0.282008
DIO1	0.0814615	0.161683	0.214595	0.0770606	0.125696	0.0561103	0.114558	0.14719	0.0865897	0.121648	0.224096	0.0873446	0.201965	0.0864743	0.0398332	0.17595	0.0922527	0.0425558	0.245419	0.0967336	0.0589049	0.0346678	0.0207902	0.0571819	0.0404628	0.025396	0.0957454	0.217354	0.0815724	0.0522334	0.0881486	0.108616	0.313114	0.151096	0.0469614	0.116988
C1orf35	3.01788	5.50107	5.08609	3.93402	2.41295	3.5964	4.23566	3.65698	2.16117	4.52825	5.50006	4.67302	3.992	2.22416	5.9629	3.69026	4.12231	2.88823	5.2683	5.10627	7.83533	4.91849	6.36265	4.4867	8.30553	7.28591	7.57779	8.22447	2.16914	6.63218	3.37667	4.47403	4.64409	7.52714	3.43644	3.12019
LDHA	176.855	41.5555	130.305	307.821	106.964	546.957	193.441	174.52	218.378	54.246	153.692	168.885	188.821	130.742	154.096	281.728	189.817	190.851	172.527	239.351	495.299	106.912	225.327	151.09	193.856	279.273	319.638	166.806	92.5845	78.1342	227.553	145.957	186.577	134.263	70.226	390.574
XCL1	0.0934915	0.436001	0.880233	2.8301	0.176257	1.6626	1.37691	0.0713358	0.561188	1.48612	1.91204	1.66393	2.06143	1.27514	3.08539	1.61547	3.26704	0.870246	2.24305	2.18352	2.64406	1.89051	1.53574	1.45571	0.472825	0.847896	1.4949	4.87414	0.553769	0.584211	1.4018	2.0722	2.36882	6.9249	0.817547	1.12294
UBE3A	9.17844	9.98879	9.50969	13.2121	7.4959	6.61112	12.149	7.62031	9.00452	9.87813	12.6082	9.00829	12.4921	9.44613	11.0368	6.03592	8.08348	15.4941	11.1393	6.60399	10.5461	12.3684	12.757	7.96704	8.05174	10.4786	6.39562	5.72752	13.4066	10.0202	8.52656	8.5096	11.258	10.635	12.8138	9.67376
DNMT3A	4.85906	2.01528	4.18468	1.36882	1.84034	1.03241	3.86695	1.9029	1.97946	2.34308	1.34441	3.23844	2.28415	2.84655	5.57042	2.73601	3.47031	5.53023	8.45775	1.74866	2.07633	3.79106	1.46928	5.4945	1.66184	3.77229	2.1492	3.59277	2.56147	3.88331	2.56398	9.57193	9.95258	18.6456	5.0679	3.55586
PDE5A	2.187	12.1395	2.7883	2.27349	0.922574	0.481392	1.65946	1.32238	1.07851	5.86568	1.99614	1.62527	4.43876	12.3268	1.7594	0.965288	0.838391	5.57589	5.6248	2.20623	1.19027	2.08807	0.694054	9.0141	1.28625	0.809869	0.82834	0.568308	53.3504	4.24718	2.43043	1.29319	0.721642	9.82533	1.01175	1.07197
ZNF304	3.41823	5.04944	2.86572	2.69464	2.34747	2.09054	4.17457	1.38701	1.43748	3.46323	2.59632	0.920884	2.31135	3.44899	3.09243	0.80038	1.53993	2.10175	3.31726	2.22397	2.78039	2.03115	5.4762	5.35447	1.45245	1.85844	0.842141	2.81236	3.1368	1.78704	1.74576	8.13322	4.78939	3.6657	3.8232	2.52834
ATP6AP2	26.899	44.3428	46.646	45.9408	28.2935	42.3121	42.1139	71.0999	49.7371	48.9034	71.334	46.4022	79.5562	24.7509	53.0346	40.6025	47.6363	49.8772	41.198	46.4626	47.0186	38.9257	35.5501	77.4478	28.8647	35.1686	29.8707	55.9037	49.0897	29.8061	33.6171	54.3401	34.5946	32.2896	35.8965	27.2259
ATP23	3.30021	2.41853	3.72974	5.72353	2.85793	3.48164	3.62715	7.33126	5.37571	4.93515	3.59216	6.20821	2.71418	4.04027	12.2347	5.23648	4.32607	4.27917	5.27209	3.03378	5.65662	2.28559	3.53319	3.77782	7.90203	6.51715	5.13909	3.98583	2.36809	3.44654	1.93544	2.407	3.67611	7.49963	4.76119	3.16938
PLIN4	2.72276	15.3321	1.68358	1.26877	1.03498	0.13462	0.179338	0.227262	0.069656	2.98888	0.849489	0.221884	1.95414	4.7303	0.85151	0.138515	0.241885	2.22833	1.8967	0.4011	0.74431	0.26616	0.0823017	3.81477	0.249977	0.347302	0.310112	2.43007	36.1493	1.39291	0.459148	0.266175	0.388399	0.0667346	0.275236	0.343129
ARL17B	0.115661	0.107633	0.563777	0.463702	0.111499	0.0657568	0.235459	0.236272	0.316826	0.125614	0.15892	0.0833709	0.202874	0.335205	0.129271	0.452053	0.114053	0.325127	0.122788	0.304832	0.074342	0.265644	0.0253015	0.344084	0.0729525	0.0384618	0.344234	0.587818	0.305908	0.0649803	0.132998	0.372075	0.118912	0.497783	0.105232	0.319551
PLP2	205.771	161.114	237.682	402.964	153.991	340.398	183.496	280.561	364.596	203.351	249.283	201.245	180.513	95.8043	191.28	189.546	210.027	164.404	135.414	209.978	650.583	159.863	435.4	370.489	458.455	244.185	364.942	242.817	166.51	108.805	119.24	207.94	200.832	97.5288	327.375	170.753
TREH	0.0036513	0.138251	0.241841	0.0345405	0.793265	0.01006	0.160205	0.0238359	0.00730571	0.12293	0.164284	0.0700094	0.211054	0.0551252	0.11998	0.106468	0.0189028	0.041964	0.114403	0.0331786	0.0328566	0.0248624	0.00372747	0.0615128	0.0290182	0.0218556	0.0201955	0.0103918	0.128701	0.0374596	0.0731981	0.0222556	0.066888	0.0344781	0.0288675	0.0251698
NOP16	13.3559	5.71697	6.65849	6.88555	3.98084	13.3957	6.49899	4.97082	6.93667	8.89269	6.06723	5.87056	6.85551	6.39701	13.0854	7.44868	9.1316	5.95924	4.56431	8.69892	6.28321	4.50107	6.26608	9.4037	7.24299	6.01001	7.8812	11.2475	3.47754	5.1352	4.43534	12.8545	10.9957	5.26806	5.94831	9.50056
GNA12	11.2008	7.37133	20.1484	17.0088	2.44843	13.9586	14.8011	17.9824	28.6122	9.93785	9.15446	25.7235	24.815	31.2285	7.2363	29.8433	24.9981	27.1859	8.89712	24.2278	19.3651	20.3619	20.6828	13.9284	9.52027	24.7496	12.2455	10.7062	16.658	14.6678	34.1642	20.7746	25.226	30.9972	12.7804	29.3053
HEY2	1.52172	0.874952	3.11889	1.34728	0.577651	0.276392	1.22556	1.20171	0.547033	0.662904	0.81676	1.1806	1.50849	1.1239	1.43927	1.52437	0.603463	2.1922	1.43025	1.94684	1.54751	2.03961	0.921689	1.41629	0.628824	1.11214	1.63175	0.609219	2.39958	0.943657	3.2754	1.39516	0.582373	5.51777	2.11126	0.87171
ACOX2	0.153548	1.02965	0.478594	0.227847	1.54903	0.995415	0.321781	0.320084	0.165661	0.68666	0.547741	0.349402	0.846253	0.678974	2.902	0.230855	0.350699	0.36804	0.341048	0.228812	0.294146	0.451014	0.221295	0.862263	0.370875	0.150178	0.169856	0.124247	3.71107	0.574516	0.274349	0.10399	0.0512141	0.337092	0.210261	0.152197
INTS13	8.91963	6.90661	11.7538	7.94819	6.28384	14.0899	12.5045	23.4323	15.5917	11.8637	14.5509	14.6165	10.5975	10.6582	12.8373	13.594	21.2364	16.6318	7.82724	8.7254	16.9092	10.2172	11.1729	8.90896	38.8667	12.3808	9.50195	9.02539	5.60949	10.6261	8.64693	5.29984	9.6761	10.5844	8.0506	14.0068
PROSER2	3.94894	1.52252	10.5042	7.30018	3.40164	8.68946	3.87529	2.99644	2.58298	2.24599	2.08482	2.6119	1.14318	0.649461	2.98283	0.133593	3.09118	4.0828	3.29483	3.18874	0.811411	6.53327	6.32058	7.03566	8.89834	4.86982	7.59285	3.54319	3.21173	1.77021	1.65902	2.22331	3.49459	3.88503	10.8833	4.6681
PPP1R7	10.6474	5.53595	12.0526	12.4355	14.1651	13.6561	10.6097	8.20156	9.44074	19.7366	15.2143	10.0347	8.10077	7.5648	12.2081	9.70013	10.1335	10.4985	13.7345	17.0351	11.0052	12.0764	9.05323	9.76253	13.9078	10.1837	9.59937	10.394	8.54677	7.04902	11.4803	9.02777	6.11164	9.75764	8.73377	10.57
OR51E2	0.0323634	0.0247054	0.116922	0.0267881	0	0.0408681	0.022756	0.0377267	0.0364243	0.0175741	0	0.028577	0.11921	0.137419	0.0253202	0.00873778	0.0104716	0.0507202	0.00975009	0.0233926	0.109209	0.0550919	0.0123894	0.0624731	0.0428672	0.0121073	0.0179003	0.0460539	0.120988	0.0124509	0.0442358	0.0452061	0.0264671	0.0218283	0.0213223	0
CYP2E1	0.0833253	0.38792	0.485729	0.0959594	3.24611	0.00998157	0.259492	0.0112619	0.146183	0.873476	0.344905	0.0292478	0.128656	0.0398821	0.105818	0.106942	0.567353	0.547588	0.283777	0.0239418	0.0015524	0.0342619	0.0468465	0.437405	0.110369	0.197576	0.482249	0.309324	0.127698	0.721052	0.02641	0.122679	0.0284428	0.0928538	0.160716	0.106831
PES1	17.7374	7.28691	8.99922	13.1228	6.2617	20.6569	13.1112	18.3938	12.1871	20.8365	10.0474	13.3688	11.5643	11.9831	8.31399	17.8148	12.0872	15.6873	15.1134	21.1287	13.3264	17.268	20.1558	13.2866	15.3927	31.163	13.8649	12.742	8.7471	21.7363	17.7892	21.1711	14.719	17.4852	17.6846	15.5511
AP002990.1	0.221325	0.4287	0.228841	0.336258	0.225187	0.158094	0.176058	0.460758	0.237075	0.541438	0.701923	0.401578	0.311656	0.259467	0.51073	0.241436	0.234368	0.296644	0.46877	0.221612	0.341994	0.474439	0.255611	0.477063	0.390878	0.392528	0.630626	0.400847	0.236401	0.818803	0.376874	0.370189	0.324706	0.159834	0.273961	0.195204
HSDL2	8.13796	11.2623	10.4239	8.99939	20.8648	11.6864	8.91329	12.8328	11.8252	19.8823	16.5644	15.8411	12.1619	10.2998	6.42478	7.99333	11.5292	14.6441	14.1794	13.6728	22.3754	12.9716	11.6308	9.37596	11.7057	10.8393	20.6122	7.13495	16.1311	12.4924	5.81602	5.39415	8.43519	6.18291	19.5278	9.50805
STARD5	1.24084	1.28275	1.54506	1.34025	1.95659	1.88191	0.995949	1.59817	2.33421	1.38543	2.37538	0.634419	1.44581	1.76405	0.562116	1.69437	1.1339	0.649177	1.04915	0.595027	0.871777	1.89075	1.94031	0.527494	0.912824	1.36587	1.79638	1.48928	0.745885	0.581034	0.728188	1.49142	2.27357	0.430203	1.37661	1.14342
PTCD3	8.40634	4.76796	6.33918	5.85439	3.06028	3.90321	5.33568	7.15412	6.52072	5.43635	8.62821	7.27547	6.12153	8.87591	8.03821	5.25403	7.87959	7.85861	5.26213	4.20487	6.34222	6.73277	3.36079	8.23742	7.21318	6.29599	4.45232	5.60872	5.08043	6.477	4.76024	7.19043	8.20413	8.44392	5.03837	4.38379
TSPEAR	0.0181904	0.0380876	0.0406824	0.0147494	0.0205296	0.00715967	0.0380058	0.256883	0.0155984	0.428979	0.0635437	0.0157344	0.597881	0	0.0894559	0.561282	0.0403593	0.22535	0.00939463	0.214665	0	0.0825742	0	0.842737	0.0137681	0.0544409	0.284587	0.573176	0.0471859	0.0559859	0.00947181	0.43822	1.50293	0.708095	0.0616348	0.185104
CYP2D6	0.432779	0.737712	0.904902	0.809799	0.488434	0.0917218	0.952374	1.27733	0.494815	0.733435	0.590769	2.46685	1.07803	0.336564	1.39158	0.934767	0.714005	1.51055	1.62191	0.683582	1.35723	1.11722	0.383546	0.781172	0.919707	0.782837	0.552396	1.10313	0.589253	1.2149	0.537373	1.33827	0.640965	0.564552	0.451198	0.240413
FLYWCH2	6.75828	10.6249	9.73776	10.1695	6.67396	5.47977	5.93704	13.1053	5.06661	7.95916	15.0273	7.42996	8.82697	7.0838	21.363	14.6801	9.73838	8.75967	7.14929	8.77499	17.6383	9.12831	8.23739	14.4112	16.607	10.3935	13.1255	22.2867	8.66419	8.51404	6.98827	7.35844	6.54885	12.3775	10.6661	7.61785
NTM	0.158676	0.656905	0.390221	1.67168	0.113811	1.11826	0.682116	1.2695	0.55811	2.19675	0.225453	2.93961	2.44204	2.99923	1.01667	1.62164	0.440999	3.34016	0.849407	1.80059	0.210422	5.28854	1.31294	2.026	1.03318	1.83459	1.18066	0.446848	2.8866	4.89227	3.07142	0.699079	0.286307	0.709735	1.30073	0.794454
IFNA1	0.070537	0.0615385	0.206294	0.0381293	0.029853	0.0277631	0.0906925	0.122165	0.090729	0	0.00985616	0.193209	0.0456829	0.0665578	0	0.457063	0.626006	0.0210564	0	0	0.0777225	0	0.0102869	0	0.0400416	0.0201054	0.0557347	0	0	0.0103379	0	0	0	0.040779	0	0.0810395
ZNF551	2.81024	2.15167	2.50774	0.989613	1.00384	1.24627	3.45582	1.09755	1.40695	2.18922	1.55174	1.31713	1.78688	2.62377	3.26998	0.671471	0.916474	1.80449	3.35385	1.55511	1.90304	1.69122	1.60696	3.55042	1.60135	1.60237	0.603182	1.07788	1.76042	1.73391	2.00995	7.1434	5.83055	1.97033	3.09504	2.33292
RPL41	391.076	256.608	153.792	209.744	236.135	387.907	149.668	111.389	239.497	217.815	155.15	114.564	124.165	150.349	96.731	146.475	124.126	100.85	105.33	137.322	148.025	148.42	220.471	360.404	421.41	267.652	333.619	259.17	155.409	273.517	161.59	165.403	214.389	375.282	289.711	171.504
SERPINB3	30.6329	1.38526	84.4499	137.828	500.227	60.6965	222.837	20.4437	0.692503	0.312274	274.141	63.8788	3.57868	11.6413	18.4965	14.7096	36.5524	2.35326	39.9821	8.2165	29.18	55.0316	163.861	21.6784	6.38284	145.41	49.6662	58.2077	3.43518	32.7872	6.34159	37.7076	0.411072	0.0790102	0.589363	21.8823
ASB2	0.806837	5.81991	1.50188	1.49597	0.573675	0.218064	0.433109	0.563254	0.781812	2.27328	1.17249	0.430372	3.13787	3.32153	0.357105	3.05471	2.56289	3.17205	1.70569	2.27754	7.96272	0.470905	3.5653	2.31075	0.867177	0.326564	1.36174	1.65006	9.79248	1.13757	0.497846	1.11472	0.81443	0.276761	0.145804	0.746872
CD1C	0.331956	3.45128	2.52532	0.275727	0.895492	0.215637	0.491873	0.294473	0.583195	1.00242	1.66305	0.0735349	3.56043	0.664657	0.405405	0.585839	0.387719	1.142	0.273193	0.160518	0.530815	0.156203	1.35552	0.363733	0.278831	0.363473	0.358255	0.334124	1.60853	0.598059	2.04364	0.0329001	0.307232	0.79729	0.362732	0.706951
WFDC6	0	0	0.22966	0.0138772	0	0	0.643651	0	0.014676	0	0	0	0.0166264	0.0276844	0	0	0.0949318	0	0	0	0	0	0	0	0.019431	0	0.0162278	0	0	0	0	0.0149026	0	0.0197888	0	0
MZT2A	12.0953	5.60975	3.99956	8.7996	7.13414	8.94449	3.86735	6.37188	5.39282	12.0263	9.89262	5.75781	8.63181	4.95787	7.82183	5.96564	8.00171	5.39183	6.09578	10.6341	9.36353	5.4249	8.71376	35.5434	18.0476	17.7698	17.8609	22.3421	3.94157	11.3139	8.33932	10.0929	15.9827	15.8144	10.6339	3.64609
EXOSC7	10.9358	4.34797	3.48373	3.73122	3.29327	4.48479	2.79842	4.80774	3.4462	2.34638	3.56889	3.69004	6.59887	2.46063	3.6548	3.97722	3.8287	3.03886	3.87379	3.37495	3.29513	3.67776	4.60067	3.58757	7.44869	5.54487	4.37769	4.02354	3.1318	3.59307	4.01605	4.38689	6.72177	4.85848	4.14615	2.79769
OGDHL	0.0284169	0.0173542	0.386212	0.539554	0.0521158	0.359778	0.675932	0.106004	0.0974708	2.56376	0.81598	0.0860305	0.536018	0.0517124	0.0762259	0.0153445	2.5745	0.288419	0.183453	0.427568	0.0547954	0.638074	0.0248654	0.122533	0.400596	2.25375	0.0965503	1.66951	0.0563691	0.449798	0.0221952	1.98777	3.80333	0.635234	3.04369	0.0909479
IL12A	0.44993	0.326945	0.425235	0.11314	1.5523	0.0156916	0.352406	0.0371793	0.182328	0.247415	0.228397	0.0632216	0.516396	0.0483663	0.94464	0.0553564	0.221135	0.0297525	0.267669	0.0752757	0.0073214	0.0387804	0.0290706	0.983466	0.0980693	0.136362	0.132304	0.267451	0.206831	0.0818016	0.0778464	0.167786	0.0074523	4.26391	0.66791	0.209386
FGFBP1	160.615	1.36791	39.6584	18.0915	142.731	185.988	150.11	228.366	584.3	48.5693	72.0817	47.7789	13.9917	150.393	83.0335	41.1785	63.5568	72.5663	314.062	31.7662	44.4223	49.8307	220.965	16.1791	344.024	294.11	284.172	50.8532	14.5923	125.248	63.0085	78.6426	5.20181	5.46643	285.595	265.425
MATN3	0.428519	0.259421	0.650669	0.507592	0.0809547	0.102665	0.226375	0.573378	1.20409	2.63857	0.335312	1.1657	1.14028	0.759465	0.548078	1.24348	2.82128	1.73248	0.0942988	2.27783	0.440693	2.65567	0.460281	3.60436	2.95645	0.364301	0.816157	0.710542	0.405968	2.06434	1.56532	0.246051	0.18528	0.336778	1.25696	1.08311
PIGA	6.01083	3.26168	6.71568	5.42204	3.85002	8.54536	5.98422	5.71548	7.95889	4.32171	8.2516	5.47112	6.47156	2.72466	4.79976	2.45858	4.13864	3.06554	7.46777	3.05916	5.23107	3.48113	7.30772	3.67066	2.76893	7.1042	4.51859	5.25219	2.47138	2.38011	2.69624	6.9034	4.08273	3.71527	6.15891	3.62038
MNT	10.7598	4.80939	6.37382	6.43353	3.02086	7.95138	5.93499	6.41193	5.04728	6.87581	4.63915	7.78469	4.29985	5.90606	3.83469	3.95055	5.40981	7.12098	5.69959	3.48696	3.54226	6.5126	4.68018	3.87222	3.06447	4.76352	7.25083	4.41748	6.586	5.08033	4.41534	9.65679	3.79371	3.64704	4.61668	5.10351
MSANTD3	4.67881	6.49121	6.73989	9.80486	1.95046	7.55417	4.95037	10.0257	23.4683	8.8595	3.47946	8.3331	9.61397	14.7544	4.01824	8.38554	8.31599	9.04177	13.1704	15.1415	10.4315	11.9167	7.44171	7.66168	10.3179	14.035	14.6975	6.21081	6.21829	10.4466	11.9508	7.23485	5.23892	9.16371	9.70898	13.5864
OR2V2	0	0.0299384	0.0590364	0.0115936	0	0	0.151668	0	0	0	0	0	0	0	0	0	0.015862	0.0768294	0	0.0101241	0	0	0	0	0	0	0	0	0	0.0377204	0	0.112053	0	0.198389	0	0
PLOD1	5.75681	12.561	10.2149	52.2082	4.47294	32.8352	41.422	95.4304	49.6747	18.2727	15.0981	34.6717	44.1973	28.3431	22.2123	35.1494	24.6927	23.0779	14.2406	33.6874	48.0047	46.3841	45.731	45.2573	19.4305	19.9308	31.9257	36.5692	20.5416	18.7107	39.043	20.3112	30.754	68.6449	17.1368	25.8386
CLPSL2	0	0	0.0457991	0.161894	0	0	0.0213929	0.0177334	0	0	0.185993	0	0.215517	0	0.505823	0.0410719	0.0492216	0.0198675	0.252066	0	0	0	0	0.507221	0.0251871	0.0569103	0	0.811785	0	0.0585253	0.0519825	0.057952	0	0.153906	0.100225	0.0218467
CD79B	6.08851	0.361592	3.11448	0.110965	0.319934	0.0307797	0.628417	0.140648	0.39676	0.928165	0.415229	0.0620058	3.67187	1.12266	0.437016	0.042227	0.954284	0.0641968	0.0942384	0.129199	0.23696	0.120443	0.108344	1.24686	0.895245	0.206181	0.117402	0.524616	1.21712	0.183379	0.157789	0.249677	0.57741	0.12056	0.655066	0.205359
FARS2	7.07683	6.45255	3.02328	2.95923	2.75247	5.91836	3.96413	4.39211	2.2347	2.75335	3.74132	5.15669	4.7497	6.12735	5.5367	4.2323	5.81404	3.82604	3.54941	4.1681	8.29689	5.88321	5.08032	5.62669	4.28754	3.96382	2.90833	7.51069	4.84571	4.0611	2.55334	4.3125	5.02446	4.53983	3.83549	4.54219
DDX60L	7.38817	1.7826	4.30821	4.2106	3.41958	1.23855	1.6441	9.86712	13.3445	4.00469	2.85039	2.3679	4.61685	3.15742	3.28422	3.40627	9.32712	2.30778	1.23817	1.88226	1.09228	1.14759	6.06895	1.67191	1.63312	1.22048	2.27317	1.52059	1.55481	1.2404	1.99532	2.71575	6.74842	2.37876	2.04151	8.33339
VNN2	1.38998	0.226363	1.68452	0.154447	0.0566485	0.303939	0.287931	0.0452663	0.242798	0.987219	1.02722	0.022265	1.60538	0.570427	0.186425	0.061951	0.679615	0.0276621	0.047858	0.0437417	0.397074	0.0250386	0.0945981	0.538955	0.467583	0.277332	0.107388	0.690722	0.659849	0.203716	0.116607	0.18379	0.259826	0.24405	0.250021	0.152089
SH3D21	24.164	2.99738	0.869394	7.13147	2.65167	6.42031	2.60895	5.48779	6.09488	1.6358	3.09377	2.68353	1.83659	2.66602	0.642025	7.40395	5.63643	0.990333	4.60967	1.43085	2.91102	0.951914	2.55561	2.65047	0.839293	1.60364	8.99439	2.12487	0.54366	0.769955	1.36303	2.15797	2.94268	0.788191	1.29689	1.58128
RCN3	1.43218	4.86134	2.84779	14.5511	0.652339	6.73458	4.61515	17.3269	4.82596	10.2248	2.00895	30.4798	24.5305	18.689	15.0963	11.852	3.89401	15.6247	2.20085	14.4538	5.59463	41.49	11.9798	65.5563	15.4114	4.15893	18.0351	12.3862	9.40376	21.362	35.9901	10.0999	16.9024	9.12808	16.8747	9.34959
PPP4C	49.2955	27.7016	33.5461	34.6688	24.9152	44.5468	28.0449	48.8056	41.0985	27.0686	51.4047	31.499	40.1593	27.0868	46.5535	43.2828	47.6361	22.7551	18.4667	26.5076	67.4727	29.4186	46.3717	48.1459	47.2262	35.6116	51.0477	54.063	14.8247	32.2537	20.1984	24.8146	39.0855	40.1564	33.3906	38.0824
JAKMIP3	0.0427598	0.143624	1.62757	1.02425	0.0663556	0.0112201	0.161498	0.082602	0.0122223	1.9604	0.159827	0.916958	0.178275	0.125366	0.0215062	0.0709175	0.175908	0.0462713	4.61367	0.859096	0.0588946	1.2045	0.168371	0.63032	1.88119	2.94644	2.81273	2.40134	0.71608	4.40093	0.399382	3.83501	0.031972	0.0226604	1.98813	0.254405
ALDOA	165.704	113.328	220.801	355.011	189.245	398.23	230.431	217.232	191.999	181.414	255.249	189.711	221.929	156.791	153.532	474.16	289.81	186.477	174.544	280.623	541.381	203.986	276.054	277.923	317.276	293.099	357.979	382.463	109.275	232.295	123.387	156.942	262.35	116.742	205.668	214.227
CTAGE6	0.00445493	0.0272063	0.0429191	0.0294998	0.0527921	0.00818275	0.0300715	0.0373911	0.0222841	0.0241913	0.0348594	0.0224784	0.0403929	0.00840723	0.00697081	0	0.0115316	0.0186182	0.0375797	0.0257606	0.0400881	0.0252786	0.0136436	0.0813056	0.0118016	0.0044443	0.00985615	0.0443764	0.0190336	0.0914084	0.00811895	0.13577	0.0816096	0	0.0176105	0.0204729
NCEH1	1.41123	10.4896	12.8538	10.5199	3.13326	2.51223	3.0095	3.24062	6.21784	8.5346	8.66729	2.4581	13.2886	5.6434	14.9205	5.57955	6.55844	8.55136	23.3255	12.9453	7.94311	12.2091	2.86653	6.23203	6.72803	11.3906	3.95891	4.74543	4.39818	9.69092	4.65278	22.6165	2.28926	1.04963	18.2802	7.32938
SMARCC2	10.5741	11.3576	14.3105	7.59526	9.46982	8.52003	9.74638	9.02018	10.0514	10.9235	11.0281	15.4566	13.145	13.5016	9.28438	12.0253	11.3073	7.7389	11.6019	7.75216	12.495	8.97158	15.0565	8.62937	11.4462	13.3669	5.5481	9.31511	11.9529	10.2059	13.2045	12.7355	13.4701	14.9986	16.6516	10.3136
RFX4	0.00171288	0.00209211	0.0742589	0.0129627	0.00507452	0	0.00192703	0.00319478	0.00342721	0	0	0.00172855	0.0621228	0.0032325	0.0643251	0.00739935	0	0.0161066	0.0227056	0.00282991	0.00220193	0.00388776	0	0.00240471	0.00226881	0.0478462	0.0322116	0.0146248	0	0.00351457	0.00312166	0.0313213	0.00896518	0.0415907	0.00451405	0.00196791
NRAP	0.00405956	0.00991669	0.183328	0.00960061	0.00200445	0.00186413	0	0	0.00609192	0.00220443	0.00595606	0.00204835	0.0529116	0.00191527	0.0158804	0.00438416	0.00262704	0.0106036	0.00244604	0	0	0	0	0	0.0295742	0.00404987	0.0112268	0.00288843	0	0.0020824	0.0036992	0.004124	0.00265596	0.0520234	0.0080238	0
RCAN3	7.31222	5.83513	5.52587	7.24953	8.28128	6.53607	7.43409	8.59062	8.50937	6.09068	5.6877	6.76446	4.53822	5.78126	3.11604	6.41468	7.75126	6.13384	12.177	7.15247	7.63983	5.67694	5.83403	3.8306	1.89186	3.88978	4.59287	3.70523	3.12132	2.86496	5.89868	6.2742	7.88813	4.21439	4.80028	6.50725
GALC	0.527724	6.08177	3.49739	4.43979	1.71304	0.345515	1.65854	4.62457	4.51652	3.3704	2.15961	3.02867	5.27689	4.91047	4.83997	4.48583	5.39356	4.30425	2.75099	6.37172	1.47059	4.76411	2.14798	4.69857	3.4657	3.6411	0.715592	4.63176	3.75115	3.44055	6.85642	2.24298	0.487823	7.02231	1.65992	2.77333
ZBTB21	2.95433	8.74823	3.06837	4.45657	2.5261	2.1825	2.5098	4.79126	5.14272	4.66569	3.56487	3.70124	5.02093	3.72732	2.48502	4.35317	3.40398	3.99917	3.88322	3.04882	3.90713	3.74528	2.28918	2.01107	1.7638	2.89265	2.37854	3.77958	5.97558	3.17286	2.25084	4.25004	1.75561	3.40982	5.20315	4.18399
KBTBD8	1.47193	0.3296	1.29694	0.157807	0.373082	0.531713	0.571307	0.57653	0.996431	0.610128	0.443912	0.302031	1.09271	0.712967	0.583476	0.423901	0.876323	0.31783	0.156685	0.35059	0.280674	0.197669	0.373154	0.206645	0.428926	0.212921	0.211674	0.219933	0.301338	0.16611	0.310728	0.224295	0.481504	0.148918	0.271535	1.09357
ZNF451	3.24575	2.53543	3.51325	2.76041	1.5537	1.81608	3.13479	3.07642	2.92497	3.16377	4.21656	3.45757	6.06666	4.4958	3.79966	3.26986	2.86894	2.35741	7.81337	1.1389	2.29276	3.23609	2.4356	1.8203	1.36588	2.03699	1.01075	2.35371	2.95733	2.51303	4.07722	3.62226	2.51248	3.20119	2.05077	2.06129
LCN6	0.124409	0.0253256	0.0665871	0	0.0614286	0.0253904	0.0311031	0	0	0.0975827	0.0473225	0.00697485	0.117502	0.0456521	0.0757044	0.0149286	0.0357816	0.021664	0.116607	0.0171285	0.03554	0	0.035279	0.0582194	0.0274646	0.0413709	0	0	0.944952	0.00709081	0.0503848	0	0.00904384	0.00932347	0.0455366	0.0317629
MED31	3.60211	2.37525	1.27076	2.10617	2.34598	3.69376	2.38051	4.32271	3.77498	2.64604	3.20985	3.79116	1.49026	2.15299	4.3483	1.65867	2.81724	3.49221	2.86947	1.70229	3.0894	3.32298	3.94796	3.4825	2.89785	2.21563	7.02207	3.93876	1.81752	2.46555	3.65489	2.27864	1.55425	2.77235	1.30308	1.6503
RNF24	4.61829	2.62607	6.52322	8.87661	4.76416	2.06504	6.83043	3.06486	4.12761	7.79504	3.42347	6.55961	4.40139	6.62242	2.16698	5.87119	5.53011	7.5117	11.6329	11.6854	6.32643	6.73023	7.1864	4.32241	9.37248	8.46934	5.46077	10.9597	8.43509	13.2114	4.79927	9.7003	1.35611	6.71835	4.27657	3.28313
BCL7C	14.1308	8.60546	7.36167	10.441	4.84193	5.9053	6.19969	10.8795	3.85332	7.56001	8.66652	8.14973	8.68292	5.23473	15.8568	11.024	8.82469	17.5875	5.80356	12.511	13.8218	10.5321	13.042	22.7755	14.8505	10.4153	23.3728	23.661	7.00631	10.1607	5.05764	6.31742	12.4097	15.4019	10.5335	7.93374
DROSHA	5.79429	7.66084	10.0225	6.37126	4.17057	6.01953	8.05433	6.37572	8.44265	6.88648	7.66569	8.62627	9.18551	20.5183	18.6145	6.74143	8.63383	8.96073	15.5956	10.1158	9.92511	16.2613	10.7936	12.2879	7.85291	13.9208	5.34251	10.464	6.18101	10.0674	9.8237	10.7546	7.31801	13.1224	7.92232	6.10113
LEMD2	8.70699	10.1037	9.21369	12.5775	7.54025	8.64408	10.0498	9.68743	6.24321	8.79258	9.49412	8.88164	7.76157	9.09117	14.0125	10.9763	11.289	11.1537	13.2916	8.48207	14.9643	11.9519	13.6518	10.2197	8.36801	8.56669	6.34479	12.8068	4.6601	8.95203	11.6009	7.84368	10.1008	16.1114	10.3882	8.46366
BTLA	0.51854	0.314754	0.779625	0.0416205	0.0527588	0.00577241	0.413664	0.0234463	0.176064	0.542681	0.104512	0.0190285	0.81566	0.183854	0.00983493	0.0373335	0.146427	0.0197009	0.0454459	0.0207685	0.0242397	0.0106995	0.0449151	0.0617679	0.216458	0.0250814	0.0139058	0.0626094	0.174551	0.0806036	0.0429556	0.0638512	0.0534582	0.691008	0.149077	0.0758224
TSPAN19	0.00284417	0	0.00342512	0.00269052	0	0.00783621	0.00639954	0	0	0	0.125187	0.0459231	0.00322353	0.0187861	0.022252	0	0.0294486	0.0178297	0.00342745	0.00234949	0.113343	0.00322774	0.0145175	0.115795	0	0.0226991	0.00314625	0.0404733	0.00303791	0.00291791	0.0103668	0.00288933	0	0.118936	0.00374771	0.00326765
PRDM10	2.33386	3.28748	2.62686	2.14806	2.92984	2.35275	3.19379	2.44959	4.19958	3.08885	2.94137	3.71419	3.14993	4.12644	2.55166	2.01297	2.09695	3.22071	4.7903	1.8584	3.25041	3.04461	2.15521	2.20567	2.68024	3.11372	1.97461	1.43226	2.23063	4.1717	2.98472	3.16181	3.08138	2.78637	3.12842	2.0085
UQCRB	8.49827	17.6994	8.58076	11.6809	7.46397	9.56758	7.31253	6.87804	8.81655	21.4724	13.6732	7.69017	7.37359	8.24342	14.8957	10.4035	8.66632	10.2298	9.00598	10.8177	12.7464	8.30208	11.2211	19.3467	22.703	12.0071	12.056	15.2961	10.2894	11.9503	8.28443	6.0114	13.6613	7.85815	14.8682	8.3058
DIPK1B	1.48238	4.32966	1.39709	1.87786	0.950467	0.343312	2.35898	0.69723	0.631893	2.5059	1.13053	1.03632	2.133	0.814929	2.85741	0.821339	1.27905	4.55214	2.64075	1.43397	2.98271	4.73482	1.73262	5.24804	5.01975	4.15792	6.99183	5.8148	2.45995	4.92391	0.681271	4.67926	0.865834	9.36076	8.77573	0.730605
RNF5	27.6357	38.597	36.6656	42.1437	21.2036	16.8116	23.5457	20.4101	22.2798	53.5791	36.2727	20.5432	24.4135	30.1809	48.0115	19.1514	27.9043	19.0845	44.0715	27.9293	48.7755	47.6821	23.2887	51.5504	42.8236	28.9867	17.3475	70.1615	24.8408	19.8931	36.4887	22.163	22.133	82.1688	43.0951	28.3058
ONECUT1	0.156925	0.00737184	0.0145367	0.00856424	0	0.011086	0.0101852	0.0112573	0.0120763	0.0327745	0	0.0365446	0.0171014	0.00284754	0.00472205	0	0	0.00630599	1.0619	0.0274219	0.0155176	0.106168	0.0123229	0.0169466	0.0359751	0.057201	0.0133532	0.00429438	0.0257868	0.0247681	0.0302489	0.00613138	0.06318	0.00407084	0.0238588	0.00693421
POTEC	0.00163226	0	0.0491417	0.00463225	0	0	0	0	0	0.00177272	0.0127723	0	0.0221997	0	0	0.00176278	0.00211256	0.008527	0.011802	0	0	0	0.00166631	0	0	0	0.00180562	0.00232275	0	0	0	0.00331635	0	0.0110092	0	0.0018753
CCDC63	0	0.0649761	0.115316	0.0402592	0.00525343	0	0.00598492	0	0	0.0173327	0	0.00536847	0.0723522	0.0100394	0	0.0172355	0	0.066698	0.00641077	0	0	0	0.0108615	0.00746847	0.0140928	0	0.0235392	0.00757022	0.0170465	0	0.0193903	0.0324255	0.0208828	0.0502332	0.0140196	0.00611189
CDK8	5.82564	3.92673	6.03087	4.31803	5.44164	5.09689	4.44815	3.76993	5.88726	5.31405	5.287	4.72568	5.41909	8.46861	3.96175	6.11059	6.90657	3.98344	6.21701	3.86836	4.9096	9.39893	3.0641	6.14088	4.13224	5.56932	4.56991	9.21064	5.02288	7.65445	5.50302	6.90226	3.74266	5.67019	8.27781	4.36519
PCBP3	0.0969906	0.25979	0.418027	1.57103	0.0722554	0.0562582	0.162718	0.0967987	0.251942	0.907371	0.0815529	0.580398	1.52741	0.428695	0.0798764	0.371205	0.176183	0.224007	0.383452	1.26507	0.275614	2.3559	0.0573237	0.697548	0.937605	0.456636	0.783041	0.995198	1.85021	0.567353	0.362827	0.145203	0.198161	0.0436119	0.62556	0.254143
LAMA1	0.0270843	0.0777847	1.52945	0.637758	0.0679504	1.63631	3.14341	0.0682656	5.98819	0.153434	0.0995223	3.21337	3.63135	0.325327	0.0206173	0.519385	0.239693	0.104779	3.15361	1.42465	0.945712	2.03279	0.62323	0.513834	0.172587	3.15401	1.52315	2.4375	0.0398755	0.22079	11.0587	0.696038	3.90029	6.91706	1.73138	0.328831
DEFB4B	0.769897	0	9.39798	0.0662095	0.380146	0.996323	0.0787413	0.130543	0	0	0.376523	0	0.0396629	0.231148	0	0.226761	1.13232	0	0.0421721	0	0.0449869	0.0397149	0	0.04913	0	0.768061	0.425833	0.0995986	0	0	0	0.106653	0.36633	0	0.230563	1.72885
TAF9B	6.45654	16.972	6.87299	13.1409	6.01423	4.79036	9.90984	9.422	6.48844	20.9414	8.3348	9.89313	12.1962	13.9483	11.4512	11.2347	5.36619	7.45479	10.3842	7.28335	7.96819	7.2139	10.0674	12.4014	14.9262	7.84482	4.76612	3.42396	13.9261	4.94552	8.19733	8.36479	5.72484	14.8866	9.40725	15.5914
PLK3	10.6399	4.59702	5.61032	13.376	17.5219	8.46202	7.79981	8.95088	7.47385	9.39382	6.44807	5.60455	10.2536	9.77817	3.55341	5.88602	5.79185	3.59042	1.85126	5.55334	4.80826	4.22583	12.2392	6.41381	2.64083	3.05843	10.3551	11.0444	7.39456	4.21419	5.36203	4.55628	3.75807	3.98238	6.11672	7.34754
DOC2A	0.0524331	4.43435	0.616189	0.745717	0.0714192	0.00332098	0.0915341	0.0101168	0.229718	0.516431	0.153856	0.0784568	0.838119	0.0443571	1.10335	0.152303	0.400149	0.264467	0.326824	0.117992	0.0209183	0.0779712	0.0203033	0.474663	0.972311	0.2904	0.128004	0.838761	0.11201	0.235574	0.0510738	1.27654	0.0969982	0.165849	0.597986	0.130866
MPLKIP	2.594	4.21208	3.45411	2.97703	1.46636	3.15461	1.98418	4.33094	4.23068	3.04594	3.29602	4.55656	4.97324	3.72297	6.21881	4.19721	6.2302	6.89114	2.95798	3.39197	4.57536	4.77685	2.46713	3.02909	5.46093	5.71223	5.53619	3.13289	1.34974	3.52709	4.16553	2.65519	4.29435	6.63251	3.92518	4.86898
LIPJ	0.0102636	0.0313401	0.0710705	0.0291275	0.0101356	0	0.0404141	0.0119646	0.00770101	0.0222936	0.0276073	0.0388408	0.0145407	0.00726349	0.0240899	0.00554216	0.0564559	0.0134044	0.0834873	0.00423924	0.0230896	0.0203837	0.00261943	0.050432	0.00339871	0.0281577	0.00283843	0.0292109	0.0082221	0.0210595	0.00467629	0.0130332	0	0.117684	0	0.00589592
RIC8B	1.16706	1.5274	1.69084	1.64826	0.553436	1.10467	1.34651	1.56098	1.93549	1.37432	1.30334	2.29832	2.31096	1.49643	2.34391	1.10263	1.88664	2.24872	3.18999	2.24212	2.26095	2.09917	1.5505	2.17831	1.59125	1.5152	1.22176	2.70006	2.26228	1.66982	2.3456	1.85031	1.5778	3.36577	2.05042	1.50693
TRIM51	0	0	0.00763735	0	0	0	0	0	0	0	0	0	0.00718783	0	0	0	0	0	0	0	0	0	0	0	0	0	0	0	0.00677395	0	0	0	0	0	0	0
WNK4	0.232871	1.15445	1.10525	0.0928676	6.61264	0.0188706	0.297945	0.0830358	0.0616686	0.0942211	1.66141	0.182011	2.31069	0.0473937	1.17532	0.251492	0.366401	3.91674	0.277877	0.0905261	0.0557629	0.0466371	0.0326294	0.211542	0.0604808	0.107047	0.143955	0.22417	1.40705	0.166299	0.0811353	0.208737	0.233014	0.107791	0.364008	0.0288528
LNPEP	9.03615	8.22575	8.89393	7.32118	6.813	4.11617	6.47474	4.41183	7.70604	6.18676	5.63965	7.39074	6.44776	6.22478	4.85162	11.0236	8.47603	8.73095	6.03848	6.69434	4.22848	5.114	5.18143	3.97468	3.62505	3.33767	3.195	2.3664	9.51348	5.02365	5.92465	5.63085	7.0855	2.21344	5.72824	4.64998
PXT1	0.027558	0.141369	0.192484	0.0886353	0.0380998	0	0.0496056	0.0616799	0.0110279	0.125703	0.0862554	0.0222481	0.181155	0.0572074	0.0689938	0.0357138	0.035667	0.0403099	0.0863447	0.00910593	0.0566818	0.0187647	0.0337594	0.0309509	0.0146009	0.0274923	0.0548727	0.0392158	0.0353222	0.0395814	0.015067	0.0615901	0.0504833	0.111523	0.0363126	0.0569901
MRPL22	5.02503	2.34133	3.40294	3.59751	2.33304	4.03758	3.0227	2.3966	4.73145	7.00505	4.80285	2.31066	3.58516	3.6925	7.26228	4.76455	4.4966	3.52163	2.00434	5.19334	3.82537	2.24554	2.72256	7.6833	4.51717	2.65176	3.32352	4.20946	1.9886	2.08656	1.92164	2.63756	2.87775	3.14229	4.02282	3.7052
NCAN	0.00504784	0.00205515	0.0648417	0.0270591	0.00664648	0	0.00378597	0.00313834	0.01515	0.00913699	0	0.00849003	0.0533971	0.00317539	0.0157971	0.00181715	0.00435545	0.0193381	0.00811072	0.00694978	0.00216302	0.00763814	0	0.14882	0.00445745	0.050358	0.00558396	0.0143664	0.0107834	0.00517871	0.00766627	0.0324772	0.0132102	0.00907907	0.0044343	0.0115989
DOCK10	1.83438	1.68263	2.16734	0.435062	0.666738	0.488915	0.538672	0.488633	1.31833	2.45864	1.21396	1.66467	3.80465	1.07005	0.405823	0.759765	0.448466	0.437729	0.71619	0.503085	0.521027	0.591046	0.822163	0.797499	0.955488	0.490236	0.411184	2.14418	1.51857	0.803621	1.86961	0.581345	2.75613	1.43059	0.702863	1.43315
GABRA3	0.0554183	2.02049	0.600642	1.8401	0.404979	0.305375	0.47072	3.67717	0.00831628	5.68165	2.19803	3.25485	0.502479	1.09552	1.38745	1.71768	1.71782	0.909053	2.1738	0.77825	2.94938	6.27349	0.480882	0.350108	0.653304	2.74772	0.404607	2.03069	0.503143	2.3737	0	1.79872	1.22187	2.1829	1.59192	1.75728
DHDDS	6.54835	11.5383	4.333	5.25774	8.35088	6.7004	6.18984	6.12234	5.4939	7.53799	7.33106	5.2778	5.16982	6.52178	5.90943	7.44641	5.99231	5.64652	6.70283	4.68734	5.54616	5.07056	5.02749	3.03429	3.03882	4.52983	3.44507	3.5838	3.84316	3.68708	6.22627	5.01349	4.58852	5.25972	5.11864	6.15179
C10orf90	0	0.00540087	0.0931887	0.0104574	0.0131001	0.0020305	0.00248736	0.0164949	0.00221187	0.0336165	0.0346007	0.0758593	0.0225524	0.00625862	0.0103786	0.0525298	0.0143075	0.02079	0.0559512	0.0584443	0	0.293565	0.320501	0.0124157	0.00878554	0.236005	0.332622	0.044047	0.0377846	0.0136095	0.0483522	0.190913	0.011572	0.0357893	0.0262197	0.0304815
MGA	2.86002	4.76832	2.63567	3.20551	2.36737	1.56751	3.85741	2.63957	4.28099	3.40422	2.60234	5.01378	6.15844	5.20046	2.60272	2.68493	3.99038	3.93998	4.54753	3.79426	2.97089	3.85677	3.35779	3.51987	1.83354	3.35882	2.38685	2.21244	3.15749	4.55285	2.92824	5.11408	3.73371	5.39769	4.18665	3.12251
RMI2	2.86482	5.82658	13.5513	7.29599	3.45352	1.86859	4.28282	3.64246	9.26084	4.99402	11.7596	4.11516	8.10757	4.17658	9.94811	2.01614	10.1825	4.40439	6.74916	6.77272	6.15453	2.07958	5.46273	10.5259	22.7051	8.2135	7.22324	8.12283	2.1043	6.87995	5.60517	5.91674	9.0901	28.9606	8.7118	8.76218
GALNT16	0.191454	0.275881	0.107508	0.019332	0.0807244	0.00395123	0.0484024	0.0190582	0.025825	0.22545	0.075747	0.0249647	0.508341	0.140057	0.0841505	0.0209086	0.0208811	0.143843	0.0933236	0.0257667	0.0497763	0.0427223	0.00219604	0.320122	0.135344	0.0579429	0.0285556	0.0413258	1.96339	0.0860705	0.027443	0.0557256	0.0267405	0.436724	0.0453528	0.0247146
PRR23A	0	0	0.244548	0.0137213	0	0	0	0.027054	0	0	0	0	0.0493187	0.0273733	0	0	0	0.0454646	0.0524387	0	0.0372925	0	0	0.0610904	0	0	0	0.0825636	0	0	0	0.147352	0	0	0	0.0166646
ARFGEF1	8.54914	10.1483	8.48808	8.73451	9.89628	6.25628	10.1911	6.48428	8.86112	19.5979	11.1425	13.6913	29.8893	12.596	5.1192	9.2476	13.4403	26.5985	17.959	7.26079	4.67539	5.07341	7.63978	6.70289	8.08747	9.187	3.93539	2.39033	7.39842	13.342	10.3121	8.20393	6.98603	6.29339	17.2995	8.94961
VPS45	4.36573	8.57067	9.57204	4.97586	5.1431	3.73171	5.11195	6.18408	2.88079	4.70512	6.9379	5.30066	7.96983	4.01441	5.15319	7.7545	5.32858	4.82111	7.80548	4.6149	6.6235	4.87449	3.54574	7.80132	5.78022	3.99438	4.87251	8.36701	5.92749	4.79489	4.65955	4.84971	4.00825	8.58222	3.99482	4.34856
NLGN3	0.319029	0.98124	0.548348	0.257896	0.148932	0.0665895	0.117463	0.0622086	0.0783404	0.557519	0.292189	0.23707	0.677141	0.216195	0.61719	0.209855	0.078827	0.406049	0.699008	0.124583	0.0745665	0.477253	0.0414506	0.598537	0.530137	0.298014	0.118707	0.247629	1.58918	0.404661	0.153283	0.524442	0.155594	0.606409	0.252227	0.146612
ITGB6	45.0208	1.54029	16.3819	29.5456	7.45226	19.3532	26.2655	36.8721	26.8068	6.7825	8.4753	6.2045	110.07	31.9181	1.59864	42.2472	18.2802	19.3247	3.85433	31.5468	8.68369	4.17318	34.851	68.0003	0.808564	10.123	7.35117	15.5529	1.69643	6.89454	43.8423	3.24362	50.3313	27.7041	6.95751	46.2877
USP18	14.8218	1.43308	3.57512	5.77158	2.18799	1.39832	1.39981	9.176	3.9418	9.13915	2.36464	1.32722	2.98122	0.720913	1.27233	2.32207	5.14189	1.97851	2.2294	2.81753	1.48024	5.53053	5.1421	3.20247	2.848	4.20293	4.23182	3.14514	0.769424	5.57072	1.92945	4.37966	7.89769	2.3925	4.04128	6.53311
GDF9	0.0744091	0.341895	0.0896078	0.127371	0.104972	0.0423037	0.0916848	0.109045	0.0673512	0.200105	0.343108	0.171634	0.200794	0.0635247	1.13104	0.267863	0.17885	0.429438	0.136638	0.172693	0.268742	0.116613	0.09043	0.238773	0.206505	0.169672	0.0391961	0.136139	0.0832624	0.156311	0.0355164	0.298762	0.171546	0.219868	0.238115	0.0814173
LPCAT3	3.81872	22.1827	8.9191	3.36818	3.52097	3.86389	5.75957	2.14409	15.3749	6.94067	6.73431	4.96285	5.67691	5.3365	1.3659	6.50609	7.59339	10.1839	5.62712	8.35046	11.5692	7.77167	6.1626	3.459	10.0023	7.5211	4.80095	4.87428	5.20296	6.9525	7.81094	4.37394	5.20914	2.97202	8.28814	11.0092
SOSTDC1	0.0187925	0.114766	5.31263	7.95976	2.18521	0.0690355	19.2657	0.48195	0.0564014	0.0867405	3.38673	90.6592	0.0798712	11.2556	8.14529	0.355165	1.5627	8.35939	13.2651	79.2689	1.24414	10.4448	0.0671457	0.56723	0.784091	19.5538	3.77829	2.64748	1.86675	6.01044	27.0907	18.1029	18.3441	18.6831	3.2377	0.134941
ZNF850	0.219048	0.159081	0.974957	0.182013	0.241163	0.0203891	0.889165	0.282955	0.2147	1.30361	0.424165	0.639259	1.03667	0.199709	0.817515	0.182218	0.137921	0.559788	3.56538	0.4646	0.909458	0.424954	0.563577	1.08256	0.37052	0.383897	0.103147	0.183236	0.526432	0.142732	1.91512	0.449563	0.642968	0.964323	0.516814	0.287372
CAND1	12.0328	8.4542	13.1391	14.0743	8.46123	9.89044	15.4259	12.0539	17.5845	11.27	12.0458	11.9471	19.7372	13.2118	7.35316	19.1102	10.6103	18.1308	28.5806	11.456	13.6067	8.84784	16.9656	10.3147	8.70616	13.7671	7.25213	10.339	11.6328	15.5903	14.1071	79.3322	11.6021	19.3548	14.7376	10.9974
KCNJ5	0.393685	0.422774	0.329807	0.741234	0.298623	0.0209598	1.48919	0.0461144	0.146505	0.989378	0.3181	0.326273	0.782455	0.138182	3.58598	0.303982	0.0590756	0.947835	0.0481296	0.190099	0.242041	0.0712254	0.0310645	0.472593	0.461	0.130915	0.0715309	0.100137	0.235644	0.362916	0.244358	0.258895	1.03525	1.82408	0.446075	0.139842
KCNJ11	0.166807	0.181592	0.301318	0.51798	0.196954	0.0366334	0.110149	0.0371992	0.0471611	0.51985	0.493014	0.0292752	0.127407	0.04106	2.37178	0.00391618	0.0985584	0.708489	1.32845	0.272592	0.200447	0.292184	0.088845	1.4509	0.153701	0.296642	0.316898	0.123845	0.364085	0.732888	0.118956	0.626246	0.317909	0.171207	0.797962	0.05416
CRYBB1	0.0527153	0.115896	0.126966	0.139629	0.0520576	0.0193653	0.142335	0.0491611	0.116023	0.618314	0.103123	0.0957555	0.370427	0.189018	0.626892	0.102475	0.0545815	0.0881237	0.0381156	0.209023	0.121979	0.167509	0.118393	0.384836	0.474807	0.126215	0.151616	0.19504	0.27027	0.324492	0.384287	0.0963939	0.110364	0.142221	0.277848	0.16958
CAPN3	0.410414	0.221779	0.206684	0.48942	0.410206	0.0639624	0.212674	0.526562	0.418054	0.307958	0.316279	0.205829	0.552547	0.105617	0.167359	0.27937	0.225349	0.0727667	0.194835	0.0493136	0.326148	0.0423421	0.180286	0.282852	0.0922504	0.0893313	0.352196	0.208835	0.13284	0.0918663	0.0906625	0.101074	0.878769	0.0436193	0.0458856	0.588688
MEP1A	0.0233928	0.200004	0.107989	0.0184409	0.00770033	0.039387	0.0394764	0.0399954	0.0819098	0.160903	0.228808	0.0196724	0.0530259	0.0404675	0.00610063	0.206317	0.126151	0.040735	0.0422853	0.00644138	0.0150359	0.00442461	0.087563	0	0.0206568	0.0116685	0.0345031	0.0554811	0.00832878	0.163995	0.0959235	0.0356463	0.0969299	0.0631117	0.0154122	0.00895863
AGXT2	0	0	0.145156	0.0222485	0.00580642	0	0	0.00274168	0	0	0	0	0.0699722	0.00554809	0.00920034	0.00634993	0	0.0184297	0.0035428	0	0.00755853	0	0	0	0.00389406	0	0.0162606	0.0209177	0	0	0.00267892	0.0179194	0	0.0515551	0.00387384	0.00337762
TRAF3IP2	14.5368	5.55678	10.7526	10.9287	8.12056	18.4048	10.7932	9.64131	12.4642	6.39671	7.28013	11.7569	6.22134	8.90191	4.32233	8.80409	7.60694	5.41098	4.22833	3.40817	9.22852	5.27574	10.2354	7.56939	4.68044	9.08439	9.39072	8.37139	4.69466	5.86797	9.33824	4.70099	15.0055	8.84208	5.26589	9.28254
POGK	8.72759	11.1705	16.3053	9.46081	6.45656	7.86379	12.7322	11.2237	6.17218	9.43377	13.0308	16.6878	11.134	7.33723	12.2921	10.1606	11.8599	7.21043	17.4583	12.84	12.3774	13.1026	9.57653	11.7314	11.9865	10.4232	6.31058	17.7624	9.18989	18.9603	10.3891	15.7819	11.6594	25.535	10.5778	8.62239
OR5M8	0	0	0.194328	0	0	0	0	0	0	0	0	0	0.0562739	0	0	0	0.0321308	0	0	0	0.0159569	0	0	0	0	0	0	0	0	0	0	0	0	0	0	0
AC018630.2	0	0.0526234	0.216187	0.074721	0	0.0131895	0.121178	0.033483	0.0502866	0.0155973	0	0.0362322	0.0244155	0.0474296	0.123596	0.0232647	0.0836432	0.0225075	0.0692268	0.112704	0.0461547	0.0407458	0.00733053	0.0201621	0.0475567	0.0286545	0.0238302	0.143058	0.069029	0.0589353	0.0458033	0.0364737	0.0281879	0.0678055	0.217624	0.0412496
SMARCC1	20.4938	14.1722	14.3247	11.8792	12.527	16.2504	24.5845	19.3487	13.1012	12.0983	15.8206	18.9497	19.2759	19.2731	14.0849	15.2194	18.4341	12.563	21.7571	20.8299	13.7811	18.713	11.8887	14.6342	19.1033	18.8757	7.27603	11.6609	17.4079	19.6748	19.7603	21.415	35.3649	29.4615	16.7332	13.6993
PRKACB	0.952955	3.89034	5.22243	3.79369	4.02851	0.683343	3.69214	14.7522	7.1312	7.69091	5.33254	13.101	7.10451	12.1554	2.18537	5.84305	2.69016	4.44978	12.3181	5.14537	3.2712	7.00214	5.9868	4.64613	3.5535	3.68389	2.82448	4.5129	12.976	7.07386	9.74549	3.0919	0.973605	8.10418	1.61056	5.8709
CLCA4	0.643784	3.10822	120.465	1.10322	308.752	1.92542	183.594	0.506079	0.313599	3.79973	388.801	0.574842	0.0725831	0.429361	18.8339	0.804464	79.4132	1.24313	48.3926	0.295141	0.567616	0.986892	34.0478	5.17206	0.790227	14.7347	2.00225	4.95953	0.169209	0.352714	1.25313	0.640308	0.0617458	0.195511	0.830536	1.42506
HOOK3	6.24958	4.45451	16.5597	8.3047	8.32787	6.92765	7.72693	4.64808	7.74766	18.7411	8.59205	12.9618	8.91545	13.6689	4.16528	9.32461	9.22742	32.4084	14.7347	7.69889	4.95962	6.00214	5.73285	7.59511	6.59774	4.80198	4.9092	7.807	13.6964	34.4169	9.15629	3.48901	11.7195	6.26807	5.26041	6.64179
DHX15	18.8682	24.7391	19.0898	10.2906	10.8859	16.4343	25.3046	9.99214	19.4331	16.463	17.6978	15.2987	22.2173	17.1618	13.1705	14.9933	20.0521	15.5107	37.4884	8.21127	20.2973	13.8913	16.7173	12.9618	13.7603	18.3802	9.63537	12.3443	14.3317	21.8634	15.5408	14.5302	18.6597	38.2832	10.5977	13.2322
WBP2NL	0.0300801	0.65443	0.547892	0.174287	0.0408441	0.00863293	0.135364	0.136754	0.058305	0.338935	0.325478	0.212487	0.306829	0.0478967	0.126494	0.536008	0.148425	0.172854	0.133668	0.399126	0.0676697	0.100277	0.0326268	0.20059	0.281391	0.221312	0.168454	0.211349	0.112452	0.314386	0.0753775	0.137509	0.0590396	0.0532569	0.118908	0.0842372
CCDC188	0.152683	0.488419	0.0963128	0.130679	0.0717991	0.0200319	0.155413	0.15595	0.181843	0.197406	0.128007	0.146743	0.131846	0.192093	0.273039	0.149188	0.10351	0.0911567	0.31542	0.0900906	0.196276	0.123767	0.0964896	0.357253	0.115564	0.145066	0.0884709	0.289696	0.318401	0.104428	0.106004	0.339758	0.114163	0.107885	0.0670625	0.167063
ATAD3C	0.254227	0.596042	0.580638	0.840341	0.317426	0.0805103	0.397786	0.629505	0.0760081	0.304664	0.748845	0.135648	1.16248	0.261943	1.10652	0.757392	0.306341	0.668624	0.542297	0.292081	0.375645	0.0530597	0.059662	2.23581	0.263198	0.189486	0.523665	0.523945	0.324605	0.248826	0.143789	0.917278	0.302066	0.796251	0.219476	0.117503
RAD54L	2.34033	1.37401	2.62234	2.97011	1.03947	1.6145	5.38795	3.91305	6.26766	3.51204	2.92949	4.28909	3.48061	5.21529	2.18475	2.09775	2.72467	2.61904	5.91081	3.01197	4.10126	2.29471	5.20664	6.33758	2.36685	4.31224	1.97268	2.86709	1.92407	2.74612	2.57426	5.39803	4.71416	14.6285	4.16576	3.79423
AL049844.3	0	0.00948582	0.0748215	0	0.0153389	0	0	0.00724272	0.00776965	0.0168692	0	0.0235122	0.00880221	0.00732822	0	0	0	0	0	0	0.00998373	0	0.00792834	0	0	0	0	0	0.0497723	0	0	0.00788964	0	0.0209529	0.0102336	0
CHORDC1	1.63563	1.66747	2.67489	1.45959	1.29003	2.68084	2.1689	4.29133	9.3238	3.4817	3.84173	6.84887	4.06475	5.95635	7.30096	5.22506	2.4641	5.38766	4.24567	3.05449	3.4385	4.01933	6.38402	3.61585	3.91125	2.92189	3.61991	2.45789	1.95204	2.45553	4.30837	1.89865	3.69259	1.60773	2.46129	2.70976
SLC18A2	0.171812	0.258014	0.400245	0.0852618	0.0890065	0.0776022	0.120412	0.144468	0.121165	0.208009	0.0854033	0.0937978	0.529916	0.233878	0.0572941	0.130798	0.113007	0.108883	0.139163	0.0511875	0.0724153	0.131054	0.0718837	0.138398	0.0858072	0.0590074	0.0685462	0.0320647	0.427201	0.2225	0.279756	0.105868	0.0921375	0.170975	0.0742274	0.113259
DENND5A	4.89162	6.45707	7.01522	7.92408	1.37316	3.83233	4.5253	2.52084	8.99845	5.72984	2.65444	8.56171	9.75883	9.13501	4.93598	6.85844	4.34702	5.07992	7.48141	6.11173	7.69753	6.15509	4.99229	6.52785	5.47204	8.362	6.39648	4.42585	18.3393	8.05073	7.84974	14.452	9.99215	10.8104	3.47507	7.66358
ATP6V0E1	78.7735	101.478	65.9925	108.073	76.8505	84.6589	60.2332	56.7859	70.7716	118.734	60.3427	37.4498	77.824	46.9458	64.4977	99.537	75.3157	66.0729	52.7436	105.953	86.3563	89.2508	92.1459	127.263	89.5199	62.8885	71.4841	97.448	59.4803	74.3528	66.4581	81.144	93.7078	38.3562	117.108	88.9479
BTBD16	0.78229	0.0766751	0.575715	0.278652	0.0572244	0.0487836	0.0054327	0.130598	0.043479	0.241245	0.21727	0.0828431	0.0875684	0.0865741	0.309798	0.0990863	0.162497	0.201813	0.122204	0.0598357	0.223476	0.147965	0.118312	0.0949111	0.332604	0.101166	1.43695	0.0549738	0.0722104	0.133762	0.184812	0.0686785	0.0252746	0.0390842	0.311788	0.0887671
N4BP1	23.3377	19.6832	19.8549	20.0832	21.7629	16.8079	17.2663	22.2687	14.2301	11.3192	13.7866	12.1615	14.4817	14.9544	6.78122	13.3798	29.6907	19.0332	9.79132	16.3365	6.94483	17.9589	18.6695	8.1691	9.71576	12.0609	12.331	10.9674	7.02261	15.7165	18.1544	24.9217	26.2687	7.47549	9.89965	25.7108
ART5	0.00687076	0.0167839	0.049645	0.0974936	0.00678503	0.0315503	0.0618383	0.10252	0.020621	0.276093	0.336019	0.312012	0.319274	0.0713147	0.526797	0.0667813	0.0711399	0.380467	0.0165596	0.0397301	0.123654	0.155947	0.0490985	0.540168	0.100108	0.294738	0.661242	0.175991	0.227502	0.0986843	0.100174	0.0558387	0	0.370733	0.0543208	0.0789377
TBX19	0.541578	1.18678	1.99497	1.54901	1.22694	0.593932	2.00349	2.23119	0.560931	1.07256	1.17163	2.49476	0.884613	1.22045	0.732778	1.21449	1.56268	0.582487	2.08078	1.16846	1.07707	0.856848	0.507344	1.36858	0.552784	0.667413	0.708345	1.43256	0.772428	1.27465	0.867986	0.8641	1.80081	2.28194	0.772397	0.702738
CXCR1	1.02735	0.0228148	0.0224946	0.0706802	0.129123	0.69477	0.110327	1.11487	0.742813	0	3.13793	0.377001	0.132316	0.0484699	0.0219211	0.0958206	0.68296	0.00487904	0.0337648	0.073294	0.480246	0.0264979	0.114413	0.0721152	0.043298	0.130442	0.325443	0.365488	0.129685	0.0383269	0.0255316	0.455417	0.0183312	0.056694	0.0061533	0.552605
ISLR2	0.0895045	0.874567	0.47472	0.938566	0.142925	0.23086	0.276376	0.912842	0.0571549	1.03618	0.102447	0.347841	1.26695	0.384541	0.211567	0.172756	0.308089	2.4672	0.213425	1.91607	0.399035	2.00125	0.76791	0.735218	0.504486	0.455954	0.351803	0.246605	1.72083	1.63331	0.407797	0.533945	0.0523286	0.125875	0.584673	0.398197
AC009163.3	0	0	0	0	0	0.0100426	0	0	0	0	0	0	0	0.00515907	0	0	0	0.00571249	0	0	0	0	0	0	0	0.00545446	0	0	0	0	0	0.0055543	0.00715421	0.00737541	0	0
MYH7	0.0706231	0.00932531	0.222965	0.0180561	0.0867062	0	0.0085895	0	0.00763817	0.0538973	0.0186695	0.00385238	0.0562462	0.00540316	0.0238934	0.00206135	0.0419964	0.0279196	0.0184014	0.00473024	0.0049074	0	0.00194855	0.00267967	0.187089	0.00761671	0.0253374	0.0108647	0.0040775	0.00979107	0.0017393	0.0135732	0.0274732	0.012874	0.0025151	0
PDRG1	5.61151	7.22324	5.04903	7.84977	4.79498	6.08816	4.19347	4.20823	3.26944	15.5296	8.43495	4.10776	5.5625	4.27986	6.50581	6.31141	7.94006	4.00989	4.91932	6.2255	6.78758	4.98905	6.57746	11.4945	8.1183	7.07162	5.5578	8.86248	3.11179	4.65928	4.54112	6.48628	4.32189	6.80094	7.78496	4.29579
AKR1C2	3.97277	170.69	53.8895	1.7233	7.64785	18.5405	4.31932	16.2001	0.308662	82.8324	20.7447	120.831	0.630607	0.485755	6.7588	16.1621	6.42721	31.3681	76.0443	203.902	7.17259	296.128	223.579	0.895495	70.5274	167.648	169.463	157.544	8.30905	106.948	30.9858	98.0664	0.0408248	3.99827	82.426	53.1485
ADCY2	0.0152369	0.403763	0.175514	0.146017	0.015701	0.0121682	0.0618599	0.0469534	0.0271729	0.186345	0.0401743	0.0441232	0.174193	0.576343	0.442628	0.0314795	0.0162907	0.22149	0.209163	0.416456	0.112413	0.490184	0.0480167	0.279014	0.106176	0.03701	0.0784131	0.043365	2.07114	0.256227	0.076062	0.0444173	0.0130026	0.427162	0.0288066	0.122539
RGS20	2.95557	0.675752	0.745168	1.25678	1.51686	5.42875	1.9451	6.26617	4.41339	3.72379	0.167329	2.68508	0.499167	5.58111	0.148082	4.58737	5.43638	1.14849	2.29404	3.4127	2.5969	1.23509	2.26292	0.30149	1.0221	1.22008	2.26689	0.264161	0.0466537	1.78123	3.22389	0.513973	0.257188	0.22586	0.657077	2.80182
EIF3I	88.3474	68.3955	65.2456	85.9319	52.9576	114.862	82.8061	103.515	84.3286	78.4156	110.189	82.5761	62.245	88.8545	126.816	82.7841	71.4463	63.1019	58.2934	60.8463	152.439	59.2079	113.1	77.121	84.2265	92.5848	185.73	120.9	47.1935	71.5939	88.1584	70.1947	67.5617	95.9899	66.9443	100.635
TTLL4	5.51668	4.94508	3.81606	3.42094	2.74558	4.5472	13.1374	1.74405	5.40106	4.1984	4.03254	5.76091	4.10893	5.42516	3.64071	2.60092	6.72907	2.9159	3.00428	3.50811	2.33218	3.94102	4.24273	3.21766	2.98775	3.8128	1.99183	10.8817	1.67295	6.11415	5.1551	4.32338	6.86841	14.2452	2.40847	2.66099
HMGB2	17.0864	19.3915	42.4186	46.1969	9.92302	13.0274	54.2861	16.196	23.1672	57.1979	46.8039	35.1404	33.3924	33.778	97.9027	17.0058	34.2252	17.5196	25.2828	44.2633	20.5924	16.1978	33.4197	53.4535	52.1186	20.2243	13.8343	26.8168	19.3773	21.0903	16.1382	55.5225	58.8769	155.163	36.3785	34.8356
SLC15A5	0	0.00485487	0.071801	0.0112803	0.00785049	0	0	0.00741369	0	0	0	0	0.0585649	0	0	0.00429266	0	0	0.01437	0.00328349	0	0	0	0.0111606	0	0	0	0.0056563	0	0.00815577	0	0	0	0.042895	0	0
UBE2N	12.9528	6.95844	12.349	10.9066	8.1645	14.5527	11.9785	15.4516	14.0653	12.3283	11.9968	13.0246	14.0944	10.7497	18.3974	8.50241	9.27562	12.6464	13.7622	14.2028	20.7965	11.7783	14.7215	13.9044	15.9662	13.5136	15.2716	18.6116	10.7866	9.02958	10.4605	9.33463	10.9564	17.6303	14.567	12.9246
FAM185A	1.83068	2.1684	1.86111	1.49014	1.14777	1.46624	1.56623	1.5802	2.43627	3.64351	2.59431	2.45321	1.9687	1.43817	1.00592	3.41158	4.62853	2.64666	1.73411	1.41732	1.72398	2.02926	1.39513	3.10802	1.99627	1.8518	1.88854	2.77475	1.55976	1.36275	1.0591	1.08557	2.05005	4.26708	1.59321	3.61467
PDE1C	0.187462	0.513378	0.520345	0.132802	0.107089	0.0200729	0.0529614	0.0533093	0.0866225	0.221852	0.178426	0.049203	0.212466	0.248276	0.376199	0.0217885	0.207807	0.363618	0.29074	0.106941	0.0356615	0.0553324	0.0240288	0.195908	0.0456525	0.126633	0.0260377	0.0406725	2.04811	0.226819	0.0597493	0.157987	0.0208994	0.0464932	0.0542769	0.0550508
AC010646.1	0.0225601	0	0	0	0.0222786	0	0.0253807	0	0	0	0	0	0	0	0	0	0	0	0	0	0	0	0	0	0	0	0	0	0	0.023145	0	0	0	0	0.029727	0
ABCA1	1.87942	10.5287	7.0747	4.47281	3.15597	3.01025	5.72363	9.15018	14.0085	13.7866	4.02001	4.88203	26.0995	4.71845	2.75661	4.49497	3.6182	5.57326	3.89564	6.52387	7.03753	10.5959	1.78173	18.9985	10.7603	10.0028	8.21082	7.55582	6.48594	6.03859	10.8977	7.06094	2.64406	0.726332	30.6053	13.7188
USP17L15	0	0	0	0	0	0	0	0	0	0	0	0	0	0	0	0	0	0	0	0	0	0	0	0	0	0	0	0	0	0	0	0	0	0	0	0
NIF3L1	6.83645	23.9921	8.30334	7.91779	4.93042	8.02557	9.65349	10.2947	9.57978	13.6734	11.1924	11.3644	13.9111	9.03552	6.31029	9.8989	13.0752	8.83062	10.2487	11.4785	7.99077	12.169	8.50871	11.956	11.6215	10.6681	6.21578	11.261	4.50132	11.3492	11.6485	7.6704	10.9138	16.3833	13.8132	14.7336
ANKRD1	0.0352252	0.0143414	0.0919106	0.0444296	0.0173929	0.0269588	0.0396293	0	0.0939739	0.0318802	0.0114847	0.0651703	0.0731931	0.0110794	0.0551184	0.0443821	0.121574	0.0368036	0.0141497	0.00484975	0.0301883	0.146578	0.0479466	0.0412106	0	0.0175706	0.0779328	0.0584808	0.0564371	0.0542076	0.0213989	0.0954252	0.030728	0.0871148	0.108303	0.047215
MCOLN2	1.25568	0.65553	1.69509	0.121339	0.370005	0.0310003	0.512665	0.0975852	0.378216	1.05579	0.478734	0.0306573	1.54559	0.261176	0.0369724	0.14217	0.327655	0.081115	0.252199	0.150573	1.64023	0.206859	0.113715	1.03307	0.500757	0.235721	0.141892	0.984701	0.281223	0.360152	0.516745	1.6631	0.371013	0.837823	0.329139	1.20221
MMUT	6.59484	15.2847	8.50171	13.3625	11.2776	6.60597	7.35313	9.23109	9.00976	10.4506	16.1444	12.4909	14.3132	13.4165	9.69367	9.09682	14.8286	8.98852	19.6516	5.38124	8.37019	12.5065	7.46955	6.73939	7.52431	6.25139	3.08197	8.90835	8.42111	10.5175	10.7481	8.61999	5.74207	7.86773	9.20035	7.78328
VTA1	8.37866	6.08902	9.30206	8.04103	8.14141	8.6338	8.93123	9.39978	11.7979	7.45936	12.688	10.7302	6.96665	6.00687	9.94611	9.16265	9.52922	9.81721	9.51467	9.55536	12.482	5.70118	7.12595	9.09444	9.09755	8.35229	5.88995	8.05723	4.54049	8.35295	9.33625	5.46099	6.74094	8.47304	11.7066	11.6352
SIM2	2.31094	5.13146	10.1756	0.192468	8.95598	0.111556	5.56699	0.135934	0.554435	2.01344	6.29395	2.38264	0.423334	0.247857	0.0451408	0.131181	0.852868	0.512403	5.13972	0.433976	3.53483	0.980457	1.46943	2.93737	1.86635	2.67199	2.39009	3.62343	0.76386	0.350486	1.49288	0.425719	1.22981	3.3959	0.462163	0.0436107
ZCCHC17	18.2774	12.9497	11.7774	15.2818	6.16976	16.3137	10.7372	17.2651	11.2664	14.1158	12.5	12.39	9.22658	11.2769	20.9244	11.9857	14.2309	9.4155	13.1119	11.6511	30.5244	8.42873	13.1821	15.1139	11.9205	10.0039	28.1736	12.4968	8.13975	7.89266	10.8241	10.7092	9.473	19.1239	7.37179	11.4027
EML2	3.75791	13.309	7.86688	10.511	7.87965	9.41177	5.08602	7.46231	3.42313	5.83039	4.9124	9.13999	2.55388	2.57146	2.72123	3.21773	6.04121	7.00681	5.89396	8.01516	9.10233	5.66758	4.71605	2.46928	4.25153	4.55652	6.47622	5.89041	2.40834	5.64821	3.40502	4.44474	5.3239	0.769916	9.4753	4.61609
PON1	0.242051	0.0100217	0.17786	0.0892612	0.00810275	0	0.00461549	0.00382596	0.0164172	0.00445557	0.0361149	0.00828018	0.074396	0.00387112	0.751075	0.0044306	0.122124	0.00857277	0.0049439	0.020334	0.0210956	0	0	0.0806342	0.0108682	0.0245566	0.0136148	0.0934088	0.0175281	0	0	0.00833538	0.112732	0.154957	0.0108117	0.0848413
GPR35	0.198625	0.440586	0.31068	0.313158	0.252512	0.0608054	0.282534	0.034066	0.137041	0.54797	0.609631	0.12902	0.460586	0.198192	0.650174	0.12328	0.159562	0.219452	0.181583	0.209342	0.223052	0.243549	0.153825	0.326928	0.341716	0.0842714	0.151532	0.698501	0.1707	0.217828	0.272531	0.257442	0.722942	0.665222	0.37905	0.0813125
PRG4	0.0529787	0.278527	0.238557	0.0719063	0.0295709	0.0338471	0.057011	0.118147	0.131351	0.520338	0.0856142	0.132496	3.32074	0.132582	0.223464	0.111942	0.116267	0.108298	0.302562	0.0665975	0.130287	0.0548953	0.0164603	0.536806	0.140347	0.0436606	0.0611534	0.268782	1.54754	0.193777	0.0692654	0.0491397	0.0602803	0.142931	0.0424924	0.0767451
PCDHGA2	0.112314	0.17939	0.0749105	0.465849	0.192817	0.0920401	0.565687	0.0628449	0.490935	1.11282	0.114926	0.205758	0.428884	0.389673	0.170335	0.1045	0.152072	0.391757	0.104113	0.369689	0.668595	0.496117	0.0423348	0.194065	0.0755277	0.048266	0.0458742	0.174579	0.369122	0.163089	0.173198	0.0825009	0.156006	0.272711	0.129779	0.113155
TULP2	0.0311208	0.0696869	0.143664	0.049066	0.0358547	0	0.0525177	0.0290226	0.0363231	0.0506981	0.0507328	0.0314055	0.205752	0.0783073	0.0649281	0.0448123	0.0335652	0.0379345	0.050004	0.0214233	0.0600094	0.0294316	0.015885	0.0145635	0.00687024	0.00517443	0.0745899	0.0590477	0.166204	0.058534	0.0519903	0.12119	0.447937	0.0699676	0	0.0357545
KATNB1	8.1109	10.6825	10.0297	7.43092	4.306	4.653	6.03586	7.24779	4.12173	4.48549	7.31207	5.44736	5.28617	6.66473	5.82896	2.35316	9.33479	5.89104	3.79077	8.38514	7.37837	9.27368	6.6034	8.00813	10.2305	9.24027	6.85873	9.41728	2.69498	10.8448	5.72594	9.10862	12.1694	12.1429	9.38372	10.6182
DCDC1	0	0.00215665	0.139278	0.0551209	0.00435923	0.0227028	0.057608	0.0148201	0.0273803	0.151495	0.0492216	0.0106912	0.0610375	0.0116628	0.0138145	0.0486262	0.0468484	0.0627245	0.0361731	0.026255	0.0192938	0.106204	0.00721021	0.0545357	0.023388	0.0317072	0.0175793	0.041459	0.015088	0.0443817	0.0176988	0.0349782	0.121298	0.120285	0.0523498	0.146061
AC005832.4	0.028407	0.104089	0.136837	0.0940531	0.0140263	0.0391331	0.159793	0.0662293	0.0426286	0.0771283	0.0972483	0.0430002	0.0482938	0.0134022	0	0.107374	0.0919144	0.0593596	0.0855815	0.0586653	0.109553	0.048357	0.0434993	0.139582	0.0564401	0.0141696	0.031424	0.0202119	0.060684	0.102002	0.103541	0.0288579	0.0185852	0.0957992	0.0935783	0.0326366
S100A12	107.302	0.301349	21.3386	5.64391	58.2977	139.682	30.5076	32.4426	0.426341	3.70263	452.131	8.35217	4.09279	18.7514	7.08945	42.2689	70.8896	2.9293	6.05454	2.48279	4.52683	38.7924	52.0227	6.10881	3.86219	42.6038	149.738	3.95779	0.670804	12.61	0.817538	15.6309	7.36656	0.786663	7.35916	42.1066
DLX6	0	0.0329157	0.450296	1.01017	0.0332661	0.0278436	0.0947453	0.0282737	0.165134	2.87924	0.108732	0.826068	0.351251	0.839153	3.25751	1.51705	4.29883	0.837661	3.26788	0.434107	3.30845	2.98572	0.116923	3.29155	4.47089	3.86134	1.43094	1.10254	0.53252	2.1669	0.773544	2.71374	0.0132236	5.08035	2.17945	0.332838
ZNF248	1.19229	2.37908	1.52221	1.5727	1.18528	0.674854	1.47765	1.15798	0.596399	3.20432	1.9052	1.5233	2.67734	1.52059	2.70117	1.55272	1.74117	2.06509	3.14252	1.09157	1.02044	1.81255	1.2676	2.58463	1.14011	0.769641	0.990953	1.46303	2.35803	1.53227	1.75314	2.25403	2.27759	3.67253	1.56476	0.582354
CREM	1.37203	3.36904	3.37822	1.55634	0.813352	1.58398	1.66055	3.54009	1.74789	13.5083	2.80564	3.81018	4.11286	2.57965	4.39584	1.40028	1.6148	2.45166	2.27005	1.93334	4.94274	3.18354	2.56821	2.885	4.15045	2.0806	3.39408	3.48712	6.06231	2.38435	1.65708	1.82666	1.60857	3.80337	3.33911	3.03787
CFHR2	0	0	0.0128718	0	0	0	0	0	0	0	0	0	0	0	0	0	0	0	0	0	0	0	0	0	0	0	0	0	0	0	0	0	0	0	0	0
ZDHHC6	10.6203	6.39873	11.8414	8.30759	5.72756	8.17354	7.38996	5.68063	9.88671	8.61525	8.83238	5.22107	8.19668	7.94731	4.89421	4.82414	10.7644	7.20958	8.94309	7.79489	6.5473	7.69731	7.66458	8.05113	10.9713	8.67759	6.50165	6.63011	4.79774	8.63125	6.83021	6.47459	8.73303	8.44271	9.41112	9.18501
AL159163.1	0.309825	0.260164	0.186555	0.0732718	0.0956124	0.0889192	0.0871404	0.252819	0	0.210303	0.625028	0.117247	0.219468	0.0913585	0.515096	0.146387	0.150372	0.0202317	0.116676	0.175957	0.72189	0.153829	0.079072	0.380593	0.23084	0.0386358	1.22098	0.496001	0.0620494	0.0595983	0	0.0590145	0.253378	0.444061	0.229641	0.111236
POU6F1	0.78344	2.55015	1.31992	0.637067	0.630747	0.241017	0.575292	0.48408	1.00964	1.36011	0.596425	1.02623	2.56101	1.08884	0.594824	0.545995	0.46203	1.2258	1.25571	0.777886	0.515964	1.20882	0.462928	2.37854	0.713108	0.93365	0.755648	0.801817	3.57807	0.98984	0.761372	0.81744	0.305518	1.1219	0.907733	0.946645
CSPG4	16.1845	9.59119	2.31731	48.0439	1.31482	16.7636	46.8036	34.062	170.192	5.1934	1.42703	9.54102	6.58881	74.3449	3.22589	1.98126	24.4078	6.89978	3.00458	1.57684	11.6296	5.68926	73.2694	7.98833	2.00488	24.0274	3.56581	1.35219	48.5692	4.38396	60.3197	4.62862	48.4909	27.0672	2.20869	2.26713
CALML5	1271.66	49.2135	6.79221	142.394	41.927	1.62725	17.3165	34.3091	87.7776	238.424	135.311	8.08037	58.8502	1.55703	223.725	1.50453	7.64989	247.543	5.32988	5.41893	0.121711	10.9136	5.12265	0.531679	3.69057	26.5953	81.9772	3.59923	1.8492	1.65127	1.13389	11.1159	99.4281	8.95846	10.8003	92.1021
BIN3	2.92752	1.7123	1.79033	2.75853	1.75541	1.96702	1.72924	1.0724	1.79438	2.6122	1.73868	3.37964	1.70573	3.5297	0.702535	1.77376	2.25914	1.64183	1.50722	0.707713	1.96119	1.75995	2.88569	1.70444	2.99473	2.08642	2.37435	1.38539	1.60751	1.15154	1.28582	1.29152	6.07269	3.61227	1.28283	1.66065
B3GNT4	1.04046	0.290472	0.19093	1.76462	0.232405	0.88047	0.473791	1.1251	0.793067	0.352448	0.557304	0.43999	0.89004	0.395043	0.57757	0.864142	0.647658	1.55038	0.459739	1.06618	2.94892	0.483556	0.225077	1.86065	0.397038	0.733998	1.31813	1.03994	0.494808	0.42189	0.401814	0.249144	3.21234	0.120303	0.567982	0.55215
PLP1	0.128074	0.84986	0.105892	0.0289326	0.154792	0.00175556	0.00645166	0.0249575	0.0325103	0.234593	0.0673099	0.044368	0.353143	0.366156	0.00598219	0.0350949	0.00494807	0.123827	0.486054	0.0268444	0.066348	0.0130161	0.0175629	0.821193	0.187366	0.017163	0.0740103	0.0054404	11.5503	0.166695	0.207283	0	0.0575291	0.113459	0.158686	0.0680815
PAGE2	0.0175771	0.0214687	0.465682	0.0498825	0.0520733	0	0.0197747	0.065568	0	0.0572686	0.0171924	0.0709515	0.039843	0.0165855	0.632583	0	12.7623	0	0.0635452	0	1.73986	73.427	0	0.0246765	0	0	0.0194439	0.0500253	0.0187744	0	0	0	2.89794	0.0474213	0	0
ANKRD20A1	0.0149453	0.102223	0.0539939	0	0.0796975	0.00274513	0.0605298	0.00557505	0.0119613	0.0324625	0.00877089	0.0573115	0.0101632	0.00564087	0.0327397	0.00322806	0.0116058	0.0156149	0.0504286	0.00246917	0.0307397	0.0101765	0	0.0461597	0.00395918	0.0208735	0.0231456	0.008507	0.00957799	0.0183993	0.00544745	0.0425111	0.070401	0.00806419	0.0472634	0.0034341
RTN2	7.99441	2.86621	1.48645	3.73713	0.457097	1.36427	1.07782	2.96142	2.64919	3.37083	1.18274	4.28362	2.00084	2.59348	0.892711	3.30543	4.80187	4.35251	1.24964	2.2438	0.627316	2.61019	2.79121	5.28425	2.15774	1.64661	2.79832	0.822073	2.09642	2.48848	1.831	2.20894	3.70442	0.290415	2.91248	2.46108
TMED6	0.403476	0.331889	0.366896	0.24147	0.162629	0.461296	0.379811	0.39163	0.197705	0.366652	0.378537	0.373928	0.466623	0.271939	0.4123	0.346811	0.383656	0.421554	0.228225	0.421725	0.127022	0.224272	0.462328	0.3468	0.109067	0.230008	0.300588	0.304654	0.255058	0.430831	0.172575	0.535355	1.433	0.655345	0.141051	0.397329
XYLT2	4.41	10.8506	8.01859	10.2797	3.02982	5.848	6.33727	4.42354	12.0886	6.00471	8.28429	8.26859	10.4753	6.42715	5.94368	9.86232	10.066	7.52257	7.01336	10.9657	13.9667	9.95888	5.49906	9.01704	8.60869	11.4086	6.18428	10.9135	5.69013	14.8255	16.4359	9.89399	29.1607	10.6576	13.032	8.49397
LYZ	15.1883	15.0274	74.9551	16.1248	13.2166	7.83336	10.5146	12.1311	53.9855	326.95	185.756	4.60614	120.043	53.7399	9.65677	54.4505	10.0589	6.50994	3.74633	4.91308	6.97675	2.78058	28.2535	29.0438	27.2629	11.3542	8.05097	9.68195	44.1733	14.1157	11.5774	6.74451	57.1652	58.142	53.3746	51.5017
DDX21	68.5164	15.5929	33.9924	32.4841	13.1968	60.2192	39.9735	52.8503	121.018	37.842	40.3812	68.4962	37.0359	60.7072	27.2191	33.0833	56.2846	35.5079	27.3524	33.9952	38.6185	29.1863	49.3712	23.9241	31.073	61.7795	31.6984	22.4584	40.5793	56.6516	40.4736	31.8655	40.7232	36.9402	55.3212	47.985
VAC14	11.4907	12.8619	10.5326	8.70125	5.86152	10.7786	7.06621	11.1951	7.34819	7.79108	11.5221	11.4499	10.8021	11.3326	10.0763	8.21892	14.5321	12.9399	6.68251	12.8808	7.32707	20.8948	12.8783	14.0308	12.4625	12.8414	10.172	17.0248	6.0235	12.4526	11.1513	15.5922	11.7272	23.1095	12.5087	14.3951
USP9X	13.8885	15.0141	14.7713	12.1865	17.0294	11.3061	16.9544	13.7686	19.3448	10.8974	16.566	13.1389	19.2551	10.6458	8.54436	8.63188	10.5235	15.6098	29.4593	9.02985	12.318	10.2701	12.0715	17.5892	5.89914	13.7135	5.64376	11.4178	22.7897	10.6322	12.4191	29.8944	8.67388	13.6488	17.3675	8.81669
STX17	5.49548	4.39495	3.18206	3.50128	7.84022	2.76212	4.39011	4.85751	13.7445	8.80345	4.49292	3.34674	5.58672	4.22331	1.87935	2.18919	3.18192	6.79428	6.63429	3.97675	3.23921	3.94169	3.35305	4.04682	3.90902	5.02999	3.45714	1.71961	4.83828	4.42838	3.57594	4.84815	3.21373	3.78923	11.8793	2.971
SAP30	3.68798	4.96678	7.2608	10.0749	2.32947	3.67802	6.03051	4.70342	6.73628	11.6145	6.62048	8.52708	5.45678	7.73225	8.7043	4.98096	6.61865	8.82839	5.73834	9.27773	7.35468	4.7647	6.15504	12.4929	7.86955	4.43433	4.67361	3.60728	9.52364	4.208	2.60668	4.05054	11.4481	22.393	4.05931	6.40114
ISG20L2	12.8306	9.17736	12.5611	8.00183	5.0281	12.9658	9.79212	10.8722	8.1377	9.77658	9.60403	12.928	8.61107	8.51082	8.14674	9.94831	11.2479	8.17805	9.87157	11.5858	8.3449	10.6119	12.2462	8.40046	10.6456	10.9894	7.6157	10.3876	7.0917	15.0729	10.9352	11.5831	7.91626	13.835	9.33926	7.80303
ZFYVE19	7.28128	4.64118	2.82526	6.23937	4.73921	4.11495	3.04691	3.77041	3.77718	6.22856	4.40156	3.88616	3.8989	3.61305	6.84741	3.1769	4.21004	3.55357	4.1602	3.90212	6.23179	4.57721	5.75791	5.64866	4.11864	4.34865	5.04254	3.86436	1.89303	4.15779	2.6141	2.72166	4.12276	2.96467	3.23871	4.09193
STOX1	0.928043	0.600563	1.07055	0.921032	0.154352	0.0598111	1.23823	0.115396	1.08155	0.282919	0.280282	0.279317	1.44672	0.740496	1.05472	0.101983	0.286583	1.21458	4.31257	0.102217	1.11348	1.37101	0.0731327	0.233147	0.258789	0.669196	0.252149	0.088042	5.40498	1.47659	0.22551	0.479658	0.881995	4.30034	0.150176	0.157128
NR2F1	6.68731	4.20218	3.60365	0.599116	0.983208	1.44523	2.30867	1.45465	1.23677	4.21407	0.846698	2.96956	1.29142	1.41442	5.55652	1.83089	0.923494	3.74198	3.66609	1.23826	0.647058	9.94628	2.11467	2.06947	3.76583	2.25138	0.737308	1.25545	7.54164	7.68351	1.62297	1.57335	0.846806	3.39122	0.739779	0.473436
ZNF566	0.7852	1.65315	1.41406	0.395132	0.534639	0.0839663	1.52876	0.57678	0.681514	3.46168	0.960894	1.55401	2.78966	1.00648	2.8584	0.480137	1.10441	1.18188	1.97887	1.39352	0.970207	0.858542	0.530726	2.02096	0.983056	0.613427	0.32721	0.913276	1.48015	0.915906	1.56168	1.68639	2.03844	1.66618	1.22598	0.543738
KRTAP1-5	0	0.0120567	0.106988	0.0466898	0	0	0.0111054	0	0.0197509	0.0214413	0.0193104	0.0498077	0.0559392	0.00931438	0.0154459	0.0319816	0.0255517	0.0412542	0.0118956	0	0	0.0336075	0.0503857	0.152441	0	0.00984769	0.0655178	0.0561881	0.0527183	0.0101271	0.01799	0	0.0129165	0.119843	0.117064	0
MORF4L2	45.5524	50.5091	55.7974	53.9536	36.3789	71.8432	71.8662	89.1605	88.3035	146.734	65.3568	69.5735	87.0049	59.9613	86.7251	62.6567	46.0656	55.9368	81.1621	51.794	62.7377	81.2083	87.8183	91.0295	98.9613	64.7908	60.7966	87.4807	45.7732	56.0647	55.8062	51.4906	55.5748	89.9348	67.8517	121.688
PTGS2	1.87209	0.201995	4.38948	0.792654	0.383248	7.97691	2.74619	16.266	8.1291	1.6093	0.468025	22.7329	2.58164	8.56193	0.358836	1.3931	2.4515	0.704981	5.15775	0.632072	12.2201	1.92437	1.53297	1.54475	0.405982	10.2929	20.2946	51.7056	13.7618	1.72834	1.32213	2.54695	1.1195	17.6359	1.65036	0.691612
ZZEF1	9.47594	12.2818	4.60513	3.76834	5.57994	5.62076	5.77899	5.49398	7.05764	5.0797	4.713	4.00892	4.91958	7.11927	3.1086	4.07053	5.28357	6.87915	10.1988	4.01363	2.77586	5.14691	5.72348	4.17692	2.67215	3.52657	3.87402	3.88916	13.4728	5.60099	7.01384	9.36248	0.864595	4.76263	3.258	4.55314
SPZ1	0	0.0145921	0.0719363	0.00565078	0	0.00548602	0.0134407	0	0.00597604	0.188138	0.0175283	0.00602814	0.0677023	0	0.00934698	0.0516091	0.0309248	0.137305	0	0	0.00767901	0	0.0060981	0.00838619	0	0	0.00660792	0.0510027	0.140369	0	0	0.0303416	0.0625304	0.0241739	0	0.0343145
CCDC90B	3.23	2.83556	2.49934	2.0102	3.42404	3.26891	2.56202	1.87108	3.69731	4.02528	5.3348	3.67414	3.55043	4.92592	27.7949	2.75964	1.90228	5.56535	3.43146	1.8461	5.25628	4.13989	6.35794	5.7677	4.57857	2.86898	3.75719	2.98614	2.76153	3.54992	3.7727	1.52551	3.78619	2.46044	4.23045	1.89819
SYNJ1	1.8961	3.89323	2.32847	1.67245	1.82979	1.95953	2.08943	2.62352	1.57715	1.7653	2.12919	3.25881	3.12804	2.55532	2.11986	2.46596	2.8975	2.39171	3.35541	1.97067	2.07471	1.75314	1.36245	1.72207	1.23572	0.991029	0.958755	1.00184	3.29239	1.41057	1.99673	1.86331	2.4848	0.565151	1.45316	2.24623
UBE2Z	29.0067	22.4196	21.4969	25.6362	10.1871	21.8061	15.8407	13.6169	44.9338	24.1573	20.3006	25.781	21.4768	25.52	8.97775	21.2279	26.0439	23.9447	22.558	24.5071	18.5443	21.9312	23.7381	17.071	19.8138	23.3124	16.8044	14.878	15.7793	18.1747	33.4857	20.7705	24.9511	23.6249	31.0366	22.7755
CDK5RAP2	5.84611	5.46514	4.81101	5.98605	3.5627	4.50841	4.60859	3.77616	9.88796	14.193	3.72604	9.04712	5.45797	8.38432	2.77928	2.85181	4.69614	6.41755	31.8595	10.5117	7.4782	16.1167	4.30895	4.1587	87.1757	6.78081	6.80872	5.42583	6.21725	40.3163	14.0405	6.35343	6.45511	10.1204	15.4932	4.04556
MMP8	0	0	0.126161	0.0767244	0	0.0869018	0.0304155	0.0724862	0.0202852	0.0440425	0.0132218	0.0784377	0.126395	0.0478317	0.0264396	0.850366	0.166205	0.141234	0	0.00837491	0.0347543	0.10355	0.0448489	0.128098	0.00895249	0	0.0261684	0.00480901	0.0144385	0.100544	0.212481	0.0514961	0.106127	0.0273521	0.106872	0.0621215
ZNF132	0.703114	0.971344	0.756304	0.745849	1.57407	0.366752	1.60508	0.41698	0.18439	0.474479	0.837956	4.24005	0.940026	1.27215	0.747703	0.305946	0.485926	1.0734	1.14757	0.459582	0.557235	0.35636	0.933812	1.34648	0.37976	0.415414	0.286952	0.864553	1.41088	0.819389	0.525623	2.337	0.808369	0.584735	0.598164	0.447037
NPPB	0	0	0.0201608	0	0	0	0	0	0	0	0	0	0.0189742	0	0.0261958	0.0542397	0	0.0174914	0.0201745	0	0	0	0	0.728596	0	0	0.0370387	0	0	0	0	0.0340141	0	0.0225832	0	0
FOCAD	4.508	6.15368	3.22047	1.92415	4.52377	5.22883	2.39384	1.71768	0.625412	2.16883	3.46269	2.53047	1.25304	2.11374	2.20637	1.98539	3.58999	6.39368	2.4721	4.1294	2.62967	0.924918	1.85783	4.20781	2.80921	2.78219	2.3077	2.90438	3.2286	6.04653	1.02538	2.38151	5.09433	6.13417	2.67716	3.0099
ICA1	0.370574	0.365577	2.30285	0.217973	1.60924	0.122171	0.649411	0.194948	0.247155	2.78369	5.06055	0.081505	0.802309	0.266735	4.70945	0.169318	0.750169	0.446744	0.844476	0.488615	5.76234	0.463684	0.092151	2.48119	0.3996	0.725162	0.157666	1.55835	1.0276	0.360685	0.350667	0.316128	0.198931	2.33281	1.25518	0.272917
SLC5A10	0.435849	0.153985	0.047716	0.069853	0.208092	0.0380432	0.0952317	0.194834	0.0630629	0.0528121	0.151499	0.165393	0.0612375	0.0441852	0.0338178	0.0836367	0.0839155	0.188173	0.0954968	0.0550478	0.027783	0.0572298	0.110316	0.0733256	0.0262413	0.0449184	0.1554	0.0538212	0.0173134	0.0351067	0.0328232	0.0878219	0.0777692	0.0413016	0.0118659	0.0724217
OSBPL5	6.01308	3.11718	3.09592	7.00136	1.56289	4.17036	3.13734	1.39902	3.02183	2.74639	2.50541	2.91155	3.68093	2.6064	1.71913	2.54949	1.86102	4.10542	2.181	4.34247	3.35682	4.12196	3.85722	3.2465	3.33717	2.73079	4.07469	2.32521	7.82391	4.27549	1.96683	2.35552	9.94915	2.61982	2.17768	6.11278
C11orf53	0.00964187	0.0706595	0.0812791	0.0364839	0.00952157	0.01771	0	0	0	0.219902	0.980807	0.00973007	0.0218558	0.0454897	0.015087	0.0208257	0.024958	0.0100739	0.639056	0.00796485	0.223105	0.0437687	0.019686	0.0270724	0.0766274	0.788747	1.05592	0.288133	0.0102987	0.0494591	0.0439299	0.00979494	0	0.117058	0.0508196	0
WIF1	0.0294386	0.0239709	0.425421	1.1325	0.0920593	0.0180242	0.0110397	0.00915128	6.94066	0.0532863	0.518298	0.0742698	0.0945345	0.0185186	0.391543	0	0.0254007	1.22006	0.0532137	0.0121592	0	0.105794	0.00500878	0.00688815	0.051991	1.11111	0.157399	0.537614	1.18963	0.151009	0.0268255	0.144546	0.00642006	0.145608	0.00646512	0.00563698
FGFR4	0.295935	0.28505	0.602662	1.03558	0.182949	0.430878	1.10166	1.17797	0.787088	0.744706	1.00957	0.91535	1.3389	0.649291	0.700239	1.4135	1.35456	0.625931	1.05248	1.12294	0.26599	0.958387	1.11018	7.49185	0.567261	1.41374	0.598839	7.6932	0.681014	0.518353	0.482329	4.7588	3.5134	2.81389	2.25092	1.72487
WDR36	9.7564	6.62088	7.56783	11.5033	3.9264	10.4362	7.88259	6.44502	15.841	7.18261	6.63206	9.05236	9.72128	7.08959	8.45117	10.33	12.1284	8.65239	5.58509	11.2587	3.41203	6.57028	7.40216	3.96913	4.93078	5.13075	2.8421	3.3991	4.87577	5.24521	5.53832	8.74272	8.89008	4.38288	7.50273	9.35222
TRIM25	10.6128	12.4664	11.7268	4.26045	15.9417	8.96715	16.8653	8.46198	11.5397	8.46702	9.8878	12.0484	5.60029	12.2688	7.40995	7.46899	10.0699	14.4062	17.3491	5.33875	9.10121	6.34542	10.3306	4.69319	6.88665	9.44855	5.77838	7.56973	3.85365	12.3202	11.4829	23.1614	26.6013	13.7472	13.8189	15.7293
OR1J2	0	0	0.0148531	0	0	0	0	0	0	0	0	0.0124466	0.0838732	0	0.0192992	0.01332	0.0159631	0.0515458	0	0.0203772	0	0.0139972	0.0125911	0	0.0326738	0	0	0	0	0	0	0	0	0	0.016252	0.0141702
MBOAT1	0.997347	5.55292	5.08503	2.69562	4.68789	2.21257	3.09655	2.76011	7.88499	1.96939	2.97723	3.13052	3.41314	4.7482	4.21562	3.42013	3.50365	2.96371	7.21128	3.17782	2.85559	4.74055	7.52374	2.49122	2.65925	4.62596	1.46864	1.52063	3.20277	2.91015	13.2959	1.35529	2.54226	5.29414	5.55542	3.86909
CRB3	9.16631	8.35224	14.4838	9.03011	10.8609	13.2507	8.67025	8.49386	8.59343	8.55215	13.0274	1.84119	3.27548	2.09344	15.816	5.24912	5.25168	6.51177	5.91882	4.77471	12.6653	4.72916	6.95854	9.18014	7.20167	10.0472	12.1581	12.587	1.62919	7.51717	1.8022	4.35195	5.03255	2.84512	15.6364	5.38294
XPO4	4.63631	2.26242	4.28144	3.90958	2.17996	4.14414	3.59392	2.7418	5.08219	4.84538	3.36487	4.62066	5.25094	5.99103	4.97955	5.15402	5.07828	4.35965	7.97931	4.13979	1.65288	6.34277	2.89968	2.27735	3.13063	3.8702	2.30854	2.13359	3.82815	8.74222	4.95074	7.37625	4.41602	4.53316	6.38329	3.63457
SEC14L3	0.019031	0.0154964	0.0572957	0.0570092	0.0877035	0	0.00713681	0.0177479	0	0.00344477	0.0124097	0.00960256	0.0215694	0.00299291	0.0198524	0.0719346	0.00410516	0.0165698	0.0535124	0.0131008	0.00815488	0	0.012952	0.0089059	0.0168052	0.00316427	0.0140348	0.0180544	0	0.0130163	0.00578057	0.0289998	0.00830068	0.0470653	0	0
TMEM30A	31.2902	21.4953	58.0066	42.4184	28.1249	25.55	46.046	42.5452	32.0046	24.9901	28.498	42.2118	47.9377	33.2785	37.1476	30.978	37.0867	36.6138	54.8211	43.67	38.6205	37.7183	35.1541	38.0381	21.4063	25.6589	23.028	29.2876	35.9458	30.9613	33.5055	18.5003	29.9306	34.4017	24.1908	21.8243
ECHDC3	9.5819	21.8025	14.4847	5.63874	10.145	4.52694	4.00806	5.84154	2.30872	7.83656	0.702133	4.97966	14.8917	6.11621	0.299531	0.264157	0.330337	12.4835	4.87637	14.6754	5.7692	3.79569	8.48441	13.3326	0.408504	0.366023	9.15845	4.43412	5.87269	0.25094	0.101753	16.6807	9.33731	0.301261	7.77031	13.104
WAS	4.00131	4.71437	9.4727	1.51406	1.46491	0.963509	1.47674	0.814567	3.43674	9.33248	2.66325	1.00455	12.4934	3.34738	1.54998	1.86552	1.89465	1.31536	0.676241	2.1888	1.86304	1.29583	2.10217	3.61709	7.67851	0.968734	1.25771	4.6524	3.18456	1.72212	2.38777	1.05587	4.56528	2.25777	2.70053	2.70779
FBXO6	8.93036	12.0124	13.5667	7.83495	6.988	8.42547	5.40598	15.7292	21.6936	19.5787	17.269	5.10165	12.6809	6.63472	9.30577	7.55203	6.36029	4.79931	3.12339	5.65472	18.6057	4.24464	20.7089	7.96193	10.3757	7.50102	11.9014	6.78315	4.0978	5.75908	4.63588	5.23994	7.33692	3.29725	5.60471	10.0979
ZGRF1	0.938104	0.618889	1.88133	1.211	0.427278	0.523962	1.33396	0.843908	1.30624	1.47903	1.0112	1.65123	1.59122	2.21476	1.7375	0.857357	1.32647	1.01081	1.43195	1.31582	0.467611	0.776375	0.973308	2.04091	1.27808	1.02245	0.88243	1.04616	0.727988	0.712325	0.768766	1.85024	1.44462	4.41103	1.89707	1.66286
C8orf76	2.18523	2.08806	2.69964	3.573	1.54406	2.35292	3.04656	3.66734	3.99539	3.95373	3.69899	3.24604	2.65817	2.71965	3.88358	4.62328	3.68158	3.6117	2.69012	2.90614	3.78386	2.80596	4.99529	3.10751	4.53508	3.23714	3.70933	4.42319	1.20225	3.47395	2.80664	1.42573	3.31538	2.84613	4.1578	3.38714
DDR1	52.5085	71.4829	63.585	85.7707	34.7198	25.3598	45.0036	47.7127	30.6971	66.942	67.7103	36.7783	23.1301	51.2974	57.4334	54.1898	67.3393	61.7039	93.6796	47.2013	90.5391	80.4505	67.8843	41.7953	46.3806	60.4886	39.0278	74.5198	23.2593	69.4194	95.0983	67.2217	64.224	65.5637	65.4199	46.2993
SPDYE8	0	0	0	0	0	0.00935581	0	0	0	0	0	0	0	0	0	0	0	0	0	0	0	0	0	0	0	0	0	0	0	0	0	0	0	0	0	0
CDH6	0.3651	0.209784	0.779887	0.190001	0.13254	0.434432	0.914415	0.605695	0.457274	0.355743	0.234095	0.340026	0.837167	0.406497	0.982497	0.164205	0.737344	2.43193	0.511229	0.300048	0.0953161	1.22704	2.60422	0.575812	0.364252	0.329585	0.223222	0.4127	0.919288	0.775129	0.626897	0.725584	0.267727	0.345639	2.70224	0.505726
SPI1	5.56495	12.7436	16.2571	5.65741	2.83371	3.27484	3.88531	3.91195	8.74704	23.7422	5.87706	3.16211	35.3547	11.3445	5.91351	11.7287	5.39275	4.39446	1.5835	8.04366	5.7245	4.30802	8.51868	12.4324	24.3373	2.52654	4.78937	14.8872	8.01934	7.77745	11.9534	2.89796	14.7251	10.2793	9.17528	10.5613
PGBD4	0.604469	0.95292	0.774491	0.573475	0.395638	0.325983	0.703766	0.617791	0.483429	0.759534	0.864514	0.875986	1.27658	0.644981	2.0539	0.724913	0.811899	1.06299	0.880894	0.240957	0.939691	0.307099	0.715738	0.478579	0.688936	0.699441	0.507332	0.305062	0.281531	0.776977	0.344257	0.819348	1.12204	0.450366	1.03267	0.541041
ZNF780A	0.948772	1.47747	1.52342	0.807902	2.25239	0.954331	1.84621	1.45972	1.23932	1.42295	1.38702	1.89284	1.70961	1.08228	1.69211	0.799562	1.68065	1.28212	2.61687	1.17141	0.631375	1.56133	0.819782	1.20513	0.928534	0.692071	0.328888	0.711358	0.845279	1.05859	0.820727	1.88177	1.05076	0.782458	1.25786	1.05655
ATOH7	0.0392515	0.0191767	0.132353	0.0519834	0.0310094	0.0144193	0.0088318	0.0366051	0.0314146	0.0341032	0.414638	0.126754	0.195742	0.0814819	0.0982696	0.00847801	0.0609616	0.246062	0.00946022	0.0324245	0.171558	0.0979991	0.0320562	0.275526	0	0.219284	0.138945	0.18991	0.0754655	0.362422	0.0429207	0.0877242	0.0205442	0.296511	0.0310326	0.00901916
PPARA	2.78003	5.83992	5.82993	5.62468	3.64367	2.48212	4.70871	2.14751	2.96234	6.76107	4.59157	4.27781	3.3112	1.97051	2.14819	4.20305	3.48885	3.63831	7.41205	6.59035	4.92959	3.95889	2.67023	1.71268	1.57281	3.64583	2.09524	2.98298	4.44518	4.59059	3.71858	8.52605	2.07702	2.39851	4.53526	2.73955
BPI	0.0247816	0.0100894	0.0447652	0.0312571	0.00407874	0.0132762	0.183543	0.0096295	0	0.0426139	0.109076	0.00208403	0.0257464	0.0409213	0.016157	0.00669079	0.0374193	0.0107883	0.0124432	0.0136476	0.00265476	0.0187491	0	0.00579849	0.013677	0.010301	0.00228447	0.0705298	0.0308813	0.0190681	0.114791	0.0104896	0.00270222	0.0195004	0.0190483	0.00474524
ZNF425	0.387597	1.84361	0.660304	0.849572	1.82978	0.451469	1.12737	1.36945	0.167084	1.08488	0.822953	1.01761	0.560725	0.252741	0.197232	1.51781	0.485334	0.767127	0.501261	3.57146	0.340276	0.894042	0.308825	0.579539	0.550961	0.635023	0.400875	0.538108	0.555365	1.34488	0.528351	1.05	0.408209	0.267801	0.485815	0.452548
ZNF778	1.67067	1.20722	1.52291	0.6776	0.996412	0.723154	1.15718	1.14666	0.230962	0.715251	1.09075	0.672926	0.564197	0.737157	1.16114	1.85435	0.967087	1.41064	1.66553	0.507425	0.527313	0.506453	0.570261	1.10834	0.428657	0.61177	0.696605	0.982645	1.19112	1.106	0.684645	3.94931	1.27038	1.11223	1.04027	0.989908
PRB2	0.00647989	0.0316582	0.0468208	0.0122596	0.00639905	0.00595109	0.00729005	0.018129	0.0324133	0.00703747	0.0253523	0.00653917	0.00734417	0	0	0.0209941	0.00838661	0.0203107	0.0156175	0.00535285	0.00832999	0.0220614	0.0198452	0	0	0.0517155	0.15053	0.00922106	0.0276852	0.0997182	0.0236188	0.00658277	0.0339157	0	0.0683074	0.0148894
SCPEP1	11.7511	70.0553	54.169	37.1769	13.7456	6.09811	21.7862	16.4116	8.7907	38.8632	38.375	34.38	29.9862	16.5797	31.915	22.024	26.7844	36.1525	41.5891	36.8786	34.5501	35.1449	8.50235	14.4188	21.748	22.4836	34.2042	77.5691	25.654	32.1456	58.0299	20.9285	145.986	44.6793	37.1471	27.833
SGCB	5.94867	12.5251	7.63207	12.4454	2.466	3.24503	7.71714	2.78215	6.21996	9.42821	2.78536	10.9424	8.80676	13.7177	4.07956	3.89051	4.54659	8.45268	4.94248	5.89682	7.78194	10.0465	6.23992	14.2242	7.97765	3.79551	4.19451	4.20525	29.2743	9.6255	10.0066	6.98141	4.94481	14.7029	6.1123	6.07599
GC	0	0	0.0998982	0	0	0	0.0164692	0	0	0	0	0	0.0718964	0	0.0763539	0	0	0	0.00588036	0.00403093	0	0	0	0.00685055	0	0	0.00539791	0.00694387	0.0677566	0	0	0	0.00638501	0.0789891	0	0
PLIN1	0.0367188	0.156969	0.0736983	0.0636811	0.123891	0.0421529	0.144584	0.0599256	0.030612	0.106342	0.104753	0.0370547	0.104041	0.0173237	0.0813953	0.0627868	0.0435631	0.118289	0.0921855	0.0631923	0.161275	0.0381982	0.00937119	0.0515496	0.0526893	0.0671573	0.0507733	0.0391889	0.0751718	0.0722023	0.0167297	0.105688	0.0520503	0.037149	0.0282238	0.014062
HTR1F	0.0407016	0.00903872	0.0311915	0.00350025	0.0109619	0.0271855	0.0249766	0.0931681	0.051824	0.0241112	0.0217149	0.014936	0.0587113	0.0279313	0.0289488	0.035964	0.0383113	0.00386594	0.0356717	0.0305658	0.0142697	0.0167966	0.011332	0.0207785	0.0392085	0.011074	0.032745	0.0105308	0.0355697	0.0227764	0.0404603	0.0413477	0.0435746	0.0249566	0.0292536	0
PAGE2B	0.0458321	0.111959	0.0275969	0.0867122	0	0	0.103125	0.21371	0.0229258	0.0995518	0.044829	0.0462514	0.0519452	0	0.502008	0.148491	0.0593183	0	0.0276156	0.0378606	0.0883767	0.0780197	0	0	0	0.0228614	0.0760498	0.0652204	0.122385	0	0.0208819	0	0	0	0	0
FBXO28	10.0383	11.6715	14.7	8.47402	10.7256	10.2113	12.3833	11.1632	9.14063	9.07115	12.3043	18.0216	11.7694	8.11525	8.0131	9.19261	14.9078	12.6251	16.9825	11.1602	7.35416	15.0244	12.0237	7.13545	8.59094	12.143	6.74518	8.0752	9.60924	14.8937	11.2142	10.2816	6.32859	7.6367	8.62231	5.76647
PDIA3	74.4293	72.7278	87.8766	153.005	48.7461	97.067	114.729	119.984	114.586	124.506	101.187	87.9714	118.671	78.7709	144.427	77.7646	113.034	81.1025	77.5874	98.3148	189.084	129.232	191.924	167.097	112.694	127.463	87.5813	175.8	56.5879	73.9187	66.5814	81.9383	130.431	119.723	114.181	176.283
RPF2	8.56424	6.22339	6.98867	7.80171	3.86155	10.1915	8.20857	9.72176	11.8338	10.453	6.43254	11.1029	6.00992	6.14119	15.6165	7.09913	9.42796	6.02928	4.36955	4.22375	10.1069	6.18588	8.89711	7.64819	10.2059	6.90065	10.3848	13.9956	4.97408	5.92944	6.40841	5.56139	8.47351	10.3499	10.8165	6.34064
APPL1	8.0931	9.35022	8.04324	7.76371	10.2092	7.12466	14.675	4.94536	6.39592	7.92831	10.1377	7.57031	11.7339	5.87199	7.81685	3.46826	7.52394	7.64105	14.3077	10.4233	5.719	7.0923	6.44898	6.31063	7.28001	7.42117	3.25468	3.7096	11.8664	9.1893	6.56031	9.15635	5.15979	8.20741	7.63402	7.31095
UPF2	13.3103	11.4252	9.23456	12.2023	6.38172	7.57725	10.0921	10.659	8.42529	11.5991	12.5417	11.6552	11.429	10.2966	11.3032	10.8585	13.5095	17.1315	13.0363	14.4647	5.94544	8.99264	12.8489	8.85983	8.49202	6.79234	5.29895	4.46227	12.2565	6.79537	5.74171	9.92635	11.7354	10.6573	8.76934	9.13773
NRK	0.00606834	0.226804	0.040924	0.0574051	0.00838968	0.00668775	0.0136541	0.112052	0.0813504	0.49297	0.00593552	0.291495	0.689148	0.348141	0.049376	0.112721	0.0549777	0.640365	3.00411	0.305785	0.042125	0.924199	0.0718611	0.3084	0.382603	0.12471	0.194673	0.0241792	2.25952	0.382256	0.370488	0.0542492	0.0412901	0.054027	0.132736	0.0125494
SLPI	312.08	43.9295	326.338	275.728	1161.44	1500.34	657.479	784.073	68.0437	57.7134	589.964	23.8429	142.043	63.5708	61.6469	196.17	235.726	1.77197	68.4082	113.352	134.697	110.106	491.626	77.0401	23.2131	251.496	453.414	338.878	48.8483	172.895	9.92986	100.741	140.038	3.20818	917.203	1281.73
ITGB3BP	1.8793	2.83608	2.51947	2.20862	1.27366	1.80216	2.0113	2.37384	4.17326	2.25828	2.68751	2.68687	2.43872	2.91196	4.19612	2.15139	2.8014	1.98129	3.48041	1.63858	4.33651	1.50476	1.76424	2.59054	3.25321	1.58606	1.92586	2.31388	1.09573	1.14196	1.48363	1.49401	3.08565	6.39657	1.34613	2.4721
TOR4A	30.0265	2.51794	3.66319	0.834642	11.7197	27.2545	4.50933	12.3684	3.27854	2.28454	1.22463	4.66389	3.79361	3.41471	0.753842	2.4623	6.63043	2.95574	1.9206	1.14765	15.0833	1.80551	8.02634	3.20089	2.57478	1.44465	35.874	1.08415	1.68138	3.27302	2.91988	1.10119	2.33465	1.54536	2.89727	10.893
MED1	6.84109	7.4671	7.39666	6.17463	3.77858	5.65395	5.97738	5.08792	13.2995	8.28876	8.10529	9.37978	9.27336	13.4473	5.60773	4.16308	9.85316	11.6969	9.44551	6.67646	4.92897	5.35868	8.15693	4.13231	5.01781	7.29441	3.67512	3.91568	6.6993	9.48531	7.96272	14.1297	7.78179	8.93111	17.7301	8.36048
CRH	0	0.00919688	0	0	0	0	0.0084712	0	0	0	0	0	0.00853409	0.007105	0	0.00813186	0	0	0	0	0	0.00854526	0.00768685	0	0	0	0	0	0	0	0	0	0	0.0101573	0	0
KLHL10	0.0196092	0.0838274	0.0236145	0.0741993	0	0.00450224	0.0275761	0.0228589	0.0245219	0.0692137	0.043155	0.0296829	0.138904	0.037006	0.046025	0.00529429	0.00634481	0.0256098	0.0590765	0.0364468	0.0441138	0.00556343	0.0250228	0.0275294	0.00649339	0.0146718	0.0216918	0.0348805	0.136142	0.0201176	0.00893427	0.159364	0.0641464	0.0595168	0.019379	0.0225289
CLEC5A	0.188529	0.494908	0.620118	0.718699	0.316778	0.744259	0.237425	0.8476	2.06344	1.36297	0.79816	0.709901	4.26074	0.639886	0.418282	2.55264	0.495292	1.3024	0.339092	0.65317	0.564292	0.504549	1.15764	1.0271	0.685793	0.247029	0.678573	0.65669	0.0991829	0.444569	1.73332	0.260127	1.11931	1.3475	0.693354	2.1175
RBM12	15.7461	8.72367	9.93944	11.3811	6.97106	11.4934	12.9677	8.18858	9.55782	10.3627	9.62952	10.5719	12.1209	13.8469	9.45885	9.62496	12.3021	8.28469	10.9928	10.5485	9.98831	10.2421	13.3615	8.93681	11.0058	13.0884	7.50395	10.8816	12.6969	11.9997	10.257	17.5987	11.6686	15.5091	12.7007	9.7872
PDCD4	35.4584	7.49331	24.503	9.01355	54.4228	15.8025	20.2721	4.20346	5.75929	21.8258	34.6798	9.12812	17.1153	8.37838	11.8667	10.4944	17.7291	25.5969	35.6572	8.52327	10.5933	11.66	10.6061	7.02739	23.9487	19.4827	7.69392	4.84329	9.69974	12.5593	6.10267	15.263	13.1431	6.82128	14.5081	12.544
ERO1B	0.730352	2.06469	7.94711	1.56015	0.470839	0.624972	3.95472	0.776102	1.41796	3.81535	3.03341	1.52874	5.36451	1.31286	1.33272	1.40664	1.33514	1.8409	5.40614	1.52531	1.75796	2.10532	2.02216	3.71496	1.95488	2.63337	1.15794	2.15572	2.99078	1.71869	1.70626	1.60058	0.723128	3.54033	3.28691	0.74448
RBM43	3.92372	2.84598	1.85981	2.38596	1.3378	0.764588	1.39107	2.44634	1.39471	3.31438	2.72479	1.68774	4.28794	1.69663	1.20634	1.86203	2.40684	1.89407	1.15464	1.52195	0.699763	1.29701	0.764402	1.82234	1.40289	0.87723	0.798337	0.932346	2.23625	2.06705	1.85392	1.42375	4.04159	1.74105	0.915254	1.42058
OR5A2	0	0	0.0135315	0	0	0	0	0	0	0	0.0109905	0	0	0	0	0	0	0	0	0.00928206	0.0144446	0	0	0	0	0	0	0.0159897	0	0.0115277	0	0	0	0	0	0
TTLL1	1.28208	4.90065	3.12791	2.51361	1.25297	1.28117	1.3228	1.04696	0.365516	2.62608	2.18966	1.95077	2.07798	0.933957	2.4219	1.85809	0.576039	4.71958	2.6097	3.14983	2.66434	4.36496	0.766307	2.07969	2.89485	2.46527	2.53521	2.09857	2.56854	7.6602	1.64648	1.86255	1.87752	2.09687	1.67187	0.808991
QRFP	0.22424	0.231092	0.253166	0.384478	0.318324	0.122277	0.228625	0.215657	0.168252	0.502292	0.349561	0.410153	0.357397	0.171917	0.416668	0.401095	0.380918	1.52287	0.388451	1.47612	0.639585	0.190861	0.0715368	0.944433	0.222765	0.118843	0.186042	0.199437	0.351788	0.115027	0.542765	0.825776	0.238402	0.23632	0.600188	0.209323
WDR90	3.54598	4.64898	3.37371	3.38154	1.37238	1.49814	3.21379	2.10654	5.37474	1.89261	4.04445	6.22744	5.38399	4.74676	5.71249	5.42325	6.19389	2.64123	5.25408	2.54291	4.66048	2.70115	3.24162	6.08223	5.85829	4.1691	4.41794	8.08932	2.53994	6.3966	2.27642	5.11601	9.47318	8.58624	3.47783	3.08809
MAPK4	0.0596131	0.425668	0.115968	0.25449	0.0588694	0.106689	0.457427	0.0171058	0.0305839	0.185928	0.0702691	0.00771262	0.133396	0.175962	0.00717532	0.0148569	0.569756	0.233167	0.112363	0.260113	0.117898	0.0589793	0.0124834	0.182403	0.0263204	0.184512	0.0236724	0.0500286	1.79593	0.141135	0.0264643	0.105591	0.0340016	2.7135	0.0201413	0.00351226
NYAP2	0.00481294	0.0146963	0.153595	0.0182117	0.389737	0.0154706	0.500859	0.127921	0.00722249	0.0130677	1.17925	0.0218564	0.0872782	0.015895	0.0715447	0.00779668	0.227364	0.0176001	0.0956995	0.00397583	0.027842	0.00819304	0.00491334	0.0371629	0.00637504	0.0600183	0.0159723	0.109583	0	0.00246886	0.0131571	0.00488935	0.00629772	0.0162311	0.00317096	0.0442365
PRKAG3	0.0139394	0.131948	0.058753	0.00988972	0.00344136	0.00320045	0.0548875	0.0129995	0.00348632	0.0189235	0.0306771	0.00703343	0.0315971	0.0295942	0.0327172	0.0338714	0.0947154	0.0254869	0.0461945	0.00575744	0.0044798	0.0553673	0.00711506	0	0.00923175	0.0208592	0.0308396	0.247951	0.0297778	0.0321766	0.0349305	0.0177008	0.0364792	0.155129	0.0045919	0
SDAD1	9.8845	15.5485	8.54086	8.72399	4.27914	9.40796	9.53278	6.02744	8.29719	9.75551	9.82767	7.43249	9.83741	19.9445	9.6081	6.49477	9.74338	9.41984	5.3943	8.8526	4.74467	7.48214	10.6853	7.37296	5.68228	6.83956	5.07691	4.96806	8.87639	12.9747	8.3126	13.0708	6.40595	16.0499	12.7922	9.86119
MSANTD4	2.20307	3.64429	2.50506	1.23579	0.83607	1.28545	1.59516	1.25012	2.66849	3.65322	1.94782	2.7285	2.46853	2.1518	4.64379	1.19699	1.78797	2.29465	2.53693	1.13743	1.83148	3.22595	2.4256	3.0194	3.17735	2.32496	1.50553	1.47359	3.90893	3.47199	2.2937	2.2681	2.64446	1.63021	2.30916	1.28123
HAUS5	3.90105	3.24361	3.7798	3.95235	2.11157	2.25601	3.63414	4.20594	4.34474	4.8061	4.05975	6.2632	12.5116	4.97278	8.13527	1.81969	3.0667	2.74593	5.90117	2.69302	3.47861	4.60902	2.68767	8.47215	6.59543	6.1528	3.1175	6.64918	2.31814	3.59351	6.93221	4.01182	7.55791	6.22895	4.30473	3.65074
SBNO2	22.141	14.4564	26.9485	44.469	11.6189	32.1784	33.2892	21.3252	37.1471	16.4135	20.6428	16.329	26.203	24.1564	9.53168	37.47	32.7455	17.2083	14.2124	19.2851	18.3619	29.0193	22.0676	24.7104	14.3372	18.775	22.4772	22.225	22.37	23.994	24.0679	12.9572	35.2007	15.1808	17.3634	20.0225
FCGRT	8.86766	5.38658	8.56329	6.36585	4.0582	2.92008	7.64906	8.0413	5.72396	15.1521	8.45299	11.0926	16.3962	8.51979	7.81129	7.91695	2.86474	5.03539	4.59323	6.50193	8.97285	7.83284	4.03318	23.3391	16.0236	7.26331	9.87415	6.5967	17.6706	7.80647	7.76845	11.1863	9.97483	16.1948	13.3357	7.18758
MED28	3.07759	5.40134	4.15086	2.3829	2.32458	2.773	6.51768	1.84795	3.39536	3.72732	3.73252	2.40644	6.18956	2.93991	2.9003	2.71241	4.1023	5.08354	5.43752	1.7811	2.89683	2.0843	1.77988	6.00788	3.89148	3.19795	2.15923	2.93421	4.65003	3.97032	2.45831	3.55205	5.72143	10.9704	2.70584	1.50111
KDM4E	0.00496727	0	0.0418732	0	0.0098106	0	0.0111766	0.00926474	0.00496939	0.0107894	0.0291513	0.00501271	0	0.00937411	0	0	0	0.0674679	0	0	0.0702404	0.00563717	0	0.0348678	0	0	0.0109897	0	0.00530564	0.0203842	0	0	0	0	0	0
ZFHX2	0.113569	1.48381	0.71008	0.221378	0.293408	0.0400347	0.269733	0.0716778	0.0803355	0.219273	0.219922	0.369292	0.821706	0.163449	0.127446	0.117694	0.0668122	0.510588	0.425785	0.162993	0.110602	0.121074	0.0445014	0.594275	0.229442	0.140764	0.123093	0.719906	0.558739	0.994481	0.167253	0.770312	0.136596	0.0572563	0.157206	0.0289953
CBY3	0.162806	0.867717	0.356474	0.0840059	0.0730796	0.0407782	0.0333021	0.0552108	0.0592275	0.144667	0.0144766	0.0448079	0.520014	0.0418969	0.208432	0.191808	0.114934	0.216492	0.231866	0.0855841	0.133184	0.117576	0	0.270121	0.215647	0.0590611	0.06549	0.189554	0.0948526	0.470712	0.0269735	0.511208	0.213031	0.0199653	0.0195024	0.0340086
ZNF622	12.3023	10.0313	9.57755	9.05008	7.05697	15.3115	8.3781	12.4358	11.5413	13.4351	10.9294	12.7323	10.3392	13.4925	11.5778	13.7143	9.00108	8.68095	11.2981	16.4216	14.083	19.293	15.1908	16.916	11.739	16.8847	13.4878	14.8401	6.66876	12.8317	14.812	8.32247	7.78478	8.53284	10.3354	12.6098
MYSM1	7.04282	6.93027	4.84494	5.92946	3.73164	2.84008	4.5057	6.75346	5.37475	6.17921	5.93255	4.94412	5.92402	6.79148	6.64914	4.80953	5.81266	4.07985	11.4493	2.56102	2.24754	2.60668	3.48472	3.75021	2.00588	2.51189	2.6789	3.31481	4.2042	2.98591	3.71698	4.60073	5.15374	3.635	2.38257	4.10397
ANXA3	3.33835	5.89736	7.9995	18.7463	8.73222	29.3012	10.0757	14.5004	20.3131	3.85959	4.39659	5.12199	6.73956	3.68287	1.0788	3.60528	8.58556	1.73686	1.48402	0.738137	0.848385	1.41556	23.5179	23.5736	0.42356	1.09957	4.47062	6.85475	8.80053	4.99774	2.08725	2.33616	10.4724	1.76215	3.24238	3.4107
AL365273.2	0.0472295	0.0576861	0.0284382	0	0	0.0216876	0	0.0440452	0	0.0256467	0	0	0.0535289	0	0	0	0	0	0	0	0	0	0	0	0	0	0	0.0336044	0.15134	0	0.0215185	0	0	0	0.0311167	0.0271308
HS3ST3A1	0.159157	0.35639	1.05949	0.861529	2.71557	2.43614	0.716223	5.27737	0.252106	4.79184	3.97399	2.77057	5.18607	1.56436	4.83551	4.3114	1.69369	4.05558	2.31221	2.49802	2.00052	12.0665	2.78918	1.73787	5.55726	2.21406	6.26482	11.1292	1.59137	9.12117	2.17543	0.471577	0.306599	0.763361	0.76314	2.04187
CEACAM19	11.8351	1.631	2.90965	8.43478	3.36729	12.5734	2.7559	22.524	2.74779	2.4373	2.79572	9.11748	1.22494	3.79481	1.33126	7.87622	13.2367	7.54286	2.37075	8.41155	5.04075	3.62894	18.8455	2.05339	1.41086	2.66433	10.0117	2.22754	1.16633	2.55438	2.22405	5.27648	7.15283	0.237968	3.60741	12.3606
VSTM2A	0	0	0.0257932	0.00184193	0.00192282	0	0	0.00544752	0.00194795	0.00422932	0	0.00392986	0.0132409	0.00918638	0.0426543	0.00210281	0.0100802	0.00406872	0.00703928	0.00160845	0	0.00220971	0.00198773	0.00546712	0.00257907	0.00194247	0	0.0083124	0.0187178	0	0	0.00197803	0.00254779	0.00262657	0.00513136	0
SZRD1	14.6974	26.8091	25.6754	23.255	17.2066	25.2315	27.8328	39.3506	43.6385	27.0333	31.2891	26.7468	23.2987	33.7182	20.6079	25.9592	20.4762	32.2668	20.5018	21.3223	36.3528	19.2239	36.6293	19.1494	20.8682	21.2379	25.4584	21.6532	18.7495	21.032	24.1962	23.0215	18.2035	43.5119	20.0793	23.6401
PHACTR3	0.699585	0.0139696	0.114779	0.0991784	0.0282366	0.010504	0.197299	0.0124439	0.00190704	0.0393348	0.0205095	0.0403969	0.04537	0.0125908	0.0268448	0.0144105	0.0740141	0.0258913	0.101075	0.00787338	0.0122524	0.0389395	0.00583797	0.179302	0.0151495	0.370827	0.0253042	0.0705279	0.109948	0.0840927	0.0191072	0.125872	0.0124714	2.51998	0.00502359	0.273756
GPSM2	6.48992	5.2635	4.60398	4.64112	7.68394	9.8034	6.92529	12.597	13.5092	4.6771	9.9624	10.2061	8.19775	7.79283	8.08992	7.06462	7.32086	2.63195	10.5384	10.0598	6.50796	2.78229	6.83032	3.20221	3.09535	3.0111	1.44092	1.45757	5.75675	3.43211	4.68766	2.80536	15.672	5.64482	2.54621	22.967
RBM46	0	0	0.552438	0.070961	0.00284914	0.0291466	0.0129834	0.00807185	0.210705	0.0219338	0.00564398	0.273684	0.111178	0.0326686	0.036116	0	0.589987	0.00602882	0.00695363	0.285999	0.00370888	0.00327423	0.0706877	0.036454	0.00764308	0.0259043	0.331922	0.0533732	0.03698	0.0295993	0.0762419	0.0146547	0.00377519	0.408651	0	0.0397766
SLC20A1	49.5862	4.59031	7.19275	10.6577	2.29593	16.7583	10.7695	10.6059	19.5682	11.0118	4.66629	21.5805	11.4515	26.9328	3.75202	15.6365	15.5117	5.80941	10.4287	7.72355	10.3722	11.1521	8.41974	7.96693	6.9648	7.92044	9.66293	23.4052	9.47263	14.8242	14.9362	7.15327	11.5908	11.7384	7.62039	8.59254
NPIPB3	1.10101	2.72564	1.27547	0.899393	0.306479	0.343838	0.748185	0.383605	0.0689962	0.484183	1.22387	0.984311	1.6331	0.873881	1.13311	0.944318	1.61306	0.270214	0.881564	0.390661	0.981568	0.251575	0.417404	0.871403	1.37352	0.395613	0.904601	1.43357	0.531439	0.260277	0.668849	1.21107	2.57837	0.269131	1.00288	1.31022
ADGRA3	6.87938	4.87856	1.79093	2.28252	0.838495	3.43065	9.5341	1.7629	1.85723	2.21125	1.89935	3.49714	3.9547	2.82313	2.83213	3.7561	7.19184	4.12202	5.49298	1.93302	2.43976	4.55999	3.04021	8.07093	1.31766	3.37196	1.65761	4.71514	4.34681	5.06424	5.66554	5.22773	8.52501	26.1489	2.7921	1.49935
POLG	12.3992	10.6557	7.41258	12.4075	8.58478	13.58	13.5995	9.17526	8.70518	12.2446	9.02886	10.729	13.1844	13.5191	8.40013	9.59969	10.0248	11.8183	10.831	13.1219	18.4895	14.0667	26.3482	10.4605	7.62645	15.2529	8.78476	10.2864	8.91135	16.4022	10.7805	17.4783	13.3913	10.0539	16.6503	10.8751
IGF1R	12.2609	11.6297	5.58981	20.8222	5.20634	9.46102	19.1126	11.6677	18.9998	13.7138	4.3971	13.9379	14.831	23.7455	4.5554	9.3746	11.4808	9.34443	9.55381	29.5198	19.9032	15.928	18.5502	13.5304	4.00768	16.4925	8.04501	3.55781	6.38913	16.2238	18.9892	20.1695	10.2477	14.3095	14.6476	17.9539
F2RL2	0.474361	3.96465	2.65633	3.59308	0.244259	0.529003	2.34052	6.09534	1.82368	5.07451	0.80202	3.91508	4.99996	2.65683	0.450653	2.38581	0.758657	3.74544	2.29065	1.19236	0.392012	22.7792	1.0619	2.32609	19.617	6.95647	2.49252	3.87659	6.06561	31.386	10.3864	1.62122	0.478825	0.201108	1.35726	2.08264
SLA	1.46809	2.15733	4.3512	0.686474	0.347044	0.663663	0.777041	0.366041	1.66505	4.77994	0.855622	0.257923	3.66576	1.1599	0.411826	0.584902	0.539504	0.332206	0.368499	0.607001	0.582798	0.410909	0.678692	0.858594	2.11183	0.355144	0.270949	1.431	1.89146	1.57014	1.1728	0.364735	1.81947	0.976853	1.08852	1.7531
RPL38	214.306	121.532	168.714	89.3384	66.279	155.841	82.3931	71.2587	119.77	92.0149	113.615	62.24	73.8982	72.1687	354.315	74.0362	76.5055	64.5249	54.604	93.2143	109.141	46.0195	56.9436	131.929	171.574	149.823	309.089	203.737	69.9899	90.3764	98.6766	80.9372	145.408	132.525	166.6	98.8281
PRDM9	0	0	0.0796624	0.00568881	0	0	0	0	0	0.00326558	0.0117641	0.0060687	0.0443026	0.00567444	0.0988037	0	0.050591	0.00314157	0	0	0.00773068	0	0	0.0802049	0.00398275	0.00599934	0.0232834	0.00427882	0.00321167	0	0	0.0213821	0	0.0202805	0.00396206	0
PTPN12	16.5239	5.88916	23.2916	24.1314	12.5573	30.0084	25.1996	42.7955	64.9481	18.0413	13.3903	51.5744	31.1576	18.7124	13.739	33.5458	59.5172	15.4348	30.3396	23.2804	21.3655	25.0704	49.466	25.8297	11.0225	29.097	26.9769	75.6982	20.276	23.792	26.505	12.0476	15.5727	12.2681	14.8816	47.7841
RNASE8	0	0	0.0882752	0.086678	0	0.0168301	0	0.0341802	0	0	0.0537736	0.0184933	0.0415397	0.0172918	0.0286749	0.316655	0.047436	0	0	0.0151383	0	0	0	0	0	0	0	0	0	0	0	0	0	0	0	0.0210542
TBC1D3B	0.0346934	0.0988741	0.0185688	0.0145863	0.00380673	0.0212415	0.0346943	0.00718985	0.0462776	0.0293057	0.0301636	0.0194504	0.0830106	0.0254616	0.0663499	0.00416306	0.0399129	0.0161102	0.00929073	0.00955307	0.0396434	0.0218735	0.00393524	0.0757651	0.0663774	0.0384563	0.174834	0.0877683	0.00823482	0.0435024	0.0175632	0.0548243	0.0252201	0.0415999	0.0203177	0.0132864
FGF10	0.11576	0.22151	0.0789962	0.018251	0.00762105	0.00354377	0.0651166	0.0575761	0.0193015	0.0670511	0.0301937	0.0817733	0.188053	0.25851	0.0301891	0.020836	0.0299645	0.266083	0.11625	0.140251	0.0744055	0.078823	0	0.146264	0.0766656	0.00384946	0.0682958	0	2.53061	0.190018	0.0773552	0.0195996	0	0	0.030507	0.0044332
ZNF318	8.4437	7.22529	6.14612	9.03039	2.30694	2.01373	5.03617	4.95112	7.9524	4.95672	6.06429	4.01945	4.48396	7.63248	5.79877	4.64541	5.3375	6.09555	18.9167	5.16781	3.69056	6.73129	6.48566	5.27438	3.91696	4.42216	2.29378	3.44193	4.501	6.43804	4.49446	37.4398	4.89845	11.1032	5.12502	2.82216
RHEB	16.887	17.88	21.971	20.2529	7.76043	16.1096	18.8172	25.1644	15.3948	35.4202	13.936	40.282	27.1073	15.9189	18.3753	14.5849	16.2283	16.6272	14.1477	40.4948	57.5583	35.5016	36.3105	54.8396	37.4481	36.8248	48.7446	40.8821	23.0259	29.0725	17.5174	22.2803	29.541	23.3606	25.7337	27.131
RASD2	0.422241	7.60696	2.11187	9.90845	0.272378	0.359638	2.16446	2.45155	0.446267	2.38533	0.492935	2.34701	3.26887	1.99853	1.87553	1.54085	7.642	17.2337	1.46084	9.6736	2.35941	2.11769	5.79831	4.16862	0.811864	5.95503	0.798567	2.86378	23.1358	3.6262	11.2263	1.66043	1.23867	8.41055	0.785213	0.899801
OR7A17	0	0	0.136238	0.0107018	0.0111719	0.0311693	0	0.0105503	0	0	0	0	0.0128219	0	0.0708077	0	0	0	0	0	0	0	0	0	0.0149847	0	0.0375436	0	0	0	0	0	0	0.0152607	0	0
PRRT2	0.406467	0.762561	0.642213	0.815157	0.160558	0.0507683	0.365829	0.103105	0.188681	0.519136	0.365765	0.160793	0.70392	0.573771	0.290023	0.200169	0.589199	0.265	0.227278	0.12625	0.204827	0.221416	0.195854	0.725853	0.439326	0.142735	0.273379	0.462731	0.635603	0.21017	0.165933	0.376583	0.187215	1.78089	0.119973	0.164379
ZNF350	0.785826	2.40421	2.1362	0.460068	0.922631	0.14575	1.41106	1.16969	0.65556	1.57067	1.05404	1.01516	1.39833	0.359879	2.50329	0.389776	0.397547	1.40673	2.44611	1.07839	2.48763	1.61222	0.525231	1.57757	1.65794	0.602647	0.195377	1.35866	1.62676	0.367647	1.0986	0.166421	0.733507	1.55381	1.80111	1.31749
TONSL	3.58961	3.66993	2.70152	8.30297	2.3331	4.82122	10.1502	6.07199	6.62653	6.04914	6.2518	9.46255	7.36643	9.72812	7.29649	10.5218	10.8523	8.28104	10.2345	9.01458	5.8075	5.0342	6.67014	7.59933	11.5415	6.6454	6.48675	11.037	1.69979	11.2274	5.31217	6.87659	12.1647	19.1881	8.63536	9.77053
ZNF664	17.512	10.2603	14.1969	14.6035	8.38434	8.09361	20.3983	11.4589	7.1867	20.4259	10.2976	13.0877	13.3986	14.9955	23.5335	8.64666	12.7579	31.6477	21.6973	20.2868	14.269	10.2571	10.0966	24.531	13.2581	16.2599	11.6584	21.6342	13.8114	17.5091	15.8623	21.4035	11.6802	25.64	21.764	6.47416
IL10RA	2.3794	4.70281	5.39323	1.14305	0.699133	0.464422	0.990111	0.709875	2.60408	6.338	1.59494	0.617751	8.23509	2.0744	0.710759	1.12099	0.73257	0.498687	0.263002	0.967387	3.13403	0.483274	1.15384	2.47856	4.49365	0.755841	0.738013	1.91896	2.60403	1.4763	1.62978	0.526336	2.48193	1.65392	2.61625	1.64714
GNAT2	0	0	0	0	0	0	0	0	0	0	0	0	0	0	0	0	0	0	0	0	0	0	0	0	0	0	0	0	0	0	0	0	0	0	0	0
TYK2	11.9358	13.646	15.4521	10.4991	5.4818	8.42376	12.3242	13.4187	11.6303	9.81808	12.1595	10.8661	19.4518	11.7011	9.90727	10.2206	13.9138	7.23539	9.6104	7.92837	14.5387	16.2709	5.94354	15.1504	12.8491	10.4082	10.0098	18.8963	7.57822	12.3579	11.2686	8.20783	21.7143	23.2766	9.71502	12.9798
FATE1	0	0.0264754	0.156623	0.0307578	0.117732	0.0298609	0	0.0707517	0.0542136	0.0588535	0.0318027	0.0328117	0.036851	0.102267	0.0678353	0.0234094	0.0420817	0.0339712	0	0.0805773	0	0.0122998	0	0	0.114846	0.0216245	0.0239784	0.200498	0.104187	0.0444763	0.00987604	0.0550508	0	0.979547	0.085687	0.0373555
FAHD2B	1.77637	1.86581	1.37183	2.11806	0.629275	1.60736	1.532	0.84662	1.16147	0.796339	1.38743	1.62085	2.41893	2.50807	3.20299	0.872006	1.03939	1.54132	1.11504	4.50318	2.39016	2.20416	0.325259	4.98771	2.16214	3.34834	1.5981	5.70159	1.613	2.21646	1.91698	1.80014	1.84465	7.88347	0.707384	0.496427
TIPIN	2.25621	2.86391	1.98066	1.94283	1.23272	4.16355	3.09341	4.51102	3.63679	2.29463	3.62168	4.61754	3.47963	3.26702	9.65414	1.30257	3.14935	2.12378	2.23103	2.72775	7.00431	2.79979	5.00263	2.907	5.64183	4.06412	3.34489	3.36668	1.02702	2.43152	1.66396	2.22349	2.43905	3.98219	3.24526	3.07666
BDH1	15.3663	1.31258	6.4631	2.33708	8.29606	4.22059	6.82954	13.5029	2.6782	5.80514	7.14593	2.63594	3.35343	1.0862	8.9543	4.12191	5.32258	4.06233	14.5542	2.76957	5.30958	8.12618	5.15087	2.22636	9.96237	7.83017	12.3983	6.05171	2.31885	7.36183	1.31845	16.5039	3.91994	12.6152	9.9879	6.61999
PSMB5	40.1215	33.3745	37.5356	42.9481	23.5775	54.8992	31.4594	60.5968	36.2926	38.0547	33.7898	57.5409	41.5784	35.2432	41.1493	53.7799	38.6622	102.869	32.6746	38.9398	47.4303	58.8746	60.1709	79.8645	89.1884	74.5747	63.0824	65.2904	31.7876	111.734	40.477	45.6602	42.4642	56.7593	61.4371	44.2197
LRIG1	4.72702	14.5177	5.69255	12.4881	2.32178	3.07879	12.5543	1.8983	8.92747	6.95149	5.78066	8.75687	12.0857	9.00801	9.713	2.08946	2.14481	6.18173	16.3227	5.80199	4.38597	14.2785	1.42863	6.44374	15.0282	15.7378	2.99561	12.0544	27.2534	25.4174	7.44049	8.76657	11.8193	14.9573	8.07488	2.17158
KCTD1	15.3031	6.49214	12.094	3.74814	8.11506	7.11209	8.73874	9.04096	5.74738	3.73437	9.21248	8.59181	7.14916	4.43107	7.75773	5.22387	9.51544	7.48984	13.319	17.4493	18.985	9.96463	11.275	2.82198	10.4153	10.2174	7.3368	4.06975	2.48868	7.89496	5.72647	6.22161	10.6952	13.9849	3.85731	4.06215
NR5A2	0.164463	0.103254	0.333178	0.100326	0.160893	0.153865	0.428843	0.196377	0.229116	0.247055	0.208972	0.0915146	0.461641	0.252357	0.235696	0.129475	0.218824	0.21198	0.172259	0.123161	0.152143	0.0837275	0.114544	0.194206	0.136405	0.0920021	0.0442073	0.183728	2.34112	0.0425758	0.137258	0.202987	0.0623473	0.124403	0.123545	0.0812309
CLBA1	2.74396	3.65837	1.28803	2.50106	1.18139	1.59493	2.27149	1.53247	3.41694	2.53571	2.00314	6.08115	2.03885	2.84094	2.08764	3.40522	4.09818	3.55227	2.68232	2.85266	1.38637	3.04335	1.99307	2.19147	3.02191	3.13005	3.22725	2.48396	1.02129	3.0455	3.32304	3.30933	2.9678	2.40865	2.74544	2.01567
NOTCH2	21.2118	21.4618	10.9883	13.1472	22.1905	10.2722	17.105	11.1852	15.9002	14.9325	13.8136	6.38287	70.1536	11.4119	8.30882	10.2476	12.1056	11.8299	15.7292	20.4901	10.9947	5.32153	12.2405	13.1167	2.6696	10.1974	5.36461	1.90285	14.844	7.00751	11.6185	13.4619	7.50183	17.8561	8.05921	21.2276
RECQL	5.45864	7.4973	7.56244	6.30122	4.37924	4.50762	7.91253	4.9128	31.2367	6.51617	6.79804	6.88649	10.3832	12.4807	3.89775	10.3256	11.8491	11.188	8.8239	10.9161	12.8009	13.5623	7.68221	4.56781	5.31987	8.55039	2.73173	2.95833	8.12982	8.65737	12.0779	4.24567	4.26545	4.79143	5.85145	14.1186
FN3KRP	12.209	4.72389	4.38445	12.5519	3.30572	7.0034	7.74761	8.5667	6.67827	9.18652	5.16379	5.32763	4.68485	6.22874	3.56132	10.0092	9.03953	9.69979	5.70224	5.54667	9.86327	5.90699	12.28	8.48224	10.5514	12.9328	9.72907	11.3079	7.53532	6.88861	8.22452	7.59978	4.22667	14.6599	15.6443	9.11606
TMOD1	0.570269	5.81332	0.882966	1.24491	0.365122	0.0978399	0.0528765	0.406171	0.63634	2.92655	0.337124	0.0569162	1.21098	2.91519	0.186309	0.233488	0.113549	1.4339	1.36311	0.69627	0.801563	0.860532	0.166333	2.71852	0.875715	0.972146	0.876931	4.21806	14.4347	1.82909	2.78668	0.713012	0.114799	0.156389	0.582154	2.11673
ELAC2	12.7647	11.2542	6.51399	9.81808	7.0378	15.2125	9.53601	8.10285	15.6591	11.3872	11.8549	9.91936	10.2792	12.5785	11.0684	7.89629	13.4707	14.9533	12.4896	8.3588	10.6256	12.6305	10.5878	11.6402	8.88434	11.0025	10.9747	14.6624	9.41156	11.3542	14.2313	13.3952	21.14	12.8025	7.8417	9.21237
FXYD6	0.413689	1.86196	1.38247	3.23834	0.189965	0.231757	1.37063	0.356862	0.509054	3.33595	0.493654	1.27538	2.5647	1.37404	0.731467	0.549524	0.610376	2.12871	0.79515	1.92739	2.33461	1.54459	0.525786	2.32021	1.87949	3.93511	0.702455	0.93013	6.34302	1.45998	2.20903	1.51713	0.162393	2.02571	2.60835	0.285171
MRPL10	21.4294	13.3334	12.6249	15.0069	7.5217	14.2489	8.68724	10.3725	16.5141	14.4854	17.9302	15.4279	11.272	13.3746	14.4439	10.2232	14.1232	15.2045	9.04704	17.6536	18.1076	14.2062	16.1091	17.4265	24.7989	18.5016	13.7964	13.4049	12.7556	15.2748	18.8032	15.9194	15.5217	17.3568	31.3112	18.1487
NCAPH2	11.3536	8.17576	11.4582	28.9886	6.22525	10.5757	13.4104	18.0722	9.55186	20.6189	10.7994	16.5237	9.97091	13.2778	21.5408	15.6456	12.0764	17.3728	17.1612	54.0798	17.4935	10.0716	23.7141	16.5022	16.2808	23.1705	11.9167	13.5972	7.18508	16.2438	10.2486	15.7073	19.7264	19.0067	11.7232	18.2415
PAQR3	3.20742	3.01367	2.33288	2.04609	0.850128	1.44358	1.63138	1.58032	1.39541	1.08043	1.81691	2.12318	2.14673	2.16379	2.75271	0.162875	2.00771	1.96918	1.77794	1.81228	1.091	2.45571	3.35465	3.24303	1.02116	2.19984	2.07558	2.16481	2.98466	2.75047	1.78401	2.50941	1.60325	4.04739	4.72872	1.74563
DPYSL3	2.85758	39.9735	19.3976	48.6239	3.02853	1.62646	10.9144	10.516	67.3456	43.6405	4.37815	16.9635	45.3016	75.0532	6.13355	7.12494	7.15337	93.8979	34.352	14.1794	28.8498	33.9167	4.86419	39.5848	18.6244	14.1988	22.9259	6.5358	179.831	56.3006	40.7731	6.39077	2.31945	3.73223	27.127	16.9053
APBA2	0.284161	0.295426	1.48288	0.828828	0.235516	0.62602	3.12077	0.742952	1.86475	2.06843	1.36489	1.38089	3.45449	2.06843	0.502864	0.937086	0.466287	1.67179	1.57561	1.18626	1.77645	3.1039	0.549095	6.3022	3.62049	3.4271	4.22115	2.19273	0.990044	4.7807	2.0792	3.73211	0.307639	6.30424	2.9598	5.02725
ANTXR2	1.00943	9.96405	3.05251	2.53153	0.594379	1.92226	1.36091	3.80174	8.68573	6.90009	1.33642	3.02984	6.81633	7.70435	3.51654	3.37474	5.2121	5.70525	2.24268	3.09121	1.45359	4.38709	5.53119	6.2407	1.84722	0.578127	2.4652	1.12301	21.1813	4.6608	4.4231	2.90884	0.434627	4.03259	2.64779	4.34661
MICOS10	4.01878	7.40896	4.38995	3.84372	3.34525	4.86665	4.56624	5.08693	3.94266	5.48953	4.73959	4.49295	3.6126	4.52406	9.4847	5.14669	5.13227	4.00841	4.46793	4.4674	12.2697	3.55679	5.04884	6.95572	5.42616	3.37499	11.1238	7.57555	4.67478	3.74214	3.579	2.57193	4.50526	7.50505	2.83518	5.76122
SERPINI1	4.02658	0.598619	6.09891	0.686355	0.507719	0.639865	1.07034	1.27709	0.653756	1.20546	2.27941	0.877658	1.60108	0.503265	5.87199	0.695351	2.10819	2.09848	1.48234	1.36145	2.48928	1.1015	0.421848	2.48917	2.33577	1.23673	1.66369	1.93505	1.97593	1.32605	0.402818	1.27401	0.546995	1.72413	7.54074	1.70581
UBE2J1	19.6918	12.2127	22.6508	17.9157	14.9877	18.2887	19.9478	15.8915	14.4927	18.739	18.6807	13.851	24.1292	13.0279	19.0317	12.6498	10.5891	17.2097	14.2524	25.0769	20.7254	16.0652	19.9975	26.075	13.176	9.91021	11.8458	13.3963	18.6119	14.9121	12.3393	7.78056	5.17388	12.1875	17.9395	10.38
THOC1	2.45505	2.59049	3.00314	4.19988	1.54783	2.51546	2.9088	2.65595	3.6827	4.02436	6.92341	1.69315	6.57755	3.11354	8.07571	1.7655	4.57129	3.64231	4.21831	1.83495	4.14224	2.04241	2.43306	4.01437	3.75331	2.82115	2.20182	2.67529	1.96518	1.34026	2.11298	3.51232	3.44697	5.09529	2.49425	2.43836
EOMES	0.146184	0.481307	0.918487	0.102212	0.0721801	1.45637	0.711472	0.969114	2.13011	1.70497	0.161635	0.243731	1.87292	0.32985	0.213822	0.192193	0.242668	0.381835	0.593593	0.168011	0.416695	0.137047	0.0583956	1.61059	2.10888	0.183879	0.119525	0.936107	0.186691	0.133672	0.118729	0.109764	0.14554	0.15004	0.297311	0.273831
AC011511.1	0.0166772	0.217275	0.0334728	0.0999161	0.0658765	0.0510541	0.0125082	0.0725797	0.0834215	0.0120748	0.130497	0.173907	0.189016	0.0262273	0.0608895	0.0780464	0.0791431	0.203285	0.0200973	0.0826592	0.0786088	0.0315439	0.0340502	0.218523	0.0441799	0.027729	0.0307474	0.174035	0.00593774	0.0456255	0.0151968	0.0282366	0.0654662	0.119983	0.0219752	0.0127735
ELAPOR1	8.6039	0.364688	17.4459	10.8809	0.0764899	0.0631039	0.678852	0.150293	0.206221	1.83439	4.8707	0.461425	0.513981	0.251089	22.3925	0.136268	0.173009	2.35732	0.22733	0.267289	0.102783	0.311911	0.575185	0.46478	14.9293	2.51133	1.79381	0.714668	2.95168	9.11405	5.05449	4.6577	0.272995	0.426366	5.0307	0.142095
H3C7	0	0.0690549	0.306386	0.0534831	0.027916	0.57116	0.445243	0.421805	0.820142	0.429817	0.41475	0.199691	0.224274	0.106696	2.30013	0.457936	0.402455	0.118141	0.068132	0.396983	0.399738	0.384973	0.317442	0.198432	0.636542	0.987046	0.312711	0.804543	0.0905831	0.406022	0.515188	0.258458	0.850759	2.05919	0.372492	0.876899
REM2	0.18146	0.338609	0.770905	0.848745	0.119464	0.069438	0.0907319	0.230334	0.095811	0.197074	0.281022	0.274679	0.559858	0.190248	0.347034	0.571576	0.241378	1.07961	0.716761	0.245667	0.110155	0.0858048	0.113205	1.00485	0.874622	0.321825	0.223035	0.71011	0.199204	0.320615	0.119421	0.327716	0.138506	0.611951	0.312166	0.133194
NTN5	0.126815	1.34847	0.700704	0.624516	0.0883993	0.0342546	0.138474	0.0486971	0.0708971	0.401027	0.0985015	0.225837	0.51996	0.0774274	0.344338	0.475313	0.173785	0.0857332	0.593306	0.0708655	0.0287685	0.105821	0.0723452	0.19898	0.217377	0.208373	0.387842	0.461766	0.250986	0.149235	0.0781713	0.791912	0.112251	0.0805021	0.201504	0.119985
MZT2B	34.5865	13.4167	11.6712	28.2672	12.3332	27.1784	12.1997	14.8408	13.3909	26.0011	19.8231	19.4831	19.0593	12.3342	17.4186	17.041	14.4572	13.9716	18.7067	32.2037	39.7215	22.07	21.5651	75.1391	48.983	49.5113	62.7963	44.1801	15.2542	33.1255	22.5042	31.0387	47.9785	43.2792	21.4079	17.3492
FAM90A26	0.0046623	0.0170836	0.0168438	0.0264625	0	0	0.00524521	0.00434796	0	0.00506348	0.00456025	0.00470495	0.00528415	0	0	0	0.00603419	0	0	0.0115542	0	0.00529107	0	0.032727	0	0.00465118	0.0103149	0	0.00497989	0	0	0.00473632	0.0061006	0.0125784	0	0
IFNA16	0	0	0	0	0	0	0	0	0	0	0	0	0	0	0	0	0	0	0	0	0	0	0	0	0	0	0	0	0	0	0	0	0	0	0	0
AC107871.1	0.38836	0.0197643	0.0389739	0.0612299	0.0159798	0.0891669	0	0.347086	0.129509	0.0175741	0.174103	0.0326594	0.0366799	0.106882	0.202561	0.0174756	0.104716	0	0.195002	0.0133672	0.0624053	0.018364	0.297346	0.0681524	0.107168	0.516579	0.304305	0.0921079	0.0691358	0.0498036	0.0147453	0	0.0423473	0.349253	0.191901	0.0371821
MCL1	158.365	145.349	189.02	92.4196	92.9009	216.733	115.37	70.0849	98.271	112.132	88.2535	95.7801	216.179	110.576	36.5927	124.608	108.085	61.3506	88.283	91.1634	65.4627	83.5252	88.9981	61.4234	73.0914	69.3084	116.751	94.907	143.263	127.132	103.638	67.1369	59.4509	76.9223	102.406	120.642
LRRC26	2.96948	0.0469505	0.532353	0.245452	2.4864	0.00882572	1.68659	0.00896204	0.0865265	0.135679	9.29623	0	0.130701	0.00906784	0.0601485	0	0.136815	0.240973	0.208454	0.015877	0.555918	0.403521	0.0294313	0.229354	0.0636449	0.153393	0.127567	0.205129	1.20096	0.0394364	0.262707	0.00976253	0.0377238	0.0129634	0.316572	0.0110408
POPDC3	0.00617674	0.150886	0.252905	5.6736	0.0548971	0.238252	0.13898	14.0954	11.1043	0.201247	0.15708	8.53331	4.32636	3.53195	0.07732	0.193448	2.23839	3.05896	0.0967648	1.94912	6.86834	7.0448	6.83525	5.21159	1.08813	4.86182	27.2832	6.53072	0.626762	1.35609	8.80289	0.282366	0	2.10803	0.781341	10.1975
ACTL7A	0.00777674	0.00949852	0.0187304	0	0	0.0071421	0	0.0290097	0.00778005	0.0168918	0.00760653	0.00784788	0	0.0146761	0	0	0	0.00812519	0.00937157	0	0.0099971	0	0	0	0	0.00775819	0.0258081	0	0.00830648	0.00797835	0.0141728	0.0079002	0.0101758	0	0	0.0268039
G2E3	1.86534	1.62387	4.39879	5.33654	1.39242	2.47553	2.96459	3.08385	3.39881	3.65008	2.74108	7.78729	3.9118	2.6016	3.95403	4.52072	3.74261	12.4899	5.53254	3.73329	1.64119	4.43223	4.57123	3.69592	4.94151	3.63646	2.6061	2.04407	3.31978	5.43398	5.08323	3.77074	3.9056	4.55574	10.2693	2.64308
ULK1	10.0302	14.215	13.9217	25.1973	13.0344	9.44731	12.724	31.4472	6.77573	8.77037	9.94812	18.5225	14.1772	10.3852	8.03852	13.3078	10.6276	47.5111	66.7464	29.8602	30.3209	13.1715	10.2426	18.7638	8.47749	16.3867	10.1174	20.884	14.3559	19.1062	24.3888	33.9814	14.7811	14.2946	15.6314	15.7556
EXTL2	1.6536	1.48249	1.06225	1.00722	0.581507	1.97999	3.42865	4.51426	2.43817	1.5453	1.43169	7.24003	4.56825	7.41603	5.39304	1.64046	3.75463	2.01397	3.40325	2.76573	1.52323	4.1869	1.78378	3.94788	2.46408	1.87984	1.02894	1.88112	4.05876	3.54581	3.78893	2.35374	2.26122	11.3412	1.39032	2.01302
PBX1	0.449997	3.95892	7.14166	1.17103	3.62741	0.203875	4.22292	0.954044	0.163556	3.28207	6.05778	2.58342	2.82709	1.97344	1.99517	0.812523	1.00135	1.98118	9.53769	1.99505	3.82652	3.83789	0.410264	2.10481	2.74993	2.2348	0.579444	3.41498	11.413	3.50875	1.45436	5.27128	0.167416	11.8882	1.41574	0.901449
A2ML1	105.797	13.7886	73.3147	1.34243	375.918	51.3133	157.64	35.9889	16.5637	10.1163	270.787	12.3252	9.16881	1.55371	0.669641	47.9855	91.8766	33.3437	59.0739	7.52252	2.93887	12.0226	26.5898	10.0887	0.17701	21.3055	19.767	5.20021	1.00938	9.06827	1.48884	1.85052	172.434	0.229629	7.38113	36.4918
COL19A1	0.0423184	0.13172	0.197273	0.0180791	0.0107846	0	0.0230368	0.00509229	0.0491649	0.020756	0.0213637	0	0.066529	0.0425073	0.0277686	0	0.0265019	0.00713138	0.0312562	0.00338303	0.00701946	0.00154921	0.00139358	0.00766591	0.00904085	0.0912442	0.0256716	0.0135981	0.211424	0.0042015	0.00497573	0.00970747	0.0089312	0.340672	0.00539634	0.00627346
PNMA6A	0.0210384	0.231267	0.266024	0.0447791	0.010388	0.0193215	0.0532547	0.0784797	0.0789275	1.0339	0.0771672	0.132693	0.131144	0.104221	0.0658393	0.073842	0.0340362	0.170353	0.190147	0.169447	0.0405677	0.567047	0.0483238	2.36286	0.243833	0.346305	0.209455	0.898146	0.117975	0.717661	0.148574	0.283184	0.0206465	0.177374	0.408898	0.0906407
TCTE1	0.0681878	0.208212	0.15967	0.0824218	0.0261866	0.0243535	0.0298329	0.0247296	0	0.0205709	0.0444636	0.0382287	0.0472283	0.0250216	0.0296379	0.0122734	0.0196116	0.0633272	0.301296	0.00938799	0.024349	0.0042991	0.0116017	0.0319096	0.0853012	0.0491293	0.0419055	0.129377	0.0606939	0.116593	0.0172597	0.161631	0.183404	0.040881	0.014975	0.00435225
SLC35D3	0.00492516	0.0120312	0.0237247	0.055909	0	0.00452323	0.00554093	0.0183724	0	0.10163	0.0385389	0.0994042	0.0446565	0.0278839	0.300557	0.138293	0.0446208	0.216125	0.124639	0.117987	0.113964	0.0111787	0.0150837	0.048401	0.058713	0.137575	0.0163447	0.0420518	0	0.232431	0.0493676	0.0200134	0.0128891	0.033219	0.0389387	0
EP400	7.3276	5.54886	5.45303	5.70486	3.61962	5.47177	7.10051	5.70748	4.86001	4.9299	4.3476	7.66668	6.84981	6.99629	4.94905	4.44611	5.41516	9.47436	15.1509	6.98799	6.21142	3.90802	4.59784	4.02699	4.32761	7.41795	2.16784	5.42627	5.91601	5.51917	9.80829	11.418	6.44194	9.71367	6.10248	6.37981
FCRL1	1.24599	0.0540945	0.867587	0.00279308	0.00583151	0	0.026574	0.00550705	0.0295385	0.083373	0.0519834	0	0.873411	0.40676	0.0277203	0.00318868	0.336283	0.0123396	0.0071162	0.0121952	0.00759119	0	0.00602836	0.0248709	0.00391089	0.0176733	0.0163309	0.00840323	0.173455	0.0121165	0.026905	0.00599893	0.0386346	0.0159316	0.0427963	0.00678443
ADAMTSL4	8.18819	3.49254	5.49267	1.72243	22.4172	10.8428	11.3925	2.38197	3.10102	1.87743	3.48063	3.06972	7.5258	3.6765	0.477674	4.17468	3.50915	1.06632	1.56511	0.941561	1.32359	2.01511	9.24781	3.85209	1.07668	1.56958	4.42201	1.02562	7.92596	1.9829	3.42205	1.06065	1.27398	0.53607	1.1901	3.73762
C19orf73	1.43669	2.23162	1.61731	0.413631	0.663118	1.9218	0.843294	1.07769	0.531177	0.881916	2.04677	1.59166	0.955749	0.795703	3.86078	0.624	0.909508	1.56633	1.46786	0.722404	3.75399	2.90644	0.781155	1.84158	3.95076	2.05642	4.23231	4.00001	0.583798	2.94787	0.36998	1.39604	2.32945	1.51672	3.066	0.699712
SORBS2	0.597937	1.38515	1.84492	0.155697	2.32007	0.0758975	0.653163	0.0848416	2.31565	1.47979	1.86799	0.203238	0.626528	1.05633	0.205379	0.0577498	0.5312	0.557975	0.904675	0.12162	0.117843	0.293971	0.077276	0.836519	0.0873871	0.175281	0.143658	0.184802	6.81913	0.297813	0.424624	0.147448	0.0472528	0.458098	0.149159	0.073404
TRMT44	2.15552	2.11833	1.71182	1.01882	2.5594	1.10792	1.85134	0.583559	0.896885	1.99793	2.10393	0.745319	2.42597	0.600383	0.899108	0.755381	1.31021	1.64232	2.45255	0.69957	1.5566	1.19836	0.775467	1.04954	0.549904	1.72871	0.753773	1.16658	0.914192	1.45986	0.848449	1.60296	1.34431	2.65812	1.27843	0.663616
ZNF486	0.229042	0.273092	0.640311	0.134128	0.630086	0.0976629	0.950957	0.1958	0.210045	0.322784	12.2496	0.382478	4.23073	0.367921	0.290127	0.256191	0.151748	0.367504	0.634175	2.47543	2.73756	0.371331	0.161447	0.708182	0.180584	0.155051	0.072391	0.0543222	0.949454	0.35247	1.51812	0.210519	0.132011	4.19313	0.143717	0.17543
ZC3H8	3.59996	2.43609	2.41673	2.64611	1.2447	1.24164	1.95274	2.26552	1.62199	3.91546	2.38475	2.15842	3.31796	3.95167	1.39104	2.37261	2.39912	2.38183	1.82227	3.57149	1.22427	1.42442	1.06388	1.54956	2.46463	2.12321	1.96876	2.30465	1.23723	3.3971	2.99808	3.73043	3.81219	3.77808	2.13172	1.25596
DENND1A	3.44611	4.71827	4.26051	3.57607	1.50578	2.34089	2.85866	3.58776	6.90196	7.04729	2.48646	4.88607	4.77626	3.63118	1.17347	2.33674	3.07166	4.49059	3.50574	4.22611	5.7698	3.99057	2.05852	3.75016	5.97357	3.4571	4.27704	2.01025	5.07116	4.28973	2.12444	4.24426	2.83865	4.74797	6.65308	3.66377
GBP5	8.99884	4.08663	5.83686	5.64048	1.12579	0.486145	1.31465	2.03716	36.8743	15.2292	7.81381	0.129587	12.0717	9.33533	0.392934	0.673368	2.60007	0.769218	0.424693	0.826225	0.40902	0.234787	2.23	1.32204	8.25124	0.770059	1.2311	5.8414	1.31368	2.21472	1.58228	1.26392	9.07905	0.406109	1.98723	18.3858
RARRES1	9.26462	23.7486	8.54765	15.7194	0.410501	0.262463	1.87064	0.402198	0.722563	11.6701	5.04678	0.828492	11.9726	2.78978	1.43097	1.07181	5.74319	1.38437	1.28365	4.03479	2.21096	2.44719	0.434967	2.23221	2.09229	1.70025	1.15534	62.7839	8.82456	3.2198	2.22064	1.83694	0.727499	2.06073	1.32828	2.74608
PRPH2	0.253763	0.30041	0.192761	0.11818	0.0771068	0.0573672	0.0878432	0.134711	0.0507742	0.237439	0.145107	0.346699	0.769909	0.508366	0.195483	0.164432	0.156637	0.595531	0.164664	0.432152	0.085318	0.708889	0.215216	1.66071	0.212017	0.0817895	0.133879	0.105556	0.475379	0.436573	0.224122	0.364875	0.153253	0.18959	0.123463	0.116619
KRTAP19-1	0	12.3675	0	1.0038	0	0.280797	0	0.0503178	0	0	0.0175916	5.55382	0	0.0509119	0.140711	0	5.16758	0.413404	1.10535	0.0445711	11.6988	0.571501	0	0	0.214403	0.394731	0.238745	0.639836	0.0384207	0.221418	0	0.657747	0	0.0485224	1.63522	0
ENTPD6	21.1344	5.533	7.55132	21.7876	5.00983	12.5071	23.2492	3.29304	6.49575	9.73308	9.5551	13.7078	7.42575	21.7717	3.64144	8.025	22.4782	3.44551	6.66808	22.5573	9.3029	5.61373	19.7049	9.8167	13.2342	13.9385	11.6026	17.9611	6.51594	13.9961	13.2264	11.4816	10.3083	16.0935	9.67938	21.7277
CFB	8.15872	0.729844	2.6796	2.25886	0.54417	0.158015	0.66964	0.299229	0.68154	1.04541	2.98374	0.145474	3.21495	2.0206	0.17827	0.811052	1.34513	0.184624	0.257775	0.30923	1.079	0.29289	0.21837	1.18164	0.736052	0.310818	1.24743	10.3329	1.53975	0.176517	0.360178	0.325956	1.1774	0.918974	0.47794	0.737272
STMP1	17.2698	8.55765	12.2093	12.2838	24.2945	20.3753	21.6667	19.3142	6.99997	14.612	12.1479	20.3435	20.0513	5.55934	25.4629	7.55901	11.5173	6.64816	10.1331	14.6106	35.2276	16.7558	14.3629	27.7852	20.7709	17.9292	19.9017	32.0439	5.08981	21.0589	11.8928	15.4323	19.7018	11.2729	14.0362	20.0415
ANAPC1	4.33807	2.55662	2.55538	2.28112	1.52641	2.89116	3.6466	1.4488	4.20821	2.77227	2.3714	2.96923	3.65292	9.4239	0.785744	1.835	2.88174	2.76355	2.21463	2.53498	2.2784	3.48654	1.88854	2.76238	1.91804	4.27901	1.33182	3.08163	2.30282	7.53621	3.76233	5.932	3.1302	5.71661	4.89598	2.47997
CDO1	0.148614	0.589932	1.04186	0.170711	0.152001	0.00974902	1.57044	0.0544478	0.408863	0.668666	0.358212	0.0856993	1.10085	0.505831	0.182712	0.0802487	0.254169	0.221819	0.159903	0.271838	0.0818766	0.15661	0.0758571	7.48122	0.175758	0.0317699	0.0998132	0.0302117	1.27557	0.228701	0.425613	0.0754868	0.0833405	0.0286391	0.167851	0.134154
PCDH11X	0.0109749	0	0.0624787	0.00283146	0.000985272	0.000916299	0.0213268	0	0.000998145	0.0736828	0.00292765	0.00201369	0.0271391	0.214647	0	0.00215499	0	0	0.145482	0	0	0	0.00101853	0	0.00396462	0.0199068	0.00551843	0.00567913	0.0895174	0	0.00181831	0.0050678	0	0.00807527	0.00525871	0.00114627
ASGR1	0.0526984	0.0416485	0.167989	0.111433	0.143878	0.0540917	0.0418497	0.0664908	0.0527208	0.447764	0.0788335	0.225235	0.305663	0.128701	0.227976	0.177432	0.0922774	0.113358	0.145689	0.0793829	0.255038	0.165344	0.0759496	0.696314	0.147816	0.120608	0.43893	0.251441	0.132443	0.0795068	0.172309	0.0976227	0.0527308	0.263443	0.32269	0.131774
TNPO3	13.8795	15.7992	13.3722	17.0808	11.3312	16.1378	17.4877	15.7313	11.7626	33.0081	12.8102	25.1069	12.8076	12.1845	12.6552	7.38733	11.1814	14.2081	11.7075	17.3439	15.4084	19.09	15.4855	13.8449	10.9759	16.4144	9.6503	8.6839	11.2236	23.0363	18.8399	17.3383	24.0298	10.8798	17.945	12.0695
IQCJ	0	0	0.0909479	0	0	0	0	0	0	0.00431686	0	0	0	0	0	0.00429266	0.0102889	0	0	0.00328349	0	0	0	0	0	0.00793071	0	0	0	0.00407788	0.003622	0.00403794	0	0.00536187	0.0209503	0
PIGO	4.06944	9.62194	3.84871	3.32818	3.10512	5.71333	4.72872	2.37925	10.4286	9.18928	5.12325	5.92335	6.27078	4.19268	3.697	3.24434	6.26185	6.26569	10.1984	3.27777	5.24996	4.06772	5.84238	7.11817	5.64425	9.76265	5.43585	3.62362	3.13991	8.4342	3.40127	4.15042	5.28899	6.61564	5.3155	3.08851
NDUFA3	9.83461	17.178	14.9696	6.98969	9.28078	11.1273	7.22473	7.16212	6.62651	12.0064	14.1604	8.16704	9.50231	6.61768	40.9139	5.94673	12.6312	5.88069	8.37239	5.79349	15.5572	11.0544	14.9374	36.3195	26.2023	13.6981	20.1017	31.0961	8.66435	10.3737	5.4283	11.4405	19.4165	15.907	16.0084	9.63778
CTXND1	0.00674511	0.0185366	0.0548293	0.0159518	0.00832619	0	2.29929	0.0125807	0.00337399	0.0219765	0.00989621	0.0204204	0.0726252	0.031823	0.0263859	0.0200322	0.00436493	0.00704734	0.0467382	0.0139298	0.032516	0.00765477	0.0103287	0.0355105	0.0223358	0.0218693	0.0261152	0.0575908	0.289984	0.00864997	0.0322684	0.0102783	0.00882595	0.0227471	0.00222198	0.0038747
CFAP298-TCP10L	0	0.0276624	0.0136371	0.0214245	0.0111827	0.0311997	0.0127398	0.0316816	0	0.0122984	0.0996856	0.0799933	0.0128344	0.0106852	0.0885959	0.0366885	0.0146561	0.0354943	0.15011	0.0187089	0.2038	0	0.0115602	0.0317956	0.0149994	0.033891	0.0375802	0.193373	0.0241908	0.0348528	0.0103188	0.057519	0	0.0305512	0	0.0130101
NR6A1	0.693128	1.21709	0.885769	1.01206	0.921229	0.239647	0.359619	0.546014	0.473159	1.31248	0.910855	1.06813	0.828089	1.00489	0.474657	0.674575	1.08705	0.819607	1.90049	0.642628	1.04826	0.806963	0.0649314	0.826547	1.13627	0.62314	0.552055	0.445593	0.261297	0.911877	0.707393	1.04874	0.260349	0.644598	1.14756	0.221099
MARVELD1	38.3075	17.1096	15.9461	39.2142	5.25628	49.1863	16.657	15.52	21.6541	20.0084	4.37885	35.7086	24.7072	43.6931	6.20881	25.4143	63.2105	21.6663	15.2898	37.4561	11.0327	49.8694	37.4217	51.5063	28.7838	19.5077	27.8387	11.1413	32.7086	45.742	42.5051	23.8259	34.6976	88.6746	42.6162	22.9359
CPT2	7.46095	8.45773	5.72665	8.12109	11.0113	9.31494	8.46295	4.69914	7.28299	7.72451	10.8329	5.02636	5.8697	7.42043	5.82119	6.36412	6.80896	9.3693	7.01909	5.64966	6.96061	4.13665	6.65405	5.48661	6.14487	3.99422	4.81824	4.46756	3.29495	6.90786	5.97062	3.99098	4.555	11.6589	4.12782	6.45243
PI4K2A	14.7553	7.88979	14.5628	11.3896	14.2672	15.7724	9.06144	7.77521	14.19	11.7537	10.515	9.59194	10.3421	9.66494	3.64552	10.8012	12.2337	9.48752	7.9147	7.26755	8.61412	7.52908	20.5164	10.3225	10.2424	11.4386	12.8678	5.4585	7.42993	11.7945	10.6478	8.46687	7.11322	10.9361	11.6401	8.86173
C14orf93	1.90583	3.64552	2.3083	2.8131	1.16547	1.0361	1.08438	1.67519	1.20535	2.11146	2.19087	2.9678	3.01969	2.02569	3.08497	1.62055	2.36739	2.96109	2.60026	2.04484	1.23555	1.90493	1.52348	2.2066	4.46483	2.95573	1.5206	3.48748	1.45655	5.42466	1.47965	2.63708	3.37519	3.32441	1.78243	1.7177
NREP	0.581109	4.16133	4.52401	3.34184	1.59992	2.95185	2.80824	5.7361	3.88774	3.98263	2.45004	8.3757	9.1755	5.3095	5.31747	9.29133	4.97643	7.25846	2.85211	3.68611	4.95083	14.2727	3.50984	13.3291	3.81561	3.73034	2.89203	3.53085	4.91105	9.05368	8.70032	10.5653	22.5362	29.2674	5.01241	5.41683
MAFK	9.2442	6.25502	14.7668	10.8675	2.24168	7.15662	6.386	4.97035	8.65627	9.49053	6.32701	8.5529	11.0414	13.9976	3.91899	12.7388	11.0199	10.2956	5.62495	7.51794	12.242	7.71659	9.63125	8.48121	4.46698	11.8949	11.8491	11.0222	12.666	13.7325	10.903	12.5972	7.19894	6.02582	12.9536	10.3391
PLCD4	1.21393	0.931218	0.682053	0.365298	1.13816	1.59864	0.81541	1.29645	0.719157	0.94631	0.976229	2.10833	1.01897	0.717539	1.34792	0.722863	0.712518	0.575192	0.813769	0.562739	0.458227	0.856249	0.715651	0.561591	0.403947	0.730965	0.541085	0.648146	4.35308	0.731392	0.855342	0.561276	0.963934	0.662492	0.213972	1.13075
STK35	16.0946	15.289	13.5335	10.9425	14.0691	10.0895	17.4991	4.29718	7.19975	10.6025	15.6408	10.3254	8.8453	17.3481	3.9117	11.2776	18.7523	10.4958	13.8721	14.6638	10.0051	5.96751	19.0075	5.8008	6.99991	12.1395	8.64054	13.3017	6.35006	16.8328	9.90281	19.2142	8.18209	16.4347	15.6826	9.19154
KIF1B	2.82236	7.51607	5.29599	6.35605	9.27191	8.73562	8.10727	12.2154	7.10227	5.67187	5.85518	6.26892	7.75141	11.0541	3.36101	7.31728	6.60624	8.18097	10.8255	5.57915	4.32293	4.22396	6.77808	3.56682	3.62706	4.7816	3.6909	2.25765	8.4631	5.41582	6.29554	7.97978	2.78311	7.09982	4.52455	7.95711
FAT3	0.00843663	0.247308	0.0732963	0.131114	0.0148775	0.01771	0.0277963	0.042149	0.00964597	0.127622	0.0147357	0.0419609	0.146843	0.105195	0.0188588	0.0702866	0.0514759	0.200848	0.848201	0.0731771	0.00774671	0.124467	0.0319897	0.265648	0.0303317	0.0114224	0.064662	0.00514524	0.925592	0.107574	0.218002	0.132232	0.0709669	0.0235742	0.0833759	0.0138468
SIPA1	5.78199	6.19713	9.286	12.1807	5.98372	10.7203	7.61364	9.55577	5.31376	8.42019	6.38204	9.28832	13.4038	17.1058	7.29985	4.51141	6.14371	6.83274	5.13255	7.82826	11.0903	9.72882	10.4932	18.3726	10.312	6.91442	9.14351	11.882	9.4423	8.62219	11.5032	7.33279	12.1861	10.1044	4.22869	6.14787
PTGR1	5.444	16.833	8.56338	9.31942	22.8083	10.7047	9.8191	4.54714	7.23886	54.0528	9.41008	59.5813	7.07582	5.98813	4.43995	4.38251	6.63382	26.0034	127.131	26.0287	14.418	86.5797	17.7211	5.87236	37.7043	98.8482	74.1448	38.2817	8.59556	80.1614	37.1829	33.3031	2.41805	6.64892	83.3421	10.092
RPS24	179.881	82.9056	97.5571	109.678	82.6021	146.819	88.3716	27.8915	132.626	110.319	116.152	53.3499	125.526	58.8319	89.3459	46.0193	77.4662	52.8521	38.7097	63.5884	132.771	50.5069	79.0979	175.515	240.329	114.423	188.322	81.1151	59.069	138.862	56.1941	62.3667	135.921	198.119	127.278	62.4309
MFN2	21.9963	58.3041	29.4012	38.4489	20.0146	35.9095	30.1636	42.4232	46.1313	34.0333	39.9105	32.1139	39.1283	48.2986	27.6336	30.2219	32.1638	32.5701	31.8059	32.6702	38.7402	19.6918	52.5949	14.9861	16.6829	29.8567	22.0789	15.3431	41.7564	28.657	35.1037	29.4467	32.2702	19.9778	17.843	32.4811
RBMS2	5.62647	3.13793	5.28996	4.92182	4.23105	4.13966	7.43885	5.57937	8.25188	3.07394	3.15434	4.90162	5.16255	7.72454	3.59468	3.68515	2.21673	5.19752	3.93081	3.3104	4.35093	4.66017	10.7683	4.70161	2.85415	3.56344	2.42306	4.03335	12.0181	4.28458	7.50777	3.99462	5.76166	5.06227	2.64981	4.46764
LSAMP	0.353165	0.239032	1.85968	0.184066	0.0499813	0.184897	0.336583	0.246491	0.698754	0.877043	0.182619	1.58335	0.606778	0.337487	0.218229	0.30488	0.400313	0.379565	0.275143	0.322399	0.422189	2.76598	0.234231	0.607918	0.576541	0.492578	0.29736	0.200065	1.01874	5.97252	0.481698	0.227374	0.906569	11.1348	0.286032	0.191245
GCK	0.0140932	0.0206562	0.105226	0.0559938	0.0278348	0.0258862	0.0380526	0.13143	0.0789556	0.0244894	0.110278	0.0853328	0.108616	0.0425542	0.0529254	0.0974087	0.131329	0.0854032	0.0237768	0.0279408	0.101455	0.0831681	0.0633037	0.68062	0.0896031	0.0281192	0.146546	0.036099	0.102362	0.10121	0.0359582	0.051541	0.0553228	0.0114067	0.0297126	0.0550515
RPL9	182.84	206.909	108.546	68.9866	81.1981	123.62	113.123	36.5781	138.211	128.408	148.909	40.3368	93.4818	58.502	182.652	58.5368	76.6856	60.941	61.4219	54.2228	139.164	72.4243	45.1213	219.262	238.358	135.899	97.6137	87.3848	100.056	119.398	75.0356	52.2131	118.156	242.723	73.5124	61.9251
GPR171	0.355997	1.32026	4.49758	0.355134	0.0958788	0.0475557	0.254868	0.0905441	0.964839	2.67829	1.00663	0.0587869	1.62125	0.360344	0.384866	0.0978632	0.192677	0.0946777	0.140401	0.251303	0.34947	0.0661103	0.0859	0.48161	1.70612	0.11623	0.221964	1.93427	0.801976	0.265619	0.660589	0.361649	2.10043	0.26194	0.272925	0.490803
RXRB	7.08073	10.8205	9.4729	12.5693	7.00117	6.63355	8.00269	4.69337	4.03261	6.46038	8.13175	7.71978	6.8024	6.56103	8.04181	5.67196	8.43541	7.00782	11.1795	6.48086	9.16715	8.9001	7.00453	9.94481	6.26958	6.85095	3.42294	9.71335	5.47364	8.31639	10.0118	8.65646	7.5393	12.1344	7.41647	5.71732
ABHD5	26.4565	4.28139	3.47144	3.0734	17.7564	10.0513	7.19485	8.48841	4.34595	3.58815	8.74524	2.99772	6.75426	2.88592	7.6571	6.73654	4.77379	4.42776	7.17271	6.61427	3.38077	4.53921	8.15524	4.09321	4.14328	5.26187	2.8768	2.23086	6.50619	6.21911	4.20881	4.23446	8.2963	1.05737	5.72896	5.63055
CREG1	67.8478	53.849	47.3883	46.5799	56.5052	64.6411	43.4438	48.1251	22.2911	85.9004	75.0043	58.6498	86.8516	21.5427	60.0856	26.78	72.5847	24.7929	144.267	79.1735	85.1911	166.519	57.6273	52.3498	156.767	143.22	82.331	201.279	53.7623	182.081	30.241	89.6722	21.9387	36.9837	162.082	35.2778
GCNT2	1.33486	0.308836	1.21492	0.983487	0.854301	0.0271119	3.47426	0.137653	0.213155	1.18208	1.3069	2.20065	0.660442	0.767847	0.953981	0.10812	0.292371	0.599442	5.6317	0.401846	0.148499	4.17176	0.285645	1.3983	1.6678	2.02569	0.678685	2.34156	1.98103	2.39394	0.189473	3.72133	1.52665	1.03192	1.69973	0.0796301
POLR2I	14.3468	11.1938	9.52621	13.6237	8.95999	13.7394	11.8762	7.64178	7.65733	22.1042	9.90446	9.94154	15.8764	9.82266	36.8898	6.03148	9.52711	7.80572	8.80449	10.9136	25.1517	12.697	8.01936	46.7869	23.1871	19.8385	18.676	32.1808	9.15339	11.7506	17.787	9.97061	16.4247	20.7488	20.2678	10.6976
SNRNP35	2.53617	2.29427	2.28657	2.34783	2.37729	2.96651	2.52266	2.35463	0.900021	2.34688	2.84988	1.59903	2.03414	1.19655	6.26038	1.2108	2.08882	2.33098	2.71851	2.28551	5.26526	2.15737	2.11371	2.84652	3.85332	1.99568	3.2131	3.49324	1.60797	1.07602	1.58807	1.59821	4.93052	2.81134	1.97176	1.60492
LIMD2	7.07881	2.00077	4.73857	1.00527	0.490857	0.50147	2.30569	2.02316	2.30263	5.72007	2.25367	2.87867	5.18954	3.88846	3.29881	1.36184	3.32435	1.67823	1.95337	1.26013	3.54742	2.55926	1.63977	10.8867	8.06602	3.53707	5.67998	4.237	1.18737	1.96442	3.37583	5.44749	11.3804	22.3085	3.13932	1.98045
DCAF7	24.1628	26.9571	22.9995	17.1423	10.8296	17.4571	24.4006	16.1909	25.8331	24.2327	18.556	16.6928	20.3219	27.9436	24.556	13.8585	20.4117	27.0197	22.6339	27.3697	11.024	13.3157	20.4349	14.5225	24.5972	19.6699	12.8817	19.9557	14.3766	14.6825	30.4297	34.6494	24.0792	42.9183	33.7529	19.5079
RHOC	11.5694	13.1973	13.5852	30.5575	4.56319	28.8983	11.64	21.3286	36.3303	19.8702	12.8425	17.3368	17.6632	22.0812	23.3116	22.4222	14.1524	11.1445	12.0372	20.0602	40.3611	18.9531	20.1528	37.919	12.9212	17.4149	23.149	18.4174	19.2341	19.9154	25.9631	14.0621	19.962	13.9063	20.1136	26.8094
CDON	0.413222	1.35348	0.407869	0.267511	0.27926	0.0714709	0.933471	0.149238	0.401336	0.580913	0.459927	0.821837	0.903133	0.453	0.674027	0.299482	0.363162	0.462658	1.23104	0.316904	0.825689	1.377	0.0660177	0.717075	0.47765	0.733715	0.190361	0.527196	3.89506	1.47196	0.232717	0.424236	0.278238	1.89552	0.511276	0.2103
RIPPLY3	0.0100202	0.195819	0.446477	1.67776	0.14348	0.11043	0.46783	0.0233616	0.716751	2.51928	0.744869	0.824119	0.86311	0.836764	5.97372	0.0811608	0.129687	0.26173	2.12523	0.616667	2.2542	0.858554	0.271075	2.84161	2.3293	1.45446	0.831333	0.755729	0.0214056	0.61166	0.954164	1.5269	0.0393343	1.91263	0.845021	0.26478
CDS2	6.3265	7.7964	4.32701	4.7667	2.188	3.64529	4.47096	1.91411	2.41596	4.91868	3.68167	3.56484	3.92507	7.46109	1.85269	3.29485	5.30405	3.90209	5.44953	8.38069	4.24096	2.46234	4.38111	3.65914	3.53775	3.95292	2.87566	3.94532	9.05515	4.8729	5.87085	6.11829	3.65079	5.37404	4.42947	3.21896
LRRC32	2.09492	3.58987	3.37318	5.30436	1.10386	2.51502	5.13286	3.96081	3.97004	12.2616	1.48838	6.33172	10.4453	5.26146	4.42367	3.26138	2.49215	7.2905	4.15732	4.68152	2.67629	15.4593	3.3622	10.3047	6.16057	3.43641	3.11871	2.78831	27.3524	12.4543	10.7581	4.83604	1.76609	3.70114	6.12857	3.22109
DCP2	3.79809	2.35301	5.34581	4.38372	2.89172	2.89946	7.43071	2.04376	4.1034	3.72167	3.56307	2.9138	7.95035	3.66426	3.27936	6.53285	5.52467	4.22445	3.98464	4.52539	2.31892	3.42254	4.43394	3.43893	2.71258	2.37848	1.41298	2.29948	2.89576	2.78137	3.61947	5.61382	5.08437	6.47637	3.83543	3.78143
BPIFA1	0	0	0.0258864	0.0101672	0.0106138	0	0	0	0	0	0.220765	0	0.0121814	0	0	0	0.62597	0	0.012952	0	0	0	0	0	0.0569448	0.396723	0.0118894	0.902376	0	0	0	0.0109185	0	0	0	0
HBZ	0.0153887	0	0	0	0.0151967	0	0	0	0	0	0	0	0.104647	0	0.0240793	0	0	0	0	0.0127121	0.197823	0	0	0.0432083	0	0	0.0340461	0.043797	0.0328739	0	0	0.031266	0	0	0	0
CALHM2	5.15503	3.06828	3.09724	3.05181	1.60585	1.25654	16.0444	2.06034	1.73528	4.2426	3.61254	2.65579	5.7621	3.26986	2.00049	2.03069	1.76111	3.16755	0.986566	3.99593	2.45564	3.77572	2.20196	8.47046	5.16444	2.72241	2.9898	1.71292	6.16102	3.21769	7.52816	8.43824	2.39682	7.57415	3.39388	2.10447
UQCRC1	72.4825	48.6986	35.1996	41.5279	32.6938	69.0206	39.6817	39.7544	41.9354	36.2831	53.9938	32.4387	32.497	32.0353	64.9554	21.6207	45.4415	35.9595	32.0347	62.8711	63.9566	42.3308	39.4932	45.1682	70.9545	51.9613	55.9215	42.58	35.0207	57.6939	46.2385	36.5029	69.2484	38.5861	35.047	35.0951
OR8D1	0	0	0.204556	0	0	0	0	0	0	0.0122984	0.365514	0	0.0385032	0	0.0531575	0	0.38106	0.0354943	0	0	0	0.0128512	0	0	0	0	0	0	0.15724	0.0116176	0	0.0230076	0	0.152756	0	0
ZMYND10	0.150701	0.0814138	0.0977215	0.0712796	0.140235	0.0159695	0.202147	0.027027	0.0144966	0.0629493	0.0538585	0.128682	0.131385	0.0957111	0.0816258	0.0751157	0.116277	0.0878105	0.0419091	0.18434	0.0186277	0.0592008	0.0502952	0.276667	0.0499031	0.0578236	0.0416766	0.140218	0.102152	0.080277	0.0343309	0.058882	0.182023	0.379211	0.0343688	0.0399552
CENPE	2.10126	0.791883	4.81499	4.60742	0.677913	2.48567	4.03315	3.96622	9.71078	4.71646	7.13809	12.3902	3.72148	8.19092	4.58154	2.9854	5.14615	5.05151	4.73672	5.12403	2.68855	2.55637	4.87544	1.72196	2.67244	2.63504	3.58191	1.63863	2.97895	3.16671	3.7084	6.12641	6.03182	7.33685	3.51773	8.61481
EIF2AK2	30.6663	6.41113	21.9171	12.6793	8.21593	5.5867	11.3389	26.9422	24.8315	24.3774	11.1507	11.3791	18.1302	14.1215	11.713	18.7693	22.6334	17.6221	15.2394	14.3639	11.0854	16.7205	9.13634	8.89961	11.3806	11.4064	14.099	9.08236	9.97245	14.0003	12.315	25.9899	27.0971	18.4479	13.1539	20.053
DPEP2NB	0.0294138	0	0.12988	0.0463746	0	0.0990492	0	0.493752	0.00980877	0	0.01918	0	0.133348	0.018503	0.09205	0	0	0.0102439	0	0	0.0126039	0.0222537	0.0300273	0.0825881	0	0.0293436	0.0867674	0.0139522	0	0.0301763	0	0.00996025	0.0256586	0.105808	0	0.0112644
LRRIQ4	0.0317965	0.00776726	0.268039	0.0360945	0	0	0	0.0118611	0.012724	0.013813	0.130622	0.0256699	0.17298	0.0360034	0.129359	0.0137356	0.0987665	0.146173	0	0.0210129	0.0490498	0.0144339	0.00649195	0.74101	0.0336931	0.0824738	0.0211041	0.16289	0.0203775	0.00652417	0.14487	0.0904437	0.00832113	0.16299	0	0.0365308
PRICKLE3	11.3384	10.0988	18.4204	12.9453	9.38642	11.6124	10.0468	15.0416	14.1853	8.30809	15.6906	15.748	10.2533	4.97695	18.7661	8.88222	10.7106	11.2041	11.3315	7.82776	13.1213	7.66186	15.7154	11.378	18.3092	15.7204	12.277	12.325	9.14617	6.50468	6.69567	15.3985	14.0746	10.177	10.8086	7.35121
ENDOV	1.59067	2.55329	0.77549	2.13512	0.923827	1.00039	0.713655	1.39528	0.57532	1.17431	2.4035	1.48398	1.5777	0.669601	4.06058	3.22293	1.21492	1.86111	1.61767	1.58263	0.642483	0.756253	0.335236	1.02099	1.55527	1.45903	1.7029	2.99073	1.11899	1.5218	1.69178	1.76889	1.49868	0.697959	1.20736	0.887069
SMIM23	0	0.151611	0.0298966	0.0234846	0.024516	0	0.0279296	0	0	0	0.145694	0	0.168822	0	0	0	0	0.0778144	0	0.0205078	0	0	0	0	0	0	0.0274624	0.211966	0	0.076408	0	0.0756596	0	0	0.0981372	0.0285221
BEND2	0	0.00306034	0.108626	0.0071107	0	0	0.00563772	0.00233666	0	0	0	0	0.0454366	0.00236425	0.0156824	0.00270594	0	0.00261787	0	0	0	0	0	0.00703522	0.00331881	0	0.00554342	0.0213932	0	0	0.00228318	0.0101815	0	0.00675987	0	0
INTS4	2.83671	4.82449	2.44174	3.29325	2.31585	3.34655	2.91592	2.03359	3.39287	2.87721	4.44351	5.48016	4.2405	3.59177	6.28544	2.2145	4.07495	4.16493	4.51798	1.87086	3.85809	5.87631	5.87377	5.56684	4.23625	3.44822	3.49559	2.13404	2.07785	3.84435	6.31322	2.40955	4.48272	3.41374	4.05798	2.46573
MINDY1	7.40554	2.32397	4.88895	4.46065	30.0937	1.42665	10.3031	3.63742	0.518026	2.73527	10.4561	3.08578	6.23679	3.13105	3.9313	1.67432	5.38119	4.7122	3.39321	4.83932	2.53654	3.54321	3.70963	6.70598	2.95449	2.83961	1.72857	3.26569	5.9464	6.18615	2.61607	4.54436	1.73195	3.54621	3.82331	2.38313
XDH	29.1375	1.26464	11.7435	6.70515	4.3218	5.85037	17.2477	2.48398	4.4341	2.50608	13.1374	1.01186	2.86396	1.47638	2.68316	9.0079	21.3091	2.26614	2.62768	1.67088	0.522018	1.10733	1.34974	1.92373	0.101967	3.10456	0.872866	6.8412	0.199397	1.50847	2.44992	2.18775	4.41702	3.70206	2.66273	11.0488
INKA1	5.04956	4.81668	4.73562	2.69485	5.64849	6.91518	5.20329	6.16768	5.27523	2.59643	5.48539	2.43514	1.91191	2.11881	10.6108	2.0269	5.29194	3.24486	1.84438	5.09414	9.70818	3.01741	5.34877	6.39899	4.35045	3.39921	5.53642	3.32257	0.763685	2.01717	2.4839	4.59632	7.0751	3.11948	3.09132	1.56587
ZDHHC20	20.3792	7.4951	30.9151	22.0506	31.1703	13.3139	23.3539	13.4418	28.681	20.4553	25.8905	21.5143	27.7064	22.223	23.0526	21.9457	24.3714	28.8536	45.5225	29.1081	17.6607	23.4185	14.2462	14.1867	19.0144	18.5256	13.2997	14.0448	18.5102	27.6286	19.7668	24.3617	24.8169	22.0358	31.2231	15.0917
ANKRD42	1.00564	1.24307	0.83442	0.652189	0.793452	0.690301	1.43268	0.485034	1.39329	1.49001	1.91994	1.94598	1.58628	3.47445	6.04554	0.981553	0.742467	1.28359	1.54296	0.562385	1.49268	1.41384	2.14496	2.55923	0.709502	1.02048	0.928952	0.47456	1.13874	0.790626	2.68299	0.49325	0.515499	0.72723	1.15435	0.369244
SLC43A2	7.56087	4.84355	2.12658	2.73992	0.697756	2.80188	4.94817	2.01358	3.45217	5.19076	2.07011	3.08429	8.62023	4.91713	1.65583	1.42676	8.85275	6.58342	0.735303	3.93553	1.8138	3.43371	2.53186	3.62487	4.73172	2.63158	4.55397	4.24012	2.23017	2.48148	7.75117	2.3381	4.27728	4.5972	3.00097	2.57754
RTEL1-TNFRSF6B	0.869525	0.909624	0.754575	0.703249	0.190089	0.822949	0.343504	0.321884	0.410378	0.299884	0.375256	0.381804	0.950896	1.11985	0.334433	1.09102	1.17865	0.338428	0.836676	0.185329	0.416396	0.381157	0.437733	1.08281	0.286616	0.495308	0.550692	0.851982	0.3871	0.528431	0.267339	0.4801	1.05265	0.621394	0.454804	0.352316
TMEM232	0.00485975	0.123166	0.159478	0.0471214	0.0239956	0.00892632	0.0300704	0.00226605	0.0291709	0.0422234	0.0677357	0.0159387	0.111536	0.0470024	0.0532298	0.0354263	0.130512	0.0253875	0.0366023	0.00903261	0.0203036	0.0110303	0.0210848	0.0375243	0.0209204	0.0060602	0.00940781	0.0345778	0.0921365	0.0336537	0.0132851	0.0394952	0.0270256	0.0475279	0.0112063	0.0125625
C9orf78	7.39169	7.93727	8.30058	9.92166	4.03451	6.32182	6.23689	12.7582	15.5921	20.8711	8.13699	10.7682	9.04129	9.93746	9.38408	5.81479	8.00667	14.1769	9.46497	12.4982	16.1542	11.8536	5.62219	10.326	24.1509	8.72885	19.0682	7.30529	7.65913	10.3114	11.5588	7.02989	8.42275	9.76511	11.3492	6.19119
STATH	0	0	0.456528	0	0.00527274	0	0.786907	0	0	0.133372	0.135785	0	0.0363091	0	0	0	0.0207314	0	0.0128687	0	0	0.0242377	0.114465	0.00749593	0.0212169	0.0319597	0.383919	0.0227942	0.0228123	0.0109556	0	0.0271206	0	0.079228	0.288458	0.00613436
BMP8A	0.302135	0.880634	0.396925	2.21504	0.0678102	0.674777	0.842048	1.5369	2.21202	0.924737	0.523879	2.47383	3.43211	2.52046	0.848824	2.98855	0.755415	2.8267	0.81094	2.03638	0.459016	5.68871	1.13561	2.78601	0.773105	1.40431	1.23815	0.576518	0.608759	5.33285	7.70882	1.41607	0.646923	1.08375	2.19869	0.757354
SMARCD1	25.3792	8.56255	18.5656	13.2163	7.85452	18.8891	14.3741	16.3138	22.2125	12.9597	13.652	24.1731	22.1109	21.926	20.5727	16.2291	26.2009	41.2127	15.9339	14.1255	17.4046	13.6192	15.7798	18.3627	23.4645	22.7504	16.4584	21.3524	10.4116	11.2281	19.3829	21.7513	21.176	39.5542	20.8925	17.6861
ABCC1	32.2786	18.3291	59.2395	42.6369	23.5862	19.9756	33.9106	19.7206	40.767	72.6358	18.0266	96.3997	24.916	85.4189	10.6055	26.0275	26.533	35.4909	148.983	42.9354	23.8793	78.2695	76.7046	17.8551	145.247	138.235	68.782	128.781	45.1081	221.846	40.1765	119.78	39.3183	64.6648	74.5078	27.858
STAT1	124.29	128.158	154.211	65.7776	82.8828	17.9084	45.1408	96.5834	176.623	161.285	56.0811	22.8335	191.978	92.482	10.437	43.2994	72.7191	33.4952	27.6322	81.8313	15.3354	29.9518	44.4942	24.0585	81.64	31.5725	42.9886	79.2853	32.301	52.3161	60.9515	45.5171	75.2927	36.3505	56.1311	127.759
AHSG	0.00987544	0	0.136765	0.0887483	0.0292567	0.00453476	0.0166652	0.00460481	0.054338	0.0697137	0	0.0398631	0.055963	0.00931834	0.579469	0.0266627	0.0255626	0.288902	0.345119	0.0856569	0.0063475	0.207334	0	0.0138641	0.228911	0.463038	0.185713	0.028106	0.0158222	0.0810516	0.0854888	0.0401289	0.019383	0.053286	0.0520507	0.0226916
IL18BP	3.23317	5.08479	8.17553	3.03562	1.19167	0.5677	1.59042	1.86976	8.21946	9.12141	1.68241	1.60832	6.93587	6.39319	2.29614	1.71827	3.31493	1.5781	3.20313	2.68193	2.22498	1.56772	6.50245	3.42221	12.3492	1.62211	2.12274	6.71967	5.45713	2.47051	3.15924	6.19495	3.57297	4.95234	1.77423	10.3656
PRX	0.590291	1.98085	0.59926	1.04247	0.312353	0.31824	0.543967	0.514795	0.268062	1.01523	0.486725	0.717675	0.698706	0.729981	0.542212	0.539582	0.388511	0.846175	0.679784	0.386103	0.354809	1.02428	0.300273	1.05215	0.352244	0.719522	0.432351	0.415699	1.50201	0.690335	0.462624	0.566916	0.785574	0.500049	0.676938	0.41663
AC015813.2	0	0	0	0.0309164	0.0645485	0.0300149	0	0.0152393	0.0326959	0.0177471	0.04795	0.0659619	0.0185205	0.0462575	0.127847	0.0176476	0.0211494	0	0.0984608	0.0134988	0.0210066	0.0185448	0	0.0458823	0.108223	0.016302	0.0180765	0.069761	0.0523624	0.0502939	0.0148905	0.0830021	0.0855285	0.0661297	0	0.0187741
PAX1	0	0.0024237	0.0573525	0.0168944	0.480103	0.0419158	0.0937634	0	0	0.00862045	0.621098	0.0200252	0.0224903	0.00187242	0.0279452	0.0064291	0.0462288	0.0124397	1.22435	0.00327845	0	0.0135119	0.00202576	0.445736	0.0210273	0.0257352	0.0351219	0.25979	0.0466298	0.00610742	0	0.366888	0	0.0776276	1.34137	0.00683947
COQ8B	5.36464	6.10762	5.31314	6.41663	2.48787	2.91839	3.44878	2.97926	2.48226	4.37774	3.39806	4.98429	3.68553	2.78271	6.00254	2.22461	5.57867	5.46345	4.66874	2.85936	7.03239	7.85883	3.20942	5.04968	5.73174	6.32337	5.97422	8.29078	3.23362	7.26734	2.38442	6.24341	7.37419	4.53219	4.72282	3.09386
ZC3H18	4.99776	4.97531	8.92758	5.19545	2.6959	5.0452	4.82456	6.3447	4.80769	5.39571	7.12888	8.3841	4.80556	5.78829	7.343	7.28646	7.6038	9.43274	4.6773	8.7431	3.85999	4.29347	6.83697	5.15853	7.14835	4.96707	5.4914	7.26489	4.04957	9.03622	6.29008	9.813	10.3771	7.89074	7.18204	7.40118
ZNF500	1.92832	2.91937	2.26809	2.24576	1.48721	1.37649	2.15728	1.74635	1.43652	2.29528	2.58748	1.66123	3.01654	1.72966	1.85876	2.55801	2.14452	2.25882	1.90797	2.163	2.22938	1.96199	1.98506	2.53056	1.82101	1.99902	1.78721	2.87192	1.885	2.53327	1.27242	3.51075	3.92472	4.00243	2.44145	1.74262
TSC2	10.7043	12.5128	11.342	9.20889	10.6574	7.82738	12.8854	8.84853	8.10533	11.5017	13.8963	9.51705	12.5808	10.3518	8.98123	12.4109	11.9056	12.5844	8.59255	10.7239	9.77849	7.32716	9.86534	8.35284	6.77651	7.73028	7.60905	11.7968	12.4277	11.089	8.87733	10.4985	22.113	15.505	8.85305	8.00349
C1orf87	0	0	0.0949228	0.00248548	0.0103786	0	0	0.00245027	0	0	0	0	0.0238229	0	0	0	0.00680108	0.0164709	0	0	0	0	0	0	0.00348018	0.00262115	0.0145324	0	0	0.00269554	0	0.0106765	0.00687594	0.0354427	0.0173105	0
POMC	0.173748	0.193762	0.782366	2.40111	0.15666	0.0208133	0.433436	0.126809	0.211609	10.9609	0.502446	8.13413	1.15585	0.784091	63.204	0.0489498	0.0977711	0.236782	0.0273104	7.46969	4.01068	6.75556	0.262202	2.30138	13.9084	3.83595	18.0753	0.451496	16.7348	0.720759	0.743438	4.55079	0.16804	23.2442	3.17536	0.468668
METTL22	1.93828	1.83445	1.63919	1.72438	0.875733	1.74908	1.08952	1.37572	1.75463	1.69995	1.87934	2.11227	2.68499	1.22859	2.04837	2.42163	2.48495	1.22067	1.42657	1.16744	2.64188	0.945689	1.0648	1.56511	1.88125	1.6163	1.94172	3.01663	1.31857	1.33291	1.11977	1.56152	2.73148	1.94248	1.4523	1.01237
STRIP1	5.81713	3.61332	3.66157	3.8674	4.3166	5.36127	5.02788	5.02701	5.10974	3.6763	3.78547	3.77003	5.38939	5.11468	2.62115	3.66252	3.92497	2.39082	4.8943	6.15649	3.09805	3.07395	3.87509	5.22924	2.17695	2.61391	1.4702	2.77055	3.44681	2.82265	3.81032	4.73432	5.07859	5.21217	3.14434	6.5598
OR5K1	0	0	0.0510178	0	0	0	0	0	0	0	0	0	0	0	0	0	0	0	0.0127631	0.008749	0	0	0	0	0	0	0	0	0	0	0	0	0	0	0	0
ZNF598	26.6574	13.578	21.605	15.2389	8.69847	33.8404	17.5532	26.1993	26.7825	13.6301	21.0216	24.1802	23.7396	23.2693	24.4564	30.0114	31.9073	15.248	16.3361	20.7531	20.4861	11.3734	19.5763	15.8636	14.9376	21.1794	20.6169	26.599	12.3096	23.8672	11.8483	31.8987	31.8671	26.5813	25.4017	24.8738
HSPA1L	0.328824	0.836721	0.637983	0.574596	0.356292	0.385876	0.631974	0.515349	0.507153	0.624957	0.777265	0.493139	0.745364	0.27149	0.600279	0.808877	1.22355	1.33129	0.588884	0.728124	0.616448	0.580486	1.12361	0.63475	0.641222	0.318927	0.399112	0.6239	0.497566	0.923024	0.5202	0.459311	0.448193	1.35535	0.746213	0.293832
RILP	4.29269	5.93138	1.90946	3.08348	2.00772	1.11117	1.46063	3.32318	1.72444	3.79806	2.15611	1.46629	3.1934	1.76722	4.73731	0.990432	2.77434	2.61483	0.945392	2.05827	2.62777	2.52672	1.24079	6.74008	3.40278	2.42507	4.00912	4.6306	2.862	1.53034	2.23019	1.11126	1.58316	2.22832	3.15215	1.70107
CACNG2	0.00360374	0	0.0173593	0.0409086	0.00355878	0.00661929	0.0040543	0.0134431	0	0.023483	0	0.0145468	0.0245064	0.0136018	0	0	0.00466414	0.00376521	0.0130283	0.00893082	0.0092653	0.00817949	0	0.0101186	0	0	0.00797296	0	0.0230953	0	0.00328384	0.0109828	0	0.0243064	0	0.00828062
JMJD7-PLA2G4B	1.76597	3.10638	0.770589	1.65938	1.51628	0.709815	1.3633	1.44569	0.476053	1.07532	1.30958	1.85221	1.42702	0.923114	2.03258	0.871395	1.73094	1.6907	3.54569	0.423605	1.11134	1.65026	1.81337	0.674272	1.22535	3.04143	2.08758	2.07981	0.596659	1.30537	0.667923	2.34196	2.71684	0.805366	2.46719	0.913434
OR10A3	0	0	0.0395616	0.0725122	0	0.0201137	0	0	0	0	0.0107108	0.0331519	0.0744662	0	0	0	0.042518	0	0	0.00904585	0.0422309	0.0124273	0.0447156	0.0768669	0	0	0	0.0311656	0	0	0	0.0222486	0.0429859	0.044315	0	0
ZNF532	4.66838	2.08985	4.18309	5.2595	3.37936	4.16777	7.76323	8.05176	7.74082	3.79253	4.62611	12.4488	11.2167	20.5711	3.25081	6.8517	10.8636	7.97656	7.16399	4.75988	9.37681	16.8835	8.78817	14.8549	5.29503	12.8302	3.74893	4.86829	9.28015	12.0254	12.513	15.4353	11.0671	16.4622	6.83165	6.30504
STRA6	13.093	0.311865	2.33254	23.6423	0.572929	0.549472	3.3468	3.06736	0.0937127	1.89847	1.59453	5.42326	3.59597	0.734195	0.955093	1.14706	5.48887	5.50913	0.169324	1.62998	1.90143	3.16517	3.20195	1.79868	0.732444	0.681276	0.653484	1.64904	0.685852	3.36974	2.33632	0.785837	1.23164	6.71544	0.475806	5.32199
CDH11	0.474949	2.49116	3.37426	3.75695	0.211789	1.40825	2.70682	2.44703	1.54793	6.29542	0.484936	19.8605	8.6403	15.2766	3.58407	3.71801	1.07095	10.0634	3.94681	8.60209	1.07935	28.8913	2.78061	11.3365	16.8384	7.67114	5.57377	1.27883	3.70321	14.543	17.757	3.59794	2.22456	17.3172	4.94715	1.8385
ATP2A3	8.94181	4.47567	8.61866	2.59901	1.83096	0.809599	2.62256	3.88574	4.52255	4.83273	5.70104	0.683787	10.8107	3.32724	1.76445	1.71474	2.32986	1.30495	1.57419	2.42134	1.12023	2.23804	0.925738	4.98114	4.10799	2.28183	1.41893	3.39158	8.96939	1.6324	3.46504	1.64552	3.21125	1.37105	2.48975	1.42721
AIRE	0.0149018	0.00910055	0.0179456	0.00469892	0.00245265	0.00684286	0.00279416	0.0185295	0.00496939	0.0188814	0.00728783	0.00751907	0.0197043	0.00703058	0.0077725	0.0134111	0.0128578	0.0103797	0.00897892	0	0.00957824	0.00845575	0	0.0104603	0.0164486	0.00743313	0	0.0176714	0.0185697	0.0203842	0.00226317	0.00756919	0.00324983	0	0.0425443	0
ECE2	2.7592	1.46196	1.73827	0.91422	0.565619	2.41678	1.71568	2.40615	2.75328	1.95474	2.19756	1.62307	2.20272	0.992227	5.97394	1.98208	2.93078	1.94906	2.94254	3.19922	3.60854	5.69513	3.11726	2.56667	6.10453	6.59497	2.95613	3.46968	0.670497	2.99265	1.28461	5.13224	1.85625	5.02092	5.55176	2.57922
GPR45	0.0177788	0.0325726	0.0428206	0.0252275	0.035114	0.00816396	0.0400033	0.0414503	0	0.0482716	0.00869484	0.0448536	0.0806005	0.00838793	0.0139096	0.0384008	0.0230102	0.0185754	0.0214248	0.0146865	0.182839	0.0201765	0	0.0623992	0.0235491	0	0.00983352	0.0126499	0.0284848	0.0182397	0.00810032	0.0270916	0.488533	0	0	0.010213
HCFC2	1.98816	2.45976	2.86732	2.85926	3.05429	1.98187	2.33322	2.44602	2.04563	1.97852	2.68458	2.55164	4.74192	2.53478	1.74739	2.15639	2.74635	3.76556	3.15454	3.26912	1.66711	2.00905	2.94025	2.71652	1.22242	1.47515	1.59018	1.47441	4.80968	1.86723	2.5229	1.87857	1.60489	1.25419	2.83675	2.11469
ZNF700	4.82031	4.77587	4.66247	3.3479	3.56062	1.9836	2.67407	2.97076	2.45145	4.32265	4.48198	2.68478	6.25276	3.47487	4.52991	2.96769	4.39019	3.67573	8.27244	2.64304	3.45604	3.59131	1.29365	5.07174	3.18544	3.21286	2.29632	0.428403	2.61733	2.94131	2.70499	4.71547	6.32568	3.2866	4.46044	3.23353
CMTM3	9.3337	4.49547	4.49873	8.39163	1.33126	3.54552	4.0953	3.51465	4.97568	11.8243	2.27067	11.9138	12.8559	11.1814	4.73033	5.52992	3.8936	8.827	2.35934	11.5275	2.79542	19.0714	4.99481	53.4818	10.665	3.70478	6.40792	6.09482	6.5247	11.6935	14.6974	7.07129	12.7658	16.3912	14.6995	7.69335
ACAD8	3.23418	4.34388	1.57196	1.03718	1.57053	1.7417	2.22649	0.942446	1.2022	1.49329	2.29374	1.97591	2.02643	1.35242	15.5368	1.05291	1.51965	1.62779	1.32322	0.842838	3.43516	1.22774	0.53567	6.4276	2.00572	1.65767	1.78794	1.71925	1.4375	1.35413	2.09115	1.09243	1.71862	1.19282	0.932564	0.772173
NKX3-2	0.0207398	0.207719	0.134871	0.302138	0.0327697	0.0457135	0.0933314	0.305596	0.0788449	0.653209	0.146058	0.89997	0.738091	0.320945	0.305053	0.555475	0.123476	1.00545	0.399889	0.513976	0.202626	1.04974	0.279476	1.26366	0.604365	0.0662091	0.509325	0.0472213	0.420899	1.3192	1.13015	0.223332	0.531904	1.97518	0.896374	0.066718
KCNE3	0.417089	0.424527	11.5525	2.56162	0.979787	0.319209	1.39349	0.839817	0.60061	2.12076	2.32723	2.02799	1.38235	0.614192	1.62665	0.40949	0.466206	0.653666	26.3307	0.472444	1.28763	1.92563	0.996733	1.65463	79.6546	7.91839	2.39432	0.647485	1.1745	22.7209	1.72469	2.42991	0.917867	0.66493	0.757768	0.326721
BSX	0	0.239363	0.0674295	0.0264838	0	0	0	0	0	0.0304053	0	0	0.0475955	0	0.0219035	0	0	0	0	0	0	0	0	0.0786079	0	0	0.0154848	0	0	0	0	0	0	0	0	0
ZNF528	0.172983	0.460826	1.48774	0.162349	0.968454	0.0688003	1.34848	0.497932	0.0994734	1.13312	0.948567	0.991035	0.781132	0.311026	1.54092	0.211821	0.379015	1.31637	1.65125	0.854	1.77372	0.432813	0.617374	0.227553	0.43119	0.225564	0.357095	0.207394	1.11151	0.211004	1.33053	0.961666	0.860833	0.742297	2.10347	0.0829382
NOMO3	0.478836	0.81639	1.27166	0.492818	0.36054	1.06909	0.470773	0.752984	0.0758597	0.774721	0.75816	0.583827	0.617503	0.810898	0.382318	1.17376	1.17949	0.280222	0.687027	0.879263	0.108308	0.672494	1.31739	1.16508	0.364553	0.984806	0.288923	0.55351	0.122989	0.867251	0.227762	1.68185	0.819483	1.01719	0.231288	0.413002
NEK2	2.99189	1.77901	8.63909	5.97301	1.21222	2.89598	8.91535	6.09497	7.90917	6.09098	8.72047	12.5241	7.03291	5.47974	5.58613	4.69871	8.36156	5.86361	11.6442	10.9869	8.88901	6.99526	7.33109	6.80378	12.1225	10.5833	5.34444	5.52893	2.88695	7.80266	7.6795	4.27879	3.34508	28.6312	5.34222	5.73182
CTHRC1	3.81394	10.5552	8.28783	34.4142	1.29206	9.96736	11.0103	19.3214	4.71873	47.8511	3.57689	71.4443	85.4295	42.3891	42.389	30.2029	26.3828	69.1638	15.9562	75.6193	16.6344	90.7086	27.9624	88.8296	45.7088	9.48926	35.8652	17.9577	14.2336	55.464	74.8072	12.4741	19.9707	36.4638	37.2391	18.3314
PCBP1	147.667	56.3172	135.215	113.663	103.878	153.378	110.26	117.428	117.097	107.622	102.531	103.084	87.9704	66.9872	102.919	114.182	110.089	121.827	89.0312	126.086	121.696	120.062	128.659	93.9242	134.274	133.24	92.934	83.8667	80.2387	99.948	74.1642	138.816	141.116	131.687	115.284	127.748
TMEM260	1.16084	2.04332	2.48929	4.715	1.13925	1.27219	1.26228	2.4549	2.53565	2.37148	1.85721	5.48277	2.82372	2.27214	2.6087	2.31779	4.07905	6.20253	5.05823	4.0009	1.17791	5.62217	2.27025	3.15035	3.83352	4.18168	1.4337	2.48707	2.67956	5.09873	3.75012	2.71947	3.47834	1.79489	1.33438	1.49729
TAF3	4.59062	3.99334	2.92928	6.42708	1.68852	3.16254	4.22288	4.51463	3.35914	4.92866	5.29021	4.91659	5.30292	5.07422	10.6273	4.99889	5.09573	6.27881	1.8421	9.02636	4.23668	3.76724	5.05399	4.89468	4.02738	2.52179	3.27905	3.23744	5.35928	2.35604	3.22046	2.64305	5.37961	5.42048	3.89963	4.6522
FOXD1	6.18737	3.20996	3.7569	7.82053	0.284737	6.32925	1.07419	3.38542	13.4771	3.19305	0.258907	3.68246	0.616083	8.42966	0.27366	3.5529	6.17883	7.48195	3.1101	2.61612	0.619788	2.74113	9.70868	5.01677	1.28975	7.21002	5.33339	0.0874425	4.61963	4.92692	7.40839	3.03476	0.0865898	2.57599	2.15503	7.53221
AOC2	0.367313	0.229659	0.61085	0.376425	0.146819	0.369465	0.142665	1.42728	0.393717	0.270695	0.551741	0.73252	0.986245	0.313583	1.66951	0.373071	0.537649	0.74013	0.416292	0.780238	0.140531	0.640161	0.1116	0.306947	0.214304	0.527843	0.536928	1.05784	0.65856	0.390294	0.187277	0.422008	0.503514	0.271338	0.253524	0.432051
MANBA	2.98276	2.61715	2.62851	4.77174	1.43334	2.38397	1.94277	2.58132	2.6341	3.37552	2.33964	3.72851	3.52419	1.89322	2.04489	3.37147	1.51673	3.843	2.98045	2.02714	4.39909	3.08497	2.10871	5.7032	2.04656	2.17335	2.75267	3.72329	3.38451	2.49215	4.7797	3.8485	0.58562	3.70967	3.40592	1.5394
ALDH3A1	9.07413	8.55504	85.796	4.19377	173.25	0.947745	11.9935	2.47786	1.03537	243.881	37.5905	127.904	1.70735	3.88099	11.0573	24.5281	7.28832	337.374	248.229	19.2369	3.51853	415.742	34.6016	2.58947	478.201	157.259	1023.81	930.472	10.2054	298.928	14.9079	335.608	0.756643	0.284014	51.1408	2.21451
C9orf16	63.6079	57.9073	27.436	32.7739	30.879	34.4056	37.3886	24.6887	24.7574	52.9022	37.2583	31.5905	16.5037	24.769	34.6205	18.1795	39.5292	39.2072	34.1435	24.9296	38.9028	53.138	28.5673	59.0224	99.4844	48.2599	129.429	76.7279	26.6417	41.812	47.1197	21.1486	51.0232	40.1437	104.163	25.2591
SCN2B	0.0119654	0.165632	0.0672443	0.0358436	0.189059	0.0128205	0.0852558	0.0316164	0.0319214	0.10396	0.13069	0.253573	0.29609	0.0395166	0.152903	0.0710721	0.0258105	0.0750095	0.0312418	0.49751	0.0179454	0.0611061	0.0285018	0.167983	0.0977352	0.0119369	0.0617692	0.00567572	0.521871	0.0675161	0.201711	0.0162072	0.0156567	0.00538028	0.0472999	0.013747
CRIP1	0.54235	0.319792	0.895238	2.7289	0.512498	0.103053	0.341899	0.832799	1.79613	0.58394	0.580784	0.165137	0.60409	1.54409	0.241423	0.323154	0.629323	1.66087	0.129588	0.834242	0.55295	0.201627	1.05482	1.75255	0.600711	0.457099	2.7153	0.439115	1.48819	0.182272	0.783915	0.199486	0.825901	0.296426	0.542144	0.279322
LRRC41	16.1316	10.5763	8.20703	12.2832	9.83899	10.7001	12.0398	12.9742	10.7441	13.2325	13.535	10.8433	9.53563	8.92481	7.69148	14.7169	6.60826	9.58598	12.0667	8.83149	13.8909	9.19419	19.977	15.0583	7.41213	9.9126	14.7461	13.0638	11.474	10.7022	10.7028	17.0502	12.6889	22.5913	7.90375	8.79292
CASP4	12.4351	9.33079	7.80762	4.0761	8.08331	19.8421	8.70984	4.23937	15.4199	9.11932	10.5638	5.53919	8.44239	4.86507	10.26	5.68751	5.12085	4.51868	3.90164	0.837281	7.04586	9.27843	19.3653	8.15782	13.0606	5.02382	10.3443	5.81949	5.02142	4.49944	4.20654	3.14267	10.8719	2.09301	6.566	6.05422
SYCE1L	0.635092	1.64266	0.708579	1.09554	0.378146	0.300209	0.630437	0.949379	0.597988	0.649167	2.4939	0.782277	1.24906	0.828395	1.70984	0.494233	0.713179	0.614758	1.148	0.49377	0.492253	0.773738	0.667408	7.06729	2.41232	0.372692	2.86183	3.89411	0.967652	0.517413	0.31489	0.559784	3.04298	1.47404	0.763009	0.54724
POLR1D	29.0651	12.722	19.1353	23.2337	15.854	16.3733	14.4687	8.90418	9.5339	16.7287	13.69	10.0221	10.0959	11.6114	26.844	19.4588	11.3253	15.7647	16.3808	14.3853	13.2991	15.4448	11.0725	11.0967	27.3583	16.1639	24.0345	28.0205	10.0786	19.7616	12.1937	19.4964	18.1888	13.3749	18.5428	10.0762
TESMIN	0.197193	0.766346	0.94029	1.43391	0.30095	0.239638	3.09242	0.586987	0.771173	1.03619	0.570838	0.30754	1.46061	0.313874	4.78729	1.77897	1.12657	0.4183	0.676893	0.20403	1.13944	0.632932	6.80985	3.47587	4.75426	1.3711	0.872545	13.4892	2.57006	0.866438	0.101642	1.88385	0.63855	170.871	0.372696	0.897061
RNF112	0.0795348	0.205945	0.528708	0.641028	0.0911093	0.0146088	0.046529	0.121643	0.120944	0.210764	0.407641	0.606784	0.302881	0.186119	3.14116	0.388243	0.119408	0.628225	0.939287	0.47305	0.114512	0.321329	0.172131	0.214385	0.143274	0.298338	0.263946	3.35013	0.564086	0.280693	0.205828	0.339349	0.0499541	0.0729564	0.0838412	0.087722
RAN	59.9945	21.5082	45.6286	68.2863	27.5126	77.8324	49.0578	72.3875	46.4502	52.0079	45.532	49.1394	62.5	54.2334	66.6269	45.8912	49.9328	61.2512	83.4786	82.2514	76.0218	37.2031	61.8458	70.0314	78.0726	71.925	41.7271	81.6491	32.3609	55.5691	70.2655	66.2601	62.5122	83.3855	65.3593	69.9288
SLC66A3	9.15687	7.03614	10.3938	10.2178	4.45323	6.65076	4.37234	9.18246	8.49146	9.73403	4.21098	11.4155	10.0251	4.54905	14.3681	14.7922	8.2622	9.4978	7.31136	16.8792	17.8965	16.6106	5.57327	11.5504	7.37335	6.34816	9.50796	7.57991	12.7644	12.8732	10.1729	3.65241	13.7192	1.17115	5.35661	5.66792
PPT2	2.9955	0.912265	1.43248	2.83368	4.01572	1.5207	3.1744	3.8402	2.88608	6.33485	2.89129	2.67595	2.00657	5.53372	4.27289	1.91626	3.2376	4.47575	3.30979	1.37762	2.17939	4.82565	2.66666	5.93082	2.77427	2.67297	1.78797	1.9064	2.33846	1.85687	4.53373	1.85474	2.08391	8.93453	4.38974	1.3303
AC011530.1	0	0.0330403	0.0651531	0.0511794	0	0	0.0152166	0.0126136	0.0270626	0.0293788	0	0.0409478	0	0.0765752	0	0	0	0.0423948	0.0814967	0.0446922	0.0173873	0.0153496	0	0.0379771	0.0179154	0	0	0.0769889	0.361172	0.0971334	0.0246499	0.0412208	0.0530944	0.127717	0.0356447	0.0776971
PHGDH	0.417454	10.4853	9.0067	8.04465	9.68165	8.93747	23.0476	1.06385	2.79317	32.3849	12.7852	8.7216	121.256	6.54232	25.5592	4.26506	6.17055	7.37368	20.5459	22.3348	23.2536	8.19921	1.01688	21.9658	12.4084	23.2619	9.49186	9.24304	9.10102	7.24678	10.6154	21.4686	37.9445	62.1613	22.6727	18.4602
CELSR3	6.97877	6.00446	0.600087	0.31452	0.150521	0.595316	0.224242	0.313971	2.73053	0.533906	0.298173	1.16292	0.382523	1.77093	2.85154	0.553524	2.07462	0.644009	0.450119	1.43553	1.18318	1.28403	0.0889154	1.85886	0.807571	1.35182	0.443762	0.501733	0.289829	1.04994	0.615095	0.444959	2.26293	0.403314	0.307888	0.364667
AC010522.1	0.130319	0.318344	0.156938	0.151728	0.0791958	0.239368	0.169168	0.102835	0.17049	0.206856	0.215713	1.4972	0.170424	0.283771	0.094115	0.129913	0.116769	0.136158	0.193286	0.124215	0.1933	0.250282	0.0511683	0.154808	0.0796687	0.180011	0.0887138	0.213978	0.192733	0.164551	0.146155	0.723042	0.564034	0.216362	0.330229	0.126688
TENT5B	4.92116	18.7213	7.79347	19.9672	85.4116	4.1005	45.4617	33.7179	11.8246	2.69096	18.8219	0.930848	3.97601	3.45835	1.66598	15.8433	10.5413	12.462	3.54758	0.162122	14.5825	1.87646	1.7681	7.61141	0.506912	2.12432	0.976957	3.5678	30.0342	0.760079	0.312964	6.29023	10.3491	8.68355	0.749954	33.2412
ANO4	0.0186007	0.0141993	0.3416	0.0263937	0.0091843	0.00854137	0.0470841	0.0195149	4.91034	0.128783	0.0545807	0.039888	0.650895	0.00877568	0.0618487	0.037665	0.255786	0.1992	0.0252172	0.00576205	0.0298893	0.0211092	0.121053	0.0391703	0.0277174	0.0255149	0.0720167	0.0430125	0.0422189	0.150278	0.0953412	0.016534	0.00304236	0.0156822	0.0520832	0.216373
EFHC1	1.19559	1.45633	1.66641	2.66406	1.10538	0.283071	1.89989	1.27837	0.813086	1.27028	2.31186	2.43924	1.10133	4.27071	3.11967	1.47339	1.04979	2.42882	3.079	1.03186	0.940517	2.11532	1.02677	2.75345	1.29999	1.0487	0.841634	1.92528	1.28223	1.36305	2.16266	2.31707	1.15474	3.62605	1.5241	1.04744
CRIP3	0.165775	0.185122	0.262378	0.147858	0.0374186	0	0.133215	0.0265025	0.00473844	0.0257199	0.138983	0.0286785	0.14494	0.0223461	1.34885	0.0102303	0.0551711	0.0940244	0.125571	0.0117379	0.0121775	0.0591271	0	0.37237	0.200758	0	0.0261973	0.0269602	0.0505906	0.0145776	0.00863197	0.144349	0.0557783	0.140563	0.0187233	0.00544165
PTS	4.58428	3.17366	3.16488	2.60899	3.07182	5.66242	3.12787	4.4829	4.82389	6.10753	5.66392	7.57425	3.32358	2.55687	13.9921	3.17495	2.41172	2.69153	3.69934	2.2231	9.86804	3.75761	3.23993	7.47811	7.03091	6.5471	9.13219	7.05177	2.5811	3.82724	2.777	1.81003	2.13226	2.04297	5.82051	3.38187
ABCF2	18.24	16.6282	13.7242	12.3127	7.58365	23.0774	17.9786	20.1234	12.781	14.4167	9.78268	29.5939	20.9186	15.8185	8.48094	12.319	15.8418	12.0845	7.5042	20.0325	21.3928	20.7384	17.1939	32.0356	15.4516	22.2199	12.7686	11.7718	13.2301	19.1122	17.116	26.7131	24.8479	11.5114	16.6139	22.1772
PKD1L3	0.0201127	0.0272952	0.277195	0.0295962	0.0198618	0.0184714	0.0326839	0.0229248	0.0178856	0.0266975	0.02623	0.00676557	0.154502	0.00843472	0.0454584	0.0193075	0.00867697	0.0630417	0.0296235	0.0129224	0.0316008	0.0329697	0.025095	0.0501978	0.0325606	0.0111471	0.0395535	0.0445215	0.0095479	0.0366829	0.0305456	0.0340534	0.0731039	0.174845	0.0265021	0.0385123
SLC39A10	2.53802	2.86811	4.06176	2.53755	0.892401	2.6857	6.47601	3.67018	9.94298	3.44779	2.68455	7.22604	6.52789	5.3666	2.96997	5.208	7.0675	2.7623	4.01189	5.09229	4.06159	5.93026	2.31832	4.71625	2.87897	4.7422	2.86703	3.17186	5.59763	7.12388	9.11468	3.68233	9.85527	34.6377	5.06403	3.24205
DEFB131A	0	0	0.0656883	0	0	0	0	0	0	0	0	0	0	0	0	0	0	0	0	0.0450594	0	0	0	0	0	0	0	0	0	0	0	0.0554127	0	0.147162	0	0
H3C11	0.0848062	0	0.442557	0.320898	0.027916	0.389427	0.190818	0.210902	0.820142	0.429817	0.58065	0.228219	0.320392	0.320088	1.5924	0.427407	0.475629	0.177212	0	0.303575	0.218039	0.224568	0.404018	0.238119	0.486767	0.310214	0.531608	0.764316	0.0301944	0.0580032	0.103038	0.057435	1.14668	2.89812	0.0744983	0.357255
AC092143.1	0	0	0	0.00395921	0	0	0	0	0	0	0	0.00422361	0.0094871	0	0	0	0	0.0349828	0.0100873	0.0242016	0	0	0.00854525	0	0.0110874	0.00417534	0.00462983	0.0119116	0.00894084	0.00429382	0.0038138	0	0	0	0	0
TREML1	2.06045	0.315776	0.254736	0.0667006	0.100577	0.158292	0.0969533	0.365311	0.211619	0.425428	0.153259	0.616675	0.683711	0.147849	0.134847	0.152295	0.192655	0.0900401	0.0566465	0.129436	0.896341	0.0622369	0.639828	0.120986	0.280183	0.0703416	0.129997	0.111486	0.0585767	0.0643002	0.178475	0.819756	0.338293	0.0105683	0.113556	0.288029
RAC2	18.1251	8.82721	29.63	25.4498	5.02532	47.8773	11.2746	31.8292	32.4234	23.2131	11.602	15.9201	27.0643	16.8645	3.15204	21.5319	37.2188	3.42789	5.15365	31.7572	5.40916	15.6433	69.7829	20.0926	21.6435	31.7143	21.7405	32.7925	7.37633	4.99477	19.6439	14.3061	14.8364	4.92714	7.01983	40.9466
MYH15	0.0256711	0.0350435	0.554646	0.0228558	0.0119298	0.0110947	0.037375	0.0211238	0.270417	0.0328001	0.0192012	0.00914328	0.0889968	0.12254	0.00945145	0.0309854	0.0156352	0.0110441	0.121923	0.0137216	0.0194121	0.00342743	0.0231235	0.0339197	0.012001	0.0210905	0.0267271	0.0300841	0.0935499	0.0960513	0.0192643	0.0598275	0.0217351	0.0448142	0.0756118	0.00520472
SRFBP1	3.29768	2.45408	5.82872	3.14779	1.7887	4.20844	4.47046	1.99915	8.22343	3.89375	5.33688	3.46729	4.16503	4.62695	7.53258	6.82023	6.78148	5.07257	3.31239	3.10975	2.24683	3.44573	3.21016	2.42753	2.70092	3.14079	1.49139	2.44998	3.86138	2.99237	3.28061	3.42591	4.0218	3.10835	5.93972	5.33763
CFL2	1.29148	8.53345	4.3345	5.01084	1.52628	2.18043	1.59861	2.74387	5.70888	6.32228	1.5149	2.48246	3.71253	9.28322	3.36805	2.0257	2.33339	6.85664	4.62999	1.37568	1.8953	2.37847	3.20187	11.3444	3.80285	3.42604	1.87263	2.39284	33.4076	3.90182	3.48332	3.66796	0.929654	2.02377	19.406	4.38809
TNFAIP3	11.301	8.1616	33.7782	50.6411	3.15288	22.1159	20.1798	8.99672	37.7881	17.8818	9.535	6.17458	41.5951	132.846	4.54587	23.0877	17.7761	5.01087	5.28334	10.0689	16.4496	14.2687	6.59612	8.93868	7.54081	25.194	26.1679	161.582	16.6481	6.87427	20.7341	10.7023	7.78645	83.1887	17.819	13.5043
NRIP3	0.0507233	0.123907	1.50674	0.645105	0.102964	0.73499	0.808421	1.65036	2.00724	1.21499	0.303191	1.44177	1.38292	1.09816	0.701091	1.43947	1.30203	2.32594	2.51294	1.25237	3.02118	0.476501	0.601239	0.909911	0.83236	0.944576	1.05675	2.70276	0.677231	0.893324	2.13386	2.07259	1.01769	0.992138	1.00627	0.689595
PLEKHM3	1.18281	1.1978	1.15395	0.989075	0.90684	0.710437	1.13698	0.588764	1.14586	1.09217	1.42296	0.994688	1.31794	2.09559	0.730162	1.09143	1.42427	1.05591	1.76217	1.32957	0.388148	1.02798	1.22276	0.844284	0.403243	1.24969	0.229113	0.571708	1.15143	1.50788	2.39438	2.11418	0.646506	1.5013	1.43032	0.665124
DUX4	0	0	0	0.00539822	0	0	0	0	0	0	0	0	0	0	0	0.0061628	0	0	0	0	0	0	0	0	0	0.0113858	0.00631258	0	0	0	0	0	0.0149339	0.00769781	0	0
ARMH1	0.0880742	0.941271	0.450772	0.513782	0.0579835	0.0168514	0.0743143	0.0684467	0.121153	0.191305	0.0897359	0.137023	0.607247	0.155823	0.0631644	0.431988	0.109241	0.0383419	0.168049	0.0727554	0.0754803	0.06247	0.0337167	0.133951	0.252762	0.0768811	0.142083	0.464772	0.156789	0.0790628	0.0836001	0.812707	0.0768298	0.123758	0.0676979	0.0505939
PBK	5.70994	1.78942	8.00075	10.8588	2.52788	6.63875	6.91287	7.93741	18.5062	14.9437	7.19117	34.0694	6.75739	26.3467	11.0003	4.7292	13.1966	11.7297	8.99564	7.984	12.4452	9.02571	20.6975	19.3398	36.8065	16.3127	9.53987	5.47548	3.85767	5.81393	5.11018	7.13626	12.9837	23.2883	6.67533	9.39626
ZFHX3	1.23002	4.29056	4.91621	3.40028	1.80857	2.43241	1.40023	3.82507	3.89815	7.13851	2.3945	3.48332	5.51461	6.88986	5.13312	2.63595	3.04387	7.88278	10.4359	2.34088	1.8756	5.02012	4.46432	3.64002	4.75581	4.8878	4.15759	2.88765	7.00861	6.27003	5.74026	9.37664	0.763479	6.85901	5.21218	1.99581
C12orf50	0.00828558	0	0.0598679	0.00195949	0.00204555	0.00190235	0	0.00193174	0.0082891	0.00224963	0.00202606	0.0125421	0.0352151	0.00390908	0.016206	0.00671107	0.00804272	0.00865683	0.00748857	0.0102667	0.00532561	0.00235075	0.0021146	0.0116321	0.00274369	0	0.0229139	0.0147382	0.00221249	0.00637528	0.00943761	0.0126257	0.00271041	0.0223537	0.00818831	0.00713943
DACT1	0.341567	1.69088	0.707371	2.51393	0.107324	0.368351	0.340605	0.752907	0.323591	2.93675	0.108833	5.32705	4.83906	4.25824	1.07703	1.85557	0.653063	5.21789	0.661078	2.73822	0.41913	6.8041	1.36043	6.37188	1.63148	0.338171	2.50465	0.257758	3.99659	2.23792	7.71279	1.05148	1.22231	1.73831	3.50855	1.67672
CIZ1	25.1512	32.0649	18.9809	23.1978	19.5418	16.5025	19.9097	27.544	47.9926	34.4048	18.1928	25.9871	23.9763	37.5544	11.3643	18.8926	23.5591	27.9203	24.8466	24.2557	29.0784	29.3827	23.3139	40.6418	46.7565	22.2832	28.3663	16.836	17.9938	32.2577	28.6709	33.2503	20.3486	31.8524	62.0131	21.3856
ECE1	29.218	10.5596	37.5857	77.9445	4.66046	12.0788	24.9853	23.0707	22.042	28.5729	8.51881	20.8689	16.2367	37.9956	16.6309	26.9377	20.5802	63.3619	25.8284	22.8058	23.381	38.7012	15.144	19.0256	20.7846	31.6069	31.097	38.4944	46.628	29.4374	55.9769	30.668	48.4456	17.226	43.9916	25.1974
CST8	0	0	0.0457242	0.107753	0.0499934	0.127858	0.0569545	0.0236059	0	0	0	0	0	0	0.0198038	0.054673	0.0163804	0.290914	0.0915106	0.0522748	0.0162698	0	0.0775216	0	0.016764	0.0252521	0.182006	0.108061	0	0	0	0	0	0.0512181	0	0
PGM3	3.83163	3.03162	4.33197	4.8773	2.7577	8.90428	5.32287	7.64736	5.28797	5.44122	4.51313	6.81105	6.66214	4.27012	6.84069	4.23551	5.34451	4.56765	6.04902	8.35984	6.72563	6.7194	5.75334	3.51351	3.2625	3.86042	3.76373	4.47652	3.56985	4.89949	4.66353	2.33805	4.92455	3.24566	4.53334	3.27931
NSMCE1	5.20519	11.0327	8.79208	10.2678	6.62237	8.10886	5.537	7.77426	5.0625	9.00343	15.4848	9.65968	8.81948	5.81011	16.6802	10.6038	11.2241	6.32711	4.26347	7.84614	19.3332	5.76727	9.97629	15.1862	20.7246	10.158	13.224	16.2308	7.56772	11.7489	5.8861	5.63847	10.7669	16.6954	9.70543	9.35093
OR2L2	0	0	0.149006	0	0.0122188	0.0454539	0	0.011539	0.111406	0	0	0	0.140235	0.0116752	0	0.0400877	0.0320281	0	0	0	0	0	0	0	0	0	0.041062	0	0	0	0	0	0.291425	0.0166909	0	0
ADAM7	0	0	0.0530577	0.00735497	0	0.00952068	0	0	0	0.00562935	0.0152097	0.0104615	0.0381854	0	0	0.0027989	0.00670854	0.00270779	0.0406011	0	0.00333162	0.0294119	0.00264573	0.0145538	0	0.00775646	0.0114677	0.00737603	0	0.037224	0.00944645	0.0210625	0.00339119	0.0349604	0	0
EYA2	0.0674371	42.086	12.1702	16.4224	20.8127	0.141563	9.74369	0.0928381	0.112443	6.70319	11.8447	0.800444	7.63954	0.44543	2.90436	2.50394	3.73644	12.4007	7.27919	1.64471	0.0908194	3.3674	11.6346	4.84195	2.25013	6.86218	5.86138	8.14787	1.24167	8.52298	2.55753	0.570898	0.352965	7.21691	12.2331	0.999836
SLC30A7	8.46277	5.19109	8.51925	6.9847	2.37661	6.28549	5.65851	7.04489	9.50576	8.13192	6.83532	7.59112	19.5588	8.87015	6.69808	5.45131	7.10748	3.69418	10.7533	6.82698	5.02135	5.38842	5.56789	7.98615	3.94471	3.93	3.77317	4.34652	6.59608	5.19848	9.67578	4.67691	6.08217	7.39104	4.22398	7.35307
SLC36A1	4.69399	2.16521	2.9647	3.19331	2.96864	2.31139	3.22657	2.57217	9.5152	5.3564	2.80196	4.17924	7.05191	6.17259	2.20607	6.9047	7.38718	7.73907	4.54335	6.35947	2.28742	18.3537	8.07486	6.9077	4.38089	5.65422	3.50403	1.83336	2.35752	8.25837	8.58345	8.47678	3.14508	2.78202	5.72458	7.12167
PRPF19	37.4217	34.3501	30.2666	41.7681	19.2565	40.1724	26.858	47.8897	39.5425	40.1626	49.1534	44.4846	32.1679	28.7984	21.7442	34.1195	35.4601	34.1258	39.9485	39.3647	59.2355	38.9061	49.5564	22.7189	72.3844	68.1437	33.6162	53.0589	21.9291	40.7766	49.8588	46.4144	32.509	69.1684	30.3952	46.8971
ZNF23	0.2567	0.214215	0.134406	0.158368	0.0976199	0.0717503	0.0914813	0.0907015	0.0574231	0.147186	0.201177	0.228477	0.202392	0.142924	0.271937	0.0929824	0.328107	0.139931	0.20751	0.151466	0.0635386	0.22256	0.087894	0.235031	0.118266	0.122477	0.0811323	0.149746	0.129429	0.202832	0.129306	0.323944	0.342149	0.227983	0.210092	0.161199
FMO5	0.170802	0.531028	0.673168	0.396593	0.22809	0.0552588	0.0786098	0.400027	0.139807	0.345704	0.465122	0.491632	1.26489	0.278379	1.2209	0.473726	0.349176	0.486697	0.519253	0.303033	0.224559	0.350229	0.0713313	0.286113	0.370208	0.321427	0.150296	0.336965	0.317192	0.485866	0.415632	0.258299	0.1727	0.191131	0.276214	0.176164
MARVELD3	2.68562	4.62092	3.0996	3.03158	0.768934	4.84848	0.884112	2.85586	2.23236	2.51346	3.80451	3.04123	2.52698	0.54594	3.85258	0.969381	2.18583	1.91332	1.46832	2.99722	2.51863	1.2764	1.48674	5.88831	1.43962	2.19192	2.87913	5.13494	0.891371	1.6365	1.46176	3.37461	6.52824	4.31329	4.11117	1.29011
AKR1B15	6.90468	2.01872	2.64684	6.87543	0.507249	5.64483	1.65894	4.45462	2.36663	19.7375	2.33093	8.87906	0.47524	9.84529	4.05151	12.0682	2.54615	3.2675	2.05911	13.0384	3.51269	6.76517	5.7895	0.176602	7.60441	4.40971	2.94929	12.1427	0.350836	8.3348	0.604978	9.80084	1.24365	0.0471361	4.37872	3.035
C2orf76	1.98144	7.57209	2.50367	2.44949	3.10555	2.57107	2.71892	3.48571	1.06623	3.87186	4.29459	3.00692	2.88371	8.07354	4.74462	2.69916	2.51591	2.94066	5.17354	7.89264	8.40372	4.35252	2.94988	6.35376	4.31458	5.79537	6.64207	23.2514	3.11049	8.87044	2.23642	2.3865	2.40611	9.43605	5.16247	2.00915
FOXL1	0.770009	0.481622	0.725381	2.25279	0.0183968	1.97609	1.21908	1.45356	0.627452	1.26789	0.133624	1.31911	0.777699	2.26175	0.165183	0.818166	2.50754	0.353596	0.0897988	5.42208	0.0478963	0.38055	3.3408	1.14204	0.941785	1.70361	1.88562	1.58618	0.378067	1.92715	1.76263	0.422659	0.0771917	0.686887	0.769152	4.9441
CYP8B1	0.0575559	0.0191724	0.0472583	0.00989937	0.0387531	0.0240268	0.0382625	0.012199	0.018321	0.0198891	0.0179124	0.0105604	0.0889536	0.012343	0	0.0197776	0.0270879	0.0054668	0.0031527	0	0	0.020783	0.010683	0.0146914	0.00693057	0.00260994	0.00868211	0.00372289	0.0866261	0.002684	0.00715184	0.0106308	0.13693	0.0105873	0.0103419	0.0480914
M1AP	7.01754	0.146638	0.298488	0.018318	0.0420695	0.0426812	0.383418	3.24692	5.17241	0.25657	1.72356	2.14172	2.8487	0.0365434	0.0302998	0.0501898	0.0200496	4.91631	0.0980079	0.0319922	3.64928	0.039556	1.50237	0.0869928	0.0872062	0.93885	0.0171366	0.0606223	0.0579128	0.0715179	2.5162	0.0708174	0.0861486	0.0888122	0.0816502	0.0578429
ECM1	45.1149	8.32019	82.613	35.635	901.369	27.2124	234.186	117.59	28.7022	13.4632	103.316	31.573	16.3739	23.639	14.8307	14.7881	59.4864	20.9832	29.7774	20.9149	6.04539	22.5799	252.332	28.9668	5.05192	23.0262	85.0287	17.5815	12.0553	19.859	20.1533	10.9563	4.18979	4.60387	22.513	20.5668
TUBA1C	94.7941	21.6462	51.2623	52.3148	82.3163	221.959	62.8517	100.937	97.3895	39.2033	54.1214	71.0269	47.2442	65.7095	45.7618	99.1712	41.7768	68.6035	39.0193	58.16	111.442	45.0966	101.676	50.6206	59.3142	64.326	83.4366	44.5626	27.3923	49.3645	47.4443	49.9285	73.6991	59.9226	68.4113	105
SCYL2	6.97885	6.97001	13.4541	11.5558	10.7378	10.956	12.1367	15.6609	14.127	11.9425	10.8332	13.0306	14.0671	12.2648	10.7132	9.85152	12.2572	20.5421	20.7824	14.8115	10.0811	12.2392	15.3539	8.39358	7.42685	12.0624	9.25477	8.14274	13.503	11.3165	14.4931	11.8866	10.5991	9.55471	15.0737	12.001
OARD1	2.04832	2.68022	1.72455	3.12048	1.78004	1.1925	1.50088	1.34546	1.42018	2.72366	6.37459	2.07785	1.58671	1.71765	5.21177	1.20031	2.42513	2.84541	2.21511	0.896055	3.38646	2.21339	1.36191	2.26301	2.43474	1.5388	1.25904	1.7058	1.3812	2.27319	1.93142	2.89689	2.36792	4.52186	1.88933	1.236
CD96	0.625081	1.62546	5.84724	0.709574	0.366387	0.238887	0.787167	0.229414	1.42418	4.27468	1.30564	0.187205	3.1629	0.840968	0.492201	0.202519	0.751599	0.185393	0.172523	0.459728	0.62988	0.375285	0.356112	1.25688	3.08214	0.44456	0.397037	2.2582	0.818423	0.639218	0.549383	1.41545	2.01313	1.10705	0.945878	0.915064
LY86	1.51021	4.57183	4.07252	1.18322	0.585569	0.68923	0.708798	0.58755	0.68591	8.00963	1.73997	0.336595	4.39987	1.71352	1.1453	2.17129	0.803423	1.03579	0.30146	1.47715	1.51262	0.788597	1.32417	2.97867	3.69393	0.471394	1.27089	4.99693	1.34589	1.64442	2.66788	0.329427	2.29132	0.949863	1.30631	1.22413
CHRNA5	0.788887	0.33685	0.258746	0.773571	0.224846	0.27979	1.14367	0.912147	2.2233	0.647801	0.652427	1.00322	1.7446	0.76254	1.66093	0.522955	1.39456	0.351808	0.413503	0.678167	1.58302	1.60131	1.26694	1.6973	1.15962	1.14852	0.425694	1.62915	0.352806	0.937649	1.02569	0.531016	1.00288	1.49676	0.743708	1.14951
LARP4B	14.5891	9.67021	8.65156	7.57692	6.80937	6.81815	7.78398	7.49662	4.9605	7.3806	9.60234	7.81161	7.33807	6.50299	5.30836	5.30109	9.22194	9.30193	3.99876	8.74526	8.33702	8.09137	11.7287	5.10708	5.68768	4.70275	5.481	5.36729	5.24394	5.55681	2.88927	7.24486	7.53029	7.85347	9.29227	9.1367
ERVW-1	0.0379068	0.173623	0.0935818	0.0143436	0.0262037	0	0.02772	0.0424213	0.0549883	0.150266	0.181678	0.0573804	0.0365184	0.0751137	0.198703	0.104392	0.0564202	0.0475264	0.111918	0.0125255	0.0389838	0.0279624	0.0754602	0.00798262	0.00753149	0.032144	0.0146765	0.0242741	0.0485868	0.0641678	0.0189981	0.0616138	0.0595212	0.0332375	0.0249746	0.0435509
SPNS1	1.10608	1.46324	0.793301	1.13328	0.611193	1.09179	0.841071	0.737199	1.46825	0.808602	1.51043	0.803911	1.41335	1.17667	0.479427	1.55189	1.87172	0.806708	0.756918	0.794742	0.886214	0.844946	1.54203	1.89695	1.20534	1.54054	0.874452	1.3865	0.742891	1.93632	0.935307	1.34775	1.25486	2.422	1.81274	1.08068
FUT7	0.17086	0.0988522	0.351956	0.0382806	0.0399619	0.0454231	0.136578	0.0167726	0.121452	0.151379	0.0571726	0.00907487	0.377105	0.0212133	0.0281422	0.0776932	0.0349161	0.0140933	0.0325104	0.0371426	0.0115601	0.0204107	0.0275406	0.100998	0.0774231	0.00897116	0.0547123	0.0511869	0.0432233	0.0322901	0.0737492	0.0685153	0.0764842	0.0303265	0.0355482	0.0361604
BPGM	4.5943	5.71767	8.52502	10.0298	7.1715	7.75793	12.6232	14.4155	42.0621	12.9661	8.88006	18.5361	4.75068	34.7026	16.4543	8.6829	8.38032	25.2199	5.79015	15.4077	12.9474	16.5972	27.2205	24.5406	7.56435	13.3529	22.9713	12.711	6.12918	13.5299	24.2223	9.70636	4.6644	3.71603	7.57933	15.5091
GPR50	0	0	0.70998	3.46454	0.117617	15.0292	0.0602971	0.683095	0.00595766	7.8322	0.128145	0.516826	1.41063	0	1.91024	0.0257252	0.0770743	0.939516	0.954459	0.0393548	0	1.91934	0.176301	1.62192	2.52414	3.05957	0.744399	3.05075	1.37393	3.16473	0	1.65156	0.0233768	3.43017	1.29475	0.0752598
RSPH10B2	0	0.0170562	0.0168168	0.00440336	0.00689513	0.00213748	0.0209472	0.00434099	0	0.00758305	0.00455295	0.00469741	0.0422054	0.0109806	0.0072836	0.0125676	0	0.0048634	0.00560943	0	0.0119677	0	0	0.0196047	0.0030828	0.00232186	0.012873	0	0	0.00238775	0.00212082	0.00945745	0.0304541	0.00941872	0.00306679	0.0053479
GPR89B	0.571547	1.17268	1.42283	0.583411	0.343558	0.300835	0.523554	0.922765	0.395507	0.60846	0.810936	0.936975	1.41846	0.447644	1.64018	1.25645	0.844983	0.436656	1.22779	0.856567	1.01933	0.774251	0.535039	1.50965	1.09518	0.761748	1.13205	2.04457	0.412617	0.841306	0.566101	0.516362	0.877931	0.86546	0.637024	0.602143
NRN1	1.03807	1.24962	1.83309	0.977272	0.606203	2.47507	3.48674	0.204787	2.83595	2.87812	2.83128	0.689986	2.73204	0.762891	0.796541	0.204812	0.574876	0.464078	65.2063	14.784	0.622319	8.30314	0.264932	3.59434	2.67066	2.56908	0.325727	0.390608	8.27859	0.38913	0.50025	1.29284	6.61526	4.30866	3.6761	0.160547
TSSK6	1.26227	1.23509	2.08279	1.54372	0.688685	0.973521	0.85519	0.663374	0.753497	0.916447	1.66438	1.11195	1.9602	0.58566	2.80446	0.677834	1.15532	2.09118	0.983273	1.52664	1.73024	1.64619	0.576666	0.97906	2.48483	1.61408	1.37319	0.962627	0.484179	2.41112	0.807061	1.38149	3.02046	1.35467	1.75516	0.753149
SLC14A1	0.0364443	0.077898	0.127276	0.0120664	0.0395886	0.0251027	0.629363	0.0203923	0.0619817	0.142489	0.10694	0.0294222	0.130111	0.0894098	0.0940928	0.0216471	0.186314	0.0628275	0.0878364	0.0195686	0.0187399	0.169573	0.00930113	0.120236	0.115854	0.0199966	0.032252	0.197073	0.231615	0.345849	0.335414	0.0148092	0.052456	6.75482	0.0648297	0.0293094
RXRA	16.7701	13.7735	10.7816	9.78234	19.0213	17.2477	13.3213	10.5566	22.9845	17.9355	11.7183	14.5177	7.03947	11.1739	4.42813	10.8012	11.7263	24.9392	22.4971	18.6033	21.1453	17.7564	18.9417	9.79212	18.1729	12.9144	20.1593	9.44698	8.26025	17.5664	18.7962	24.0609	19.849	4.55226	22.2817	9.93536
AKR1C1	5.5646	4.23924	14.3781	0.622072	7.92131	14.6551	1.13488	10.699	2.06311	53.5109	12.3483	126.383	0.700589	1.26831	1.14627	11.1115	4.7321	15.7901	88.5016	102.013	4.03402	317.705	78.889	0.649935	230.676	195.971	132.688	123.549	9.50197	147.752	54.3318	90.2586	0.0258139	7.75654	160.867	77.5758
MMP11	2.55893	8.01111	5.29822	31.9042	0.645051	16.9991	7.93709	61.5001	2.46121	64.5414	1.28	116.597	110.316	47.4994	44.9263	38.0448	4.23284	122.73	14.2906	25.7909	1.58706	126.624	26.5929	139.001	34.6438	20.3823	58.1785	15.3451	7.77536	176.204	67.1758	31.3429	8.40025	25.3925	47.9395	25.6781
LSM14A	20.736	15.8077	25.3959	25.1089	13.5251	17.2078	29.6054	26.7592	23.1048	57.7226	21.8451	42.3577	39.5431	22.8981	41.3297	16.2895	32.5415	24.0812	31.1929	18.9467	24.9295	25.0571	16.767	26.0504	23.7809	23.2767	16.3037	18.9639	22.7262	24.5021	33.1594	26.6783	31.4844	30.1341	21.6937	21.0065
SHC4	0.0306606	0.182563	0.136155	1.5771	0.0132467	0.0879952	0.120729	0.117948	0.149534	0.145683	0.0674764	0.185646	0.201985	0.173586	0.122938	0.0393207	0.198413	0.356383	0.0946802	0.0664855	0.137951	0.532807	0.234751	0.166797	0.0913766	0.0917624	0.432441	0.0981694	0.372522	0.308657	0.349237	0.060348	0.082746	0.116324	0.381283	0.0550402
OR5R1	0	0	0	0	0	0	0	0	0	0	0	0	0	0	0	0	0	0	0	0	0	0	0	0	0	0	0	0	0	0	0	0	0	0	0	0
NFASC	0.577345	3.52785	2.4101	1.9552	1.48873	0.403817	0.586849	0.869519	0.740977	2.04836	1.13636	0.633888	1.51299	2.6878	0.275207	0.615251	0.506165	1.24581	2.53944	1.49621	0.617902	1.50319	1.56966	2.29894	0.426135	0.719278	1.9033	0.368427	17.3036	3.17226	0.71324	1.15027	0.237285	0.0508401	0.824092	0.855334
APEX2	26.9211	17.475	15.048	13.1618	9.16819	16.6878	11.2826	14.7718	16.0113	31.4774	16.0814	11.3201	14.7345	9.65895	16.6	7.96928	10.6396	11.043	10.3164	12.9783	19.2438	9.27646	31.1817	14.2804	22.4556	15.9377	14.5238	17.3333	11.7674	8.03337	9.10263	12.1812	10.4006	13.7457	13.3751	14.2245
BPIFA3	0	0	0.0451161	0.0177199	0.0138736	0	0.00526847	0	0	0	0	0	0.0106152	0.00441879	0	0	0.00606094	0	0	0	0	0	0	0.0131488	0	0	0	0.00666399	0	0	0	0.00475731	0	0.0126342	0	0.00538023
TMEM214	35.57	13.0318	24.7062	23.9178	13.7799	31.4459	18.8985	23.7644	25.6875	25.6733	23.293	22.511	30.9786	19.7089	27.4549	30.0244	27.0945	29.5095	19.8269	27.6123	17.9654	38.6779	24.6395	35.4261	21.6955	21.444	25.1237	30.0261	17.9349	26.3058	23.669	25.9255	28.591	28.3227	40.9924	28.8172
HGH1	13.6746	13.5503	6.41904	12.1547	5.91207	13.5521	15.5608	12.564	11.7019	10.3851	15.7862	17.0829	13.8232	11.7344	20.4927	20.034	16.2342	14.5634	11.2795	13.7007	19.2826	16.1092	21.8923	21.5221	26.6497	17.1431	20.2834	16.9446	4.54235	15.0881	11.8701	9.75606	12.9661	16.5862	17.6216	13.2345
RAB6D	0.136688	0.16695	0.310925	0.215505	0.0899882	0.22317	0.153777	0.368252	0.212716	0.247415	0.415943	0.122612	0.550822	0.0859845	0.118823	0.0820095	0.963167	0.15868	0.25623	0.238373	0.175714	0.293007	0.325591	0.405113	0.402336	0.0909077	0.0672022	0.0216122	0.227109	0.451856	0.193751	0.44743	0.178855	0.348283	0.160098	1.15162
POMT1	3.01425	5.5037	1.75962	3.51987	2.53412	1.13967	2.10921	2.58778	2.36989	6.04184	2.66731	2.39442	4.2888	2.18104	1.92376	2.65343	1.62095	3.38541	5.98862	3.55779	8.31346	3.60983	2.63139	4.14029	3.60446	2.71285	4.76431	2.35451	2.63661	2.97451	3.9874	2.87728	1.44585	4.31149	1.49132	1.22329
OR5W2	0	0	0.104975	0	0	0	0	0	0	0	0	0	0.0423412	0	0	0	0	0	0	0	0	0	0	0	0	0	0	0	0	0	0	0	0	0.0335965	0	0
CCDC85A	0.0496016	0.0926571	0.0878429	0.118685	0.0432201	0.0107185	0.0459555	0.0217682	0.0175139	0.0602073	0.0456621	0.0323888	0.0661381	0.0468035	0.0456551	0.0346615	0.0339866	0.262169	0.179321	0.0723078	0.0150032	0.34768	0.0893581	1.03634	0.0193236	0.0698588	0.0484144	0.0124561	0.570319	0.0808214	0.0132937	0.0592813	0.0190893	0.0157436	0.103806	0.00670435
NPNT	10.0173	3.62367	4.74164	39.5754	2.24706	7.70487	2.35053	6.86029	5.83545	13.5712	7.26399	13.4249	4.36569	2.49477	1.30472	7.49319	3.53252	13.8258	5.0676	12.0014	8.13319	2.94444	5.1771	4.14112	2.23657	4.08148	7.24669	3.38397	36.2944	1.67191	1.9125	4.16777	21.3688	29.4367	18.6681	12.4537
TMEM164	10.0583	5.68882	11.0033	5.7717	8.43562	16.5574	12.8685	9.93314	11.8547	12.3211	8.5434	7.90079	6.95111	9.51416	5.23883	5.55992	6.16061	7.48663	8.84987	6.7809	6.95394	7.13246	13.8211	4.21716	7.14413	7.40025	4.95705	5.26667	4.07002	8.40333	5.62888	8.36225	4.85664	15.587	7.04656	5.95941
INSRR	0.0364429	0.00278196	0.0905163	0.0258556	0	0.00627542	0.0051249	0.0488546	0.0273438	0.00742101	0.0245061	0.0206866	0.0619554	0.0236411	0.0178199	0.0024598	0.00884368	0.00475947	0.0219582	0.00940762	0.00585598	0.0853002	0.00930077	0.0639527	0.0271523	0.027267	0.0226763	0.0583416	0.0510895	0.0163571	0.012453	0.0277661	0.0119213	0.0276524	0.0330138	0.00523362
TP53INP1	9.08229	4.92527	8.56605	3.97922	7.08098	3.76356	5.64663	3.38072	2.93657	9.1902	7.09359	4.98446	10.1846	4.87889	4.40084	4.10732	4.90908	14.6071	13.6953	3.05549	3.26553	11.5523	4.01838	7.19863	5.53647	3.9861	3.68182	2.674	6.25741	7.15053	4.10167	6.26119	9.87532	3.90438	8.26697	2.14242
CREB3L3	0.0216924	0.0370932	0.135841	0.0041041	0	0	0.0976181	0.0121379	0.0434033	0.0565415	0.0212176	0.00437817	0.0491714	0.0368436	0.0203658	0.0187415	0.0336905	0.0226644	0	0.00716778	0	0	0.0221449	0.0426356	0.040226	0.00865626	0.0335948	0.00617377	0.013902	0.0133529	0.0237202	0.0220368	0.0397382	0.105343	0.00571673	0.0598134
BMP7	2.21518	3.25304	18.5057	11.8894	7.92641	0.464782	16.2435	14.7948	2.10457	21.2213	52.737	15.2196	3.04291	8.8384	37.8361	13.5248	8.68427	46.1812	24.4464	5.44363	32.1732	31.6248	10.8122	0.864027	41.5268	39.6733	21.9046	18.4253	12.6092	49.641	8.41419	36.9009	12.2508	43.7032	13.7977	1.62605
PRSS37	0	0.0579742	0.038107	0.00997801	0	0	0.0296665	0.00491834	0	0	0.0154755	0.0106443	0.0239094	0	0.00825232	0	0.0204773	0.00551023	0.012711	0.00871325	0.0474579	0	0.00538393	0.0370203	0	0.00526134	0.0116681	0.0525345	0	0.0378745	0.00480577	0.0375035	0.0897118	0.0426856	0	0.0121183
MAGEA2B	0	0	0	0.00907578	0	0.00881115	0	0.00894724	0	0	0.0140762	0.0629321	0	0	0.0750614	0	0.0186258	0	0	0	0.111	0.0925478	0.0195884	0.00673458	0	0.00478561	0	0.00682633	0.0204953	0	0	0	0.0376615	0.19413	0	0
ACAP1	2.38444	3.11123	2.52645	1.80686	0.735936	0.297635	0.693976	1.06584	1.20291	2.0047	1.17455	0.965343	2.64036	0.964675	1.64871	0.79975	1.08205	2.26227	2.49609	0.654415	0.996248	0.538358	0.765574	1.63529	1.90785	0.659115	3.07239	2.28139	0.903023	0.889838	0.788933	1.16582	1.50572	0.449844	0.653966	0.539618
SRXN1	3.97043	4.25513	1.68542	1.40949	2.45375	4.69841	1.45826	0.815244	1.56817	6.64583	2.56094	8.40895	1.05911	2.23486	0.613183	1.77655	2.75329	2.08316	9.60048	9.56563	2.23647	11.6264	11.4959	0.98544	14.1173	18.2582	10.2086	11.4287	0.643952	36.4658	3.75925	7.34947	0.659272	0.29626	21.3583	3.86895
ATP1B3	202.086	108.199	233.569	100.954	47.3814	87.9763	163.535	174.804	108.672	74.4981	211.301	137.103	95.005	83.8731	201.189	122.202	239.664	263.728	312.685	133.476	186.742	127.827	184.191	81.2906	159.849	222.983	147.972	114.441	105.253	269.447	113.053	313.878	161.905	75.046	94.0782	136.831
OR2L5	0	0	0.149006	0	0	0	0	0.011539	0.0123785	0	0	0	0.0140235	0	0	0.0267251	0	0	0	0	0	0	0	0	0	0	0.0136873	0	0	0	0	0.0125696	0.161903	0	0	0
PGLYRP4	12.4009	1.72388	3.68881	5.80015	11.9482	16.8367	12.2541	11.684	0.214869	4.03204	11.1191	4.50514	3.66296	3.56105	1.25627	3.17	11.258	1.31969	3.83306	4.57071	5.10784	2.16467	3.56033	0.366139	0.582519	8.05536	14.4873	2.0885	1.66048	2.65464	2.2041	1.93252	9.62213	0.710516	0.35713	10.1816
RBM4	2.56	2.27192	1.8086	1.45885	1.51355	1.87172	1.92182	1.42713	1.25799	2.04849	1.96558	1.76458	2.39322	3.16779	2.66183	1.7321	2.4934	1.39561	2.65041	0.921155	2.82426	2.03556	1.62035	3.01108	1.70958	2.27223	1.4645	2.82927	1.52051	1.69655	1.26258	2.72838	2.40909	3.05646	1.68194	1.52919
ZC3H4	15.4299	11.2968	12.524	10.3839	8.82305	8.88152	10.6969	11.1517	10.5901	7.14358	10.6074	15.3439	13.6137	11.3036	7.89882	9.06805	13.3165	16.1848	12.4421	12.6473	9.15619	11.2365	11.5124	8.33369	14.6816	10.145	10.7077	9.43892	8.22045	15.6026	9.291	15.4098	18.5509	17.818	13.753	11.1496
DENND2C	5.09532	1.69417	6.79291	9.02183	18.6195	6.59103	10.4738	9.33401	4.72587	17.2106	10.012	6.91653	1.13331	4.72654	2.75163	3.12628	5.49924	2.07312	11.2001	1.07202	3.12494	2.73561	11.3984	1.59965	2.05108	4.9315	5.01059	0.814067	1.34093	3.27537	1.80379	2.62074	4.88709	0.257935	6.02215	8.57839
MOB1A	42.9792	22.2976	60.4464	37.3738	20.7984	25.0255	40.1874	44.7201	42.5626	40.3704	41.2551	47.1993	46.1947	30.6045	41.7544	50.2872	34.0672	41.4725	44.4688	43.793	47.5622	41.5686	27.3222	38.3667	28.1405	33.6581	25.2418	28.3172	29.0823	36.1588	34.0366	56.7401	43.9178	37.106	34.13	40.2441
ABCC8	0.00171414	0.00628096	0.0577995	0.0194584	0.00338551	0	0	0.00319714	0	0.00930819	0.013413	0.00345964	0.0349699	0	0.0134109	0.0018512	0.00221853	0.00537284	0.0826269	0.00708	0	0.0155625	0.0017499	0.132357	0.00681145	0.0239407	0.018962	0.0170749	0.0128163	0.109032	0.00156198	0.386581	0.00448589	0.0184984	0.0316217	0
P3H3	1.10099	1.77655	1.27114	2.45567	0.269319	1.10622	3.54262	3.79853	4.2492	4.05888	1.49184	8.11124	4.31877	4.96803	7.34939	2.12442	2.84991	7.13673	1.00725	4.44525	1.95095	12.7469	2.284	13.5389	5.48544	5.09378	5.68177	3.55749	3.66012	7.28754	8.74397	1.72901	1.27543	11.2819	3.49711	3.26674
ZFP28	0.0932941	0.417137	0.264826	0.111893	0.528103	0.0443703	0.802182	0.125845	0.0650003	1.1073	0.311235	0.193339	0.468266	0.257805	0.143374	0.111549	0.103497	0.214095	0.722742	1.21794	1.01727	0.684412	0.290823	1.23959	0.127987	0.295835	0.0755591	0.0687507	1.44669	0.234154	0.970055	0.0727738	0.0675772	0.38429	1.32152	0.0593345
ANKRD61	0.332748	0.508023	0.645596	0.367233	0.164298	0.127331	0.478336	0.46547	0.314396	0.351342	0.442994	0.839479	1.07901	0.540738	0.216944	0.788583	0.622064	0.724286	1.30321	0.0992597	0.403988	0.293707	0.434047	0.337383	0.183644	0.654688	0.255617	0.394591	0.345542	0.388787	0.261098	0.788738	1.43924	0.822913	0.414097	0.488484
RPS4X	610.514	399.845	283.15	285.93	202.752	366.665	289.387	176.508	212.137	655.236	262.622	175.651	290.127	252.414	290.177	263.513	151.774	168.041	166.459	190.569	249.258	251.105	322.298	504.557	927.54	364.778	453.994	400.704	311.267	325.452	293.393	248.039	348.918	399.566	293.846	356.843
TRAPPC1	71.2486	51.2613	48.7138	54.0247	55.5352	68.5232	42.9302	59.0055	59.0004	48.3715	49.3191	40.8713	46.2289	51.529	116.982	46.0109	70.0238	46.0268	37.2208	47.1522	61.4008	80.1029	56.8225	124.416	101.325	46.4124	127.91	124.233	33.7748	54.6004	66.886	67.0074	25.7965	84.1189	44.3986	53.3022
FBLN7	0.955546	0.390473	0.363723	2.25229	0.14477	0.113548	0.262296	0.156482	0.275654	0.374057	0.513097	0.570373	1.16307	0.323324	0.107786	0.207916	1.04927	0.195612	0.121323	1.21831	0.651647	0.230513	0.0811396	0.342192	0.360285	0.188539	0.123092	0.115618	1.68848	0.208386	0.770937	0.595707	0.106313	0.383599	0.269974	0.0791405
EPB41L4B	4.60521	1.37783	1.43308	3.05354	0.719369	2.92658	1.00202	6.50052	7.05016	4.9246	0.693763	3.40031	1.21001	2.60614	1.14908	1.24535	3.44678	10.6122	4.55805	2.8687	4.65377	3.0541	1.81548	0.823942	3.21303	5.72843	2.5545	0.822576	1.75304	1.9561	3.45065	2.22156	0.389763	2.23186	6.94063	2.21767
TNRC6B	5.52629	4.77639	4.59741	4.21099	2.77916	2.34023	3.67334	3.00975	3.48214	6.52489	4.27051	4.01084	4.17997	3.94544	3.98815	2.48025	3.25437	6.62736	8.99522	4.36257	2.95532	4.14918	3.50344	2.17694	1.88153	4.83092	2.22048	2.2529	6.33526	5.30716	4.64609	8.72794	5.35797	4.26263	4.56343	3.4262
BLOC1S5-TXNDC5	0.0457419	0.0687621	0.0550851	0.0332852	0.0451712	0.0420091	0.0475024	0.052502	0.098563	0.0382138	0.034416	0.202395	0.131601	0.0464816	0.126631	0.00759991	0.145727	0.0845542	0.0890441	0.325541	0.0814179	0.135767	0.0574721	0.088916	0.0652485	0.0561635	0.105092	0.115163	0.221739	0.0397081	0.035269	0.0250213	0.0276245	0.0664502	0.625915	0.363826
SP6	6.08436	0.640762	2.81549	1.86371	5.42562	3.40926	4.66068	2.67222	1.12098	1.09616	4.27794	0.86317	1.39598	1.64378	0.298908	2.32166	1.90779	3.9679	0.965477	1.60157	22.7755	2.20349	3.59171	0.98067	0.305898	0.730999	1.50129	2.61694	0.338036	0.663991	4.07636	0.674865	1.87282	5.75757	9.08421	4.62525
COPG2	7.0317	8.17025	7.464	8.91158	6.72775	5.1534	6.16446	5.78274	1.28618	12.3072	7.36926	6.96572	6.94196	4.30416	10.6294	3.24676	10.1253	6.54317	4.12693	6.5252	11.7493	4.02983	4.4847	9.19004	6.66289	6.44365	3.62066	6.33533	4.77326	10.0852	6.52518	7.41139	8.38187	1.56387	7.65285	6.65644
IL9	0	0	0.165721	0	0	0	0	0	0.0196673	0.0427011	0	0.099194	0.022281	0.0370999	0	0	0	0	0	0.0324794	0	0.0446204	0	0	0.052079	0	0	0	0	0.0403372	0.0358278	0.0199711	0	0.026519	0	0
VIPR1	0.453157	7.76611	0.485083	0.934752	2.45039	0.115605	2.03572	1.80928	0.754009	0.38791	1.53441	0.768522	1.96701	0.362267	1.17933	2.44356	1.83892	2.49883	0.730015	0.67979	0.596698	1.5696	2.7082	0.450633	1.28175	1.93702	1.18881	1.00311	0.581503	2.24059	1.59438	1.56488	2.25034	0.78958	2.28895	0.104849
BRCA2	1.49005	1.83961	1.93692	1.49642	0.502953	1.3102	1.26845	0.870481	4.92666	3.20981	1.05188	2.10172	2.66409	4.31268	2.33155	2.16639	2.22378	1.91882	4.02135	2.339	0.747209	2.35602	1.03696	0.890448	1.64765	2.18914	1.34881	1.53977	0.722974	4.01012	1.54412	2.49656	2.60129	3.6548	3.41914	1.80871
P2RY12	0.224994	0.587784	1.06123	0.0532098	0.203671	0.0172194	0.0843748	0.0233138	0.143807	0.28508	0.207844	0.00630701	0.828761	0.0766645	0.195588	0.0607461	0.0485332	0.137127	0.0753154	0.0413024	0.032137	0.0141854	0.121224	0.0965157	0.206957	0.0311747	0.0345681	0.0533621	0.627503	0.10259	0.227802	0.0634906	0.0408894	0.0505844	0.115294	0.0933452
SPTSSA	17.1327	24.7841	33.6514	28.0449	9.80019	56.1526	12.4215	39.1617	17.8516	29.9619	48.0388	26.4936	16.9284	12.0802	28.6937	39.8157	32.6411	63.7944	70.1065	26.1974	22.4546	36.7309	22.3207	28.7516	98.116	88.527	28.6807	112.263	26.6252	40.562	17.0339	18.718	25.6316	7.91256	51.2427	22.7167
AGO4	3.83231	7.29751	4.7749	5.75174	4.12869	2.02041	4.30786	2.82843	3.09659	5.2994	4.42243	3.58986	4.67144	4.14866	5.85148	2.60895	3.62118	8.80318	13.7314	3.87763	3.21034	2.32608	3.16636	3.58679	2.0097	2.53921	4.38259	2.93492	7.25603	3.2198	2.71124	5.41988	2.94347	4.28968	2.00979	2.96651
SAAL1	4.10998	2.42214	4.19293	2.93565	1.30058	4.86594	2.51203	2.00467	2.97589	2.26059	3.10941	4.98396	3.2813	4.12452	7.43776	2.37462	3.99686	2.89439	3.32926	2.96058	5.10342	2.88617	3.39211	3.74041	6.07052	5.8671	4.69302	3.61364	1.68564	3.1954	5.67635	4.15216	5.62054	5.01324	3.53064	6.70462
SETD7	6.86788	13.2536	8.34711	6.11459	6.42931	7.21449	7.48984	2.41836	6.34459	8.53151	8.45289	10.0557	8.96578	8.743	6.86122	6.60193	6.52231	9.37208	9.75129	6.08854	3.45272	6.83996	7.09722	7.32923	4.42128	5.57381	4.95496	4.52897	12.5196	8.4635	8.69656	17.628	4.37312	6.74617	17.3655	7.2593
MEF2B	0.345787	0.268765	0.484558	0.237896	0.0993376	0.0346438	0.0778039	0.187621	0.201271	0.157045	0.190632	0.183992	0.783815	0.154242	0.186914	0.332698	0.0650961	0.0656874	0.204562	0.0830965	0.0889028	0.092754	0.0256727	0.220659	0.149896	0.112897	0.194734	0.232612	0.141021	0.0838504	0.143224	0.191605	0.460688	0.0508855	0.256814	0.209471
FPR3	2.78306	3.02553	4.04303	2.79527	1.17963	0.950781	1.30145	1.97784	15.5775	20.0243	2.49667	2.0937	21.486	6.44255	1.82323	7.06134	2.13732	2.66691	0.515193	3.74973	1.81577	2.38306	6.1529	6.51387	8.89384	1.05788	1.90097	2.62434	5.8647	6.22213	9.56354	1.36679	9.37829	4.5062	6.80418	8.84594
SMIM34B	0	0	0.0133254	0	0.0218543	0	0	0	0	0	0	0	0	0	0	0	0	0	0	0.0182812	0	0	0	0	0.0146565	0.0110388	0	0	0	0	0	0	0.0144788	0	0	0.0127127
BCS1L	3.65505	4.90105	3.78051	4.54398	3.40232	6.66618	4.74643	2.4755	4.57506	6.64331	5.26	6.61359	4.35299	5.81082	9.86738	3.54998	6.67084	3.15421	2.31626	5.20358	4.69861	4.05823	4.68254	4.29139	5.5837	4.97726	3.96337	8.64589	2.36151	4.71989	4.40216	4.21607	8.70139	5.55202	3.08091	4.13606
SLBP	26.9702	20.971	25.5454	17.4735	11.2526	28.4138	30.9873	21.0124	45.7477	31.2029	28.8255	19.8267	37.7949	19.5668	33.1024	20.3881	26.1036	25.1349	42.4664	19.5269	65.773	22.0103	18.9621	28.5727	41.7016	36.929	22.9199	28.1296	14.9274	30.6228	19.7372	16.4868	31.3434	66.9147	18.8081	26.3212
WDR77	13.5735	11.5702	12.7097	7.86007	9.12971	14.501	11.7849	10.4063	9.66337	10.5849	13.6248	10.8051	10.3185	14.7463	18.9187	6.52647	11.6599	5.86828	14.9395	8.36587	9.33412	7.84539	15.4127	16.5263	13.3594	9.59903	7.75727	9.56047	5.23383	8.78357	9.80582	15.3332	9.43055	20.7517	12.1275	10.0458
LRRC75A	0.235828	0.334127	0.882286	0.437251	0.173888	0.205031	0.26885	0.243387	0.273677	0.53273	0.196835	0.507701	0.63435	0.332303	0.477252	0.339579	0.305221	0.637341	0.640376	0.301306	0.206149	0.471032	0.250377	0.891705	0.254059	0.404656	0.553054	0.962022	0.570955	0.40001	0.381079	0.827321	1.58404	1.78572	0.157445	0.180627
RPA3	4.04057	5.65085	7.43305	5.63821	2.44593	3.96505	5.08768	5.53824	12.4182	6.42231	10.5238	9.3377	10.0024	9.29415	11.1768	10.187	11.7432	12.6123	5.8699	7.92578	16.7472	4.40191	5.89003	12.5866	14.4132	11.1568	9.40469	8.8652	3.32901	6.62736	6.71194	4.42244	6.66059	15.5273	7.88681	13.4557
FKTN	2.42292	4.6855	3.82366	3.28136	2.14842	2.21589	2.44269	2.7479	7.03887	6.57459	3.20041	4.17197	5.55939	6.52977	1.76321	2.10582	4.70287	3.98388	4.54618	4.09143	3.71904	4.14012	1.81781	2.48769	4.37232	4.3422	2.56824	1.65292	2.2017	3.90446	3.96753	4.15717	2.46249	5.10457	6.1108	3.86723
KCTD18	4.0895	9.26804	4.18752	3.45488	2.83161	2.48576	3.25247	3.40595	3.22333	5.48115	3.87514	3.83588	5.38244	2.71455	4.22039	5.44021	3.76924	5.35945	5.55772	3.5442	2.3034	4.12059	2.7631	2.45912	3.12483	2.62472	1.82784	2.59017	3.03493	4.08882	3.09536	3.20107	5.40987	7.05672	5.05226	4.87222
CARHSP1	28.3909	6.77097	12.7197	18.4401	18.8489	33.4191	20.6367	14.6955	17.4882	6.46408	16.5827	5.71205	12.8777	6.19803	8.22446	17.9809	19.0951	6.84549	8.38511	8.7389	22.6271	4.22489	10.0361	11.4239	8.35003	6.80231	11.4374	11.0786	4.67512	5.45008	5.46915	5.75013	18.602	7.47807	9.2647	14.6696
SALL1	0.02258	0.0150432	0.0988807	0.534004	0.0222983	0.260159	2.635	0.0421153	0.172503	0.055734	0.0261014	1.4977	0.300121	0.331215	0.138116	0.203952	0.191286	0.178011	6.69135	0.725759	0.0844419	8.652	0.123637	0.654175	0.407845	3.26015	0.744804	0.0905538	0.0372735	4.62045	0.319858	1.41176	0.0188019	0.0415355	0.34622	0.0849012
CA4	0.0335516	0	0.0115442	0.0136024	0	0.00880388	0.0269618	0.00446993	0	0.00520552	0.00937636	0	0.0325943	0.0090454	0.00749995	0	0.0248139	0.00500785	0.0173281	0.00791885	0.0184847	0	0	0.0201871	0.00634874	0	0.0106043	0.0613862	0.215023	0.0245867	0	0.053561	0.00627174	0.019397	0	0.00550675
MEIS3	3.00782	0.964153	0.401556	1.32825	0.0940817	0.474976	0.492525	2.40733	1.30939	1.17264	0.25515	2.06934	1.88189	2.69474	1.04706	1.21261	0.701658	2.10928	0.554906	1.15239	0.416986	3.19465	0.805849	3.4584	1.19581	0.416379	1.77906	0.519694	3.50103	2.61571	2.82764	0.882567	0.463026	0.501822	1.69474	1.3265
GTPBP2	10.4802	9.3081	15.5197	15.766	20.225	21.0752	13.5064	15.4536	16.4849	8.04191	18.484	9.84076	13.4814	13.6943	10.6075	13.1499	19.7071	7.69453	21.6133	6.61707	14.112	11.9335	9.82672	8.74819	7.03902	8.42484	7.18501	12.7075	6.66387	9.38054	13.4056	44.8275	12.247	16.049	10.2868	12.9211
XXYLT1	9.57572	4.34722	6.35042	5.05344	4.29116	4.08348	7.28345	8.3612	5.53556	3.89813	7.66224	4.4068	5.67477	4.51371	18.5966	6.73188	11.5622	11.376	9.80519	15.3981	13.0055	19.8597	7.12438	2.49387	11.9809	12.63	10.9777	6.64513	4.35917	6.60881	3.84221	15.3662	7.04344	38.7661	8.73732	12.8153
FREM2	0.00931023	0.0104968	0.53731	0.170048	0.0728453	0	1.75242	0.00601097	0.00788124	0.499345	0.00560397	15.4359	0.0438314	2.47399	0.00672374	0.376663	0.0352224	1.48829	13.6205	0.0171566	0.275274	33.4546	0	0.203098	1.90197	5.13127	1.4894	1.23723	2.07456	11.1658	6.19969	3.84433	5.88035	0.960285	0.928586	0.00740524
STRN4	21.6783	15.6858	16.2695	13.4087	12.6087	14.2215	15.324	14.9729	12.6548	12.8329	9.72073	25.9997	11.007	14.9402	12.9431	10.4537	21.1044	14.9367	14.4647	10.6289	17.5745	23.6546	11.6528	13.6513	16.5353	18.5397	16.642	29.0226	10.651	19.9176	12.0115	18.2674	29.4126	19.3156	18.6253	14.1956
TMPRSS3	0.0287382	0.649366	0.724301	0.701002	0.0304068	0.0131965	0.115469	0.0134003	0.501079	0.294276	0.158616	0.00828603	0.877098	0.0639187	0.0256959	0.0310361	0.0823592	0.0150129	0.024737	0.573146	0.179439	0.0209661	0.0398154	2.40921	0.114196	0.0266218	0.188472	1.20057	0.11182	0.0210595	0.106619	0.045877	0.212193	0.121838	0.0378678	0.155652
KLF16	23.5082	6.23338	13.7501	17.217	7.56357	20.9651	14.2521	15.2828	17.736	14.5227	10.0143	25.0048	10.071	15.5634	16.0512	18.4794	17.2304	20.811	13.0535	11.8485	14.8497	25.5318	12.3906	14.7049	17.8475	24.1895	24.7306	17.0537	10.6166	18.4704	16.7602	12.9812	22.0246	16.2721	31.5255	21.258
ARSL	0.0282589	0.0690309	0.466711	0.141299	0.031893	0.0333679	0.354254	0.0376481	0.0363483	0.499817	0.469887	0.668122	0.498722	0.110468	0.202139	0.126434	0.0156746	0.489273	0.0340542	0.306805	0.0103792	0.219908	0.156605	0.41373	0.203195	0.132903	0.325999	0.126384	0.332023	0.248499	0.581224	0.352693	1.48435	0.898542	0.0957503	0.134504
RNASEH2B	1.10197	1.39426	3.18133	2.8293	0.987213	1.17487	1.67397	1.17394	2.44911	3.62149	2.22908	2.4801	2.93844	2.50558	5.33936	2.26971	1.82339	2.18728	3.12268	2.68586	2.18451	3.94678	0.804736	2.75139	4.88831	2.51298	2.56324	3.92034	2.32348	3.46158	2.03565	3.19907	2.96951	3.93888	3.06943	1.71105
TSPAN3	16.5794	9.20249	13.7383	9.81494	10.0882	6.1819	13.3968	10.444	11.6193	10.7728	9.19714	10.4194	18.2706	7.99349	12.6507	5.89609	11.1639	9.59877	9.41035	6.99006	21.6379	17.4637	21.0932	19.4311	14.6566	19.5282	19.2348	26.4328	10.6766	12.8151	11.1958	10.3681	11.8998	24.4212	23.6175	7.6644
ADNP2	10.2088	6.98342	7.1347	7.60197	4.82459	7.47265	7.47045	5.53982	8.89358	6.36584	7.00208	8.66671	7.06336	10.7733	7.0307	6.24498	11.1127	6.95837	7.61236	2.50487	5.89266	8.4106	7.75088	10.8086	6.62005	8.75058	4.0784	4.42442	6.10702	7.87834	5.61065	10.469	8.32756	9.39354	7.27671	6.33554
NLRP1	4.72884	2.25692	3.14615	5.75711	2.72952	6.87805	4.7302	8.22531	7.32815	1.80682	2.37345	1.73381	3.39586	1.6246	4.53503	2.02691	7.00789	5.77287	1.45171	1.47846	2.29143	2.42129	3.72641	3.82436	1.07418	1.64974	7.19787	8.9986	3.50942	0.87108	2.75589	3.59487	3.43627	11.4389	0.902452	2.75972
SLC9A7	3.68367	10.4398	4.2032	10.798	3.13683	1.37088	2.67597	2.03678	2.42593	4.49616	3.08541	2.06728	4.55693	1.64779	1.65255	4.09703	2.446	3.61521	3.74973	4.82418	1.4961	1.16832	2.18112	3.70671	2.33302	2.91357	1.23105	3.26778	1.73167	1.47912	4.78757	3.60804	1.25161	3.86625	2.28886	0.95659
CEP41	0.583419	1.36081	1.77484	1.22188	0.379832	0.603739	1.23055	1.15715	0.73629	1.61267	0.756947	2.21133	1.56454	1.33919	2.16	0.854737	1.13323	1.12445	0.544847	2.3532	1.12321	1.51727	1.2799	1.76274	1.51615	1.07735	0.724137	1.44335	0.576744	1.42664	1.66735	1.65594	1.89701	1.30461	1.4961	1.17592
AL031708.1	0.146158	0.130557	0.0919464	0.243506	0.114175	0.0661134	0.0760802	0.0651002	0.096025	0.151627	0.155761	0.0880565	0.16318	0.0926279	0.354996	0.1602	0.206105	0.0683761	0.231337	0.0594672	0.159845	0.0618914	0.113575	0.104127	0.138695	0.147985	0.190639	0.434598	0.0932023	0.0895205	0.0695736	0.195016	0.488108	0.185389	0.0919829	0.0701754
PARP16	2.58952	6.61218	2.03001	3.72769	2.42441	1.76354	3.00476	2.21077	2.35597	5.93038	4.21529	2.95091	5.00494	2.44639	3.28853	1.85763	1.93075	3.31659	3.03766	3.4102	3.71884	4.67787	6.58969	5.29069	3.18143	3.4975	2.81265	1.73122	2.67238	3.32082	1.49616	5.03569	5.00891	4.67862	5.95068	1.54144
ZNF662	0.568319	0.475825	0.223535	0.125733	1.67916	0.145217	0.984841	1.07283	0.128385	0.301144	0.455014	0.210444	0.446728	0.252993	1.35184	0.225211	0.723684	0.244217	0.342434	0.128726	0.197375	0.273069	0.107613	0.30885	0.297466	0.48009	0.0684448	0.0586983	1.14553	0.18573	0.158702	0.104759	0.134935	1.04485	0.129843	0.123742
ZCCHC8	2.36647	2.73365	2.84341	3.70449	2.18115	2.58592	3.2264	3.21188	3.11518	3.90452	2.68346	2.604	3.26399	2.73129	4.00417	2.15862	3.37255	3.5104	5.95974	3.60271	3.55259	2.99363	2.63695	2.60716	3.40726	2.4702	2.76867	3.82988	2.52625	2.24814	2.86425	2.32934	3.77706	3.95696	2.56684	3.29946
PAWR	8.79947	7.03823	5.69234	15.937	4.20472	4.58527	7.78349	8.703	7.22726	7.97234	6.68331	12.2754	13.3024	13.8081	7.3807	6.01671	8.1488	11.2495	27.4443	14.0592	3.08749	6.29434	7.49178	13.3	8.53351	10.647	9.07974	8.7102	7.08559	11.0013	13.8128	7.57862	7.5349	10.0984	6.22059	5.28992
FAM166B	0.0254048	0.424069	0.275345	0.272366	0.234153	0.0233316	0.019054	0.0394866	0.0847186	0.588604	0.381014	0.367466	0.191955	0.0799054	0.251762	0.164617	0.0876804	0.141563	0.153074	0.125917	0.304809	0.0288309	0.0172898	0.356658	0.68422	0.422403	0.637	0.530224	0.642202	0.0608146	0.0848821	0.120438	0.132968	0.10281	0.0892677	0.204312
SLC37A3	3.24368	3.07324	3.02614	3.34041	1.02512	3.51612	3.62207	3.45888	2.26145	3.82312	1.73231	4.47484	4.26707	2.71487	3.77917	2.46375	3.0776	3.00495	2.32338	4.4308	2.3247	3.9302	3.00665	5.87867	2.07119	3.6388	2.50906	3.64927	3.54082	4.44792	3.18473	3.95957	3.34838	2.3669	2.72701	3.33583
CRTAP	19.098	31.4783	20.4911	13.5173	10.6852	21.2179	12.4678	20.9727	16.929	20.8827	12.807	19.7105	36.2334	20.6406	10.859	22.8159	14.7722	28.9234	16.3559	21.0618	14.3824	47.7666	30.3757	35.4777	29.8224	28.1398	19.9649	21.9243	49.7229	27.7312	35.1834	27.7575	23.5704	22.4264	33.42	15.1168
SIRT4	0.0570464	0.963859	0.446541	0.602604	0.42251	0.23576	0.267411	0.514269	0.294865	0.144562	0.585877	0.450951	1.05603	0.251199	1.0414	0.133484	0.393773	0.913905	0.675996	0.392703	0.427781	0.183429	0.0970606	1.04114	0.402994	0.180216	0.420701	0.311184	0.223418	0.302381	0.285904	0.589179	0.161731	1.26972	0.501126	0.207544
LRP1	18.3473	11.932	36.4249	35.0219	20.3615	11.5433	11.5337	36.2812	8.5445	30.4492	13.0356	38.9579	47.2185	42.5395	8.34622	47.611	17.9084	43.6368	39.3723	31.7806	45.8885	37.7059	64.1647	27.807	18.3898	19.1412	25.2361	14.058	46.9853	37.1415	68.8698	65.78	10.9087	15.2937	20.7238	19.7673
THUMPD1	8.26434	9.44752	9.37537	7.02572	4.93459	6.09372	8.32215	8.20719	12.0343	8.77722	13.5557	9.96095	13.181	8.8251	10.593	9.77036	10.5514	8.84205	9.09578	7.28117	6.85187	5.63199	9.79238	8.46629	6.15332	6.64897	4.16719	7.36403	8.66645	7.34562	6.27284	4.28122	8.75379	9.70467	5.82371	6.49592
DAPL1	77.7394	0.594033	27.5649	17.2347	43.3706	0.439574	9.84021	6.16989	0	10.4635	170.681	12.7141	0.122494	0.0072844	35.0793	6.80314	3.96662	46.4994	9.31238	30.4893	7.06591	6.6759	2.27759	0.455195	11.4116	22.3035	7.05388	2.03234	16.8461	1.39393	3.92532	23.896	28.87	4.4571	53.7609	0.168517
SUSD1	1.7804	0.627611	2.52873	1.18237	1.01487	0.99484	1.36242	2.26908	2.22576	3.27596	1.18722	1.7098	4.36313	3.0297	0.97788	1.32584	2.37619	3.83934	2.71454	2.81528	1.22827	3.4831	2.49238	5.91147	2.86596	2.1336	2.53484	1.24109	1.2579	3.51064	2.78408	2.974	1.85354	1.96706	6.52928	3.39533
DDR2	1.29611	7.23955	2.35106	2.69699	0.549616	1.11974	2.96383	2.76987	1.75705	6.07037	1.03262	3.91844	10.0902	12.1186	1.74174	3.11991	1.11553	7.3513	3.61315	2.8462	2.5083	6.49313	1.90016	5.87688	2.09255	0.79288	2.00033	0.756559	24.526	6.41084	8.64927	1.40139	0.742424	14.0558	3.46852	1.86728
CFAP73	0.323109	0.0986613	0.0648511	0.0764133	0.0731219	0.0989136	0.0984495	0.106719	0.0134686	0.248562	0.243612	0.0815161	0.0915511	0.0698686	0.136928	0.0363484	0.12197	0.281322	0.0892308	0.0500457	0.112493	0.030557	0.164924	0.0472513	0.0802457	0.0872999	0.268069	0.19158	0.0647097	0.0759654	0.0981424	0.0547064	0.607756	0.118045	0.070959	0.0464022
FUT8	0.971094	2.46962	4.88036	6.21553	0.700397	0.988994	1.52561	2.82521	5.30512	3.86079	1.63847	5.72237	4.27472	7.51212	5.16905	3.10128	1.25908	6.0659	6.78114	3.59554	1.07225	9.16479	2.64655	9.16833	4.46291	5.99431	1.79358	2.02595	4.86208	5.74278	6.82158	3.83858	4.53131	4.15679	2.73056	2.57006
SLC25A5	215.809	409.773	168.879	188.008	108.562	202.835	150.326	318.733	232.367	470.322	234.617	98.6128	145.244	157.341	158.565	160.407	119.135	128.293	179.522	128.999	194.592	143.316	361.494	151.193	299.405	282.822	181.408	151.258	121.551	182.8	158.891	145.593	161.858	125.183	379.571	218.593
KLK7	105.922	3.51563	8.50764	28.651	96.3792	4.85293	59.142	75.8903	11.2796	9.99501	29.5029	9.34028	12.876	21.5027	0.731975	71.0318	69.9779	14.3783	9.84796	30.457	0.0368176	2.4323	81.5053	14.6157	14.5231	30.8483	46.1715	13.2525	1.59585	1.41528	8.56886	0.334593	4.85937	0.0643909	5.50359	100.71
PHF3	5.82602	10.5221	7.28837	11.0924	5.25251	4.39232	7.78747	4.64392	10.9861	7.51644	8.22363	7.57961	27.3246	11.2514	10.3442	4.42994	6.48984	8.17964	17.919	8.10779	6.99579	7.03989	6.80928	5.87817	5.40065	8.82875	4.14254	5.6476	9.62609	7.55976	6.37695	5.77293	5.28095	9.80868	8.66373	3.65671
XKR5	0.00461874	0.025386	0.0778703	0.0633537	0.0387695	0	0.111718	0.0215367	0.0254139	0.348624	0.0203294	0.023305	0.0418783	0.0479401	0.0180679	0.0274343	0.0239113	0.0989268	0.0890551	0.114462	0.00593745	0.0681413	0.00471509	0.103748	0.266124	0.0829391	0.0229918	0.226755	0.0271335	0.201386	0.0484006	0.319061	0.120872	3.32707	0.0699893	0.0504112
ADAM8	9.90728	2.26815	14.6824	6.60826	0.813706	30.3523	3.60138	7.55511	39.5293	7.92464	2.47729	1.23379	8.92841	1.8761	0.844337	7.24497	3.99838	1.86403	0.304627	2.35926	2.55281	1.09786	4.45649	5.51098	2.35991	1.00146	3.34217	2.89161	1.59667	1.99492	3.33339	1.56302	5.35275	6.656	2.76082	30.5588
BSN	0.0436811	0.112827	0.074162	0.059611	0.0183859	0.0256482	0.0773388	0.0293833	0.022208	0.0645491	0.0420246	0.0448033	0.105507	0.0486495	0.0974822	0.0309336	0.0463396	0.0658389	0.0862935	0.101744	0.0128875	0.0934554	0.0168135	0.218152	0.0654462	0.113586	0.022972	0.0529883	0.10861	0.11534	0.0737346	0.184773	0.0815183	0.052162	0.0953005	0.0115178
CYS1	0.310152	2.40251	0.427563	0.741211	0.564204	0.314824	0.720814	0.913392	0.79204	1.78614	0.199581	2.25681	2.21087	2.01393	0.708804	1.40591	0.591558	2.41331	0.855706	5.72083	0.834131	3.14466	0.854044	4.35422	1.89732	0.802028	1.49426	0.505234	6.25507	2.93491	2.45434	0.6799	0.192236	0.313785	1.73152	0.628268
OSGEP	2.84176	5.31345	2.69444	7.79631	1.67194	2.08873	1.90214	3.27183	1.94762	4.93254	2.9781	4.15265	5.32266	3.4084	9.03038	3.52485	2.84802	6.18881	3.99159	2.05977	1.79394	2.33237	4.81543	6.57692	6.54742	2.8879	2.36533	6.29889	2.62635	1.96886	2.08505	2.27763	4.38847	3.09597	2.58044	2.3347
KLHL9	7.74631	9.69745	6.35871	4.15378	4.69991	5.17818	6.67746	3.63005	13.8076	5.55112	6.09007	5.07798	3.10638	3.85914	4.92226	4.49819	7.23945	7.54491	6.19139	6.41244	3.50243	1.67876	4.24787	5.6332	9.18778	4.45157	6.32492	5.42039	7.77193	13.6627	1.89493	6.83369	7.96078	7.97361	7.77536	3.78009
TP53TG5	0.454801	0.350102	0.12887	0.354308	0.128322	0.186028	0.210685	0.156824	0.122352	0.124522	0.257936	0.196698	0.216581	0.436357	0.215288	0.334324	0.400662	0.379345	0.188831	0.132599	0.201435	0.112769	0.265307	0.279006	0.116432	0.171573	0.0930109	0.15772	0.314329	0.211731	0.135822	0.357193	0.385068	0.190754	0.0906478	0.245891
ENO1	126.77	204.121	230.572	455.859	210.807	507.821	455.803	537.129	397.471	227.896	245.639	317.581	434.514	462.649	238.479	559.088	279.533	281.771	414.148	524.779	351.826	209.263	398.332	186.268	278.517	384.409	326.649	358.6	132.088	211.53	312.852	265.225	161.987	463.807	153.485	481.192
CCDC18	1.1571	0.826305	1.66171	1.60579	0.484767	0.971749	1.92133	1.94082	2.83105	1.89508	1.56754	3.02433	2.51533	2.25955	3.58885	1.9201	2.06084	0.775795	2.42093	1.02741	0.962479	0.727967	0.918038	1.14378	0.907023	0.574084	0.554436	0.924553	0.594828	0.624232	1.22542	1.48139	2.73395	1.57757	0.410389	1.88863
DGKQ	11.2888	7.89487	10.9005	3.64664	5.32121	5.92341	5.15742	4.3166	6.94831	4.45064	7.13632	3.64953	7.51933	2.95803	2.64102	8.34898	3.6882	13.2992	7.98092	3.03765	7.91861	5.65882	3.52722	5.34953	3.38751	6.29211	6.79083	6.40709	3.4458	7.34846	4.1262	4.89215	12.2906	10.4538	7.16493	5.39843
LNPK	6.42186	8.11747	5.88378	9.9317	5.76064	4.55494	6.51834	6.13974	7.57266	6.27175	4.85238	7.81991	7.57	6.80592	3.16484	15.4567	7.04879	8.34642	14.701	26.6371	2.40195	8.02655	4.36621	6.55521	4.65965	4.18293	5.62029	2.67702	3.87588	7.72386	6.78378	8.65356	7.61135	8.88615	13.4348	6.30396
HMGCS2	0.777275	0	0.0870735	0.273594	0.294535	0	0.167773	0.00421436	0	0.044171	3.9958	0.00912075	0.0307307	0.0341129	0.113138	0.0195215	0.0116975	0.00472152	0.0435663	0.093326	0.0697114	0	0.00922661	0.0253771	0	0.0270496	0.024995	0.0321536	0.197902	0.0370896	0.0329432	0.11477	0.0354789	0.835148	0.00595465	0.0882622
KMT2E	6.9235	22.9069	17.9453	11.8574	8.3395	5.5449	13.4646	8.79436	11.8399	18.8993	11.774	14.2264	13.295	14.6949	5.79283	25.7567	27.9441	13.4196	18.6565	14.7951	7.50746	15.1261	12.0406	7.63884	8.1872	9.778	7.07697	13.8187	19.2271	9.76371	11.8381	14.3736	14.5062	32.3589	7.73181	21.3692
ASAP3	15.4804	4.63733	4.30296	8.92174	10.5281	0.385055	4.68284	2.68706	2.04831	10.0151	3.50402	6.51818	3.89921	5.08369	4.27526	4.37702	4.03966	6.32505	9.66437	4.08112	3.21889	4.23474	1.72395	5.04573	3.33209	3.51347	3.33678	5.51223	6.85678	2.99425	7.33542	3.15422	15.2606	8.05632	2.80222	6.87489
C6orf141	13.7524	0.0530948	1.1041	5.1552	1.2293	4.97222	0.795823	12.6262	2.81492	0.399147	0.688034	7.23823	9.58046	2.99805	18.7364	4.65622	10.0095	0.251864	0.157156	1.35151	1.34624	2.22895	3.19515	2.98483	0.141331	1.7938	0.765025	3.97588	0.476978	0.750046	1.39361	0.798904	2.69408	0.61838	0.395753	3.24628
PDK1	1.95397	1.67337	1.68937	4.51801	1.43929	2.24117	3.36108	3.29793	3.01772	1.872	2.00436	4.24069	4.19383	2.41315	0.793988	6.97053	2.80072	3.39221	6.87874	21.8876	4.45069	2.78094	1.7955	2.95799	2.59436	3.52792	2.64941	3.52374	1.81191	1.27262	2.42003	6.66872	5.6161	4.37127	5.80468	1.80992
ATP8B2	3.38488	3.25159	5.36604	4.30661	1.04098	0.848326	2.52548	2.30811	11.4254	3.68114	0.795431	7.48357	5.77539	8.28887	1.63023	3.56771	1.81114	10.9222	4.03651	5.752	0.875784	6.50734	1.90161	5.75586	2.16247	3.30945	1.24926	3.60494	9.40902	10.2479	13.6995	2.69353	1.1645	11.0881	3.53014	2.44508
FBXL22	0.868008	2.51696	0.212933	0.249376	0.47621	0.194864	0.148288	0.233851	0.0964864	1.06839	0.537706	0.308204	0.859898	0.734104	0.699226	0.159708	0.332865	0.920337	0.418407	0.146063	0.694298	0.441457	0.459467	1.59772	0.481183	0.221295	0.266721	0.12352	2.0191	0.405677	0.216781	0.163294	0.584719	0.186477	0.309238	0.221611
KLF4	41.3298	8.90463	43.9021	53.9506	62.6636	22.7258	44.4145	54.2881	106.71	65.0049	32.5768	11.6478	16.1803	36.7661	25.6178	20.318	20.3099	78.1026	26.2038	25.9706	14.156	15.3871	8.78134	5.41625	5.3625	61.9862	42.4913	9.79169	26.078	14.5551	12.5894	42.2924	4.7698	11.6293	161.839	33.7813
KIAA1614	0.498015	1.01333	0.724627	0.42691	0.231833	0.164319	0.837215	0.433617	0.198379	0.60399	0.453674	1.1972	0.60448	0.72585	0.39944	1.43382	0.709455	0.460795	0.591906	0.938583	1.1383	0.777282	0.705017	1.17754	0.448321	0.486595	0.932887	0.423267	1.3122	0.661748	0.976154	0.701575	0.43841	3.51119	0.270299	0.71619
COX8C	0.0435964	0.133122	0.0262507	0.123724	0.0215263	0	0	0	0.043615	0.118369	0.0639633	0.0879905	0.0494113	0	0.0682172	0.141247	0.11285	0.0910997	0.0262685	0.0540205	0	0.024738	0	0	0.0577461	0.0869849	0	0.0310194	0.0698492	0.178907	0.079453	0.110721	0	0.0294048	0.0287231	0
KRT33B	0	0.033848	0.0917757	0.0196615	0.0273667	0.00636273	0.0545602	0.032305	0.0277243	0.0225728	0.691201	0.0209745	0.0392609	0.00653728	0.075885	0.0149642	0.206235	0.0434313	0.0166978	0	0.0890618	0	0.0424358	0.0291792	0.0275301	0.0345579	0.0536475	0.138024	0.00740005	0.0142154	0.050505	0.0563048	0.0271962	0.0186914	0.00912904	0.151234
OR1S1	0	0	0	0	0	0	0	0	0	0	0	0	0	0	0	0	0	0	0	0	0	0	0	0	0	0	0	0	0	0	0	0	0	0	0	0
KCNA5	0.315358	0.369974	0.159904	0.00785055	0.12293	0.00381082	0.0840283	0.073524	0.00830242	0.455156	0.0487035	0.0251244	0.268065	0.0469844	0.149335	0.00896247	0.0322226	0.0130061	0.12501	0.0377051	0.0213367	0.00470905	0.025416	0.332048	0.0989314	0.0496746	0.0091803	0.0649525	0.474235	0.0595983	0.0302489	0.012646	0.0325772	0.027987	0.0164029	0
PRAMEF33	0	0	0	0	0	0	0	0	0	0	0	0	0.00924077	0	0	0	0	0	0	0	0.0104812	0	0	0	0	0	0	0	0	0	0	0.00828274	0	0	0	0
MOCOS	13.8678	7.59131	4.95866	1.80759	3.11452	17.3263	2.3828	1.93552	3.76035	1.44443	3.45032	4.16274	4.30411	2.36505	1.47616	2.88865	6.60286	0.6687	1.30181	12.9089	16.4456	1.68989	2.55873	1.39713	2.42074	1.09615	1.69224	1.67676	0.636202	1.32082	1.90302	1.34922	10.1367	1.38238	0.692226	4.12713
CHMP1A	41.2296	25.754	40.7231	30.2931	29.8246	38.008	23.7667	27.9761	18.4967	27.0103	49.8067	19.4949	14.5268	18.6761	24.6573	52.212	33.3837	37.0453	12.6612	43.3181	22.6456	18.2079	40.6698	26.9022	34.5445	22.5672	33.5813	27.6862	15.0946	35.131	30.6756	28.1459	43.6035	23.983	38.2926	42.6082
HTR1D	0.0614733	0.0450501	0.0592238	1.13978	0	0.0225826	0.0414954	0.642081	1.30379	0.244797	0.120256	0.099257	0.199728	0.131479	0.0641265	0.309814	0.164428	0.132737	0.059264	0.240364	0.268684	0.0883673	0.389085	1.10467	0.0597117	0.13083	0.362678	0.0641506	0.0393964	0.0420446	0.993359	0.0624492	0.112613	0.110566	0.075602	0.343714
LTK	0.519335	0.117918	0.148335	0.0377906	0.0361629	0.134525	1.46441	0.0248369	0.0466268	0.10485	0.0260496	0.0503928	0.184882	0.0691079	0.677187	0.0251668	0.0473952	1.43651	0.0361061	0.132002	0.158344	0.302243	0.0373836	2.70139	0.127877	0.803713	0.386677	0.0568482	0.0568934	0.0580614	0.0879731	0.17586	0.0958336	0.350279	0.140373	0.122392
USP17L25	0	0	0	0	0	0	0	0	0	0	0	0	0	0	0	0	0	0	0	0	0	0	0	0	0	0	0	0	0	0	0	0	0	0	0	0
GANAB	54.318	70.076	79.8388	78.6014	37.8144	89.7435	82.3266	79.8677	106.976	66.5097	67.6062	82.5233	73.9923	106.754	52.8797	95.0507	85.2876	74.8143	79.9237	88.1124	111.882	102.737	124.065	74.2779	86.1215	130.336	99.5186	116.099	75.859	74.3988	120.948	137.526	89.4168	161.688	51.4618	87.0471
PPP1R12A	5.80922	10.0642	9.85126	9.88818	4.12366	4.44667	5.84064	7.47701	8.51607	11.3129	7.14968	8.4833	9.93248	11.8873	7.45389	4.70052	6.43867	11.1448	16.863	5.57955	5.16231	5.39554	6.53151	9.01488	6.2272	6.24359	4.9331	6.49024	33.2404	7.08594	12.6079	4.99237	5.69279	7.51388	5.23143	4.1381
MORC2	7.60453	7.11807	10.4591	8.63736	3.59532	5.14589	10.8863	9.00502	7.49633	12.1	7.21291	10.6737	12.6968	10.1642	10.252	11.164	9.08287	11.6328	9.42358	12.9073	7.72559	11.7442	16.2788	10.8585	6.23394	10.7795	8.26432	7.97078	6.65707	15.2319	8.98839	22.9947	12.8122	12.5497	13.8636	8.80932
CLMP	1.82585	6.16688	1.86665	2.51643	0.32865	23.9051	2.8286	6.00533	9.09211	6.20636	1.01	17.9011	9.31868	9.86822	2.07943	9.12811	5.747	6.95429	1.62619	4.31772	4.15807	8.71003	8.25625	7.76676	2.99212	0.689031	3.79748	0.752549	27.5515	4.76365	9.29929	2.1304	2.53229	7.93016	3.94675	15.852
TREM1	0.40258	0.111455	0.116354	3.34623	0.0344549	11.0154	0.0694466	0.638243	1.00956	0.912334	0.661531	0.352094	1.60305	0.605258	0.251973	1.93907	8.62147	0.577649	0.216696	1.86676	2.27019	0.648759	3.65496	0.795022	0.159972	0.160648	2.20293	3.4602	0.289535	0.539675	0.843741	2.50018	0.393325	0.640812	0.898265	1.59724
ARNTL	2.33716	2.10351	3.79434	2.39065	1.1088	2.4542	1.04942	1.63187	2.76846	2.043	1.71324	2.69149	1.809	2.53131	1.67041	1.98118	2.70741	2.60432	4.97929	2.65983	3.28869	1.91134	2.04557	1.16647	2.85547	3.58613	2.22041	0.961128	2.23806	2.76459	3.47552	2.38304	1.54604	0.899447	1.74353	5.89622
BRINP3	0.0136447	1.6124	1.11325	0.0129075	0.0168431	0.00313279	0	0.127247	0.00341262	0.085208	2.51573	0.00344238	0.158512	0.183468	0.0373632	0.0257875	0.706386	0.174637	0.464512	0.0253608	0.19733	0.0541969	0.020894	4.32442	0.121994	0.0136121	0.0679223	0.47571	7.43281	0.605432	0.0559507	0.0242573	0.0044635	0.0598196	0.00449483	1.80277
DGKE	1.13283	0.35954	1.49476	0.82936	0.365204	0.315239	0.775919	0.730401	1.98915	1.93664	1.53629	2.06226	1.70789	1.20029	1.8707	0.747132	1.83478	1.3457	3.17596	0.945456	0.898899	0.628333	0.462151	1.1085	1.19224	1.40895	1.24374	1.7421	1.92397	2.96983	1.83795	1.79208	2.26935	1.22423	1.05302	0.623892
EPHA7	0.0124661	2.70835	39.8074	0.24175	0.0292377	0	0.117457	0.183104	0.0467679	1.72959	0.0731598	0.0487482	0.478615	1.97764	37.9276	0.050486	0.0504198	21.7236	1.31448	0.187937	0.438695	1.56328	0.0270431	1.2054	0.551093	3.59879	1.07218	0.077611	21.2546	0.904845	0.301028	0.67911	0.00815595	1.53028	11.3157	0.168287
SRRM2	108.018	101.097	80.2287	85.1698	67.7521	68.9661	75.7365	58.9675	92.1451	72.3743	91.9061	66.7769	104.871	97.221	45.2756	93.4845	94.5022	54.9789	87.5466	64.6441	67.0788	50.9861	74.6848	45.262	47.0067	62.5914	56.9426	82.4649	81.7812	76.6233	60.3623	96.5496	113.799	106.788	75.6654	52.6569
SENP1	5.50145	4.40134	6.94727	4.96682	2.85842	3.45918	5.19174	4.94431	4.77435	5.35209	7.36108	6.41514	7.78625	7.04074	6.7422	5.14798	6.29988	19.7666	7.02264	5.39962	4.90084	4.54272	7.19279	4.83007	5.41369	6.29613	3.03578	4.40055	3.91355	4.0935	4.69759	6.01125	4.1159	14.4346	7.1188	4.80095
RAD18	2.53899	1.41644	3.07363	1.46691	1.05156	2.40819	2.50452	2.45935	2.37029	3.54531	2.27185	1.98462	4.51445	2.48681	1.8094	2.95942	2.78219	4.13906	2.17345	4.31709	1.89931	1.78813	2.06541	4.57123	2.62917	2.46156	1.12272	1.48689	1.52125	1.62161	2.18322	1.99448	2.6909	3.90079	9.6114	2.33783
LGALS8	5.79487	19.3176	14.3965	12.2777	4.63548	4.57252	5.66996	9.05976	5.39153	9.99319	6.77636	12.3236	8.55181	4.8865	4.16958	5.86926	6.59407	7.61722	17.7747	9.33671	6.11732	12.0678	12.4667	5.92476	13.3004	10.7432	5.94705	9.12315	7.34113	11.4851	8.18075	7.47193	8.03974	7.66044	6.48009	4.65199
IFITM1	194.028	18.9867	138.672	145.251	28.5775	36.8619	34.5778	97.5561	91.8033	90.2785	20.5817	13.1469	101.675	48.4911	20.8564	38.7228	63.4904	25.447	11.2917	63.1134	112.391	155.367	20.1853	61.0309	270.368	78.2482	259.416	133.553	78.7338	43.4516	67.8359	55.2988	147.128	33.9286	23.2618	124.758
GLT8D2	0.642904	2.24293	0.932489	1.84132	0.305165	1.60495	0.967043	2.43136	1.70922	3.7843	0.597565	9.87515	6.15129	3.8074	2.87343	2.7197	1.40212	6.10477	1.14286	3.57968	0.789933	12.3791	1.76589	8.71158	4.38956	0.93548	2.54219	1.06145	6.71902	6.20944	8.68072	1.86912	0.845885	1.54284	4.26847	1.44053
IRF2BPL	16.8841	23.5648	38.5518	34.8151	7.971	15.3804	27.62	24.5165	22.9895	24.7386	19.1553	26.6394	16.1584	32.2192	32.1745	20.9295	24.4784	34.6446	41.1816	25.5791	24.0544	34.646	32.4439	35.4396	49.1926	40.5634	27.3125	22.0935	56.1415	37.64	18.8668	36.1497	11.9917	50.796	22.1557	18.6049
TMEM182	0.664388	0.700959	1.24459	1.17364	0.286896	0.258064	0.736738	0.664009	0.702788	1.03708	1.16227	1.59326	1.43583	2.26046	2.2655	1.15985	1.6982	0.549852	0.657155	2.33892	1.10204	0.967483	0.279564	1.04974	1.04089	1.4135	0.542652	1.65029	0.320485	1.60997	1.57103	1.39583	0.520363	1.76355	1.88269	0.812556
OR13F1	0	0	0.0582984	0.0228974	0	0	0	0	0	0	0.0236753	0	0.0137168	0	0	0	0	0	0.029169	0	0	0	0	0	0	0.036221	0	0	0	0	0	0.0245894	0	0	0.0159473	0
ZCCHC12	0.0468696	0.00636073	0.112886	0.0443375	0.0102855	0.0526102	0.117177	0.179695	0.0520995	0.107461	0.0509375	0.0472983	0.0944373	0.0098279	0.0814876	0.0449931	0.0134802	0.359111	0.0627572	0.0215098	0.0602514	0.0591006	0.0531636	0.19009	0.124163	0.145469	0.0403258	0.170447	0.150187	0.106855	0.0949091	0.0740657	0.0477001	0.01405	0.0274485	0.0299156
PC	7.19023	3.56266	8.99883	25.1191	6.69787	25.4579	14.9456	12.0069	15.6201	6.33783	6.88138	18.9313	3.79469	51.4857	2.06122	6.79768	6.81964	9.09762	27.5629	12.0007	11.7983	14.0463	34.838	2.90337	22.3427	20.1757	20.1406	4.38788	3.76254	21.9911	15.2778	29.4863	5.99438	9.36081	17.6289	5.93661
MRFAP1L1	18.5469	28.2449	19.9669	14.8123	13.3103	11.3311	20.9617	10.2039	14.4919	22.9443	20.8673	11.6817	22.7724	12.2404	16.7288	13.1058	19.9829	21.5886	30.1217	10.6279	19.1149	16.2034	10.7944	18.451	22.2157	15.4667	12.5989	12.2483	12.4896	22.0623	12.5151	15.8527	21.0118	49.4051	9.26992	9.19077
FOXG1	0.218588	0.13059	0.0286127	0.105637	0.0117316	0.0741902	0.00801906	2.2335	0.841448	0.00516081	0.367185	0.0119885	0.379694	0.495466	1.05956	0.212973	0.0891776	0.136533	0.546874	0.0353288	0.0244346	0.0242675	0.235276	1.13077	0.396535	0.00474059	0.0867341	1.22056	0.774031	0.216943	0.121243	0.18344	0.00621787	0.294866	0.012523	0.0382162
DCAF13	4.46601	4.63719	4.06257	4.97148	2.25254	4.06443	4.81693	7.47704	5.20203	9.28223	7.38627	10.5661	6.11381	9.02045	10.3795	10.6242	8.74868	6.36709	6.74562	8.91531	6.76562	6.03438	7.83801	5.12261	10.1464	6.91992	4.71958	7.74457	2.18815	5.04178	5.04208	3.89923	4.78441	5.35146	5.84483	6.06691
FGF11	0.448871	0.0535501	0.676324	1.04872	1.13601	0.0651914	0.761011	1.05917	0.645396	0.0453484	0.692264	0.737404	0.0993819	0.498409	0.261346	0.288603	0.613377	0.272665	0.158503	0.598452	0.0858834	1.04488	0.0873842	0.404481	0.0967883	0.137464	0.56583	0.537743	0.0468297	0.0535474	0.422343	0.252389	0.538173	0.118285	0.0247591	0.124729
IL20	0.0148289	0.778818	0.312512	1.64125	0.00732195	0.578797	1.20951	0.573908	2.17336	0.0402622	0.464139	0.49383	4.14287	1.06342	0.127619	0.968885	0.172731	0.0929601	0.205505	1.09022	2.7355	0.0841438	0.0832603	0.416366	0.0294627	0.236697	0.131231	14.8241	0	0.0532467	0.23647	0.338947	0.10672	0.0600105	0.332176	0.3237
IGFN1	0.114113	0.00234249	0.0381086	0.295724	0.00757576	0.881559	0.00755179	4.95611	0.0518045	0.00312435	0.00468973	0.173219	0.0249972	0.0316693	0.0120039	0.223692	0.537397	0.00300571	0.00231118	0.0166351	0.022189	0.0206769	0.971106	0.0121162	0.0114315	0.0172196	0.447649	0.0204688	0.0143396	0.0186921	0.0227191	0.0136382	0.00878333	0.055623	0.0151628	0.67535
FKBP10	36.6445	3.6	2.19386	6.65928	0.625632	5.13163	7.54959	5.80679	3.53353	6.63835	1.69944	19.8632	12.7243	34.2386	8.23689	6.54829	9.56497	9.801	1.90373	7.25271	4.5929	37.3096	7.46956	82.762	7.17785	9.46681	8.39182	4.04725	11.1959	15.7943	28.2703	6.80055	13.3028	39.3891	12.0526	5.02008
NEMP1	3.6272	3.98028	10.1481	8.92471	1.80303	2.22641	7.3645	5.29986	18.16	8.43571	5.33566	11.0551	8.92561	9.39578	8.26821	6.06709	8.77785	6.34599	10.7707	9.89358	7.99639	5.57628	12.2805	7.96697	6.46525	11.4689	4.22184	5.3325	5.86143	7.91859	8.55056	8.75499	7.00475	23.7672	9.95326	7.76394
GOLGA8Q	0.0163104	0.0332026	0.0261893	0.0154293	0.0375828	0.00499312	0.0183496	0.00507024	0.00543912	0	0.0106356	0.00548654	0.0308098	0	0.00850719	0.0293576	0	0	0.00655177	0.00449118	0.00698908	0.01234	0.00555021	0.0610619	0.00720137	0	0.0120285	0	0.0232286	0.0334665	0.0990839	0.00552312	0.00711404	0	0	0.0312315
CAMKK1	5.01578	2.62828	1.34375	2.64998	0.601184	0.431181	1.0423	1.72655	0.807876	2.28943	1.01794	2.75272	0.501963	1.5845	1.10441	1.52449	2.4002	3.13614	5.4145	1.70131	1.50886	3.26437	2.72875	1.45886	2.90416	2.52611	3.73073	2.18916	2.50404	4.71552	2.60542	4.97458	1.07099	0.519329	1.48269	0.94395
BTF3L4	9.68719	11.8178	9.5353	9.84278	5.22423	6.05276	7.75755	7.66123	8.25527	10.9503	14.7251	8.8101	8.53674	7.58964	13.2077	8.56152	7.62347	10.5829	12.9386	7.42854	8.10276	5.15634	7.23623	8.73521	6.10002	5.44507	6.76342	7.65444	7.12816	6.8248	7.06393	7.55174	7.98508	10.7278	5.76836	8.3189
C1QTNF4	0.370059	0.844284	0.184985	0.0462352	0.0965318	0	0.0706969	0.0520919	0.0558817	0.492898	0.143418	0.204337	0.300714	0.151532	0.131105	0.437351	0.081331	0.233443	0.311323	0.121124	0.0897576	0.0871627	0.064151	0.362688	0.388433	0.0696559	0.146752	0.278206	0.589171	0.26504	0.139974	0.262444	0.48422	0.0847685	0.147206	0.0160437
AL353588.1	0.07276	0.129264	0.0995703	0.0438004	0.0718522	0.00607475	0.0558115	0.0555172	0.0165434	0.0287348	0.0938117	0.103463	0.108703	0.0905003	0.0724504	0.0428606	0.0556458	0.0621983	0.31087	0.00273204	0.0595216	0.075066	0.0337626	0.125363	0.0919943	0.0329938	0.0475609	0.0611824	0.0282605	0.0305371	0.030137	0.426692	0.077896	0.227529	0.0522952	0.0493961
NAALADL2	0.0495529	1.17709	1.54639	0.3152	0.153554	0.0557093	0.155711	0.164929	0.311974	0.696835	1.42898	0.807859	0.348593	0.198316	9.84192	0.298024	0.120528	0.584681	1.15724	0.416399	0.501919	0.812509	0.0470978	0.266275	0.54772	0.343486	0.137985	0.576279	1.79135	0.666147	0.166604	0.991169	0.482945	0.557806	1.29802	0.0451522
SMAP1	4.40613	3.31152	3.56095	5.73179	7.79514	4.41583	3.72876	3.62212	4.22364	5.24621	4.60738	2.83749	2.11398	2.09459	2.78312	2.84059	2.48994	2.92609	5.65631	4.65236	4.85292	2.15795	3.18112	2.97528	2.77385	3.95272	1.49188	3.66746	4.64364	3.64665	1.6055	1.43813	3.36133	3.86451	7.29965	2.54713
SLC22A15	0.171247	1.37296	1.86132	1.97718	2.61471	1.2239	1.75862	2.24401	0.698458	4.93092	1.69432	3.21034	14.467	1.27405	1.3604	3.17717	1.80151	0.92442	2.28854	4.7952	1.82039	1.37534	2.84417	1.8216	0.407125	1.10388	0.847599	0.409273	0.48073	0.576612	2.93486	0.970193	0.657864	1.20833	0.694304	1.92204
PROC	0.0977906	0.426577	0.162628	1.10569	0.0781761	0.0384901	0.560563	1.75012	0.20964	0.485509	0.145753	2.10058	0.923614	0.812889	0.0582922	1.01587	0.777474	0.223806	0.145904	0.684722	0.969771	1.47972	0.589475	1.81743	0.16037	1.78855	0.540883	0.927724	0.0596868	0.501629	3.89962	0.52983	0.170611	0.119352	0.343618	0.363803
OR4A15	0	0	0	0	0	0	0	0	0	0	0	0	0	0	0	0	0.0145287	0	0	0	0	0	0	0	0	0	0	0	0	0	0	0	0	0	0	0
RRP9	14.8949	6.55582	6.18894	5.16107	3.74452	18.149	7.89399	9.07732	11.9843	6.82086	6.99277	9.95636	9.22101	6.39162	10.772	5.52629	12.2928	4.14635	3.33614	10.2728	11.0456	9.4169	6.95262	10.4193	17.4666	12.2959	11.8995	16.8372	3.94788	7.02489	9.84239	6.9112	16.9561	8.621	11.3996	18.8467
CBX1	9.91351	12.4118	15.7638	19.0265	10.6409	8.1263	12.4148	10.0875	22.3055	20.315	16.9303	30.6165	15.2881	28.2865	21.6722	14.6041	14.3601	28.4188	28.483	25.0155	23.5477	23.1203	13.755	19.9623	37.6533	28.7384	18.2232	24.9527	17.4028	23.6308	29.3092	30.2547	25.5841	50.5722	22.7732	13.0673
PLOD3	3.55458	8.05254	11.4602	11.859	1.42028	9.27983	10.2314	14.1691	46.1636	9.22946	6.2582	17.6626	12.1673	22.1368	5.44018	37.6888	58.3324	6.42164	5.14025	30.5395	27.206	19.2839	12.6577	34.4803	9.27811	13.1052	12.8705	44.329	13.6222	11.6086	20.0336	9.43025	18.7601	38.7521	7.53997	27.7889
GALM	0.982779	6.6834	6.26865	2.4227	1.33241	0.321256	1.32585	1.51459	2.74545	10.0629	10.5169	1.00017	6.95219	3.10815	12.5369	1.75395	1.55762	1.35313	0.496814	1.37945	2.63917	2.70323	1.51767	7.96849	5.4828	2.11874	1.69984	4.05927	2.90898	2.36684	2.25024	1.42989	3.62903	5.48827	1.38827	2.20559
ILF3	29.2137	19.6601	24.8427	24.0138	11.6848	21.7578	23.2319	22.551	27.9491	19.8443	28.5609	35.9295	26.9909	35.3876	30.3047	23.5865	29.7074	20.5027	28.3999	22.944	35.0369	28.5993	16.7248	26.7043	27.8103	34.9226	20.7385	33.2152	16.8179	33.4652	25.0567	33.1181	51.0315	56.6946	26.1907	24.105
PLAGL2	22.237	7.15136	18.0726	15.6221	9.43018	15.997	11.0411	6.52196	6.41986	21.9298	12.2526	8.97492	8.92569	20.2311	5.57027	8.45441	15.422	8.95587	15.5178	9.78775	6.6916	9.78326	10.0666	6.71602	6.10718	19.9247	5.3302	11.7777	12.0749	19.8612	15.4473	26.2146	11.2641	17.1617	17.0671	12.7049
CAMKK2	10.5154	8.48458	9.3809	9.46212	4.22289	8.46419	8.2828	6.53608	12.482	8.70584	5.9895	10.6505	7.21006	9.59956	6.05646	7.04222	7.94058	13.3931	9.04791	16.1627	10.6258	7.57524	9.04063	9.61348	6.35912	9.58397	8.41128	9.1314	10.4189	8.27032	13.2144	7.35489	15.0623	14.4471	9.08271	9.42146
INPP4A	1.98061	3.3844	2.80533	2.23033	0.72128	1.78095	1.69199	3.05408	3.87564	4.19681	1.69338	2.22634	4.18399	3.03194	1.73293	2.32262	2.37525	1.99755	2.86351	2.84938	2.91646	4.06249	1.67654	3.68476	1.63615	2.66586	1.43952	6.7979	5.41774	11.0646	3.19532	6.63941	5.91069	3.50845	2.50532	1.40397
DNAJC28	0.416281	1.60532	0.326696	0.424764	0.581989	0.279215	0.394658	0.619398	0.131021	0.355585	0.983612	0.325687	0.40819	0.247153	0.687966	0.50008	0.55088	0.537558	0.450922	0.154552	0.450956	0.313178	0.0620734	0.334891	0.123908	0.102655	0.0517408	0.272894	0.164866	0.191943	0.127864	0.318355	0.0918037	0.12619	0.283508	0.220323
SMAD6	0.872435	0.702662	0.44117	0.429979	0.2519	0.223051	2.53545	0.494748	0.215826	0.335974	0.72859	0.65997	0.878078	0.842423	0.770675	0.376585	1.12213	1.72382	1.22794	0.821567	1.73723	1.7523	1.69123	1.92389	0.871637	0.686267	0.595867	0.424774	1.06664	0.882525	0.450042	0.876637	2.17663	1.27571	0.488085	0.310209
AIPL1	0.0116622	0.0961484	0.0667104	0.0110321	0.00575834	0.00267762	0	0.00543795	0.0233343	0.0411635	0.0085552	0.0147111	0.128872	0.00550214	0.0364966	0	0.00377345	0.00609237	0.00702691	0.00481689	0.00374797	0.00661748	0.00892909	0.0695833	0.0154473	0.00581718	0.0258016	0.0207445	0.0124566	0	0.00265674	0.0385038	0	0.0432623	0	0.0200979
GRAPL	0.0343741	0.0139949	0.0344961	0	0	0.00526149	0.0128906	0.0106855	0.0114629	0.00622199	0	0.0115628	0	0.0216233	0.00896443	0	0	0.0119714	0.0207117	0	0.0147295	0.00650165	0.00584852	0	0	0	0	0.00815255	0.0183578	0.00587754	0.0104409	0.00581997	0.0149928	0.00772818	0	0
ASIC1	0.766474	0.350756	0.616167	2.31294	0.243649	0.729927	0.584728	1.16555	1.27665	0.918086	1.00289	2.40209	1.08875	2.27848	4.10115	0.273008	1.32181	2.77222	0.643394	0.887094	0.717536	0.915744	0.693687	2.53256	1.3474	3.33297	1.35571	2.11523	1.33495	0.834065	1.57747	1.886	1.46073	2.28066	3.26441	0.497223
KRTAP12-3	0	0	0.0898338	0	0	0	0	0	0	0	0	0	0	0	0	0	0	0	0	0	0	0	0	0.0261816	0	0	0	0	0	0	0	0	0	0	0	0
CCDC51	7.35674	2.80283	2.69382	3.26531	3.49918	9.97075	3.56878	3.38091	4.04648	3.20952	4.48908	2.8655	3.26744	2.68844	3.54545	6.28935	4.49244	3.05743	5.35645	4.48421	5.22438	8.79205	6.10758	3.55326	9.98072	9.55154	5.81292	3.67027	3.55304	9.91161	3.10585	5.26968	4.26432	2.65981	4.03381	3.20693
RRAGD	0.336733	11.3621	3.87307	5.29169	13.2018	0.490177	6.32421	0.70283	2.65376	4.54275	5.73809	1.64128	6.14529	1.66218	0.770637	1.38289	1.65433	4.39418	8.00262	5.0997	3.28632	1.75215	0.542529	5.80795	2.43037	5.52571	1.14283	4.14964	4.79072	3.89175	1.11465	1.18681	0.524541	1.4585	7.77242	1.31326
MIGA2	3.75544	5.23316	3.60114	3.37118	6.19918	1.68977	2.90583	2.54458	3.94148	9.41258	3.29456	3.13304	3.84888	2.74858	2.98286	1.64061	3.23078	3.38437	5.17877	2.17021	4.41055	3.69072	2.72335	4.69767	7.81921	3.12667	5.26578	4.12416	3.11527	3.62016	3.23392	4.04917	4.21922	3.10869	6.3113	2.13718
ATRIP	0.184696	0.136204	0.125899	0.12527	0.103241	0.243234	0.113696	0.0812471	0.184775	0.12111	0.0920312	0.0914346	0.150086	0.118377	0.136322	0.225809	0.148838	0.0910246	0.151182	0.187117	0.0985557	0.146328	0.177876	0.26908	0.180019	0.246833	0.0693892	0.158689	0.0632777	0.125131	0.095265	0.152227	0.259914	0.141027	0.151533	0.132122
FABP5	218.787	63.1924	166.613	289.438	313.629	761.84	248.577	574.584	230.269	38.1036	684.027	302.224	95.9616	106.548	196.416	365.121	471.424	488.162	201.395	309.089	1738.26	154.46	207.39	53.9517	97.9449	126.282	243.775	323.041	31.0157	132.138	32.424	127.883	246.976	7.33457	27.4493	687.347
S100A6	1690.6	127.352	371.477	481.749	349.049	505.021	451.766	238.205	441.414	248.725	462.045	379.804	110.078	263.429	635.191	1052.56	479.255	221.566	459.889	329.621	520.426	476.641	566.118	361.735	339.342	466.076	1130.51	652.974	313.059	512.827	253.829	323.151	270.517	47.2119	315.475	291.602
KRTAP23-1	0	0	0.265244	0	0	0	0	0	0	0	0	0	0.124816	0	0	0	0	0	0	0	0	0	0	0	0	0	0	0	0	0	0	0	0	0	0	0
TNNI1	1.01453	0.314974	0.435146	0.407553	0.529147	0.517632	0.561132	1.40407	0.165298	0.0955923	0.229579	1.256	0.378032	0.20399	0.183635	0.630375	0.953315	1.74406	1.12582	0.493659	0.750356	0.432852	0.685732	0.318679	0.832464	0.480637	0.529539	0.762504	0.15834	0.611508	0.602244	1.42909	0.442503	1.15192	0.162779	0.314016
LIPE	1.60239	0.945871	5.86702	1.90217	1.47882	0.184465	2.11909	1.15927	0.20764	1.3452	2.66095	0.617091	0.832175	0.617012	1.24319	0.322966	0.589241	1.32443	0.712697	0.256257	1.55496	1.34741	0.963719	0.761354	2.88513	2.19302	1.22451	1.3529	1.28723	2.97877	0.176926	2.18102	1.52144	0.770692	0.164681	0.787158
RAB19	0.908966	0.056934	1.19287	1.63153	0.207144	0.0428096	0.314649	0.0652063	0.408043	0.670776	0.455934	0.0823201	1.51889	0.197928	0.619976	0.0125852	0.180989	0.523549	0.056173	0.847135	0.134825	0.0925751	0.0951719	2.11047	0.463069	0.209261	0.0644554	0.132665	0.0124472	0.191288	0.148666	0.828689	0.0762422	0.0943194	1.73517	0.535541
WNT16	0.0534427	0.05222	0.14588	0.0303333	0.0703679	0.0392651	0.216448	0.0299037	0.106931	0.100605	0.0836368	0.219322	0.100951	0.366443	0.0334496	0.0769546	0.110669	0.100507	0.322013	0.553314	0.0458009	0.1213	0.0691062	10.554	0.127419	0.209707	0.165532	0.141961	0.0646943	0.193726	0.525947	0.0723882	0.0233099	0.341234	0.0046947	0.0450267
TWF1	26.632	12.2166	43.779	26.1296	43.3116	45.1778	50.0769	55.7022	35.8664	22.422	56.5751	48.2408	26.9323	28.5953	51.5435	45.7414	29.2483	96.1892	43.7802	26.4936	39.2574	26.6222	33.67	23.1766	24.4265	39.3148	28.5551	26.0783	22.6357	19.3376	23.9879	17.5062	22.9162	12.6554	33.3599	31.8093
C8orf88	0.402877	2.61911	0.469517	0.528639	0.256678	0.0954837	1.69602	0.302995	3.52342	1.75017	1.27116	6.19024	1.54659	1.44702	0.203354	0.112281	2.0016	0.801122	0.673432	0.697816	0.384251	0.530953	0.159205	2.07994	0.361494	0.168545	0.215645	0.295899	9.43928	1.06664	0.98292	0.409273	0.068021	8.32724	0.119872	1.85145
OR8J3	0	0	0.0885545	0.0115936	0	0	0	0	0	0	0	0	0.0277808	0	0	0	0	0	0	0	0	0	0	0	0	0	0	0	0	0	0	0	0	0	0	0
PCGF5	12.5473	8.26059	15.4369	7.96057	4.29462	2.97396	6.22079	3.14252	10.1414	13.0208	9.79484	4.68227	11.5811	5.3878	5.95563	5.06974	9.61866	8.19889	8.24121	10.5024	4.8317	3.40031	7.53259	6.59241	7.6465	6.82103	5.1094	4.85093	11.9019	8.05933	3.40327	7.98891	4.16582	3.18889	11.295	7.10488
ATP10A	0.334364	1.40743	0.727118	1.31617	0.296081	0.196682	0.584459	0.371092	0.519728	1.13442	0.328397	1.29531	3.59856	1.56447	0.339427	0.705785	0.241411	1.93728	0.371299	0.98613	0.172287	1.66679	0.674214	2.40332	0.581973	0.179188	0.719882	0.251667	2.93239	1.48978	2.27631	0.578284	0.338079	0.719429	0.866605	0.584159
S100G	0.127675	0.249508	0.123003	0.120778	0.100866	0.0469024	0.172366	0.0952537	0.0255459	0.332787	0.224785	0.103075	0.549877	0.0963782	0.199779	0.0827305	0.132195	0.0533584	0.276945	0.105469	0.0328256	0.144894	0.182474	0.215092	0.304404	0.0509483	0.169482	0.218022	0.0818234	0.0785911	0.0930735	0.233464	0.634838	0.206674	0.168235	0.0880112
TMPRSS4	25.9792	20.891	23.46	21.7993	11.3316	4.24753	9.69293	4.54404	1.60423	24.4106	19.7902	12.2445	2.7824	6.3951	23.1762	6.70509	4.75845	18.1695	16.4444	6.01252	3.67686	13.6983	25.795	1.2035	24.8831	35.1998	31.8894	13.2127	2.77438	17.6638	7.95417	14.4202	1.44111	0.264678	40.6573	5.90398
ODF3	0	0.00456295	0.00449891	0.010602	0	0	0	0.00348396	0	0.0243438	0	0.01131	0.0550435	0.0141003	0.0116912	0.0080691	0.00483511	0.0234194	0	0.0154303	0.00480246	0.00847931	0	0	0	0.0149077	0.00826522	0.0106324	0.0199516	0.00766537	0.00340422	0.026566	0.02933	0.00503947	0	0.00429208
IDNK	1.78056	1.93226	1.16468	1.00577	1.08157	0.447047	0.662921	0.54952	1.24308	2.87978	1.81676	1.09233	1.40102	0.350527	1.3229	1.32115	0.538819	0.86325	1.88328	1.11638	1.83608	0.719597	0.608079	0.980107	3.10501	0.888154	2.96158	1.00257	1.85396	1.23533	1.00969	0.81332	1.39121	0.76031	1.06339	1.18472
COL8A2	0.659291	6.33268	5.81536	2.90185	1.26528	1.16528	7.34723	4.92104	1.20216	4.92839	2.03435	10.133	8.10106	4.39695	3.06761	5.22855	2.56953	8.52072	1.39112	10.3848	5.07877	11.6861	2.67693	18.1309	5.62848	1.11192	3.90251	3.14028	7.67978	4.74489	11.7728	4.87028	20.9485	46.4746	5.43861	6.17397
PTPRM	1.39421	4.47655	1.39351	3.58588	0.650165	0.948471	1.90257	3.49131	1.821	3.70006	1.90665	1.45671	9.61537	4.49705	1.52417	2.55512	4.23624	3.85874	3.94153	3.9234	1.53581	2.76359	1.17769	4.64291	1.17519	1.82993	0.725707	0.856729	13.8652	2.18647	2.65212	2.48457	0.660319	2.33033	2.19589	1.32675
EMD	24.2377	26.5129	18.2999	25.4801	14.126	24.6632	15.8341	37.0754	24.1847	55.7199	20.8437	16.4727	27.0272	20.4336	28.9438	22.8277	18.0074	14.2724	18.1668	18.2165	34.3151	22.4542	27.4736	37.5076	30.5577	28.6096	27.9635	44.7219	17.7732	19.1895	16.431	21.0057	17.1821	31.4852	31.8466	38.9019
MRPS16	34.6641	17.2738	14.2871	15.5263	12.225	20.4699	17.1178	11.9791	39.5087	18.5434	26.1205	19.8238	15.8262	20.745	14.8094	12.2331	22.0499	18.9689	15.5295	15.8667	25.9958	13.0579	24.3074	19.9949	25.1109	27.4336	20.378	13.622	14.1243	25.7463	12.8948	15.3894	17.8798	25.8763	24.6463	16.5302
FABP7	0	0.0468171	0.158996	0.0201444	0	0	0.249155	0	0.0298254	0	0.0458232	0.189109	0.0627512	0.0120561	0.0266567	0.128786	0.0881947	0.00889959	0.0102648	0.0105546	0.00547495	0.0435	0.043478	0.0119583	0.022565	0.259177	0.0518243	0.133334	0.404868	0	0.0194045	0.00865315	5.75674	1.4133	0.00561195	0.0440378
RDH12	7.94453	0.186721	0.867053	1.50213	6.67177	0.548008	3.87804	3.57338	0.0148006	0.551644	2.70116	2.1847	0.715415	0.567695	1.06487	1.11308	5.01027	3.51393	1.23015	0.619203	0.190182	0.419737	2.71852	0.588475	0.313535	2.0761	2.7385	0.428071	0.421388	0.197312	0.0943673	0.54105	0.425882	0.0332613	0.110467	0.237959
SMIM10L1	2.33089	4.01681	4.20327	2.918	1.87748	3.17904	8.20182	2.66624	6.21515	3.66553	6.48743	4.02856	3.59402	3.25493	7.456	2.83355	4.79078	4.84057	3.60153	5.43536	10.1217	4.04278	3.72488	5.01467	6.06988	3.87715	3.46272	8.32817	4.71781	4.00441	4.15829	4.90406	3.34836	7.33122	6.48119	6.23291
S100A3	6.70342	3.86346	5.62595	5.85791	3.26784	7.53066	3.21644	6.45568	5.73258	1.87621	1.98724	12.1422	6.41169	6.33674	1.73232	25.8175	9.47895	1.69057	4.29563	8.09017	4.34776	2.67849	3.06766	3.99666	4.52817	2.33028	14.5347	6.82109	1.26048	3.95658	2.68281	4.86947	3.86833	1.57548	0.673293	4.6265
TBX1	13.0973	2.20818	0.772421	0.619331	0.413518	10.7741	6.60657	6.45892	3.27822	0.913158	0.533101	7.26759	0.602659	15.7358	8.64272	5.79279	3.63886	13.3578	2.75137	8.80151	2.31981	8.39924	27.6876	16.1712	0.792357	7.48955	11.029	4.85218	1.81747	7.98508	6.94098	12.7313	13.1762	19.4475	2.15453	1.91291
P2RX2	0.265531	0.0792781	0.0923774	0.0223276	0.0640977	0.0216766	0.0331921	0.0330171	0.0118064	0.0769011	0.0692584	0.0655013	0	0.00556781	0.110797	0	0.0763697	0.0554857	0.0782186	0.00974876	0.0530978	0.0334823	0	0.0911237	0.0468949	0.029433	0.0195821	0.0587778	0.825645	0.036322	0.0053769	0.0239774	0.0386051	0	0.0155504	0.00677926
KATNA1	6.18677	6.10548	7.45048	6.22874	4.15591	7.50805	6.67145	7.79302	6.13401	7.90004	7.94703	10.1956	6.27025	4.41276	8.58582	6.39877	6.31979	5.07021	5.7509	9.4729	18.1907	5.41581	5.60151	4.84105	7.46796	5.88576	9.09915	4.7494	5.8178	7.22513	6.44493	3.83543	9.32713	8.85497	6.4342	9.76836
PPFIBP2	6.09615	4.19069	4.59889	4.11197	7.60803	4.29275	4.39417	0.981323	0.650243	2.4785	5.34825	2.48222	3.93523	0.562002	2.41592	1.55392	3.42899	5.17774	2.35851	1.85726	2.34355	1.71243	1.78461	1.15163	2.11549	3.5687	4.7256	1.32205	1.82335	2.52721	0.793731	3.90403	2.42971	5.73652	4.98905	3.04943
F11R	38.1877	42.9841	68.5357	54.9343	22.0592	27.2571	33.5962	49.5237	23.9993	30.5417	52.0921	41.9392	22.6504	23.6378	52.3506	30.1228	34.8533	34.2078	59.6112	62.8754	56.3935	33.195	31.0755	21.0828	47.4894	38.4306	53.2667	36.0137	26.7354	52.022	51.178	48.9287	31.7528	34.2752	36.0554	33.8768
GUCY2F	0	0.00382089	0.0263708	0.00591856	0	0.00287299	0.0105582	0	0	0.00339747	0	0	0.0106366	0.014759	0	0	0.00404879	0	0.00376982	0	0	0	0	0.0043918	0	0	0.00692106	0.00445163	0.00668276	0.00320938	0	0.0063559	0	0.0210996	0.00412208	0.00359407
IZUMO1	0.0816523	0.14544	0.18437	0.263907	0.0571155	0.178099	0.141619	0.609178	0.027229	0.114543	0.123126	0.144199	0.266061	0.0834666	0.207618	0.70545	0.202551	0.415891	0.266493	0.157385	0.201183	0.0540541	0.0347315	0.0620922	0.0315448	0.481957	0.218284	0.106511	0.0799465	0.659682	0.0496029	0.134792	0.218135	0.0367151	0.224149	0.261886
TJP2	17.3736	12.029	20.0241	12.972	22.8135	32.2402	17.27	10.58	25.1225	20.1	12.5976	6.12716	5.99468	8.35356	5.0837	7.35914	11.2563	11.3797	17.8186	4.90129	5.92643	3.27919	13.6255	7.38757	6.33394	7.87999	10.1591	3.13197	15.8054	13.9868	8.76415	11.1729	11.5591	2.28463	27.243	16.7302
ABCG2	0.337913	0.377601	0.816755	0.525961	0.67686	0.147465	0.226479	0.30172	0.568223	1.55905	0.384431	0.466764	0.5704	0.499758	0.352498	0.2407	0.325682	0.515809	1.50177	0.2732	0.141716	0.424281	1.50217	0.259067	1.55861	0.875043	0.909319	0.39219	1.15191	2.35295	0.62457	0.362754	0.0752609	0.177805	0.359998	0.674577
NPR3	0.065947	0.335136	2.0223	3.46901	2.4096	0.913887	1.4017	0.663329	4.60883	0.766095	2.46496	0.0903182	1.11047	2.58241	1.83715	0.216204	2.178	4.23255	1.11969	1.82206	1.23379	2.49915	2.16033	0.188473	0.575579	6.86093	1.13595	0.482628	1.11319	5.97433	0.0772625	5.34755	0.126355	0.312947	2.47812	0.715719
MYOZ2	0.0357904	0.103822	0.0646513	0.0211605	0.0176719	0.0123261	0.0301988	0.00834433	0.0134271	0.0631638	0.0131276	0	0.0456345	0.101314	0.042002	0.00483152	0.0115804	0.0233713	0.0431302	0.00739134	0.0115022	0.0101543	0	0.0879307	0.0296291	0	0.0148468	0.00636633	0.281934	0.0137693	0.01223	0.0136345	0.0643934	0.187083	0	0
KNCN	0.00826936	0	0.00995845	0.0156452	0	0	0	0	0	0	0	0	0	0.00390143	0.00646971	0	0	0	0.00498261	0	0	0	0	0	0	0	0.00457381	0	0.00441633	0.00424187	0	0.00840064	0	0.011155	0	0
SLC7A1	43.5979	119.511	32.769	17.5164	40.3884	32.5588	50.7804	24.6706	44.1695	22.7856	31.5602	21.8185	15.724	34.9243	11.184	44.1559	20.0203	33.0525	24.4146	30.0507	20.8443	29.2933	21.8327	12.632	17.22	36.3032	21.7064	24.8387	16.9595	31.7424	40.8578	43.1392	22.389	16.1169	50.2531	40.2099
DLGAP5	5.76962	1.59825	6.66576	15.2049	2.14013	9.03207	6.1274	8.30879	30.6544	7.09536	8.23103	18.647	6.86594	22.0815	10.9168	8.20187	9.81293	13.8439	14.6349	17.672	7.24585	8.76266	15.1826	8.67822	14.4828	10.7531	4.28297	4.27424	5.36058	7.69073	10.1598	6.29896	8.74352	14.8863	3.27731	10.4435
EYA4	0.0220243	0.0379771	0.0982908	0.0502477	0.00767629	0.0166575	0	0.136526	2.23058	0.507936	0.287652	3.35478	0.176201	0.282388	0.407466	0.0727551	1.33638	0.161078	0.213889	0.266482	0.776095	1.94222	0.0423222	0.23099	0.0926655	0.571265	0.664978	1.77907	0.171591	3.26036	0.30458	0.294809	0.122056	0.094372	0.124619	1.60603
NUP210	15.9168	10.4029	42.2262	24.1402	3.69923	0.322117	5.98598	3.0511	4.82296	9.03106	6.59043	3.15974	18.6964	2.44129	2.79519	2.16383	2.65568	6.66	18.1371	27.1718	8.90445	37.0372	13.2003	35.178	40.5611	29.1822	6.12147	12.1181	5.06436	19.8724	6.81007	19.2421	2.12377	15.6574	12.3063	3.1144
TYSND1	11.8333	9.46464	5.5303	6.65137	4.84198	6.54563	5.17213	5.51301	16.4325	7.54566	8.54598	8.41161	4.94126	4.82926	4.5598	4.5446	8.9039	9.22377	5.70461	6.5244	9.70152	6.11797	15.4988	4.85396	8.46296	11.4193	9.57291	3.52462	3.37445	17.567	4.81337	5.66652	9.16726	10.1462	9.61792	3.87645
MOB3A	38.1485	17.9736	19.6874	39.0995	13.4452	43.2033	15.185	32.8657	65.1487	18.2415	13.9854	32.9332	21.6548	26.9015	19.2052	45.5265	23.8877	26.5865	19.1474	16.0817	22.0633	25.8749	22.5838	17.2389	21.2239	20.061	24.3728	11.8312	19.6452	14.1835	25.3488	13.066	27.9467	18.6418	10.8483	40.5791
ZNF280A	0	0	0.0260552	0	0.00534148	0	0.0304261	0	0	0.0352463	0.0105811	0.00545844	0.116478	0.00510383	0.338545	0.00584146	0.0560045	0.0621645	0	0.0670227	0	0	0	1.16183	0.028658	0.0539606	0	0.0846681	0	0.00554919	0	0.208804	0	0.0656679	0.42051	0.304502
FGF20	0	0.0252206	0.190644	0.00651112	0.0271884	0	0.015487	0	0	0.0598018	0.0336616	0	0.054607	0.00649468	0.0215401	0	0.062358	0.0431482	0.00829451	0	0	0	0	0.077304	0.0455845	0	0.030456	0	0	0	0	0.00699224	0	0.362107	0	0
CHAT	0	0	0.154216	0	0	0	0.0436575	0.0144758	0.0116467	0.00842898	0.0341608	0.0313286	0.0439816	0	0.0060721	0.0293361	0.0301347	0.977124	0.023382	0.00320563	0.119725	0.0132118	0	0	0.0154202	0.0503272	0	0.0165665	0	0.0238871	0	0.130092	0	0.00523472	0.00511336	0.00445837
MTX3	3.47849	3.83094	8.5035	6.25347	2.87997	2.90481	5.1386	2.99211	4.46229	5.14865	4.11154	4.21385	4.58455	5.48705	3.55743	8.94299	5.25998	6.82093	5.55376	6.52776	2.67167	3.5745	4.24777	4.86697	2.32512	3.59465	1.86876	2.14708	4.29235	4.2809	4.56599	5.67631	6.70831	3.92017	5.09798	3.17858
EXTL1	0.0153649	0.0250223	0.0555101	0.0532945	0.0354042	0.0399813	0.014405	0.0238817	0.0102476	0.0444988	0.0576098	0.160223	0.1219	0.060409	0.116204	0.0193591	0.0265148	0.195316	0.0308599	0.0676934	0.0197518	0.081373	0.0810414	0.129425	0.0814071	0.0332113	0.099148	0.0400853	0.101205	0.118224	0.0676716	0.0286162	0.0268066	0.0898152	0.0371178	0.00294211
MRGPRG	0	0	0.0321646	0.0631654	0	0	0	0	0	0	0	0	0	0	0	0	0	0	0.0321865	0	0	0	0	0	0	0	0	0	0.0142642	0	0	0	0	0	0	0
KIRREL3	0.0704255	0.129027	0.0784497	0.0566277	0.0191254	0.00970174	0.316922	0.0279128	0.0405119	0.0783976	0.0258315	0.0497488	0.147665	0.147857	0.0523439	0.0342255	0.218756	0.187632	0.0869899	0.0189073	0.0860063	0.0479539	0.0233657	0.234817	0.228543	0.175644	0.175287	0.040087	0.667602	0.083089	0.0786132	0.0447147	0.0598985	1.46539	0.0765586	0.0404557
SHROOM2	12.8936	11.2629	5.52251	5.04253	5.47551	4.43565	6.41026	3.07817	2.61814	1.39569	7.55853	2.20295	8.80178	1.15238	3.73097	2.39889	3.68816	6.09545	6.41683	2.78403	4.87766	2.4645	3.96181	1.31628	2.31657	4.99515	1.61773	2.72898	1.50294	2.69215	1.49804	17.3621	2.81002	3.68714	6.53981	2.2766
IFITM2	33.131	17.4005	37.2777	27.5588	12.3807	17.2398	10.5212	16.8601	10.4106	29.636	8.19721	31.4053	20.8402	12.7322	27.8059	9.78262	18.604	13.0438	10.1628	16.2781	30.1036	95.0318	11.8224	83.0251	37.4411	13.5739	28.1454	31.1594	83.5395	18.54	18.5806	21.2192	11.7838	23.1587	25.767	42.3808
TRIQK	2.28084	4.17662	5.11888	2.19194	1.65516	0.704583	1.76899	2.39616	4.38729	8.16879	4.53282	1.70012	5.3914	5.92173	2.84703	6.64321	8.16938	3.80925	3.8626	5.61956	4.29145	4.25719	0.615619	3.64357	4.05103	1.75654	1.2883	1.33762	3.04341	1.88261	1.85322	2.14502	2.86238	4.32842	1.74633	4.07955
ADAMTS20	0.0112302	0	1.13795	0.0364234	0.00792149	1.00633	0.111904	0.962024	0.174945	0.134162	0.35307	0.399891	0.152737	0.00756906	1.46604	0.102223	1.21676	0.980577	0.00966662	0.148431	0.468157	0.202095	0.563396	0.191445	0.0106251	0.3265	0.205866	0.0182639	0.051408	0.21726	0.00877143	0.542718	0.885879	0.893792	0.572887	0.980575
GALR3	0.0401675	0.0735909	0.0725581	0.0284981	0.148749	0.221337	0.180758	0.0842835	0.200923	0.0218119	0.216086	0.0912036	0.250387	0.132655	0.612805	0.0650689	0.0129967	0.0419673	0.145215	0.0331812	0.542176	0.0341884	0.0615081	1.01504	0.319226	0.0500896	0.0333252	0.271507	0.0321777	0.0927199	0.00915049	0.204026	0.0788385	0.230282	0.0529279	0.103833
PSTPIP1	0.63449	1.18468	1.1524	0.563314	0.267064	0.0979146	0.514885	0.329806	0.853284	1.66059	0.574821	0.446107	2.735	0.490735	0.215652	0.376311	0.450981	0.315159	0.194286	0.352286	0.514792	0.525289	0.286698	0.573154	1.4294	0.900176	1.34047	1.22113	0.627716	1.19517	1.05682	0.552105	1.95648	0.533182	0.945702	0.239004
SIRT1	4.72295	4.87993	5.03895	3.78434	3.24969	3.13474	6.93332	4.52832	7.98645	5.50088	5.63838	3.98811	5.84477	9.57548	4.83758	2.826	5.00579	4.45712	5.00853	4.05122	3.75115	4.12277	4.72243	7.15024	4.53801	3.70058	2.44566	3.54208	7.87513	5.34302	3.74539	3.83315	3.65787	10.6551	4.83738	3.85697
FUT4	1.977	0.533999	0.965258	0.466187	0.274576	0.209567	0.623459	0.781473	2.11212	1.09334	0.613315	1.10881	1.53436	0.834123	0.810128	0.797288	0.51125	0.867504	0.922009	0.738159	0.872623	1.66911	3.09489	1.46448	0.535922	0.692498	1.04151	0.368378	0.909389	0.926582	1.88363	0.53375	3.36973	1.87018	0.495237	0.65431
RCC1	10.1422	15.7639	5.91621	12.2515	5.03441	15.2452	13.8174	15.0711	18.8103	11.4109	11.4986	15.3586	8.62294	17.4512	21.5278	11.2082	12.91	10.9339	8.14212	10.1358	14.2365	6.72832	18.2	10.0141	15.7297	14.7359	23.2553	9.22773	3.00352	9.32603	9.94448	9.76593	18.4755	19.8489	7.30819	13.4067
RNF125	0.344554	0.686862	1.33939	0.187458	0.662881	0.0836179	0.658775	0.189798	0.585813	1.38242	0.918492	0.302667	2.36937	0.437982	0.276553	0.225577	0.478288	0.688277	0.869154	0.780141	0.911103	0.378866	0.147622	1.77698	0.621911	0.252902	0.36535	0.256587	2.4446	0.300372	0.800378	0.273853	0.376096	0.399766	0.359917	0.473797
ZKSCAN3	0.667065	2.52046	1.30612	1.24844	1.1919	0.469387	0.923235	1.08754	0.532919	0.711434	1.74147	2.42389	1.28091	1.34038	1.76467	1.05987	1.13664	0.659349	1.9287	1.40932	0.922297	1.14099	0.984726	0.956705	0.689691	0.816283	0.334449	1.45802	0.861157	1.01177	1.1676	1.56007	1.63267	1.48571	1.13825	0.84909
PLEKHO2	7.31844	6.54696	6.3687	8.08232	2.8422	4.72517	3.38879	6.33647	7.15934	14.5959	3.39461	6.09522	19.2998	8.80043	5.1817	6.87315	5.9043	4.8478	2.30722	7.79197	4.32517	7.60829	7.72257	10.1299	7.56663	2.97701	3.47008	5.32475	27.9872	5.88945	8.36797	3.49082	8.77644	4.14322	5.99886	4.74322
ATP6V0D1	14.9602	11.2151	8.23788	8.92699	10.9789	16.9189	7.49374	12.3076	6.01693	11.203	12.5792	6.42347	8.85624	6.1103	4.9833	8.27991	10.6755	16.1479	6.38337	10.3538	6.63302	11.4176	14.2179	12.9643	11.5607	9.16729	8.04606	9.63372	6.81848	11.3231	7.34987	9.12382	8.62881	12.5638	13.8441	10.9085
PON3	3.44527	0.0210754	0.439836	3.50127	0.139159	0.0792349	0.242656	0.061685	0.279077	0.315455	0.402246	1.16667	0.642108	0.0488451	10.6199	0.0776451	1.90943	0.0360566	0.0138625	2.68687	0.961206	0.0261096	0.0733961	0.81152	0.0342832	0.504943	0.101801	1.23182	0.0767938	0.0442561	0.416671	0.0701162	4.66241	0.737085	0.0378946	0.842533
C9orf152	1.8293	0.303366	0.408306	0.0783191	0.93828	0.0362073	0.235075	0.00735332	0.0433856	0.22693	2.19802	0.0994633	0.183201	0.0334806	0.536698	0.0255462	0.0816407	0.749679	0.77916	0.0651351	0	0.0313191	0.0120741	0.0442786	0.146217	0.57816	0.069779	0.331004	0.522167	0.303351	0.222735	0.072091	0.0773805	0.462684	6.03129	0.0181179
ODF2L	1.64074	1.04953	1.98358	2.67458	1.49604	1.5088	3.57541	4.55655	3.91108	2.89924	2.87389	5.5041	3.06426	3.46455	6.81954	3.06951	3.35984	1.25534	4.56983	1.40468	2.43126	1.20384	2.62836	2.31242	0.924942	0.873187	0.518908	2.13911	1.35851	0.582967	2.48891	1.20542	2.0367	2.08241	0.649013	3.41119
SPATS1	0	0.00904448	0	0	0	0	0.00833082	0.00690574	0	0	0	0	0.00839267	0	0	0	0	0	0	0	0	0	0.00755947	0	0	0	0.00819147	0.0105375	0	0	0	0	0.0193788	0	0	0
LANCL2	4.512	2.26348	3.30079	3.71818	3.06617	3.87677	6.6766	5.51173	5.14893	4.71465	4.43061	6.24199	6.54506	5.22288	35.9222	4.83443	28.035	8.15066	4.69914	3.74739	4.23676	4.83588	4.42486	9.14795	5.509	5.22303	3.32665	8.13877	35.8832	3.63623	5.14693	5.46067	7.08007	12.9903	5.0388	3.70235
SEPTIN6	6.40922	5.44908	5.59889	4.5811	1.91072	3.42748	2.21653	1.1451	4.38134	11.9938	3.42289	0.991298	11.7174	4.09204	3.82229	1.36023	2.12134	2.006	2.18368	2.84472	2.59252	1.73764	1.22501	12.4691	4.80285	1.98035	1.29862	3.96854	10.8221	2.0461	2.42427	2.18103	3.91692	5.69941	5.27801	3.45198
LPIN2	1.80769	2.93624	5.95055	2.42767	6.1805	1.97714	4.45762	2.37894	6.48517	7.67668	3.90392	4.18125	8.68126	3.71775	1.6549	1.94117	2.37057	1.74588	4.32182	2.11148	4.92657	2.50909	1.3919	4.01302	2.29482	1.29203	1.89762	4.44456	5.0041	2.40497	4.76264	1.69406	2.83262	14.9306	3.16094	2.48122
ASZ1	0	0	0.109559	0.0035859	0	0	0	0	0	0.00411686	0.00370772	0	0.0558516	0	0	0	0	0.00792107	0	0	0	0	0.00386976	0	0	0	0.0209664	0	0.0040489	0	0	0	0	0.0357942	0	0
LPAR2	11.5093	6.19537	6.85965	6.55021	3.62301	6.27328	4.94332	7.69366	4.54404	4.1242	3.80966	6.30696	6.22171	3.97685	4.79509	5.60425	5.49514	3.68245	4.12986	11.5429	9.33228	7.35813	3.34729	10.8431	5.59284	5.42975	7.11627	10.1253	1.89896	9.41573	4.73578	6.23019	14.7895	6.85288	7.84479	7.06836
PTPN18	12.4012	5.13906	10.6064	8.8284	4.80877	3.40954	5.20896	4.35168	7.32552	11.4206	6.82755	5.87455	10.3767	4.44483	6.22788	4.18104	5.96123	4.35189	6.05002	9.20204	9.40528	10.0705	3.40788	18.5344	10.5305	5.54645	6.72448	11.405	6.58106	6.57088	5.81979	6.96236	15.0368	6.32176	5.59454	7.48562
TEFM	1.48114	2.02914	2.05708	1.57839	1.19931	1.36357	1.31765	1.95261	1.84229	2.44614	2.25239	2.83299	2.10755	1.23776	3.11268	1.26486	3.04569	2.16876	2.45367	1.14612	1.66775	2.09395	1.40534	2.19573	3.09314	1.89464	1.73811	2.32308	1.23175	1.24225	1.04755	2.21853	3.39043	2.4355	2.34105	2.28959
OR1J1	0	0	0.0144392	0.0340272	0	0.0220233	0	0.0559087	0.0239905	0.117197	0.0351831	0.0120998	0.176662	0	0.0938074	0.0129489	0.108628	0.100219	0	0.0198094	0.0154135	0.0544286	0.0244805	0.0673319	0.0317633	0.0119615	0.0530543	0.0170623	0.0384207	0	0	0.0365415	0.0156891	0	0.157992	0.0137754
TEKT2	0.170341	0.0789174	0.091957	0.0444521	0.0812077	0.010789	0.151989	0.147901	0.0293817	0.0637927	0.0919244	0.373437	0.279606	0.482196	0.661755	0.0317175	0.13684	0.51551	0.0283137	0.0339654	0.0981616	0.013332	0.107935	0.824628	0.0389013	0.035159	0.16894	0.117021	0.125479	0	0.278327	0.226749	0.0384295	0.824047	0.00773984	0.0472389
PPFIA3	5.42651	2.68593	2.63522	2.68849	2.85637	4.18476	2.67257	6.0768	1.6036	4.36189	3.50208	6.98286	2.07595	2.71399	1.56125	5.24577	4.12818	3.62798	4.33425	1.46248	1.2757	4.44144	1.01307	1.74211	2.00865	4.13249	3.87704	1.58901	1.2658	3.6511	0.881302	2.15713	9.72822	0.39601	2.64847	2.51821
ESYT1	20.3201	17.0506	21.7783	24.7247	11.7784	39.3323	27.9792	25.134	42.1536	16.8105	13.0813	26.9799	21.2061	39.102	12.5005	24.9579	27.2301	18.203	13.3741	28.606	38.9284	14.808	33.9155	32.3194	18.0929	23.728	13.7509	22.493	34.7942	14.6647	24.8555	14.7552	14.068	27.8931	22.8958	26.3249
TFEC	0.377694	0.684586	0.867597	0.199624	0.138043	0.0641897	0.128533	0.218106	0.615862	2.59546	0.320784	0.187183	2.54709	0.490825	0.182977	0.508053	0.205274	0.235928	0.0923258	0.27203	0.155508	0.355412	0.355385	0.477409	0.738845	0.183703	0.148686	0.302206	0.535503	0.452296	0.705481	0.0873884	0.689433	0.391637	0.393185	0.430841
PTH	0	0	0.044045	0	0	0	0	0	0	0.0132405	0.0119246	0	0.0552701	0	0	0	0	0.382131	0	0	0	0	0	0.0342312	0	0	0	0	0	0	0	0.012385	0.0159525	0.0164457	0	0
PIK3R3	9.88431	1.28885	3.27226	0.627409	0.723093	1.82158	4.59692	1.43006	1.07136	1.4304	2.8142	1.34969	6.66935	1.19395	3.81507	2.08447	1.8487	3.85795	4.10208	1.34056	2.30989	1.12102	0.659467	1.65093	1.25025	0.872825	0.470041	2.29816	7.91151	1.25631	1.07586	2.48641	9.16675	4.83507	1.4421	0.763793
TCF7L1	10.7946	2.98347	8.01649	8.1522	1.76495	2.33277	12.4344	2.74192	4.67411	5.64588	2.47416	9.3766	3.85139	9.51751	1.30974	11.0181	4.29245	13.4261	5.89989	9.59548	5.02818	5.72639	2.63603	33.1101	2.32897	4.53231	2.38471	4.36744	14.347	3.25941	4.25259	11.9981	6.55087	54.1977	3.62445	3.37187
C1QTNF9	0.0122752	0.0974539	0.0147825	0.00580601	0.012122	0	0.0138099	0	0.0061402	0.04666	0.0300163	0	0.034781	0.0463308	0	0	0.00794358	0.00641259	0.103548	0	0.0157799	0.00696531	0	0.0516994	0.0081296	0.0183688	0	0.0262018	0.826014	0.0062967	0.0223711	0.623502	0.216837	0	0.194097	0.0141029
EPX	0.0815179	0.0576435	0.0775016	0.133935	0.038132	0.0118209	0.0482683	0.0480138	0.0300457	0.0605748	0.0671442	0.0346373	0.07294	0.0161935	0.0469938	0.0787691	0.0388702	0.0448266	0.0517028	0.0567069	0.154431	0.0194761	0.00437991	0.0602332	0.0397804	0.0171207	0.0237305	0.048843	0.0183307	0.0572214	0.0390957	0.152549	0.0785959	0.040513	0.028267	0.00985846
MS4A4E	0.119317	1.16587	0.233493	0.169306	0.132556	0.0753359	0.109065	0.13909	0.096986	0.218672	0.19694	0.075255	1.01423	0.070366	0.0583436	0.0966428	0.2992	0.233743	0.044933	0.024641	0.0575186	0.101556	0.190321	0.157039	0.158042	0.074395	0.0989916	0.116731	0.43809	0.198916	0.251427	0.113635	0.380555	0.0704167	0.127742	0.154217
FHIT	0.196525	1.62546	0.406449	0.113161	0.628627	0.0255036	0.319627	0.0438265	0.0726596	0.401351	1.16797	0.584189	0.777158	0.189469	0.668501	0.080743	0.188	0.274518	0.203363	0.555848	0.582159	0.349088	0.0610595	0.440842	0.514958	0.161959	0.0590753	1.65668	0.791732	0.153406	0.118738	0.379759	0.0950343	0.685809	0.287104	0.223332
VCAM1	1.11786	1.88382	11.7433	4.16265	0.34521	1.3124	6.56254	0.806051	2.47686	6.19958	1.00134	7.036	11.6334	4.70672	2.67784	2.11579	1.59595	3.98146	0.72679	2.77981	2.25924	5.09627	1.33726	4.29823	2.82396	0.802863	1.92924	3.71994	8.18982	5.94702	3.66322	1.76585	0.565483	35.2889	2.67769	1.58883
RAB3GAP2	6.42362	4.80434	9.00988	8.37908	5.26978	6.37804	6.37505	5.9392	6.47917	7.42892	8.10234	8.33335	8.5585	6.33151	2.57478	5.51438	9.59595	4.984	10.8203	6.96906	4.95256	7.43523	8.77635	5.36451	5.31426	8.48575	3.82938	6.06255	5.85222	10.4954	9.73249	6.06576	5.76715	7.28486	5.75435	6.31285
TEX35	0.00287728	0	0.0207899	0.00272184	0.0511448	0	0.00647403	0	0.00863551	0.0499978	0.551603	0.0174216	0.0130442	0	0.139568	0	0.0111718	0.0270558	0.121357	0.00237683	0.0628792	0.00326531	0	0	0.00381113	0.00861124	0.0254629	0.00409444	0.00307327	0.0177112	0.0104875	0.0233837	0.00752981	0.00776263	0.00379133	0
TMEM273	0.495961	1.08074	0.749975	0.271904	0.386809	0.18116	0.269474	0.220749	0.518725	1.27008	0.512669	0.122281	1.52345	0.656771	0.379207	0.404757	0.444952	0.200207	0.285252	0.19321	0.412968	0.137514	0.307811	0.779359	0.798767	0.154618	0.134042	0.401003	2.40191	0.424979	0.675336	0.263368	0.508846	0.342117	0.449294	0.628082
GAD1	0.122641	0.299587	0.471933	1.61354	0.0473306	0.0181248	0.117357	0.00920235	0.0239745	0.0688933	0.0923803	0.157904	0.19332	0.0931099	0.0242634	0.203999	0.0711539	0.134027	1.35391	0.105968	0.0960435	1.21423	0.00143907	0.144469	0.104562	0.151881	0.233907	0.230689	0.0210796	0.326843	0.54978	0.032937	0.391042	0.456377	0.068727	0.029152
TCTA	6.81796	15.0173	4.09001	3.86097	5.12485	5.51577	3.75906	2.55988	4.29054	8.44734	8.98128	3.09444	6.74943	3.60379	8.10715	2.89592	4.18764	5.79333	4.76558	3.15846	7.38899	8.81742	9.17086	8.16448	7.89355	5.52322	5.85774	5.7298	6.284	4.91192	3.57272	4.85951	5.16903	3.24638	6.45369	2.50251
GLYAT	0	0.00455709	0.0539176	0.00352947	0.00368449	0	0.0125925	0.00347948	0.00746525	0	0.00729875	0.00376517	0.012686	0.00352056	0	0.0402937	0.0096578	0.0155929	0.0179848	0	0.0143889	0.00423421	0.0190443	0	0	0.00744427	0.0082546	0.0212375	0.019926	0.00765553	0.0101995	0	0	0	0	0.00428656
CTSC	28.2287	47.0019	13.188	27.3908	5.3545	53.2132	10.94	25.5115	32.6302	28.5939	18.8935	49.6389	37.0819	34.6486	31.96	13.0583	74.188	3.51066	24.6469	22.4231	58.8612	46.0627	31.0639	7.36222	57.9771	46.7567	50.4194	50.8262	6.77485	28.4512	29.0286	12.5418	12.8533	5.57967	20.1498	67.6406
GP2	0.00574034	0.00350563	0.0933235	0.0135756	0.00850308	0	0.109787	0	0	0.0342886	23.1859	0	0.0910837	0.00812477	0.0404197	0.00309967	0	0.00299877	0.00345878	0.00237096	0	0	0	0.0201472	0.00380171	0.0171799	0.04445	0.00408433	0.193138	0.00294458	0.00784618	0.0145787	0.157735	0.042589	0.00378197	0
CASS4	0.45612	0.769869	0.438877	0.104075	0.0792212	0.256811	0.162454	0.100464	0.270578	0.657171	0.495458	0.161912	0.953382	0.339553	0.129113	0.123767	0.175024	0.222713	0.0607664	0.0889899	0.156163	0.122255	0.138052	0.173762	0.394676	0.0548782	0.119168	0.225055	0.592462	0.286881	0.231835	0.260786	0.356899	0.346291	0.190273	0.1817
HOXA1	0.311168	3.57704	5.45006	1.53239	2.67067	1.68102	2.23428	1.94597	0.201429	2.39542	3.18232	3.02469	4.19574	3.06567	0.909352	2.53025	2.97901	3.70052	3.50718	1.60654	2.53536	3.51574	3.04578	1.38121	3.65489	4.09944	2.96127	0.879088	0.566974	3.09376	4.29906	2.44983	0.964015	1.73456	3.34045	3.95877
MTIF2	13.2438	7.01548	12.7683	9.04279	5.72314	9.05742	8.3176	12.8936	12.6087	13.7514	16.7397	12.2634	12.2548	9.62432	29.1503	13.2243	16.557	15.7261	9.73107	11.8079	12.501	11.5909	7.49825	10.4761	10.8784	15.0089	7.38995	8.06087	6.19758	14.6046	8.4973	13.9473	12.3505	10.7907	8.93881	11.5048
ATMIN	17.103	8.45057	12.4901	10.91	16.0083	11.9602	12.4073	17.1576	7.52681	9.57346	22.7265	14.9733	11.9211	10.331	13.6683	7.70641	13.5796	17.2548	12.0335	14.9329	8.41234	13.0379	19.0508	14.2456	10.8846	10.1174	9.7758	14.3631	8.44038	18.0546	11.7283	13.5407	13.5033	10.562	15.5808	15.7784
TEPSIN	4.85281	2.85187	1.8775	2.68884	1.86968	2.21607	2.12727	3.34473	2.50921	1.51567	3.95669	3.27465	3.16068	2.26075	2.77165	3.37005	4.20296	3.43625	3.27242	1.84012	3.45948	2.05727	2.26655	3.18208	3.67444	3.47576	4.04573	5.36761	1.69391	2.5181	2.75238	3.7575	6.32754	1.93852	4.31763	3.30485
KRBA1	3.97731	1.26566	2.09992	5.97625	2.32609	0.545811	3.64677	4.19234	0.882045	3.34073	1.45645	5.54711	3.31608	5.9591	1.24674	1.7092	2.48225	3.7825	2.16956	2.68849	3.43378	2.92266	4.38696	8.62471	2.05883	4.17197	4.77781	3.01733	1.94624	3.17589	3.49531	10.2482	5.56891	2.2935	0.415939	3.47903
SMOC1	0.0212743	0.0682093	0.0768594	0.0830157	0.0288873	0.124556	0.0777861	2.0956	17.0507	0.0953079	0.0858359	1.43305	1.32917	0.0777875	0.0291277	0.0258474	0.175531	0.0111138	0.0480698	0.103248	6.06452	0.226345	0.179174	0.698142	1.78233	1.52545	1.77092	0.722791	0.110777	0.0218259	0.276249	0.199912	0.118309	15.3463	0.0210246	0.0549944
MBTPS1	12.1076	14.9712	13.5078	15.0755	6.34751	7.97406	11.7854	10.3896	5.72655	8.97003	12.9259	10.3058	9.91402	9.54098	12.3963	6.55316	9.27671	15.7459	12.9467	12.9912	7.78294	11.7648	8.4629	13.061	10.017	9.79065	7.87364	16.2088	11.2305	18.9459	13.0007	18.9264	18.9551	20.0448	17.4373	8.96888
DDT	4.89791	5.35899	4.95653	7.41705	6.89195	7.79729	4.8392	5.16105	3.53409	6.75177	5.57511	6.01954	4.18405	4.66538	9.34402	8.08821	6.83665	8.24734	8.05884	10.3039	14.2626	9.25155	8.90406	15.5389	6.99675	13.3165	13.1383	9.0825	4.3962	11.2397	5.61667	5.89808	4.09337	3.7729	6.54121	5.35305
AC005020.2	0.0107181	0.261823	0.0903518	0.0608345	0	0.00984345	0.0602909	0	0.225176	0.0232808	0.0419341	0.0108162	0.0485908	0.0910214	0	0.208353	0.0832317	0.089587	0.0904132	0.0177078	0.096448	0.0121636	0.0328251	0.0601887	0.0141968	0.0427702	0.0474259	0.0152522	0.0343447	0	0	0	0.0841478	0.159041	0	0.0738839
CDH7	0	0	0.166567	0.00378158	0.00315813	0	0.0665606	0	0.0015997	0.00347321	0.000782009	0.000806821	0.0416827	0.000754406	0.00375307	0.000863436	0.0124172	0.00751798	0	0.0013209	0.00102778	0	0.000816185	0.00336729	0.001059	0	0.000884422	0.0102395	0.00512382	0.00246071	0	0.00893421	0	0.045297	0.00210699	0
AC011462.1	0.207649	0.00603863	0.0416772	0.1216	0.0390587	0.0317839	0.0278108	0.106046	0.0296767	0.0751722	0.0145074	0.0349247	0.0224138	0.0233256	0.0154722	0.0320361	0.0895833	0.0619866	0.0178738	0.0530934	0.0444892	0.0224431	0.0555186	0.0138818	0.0261946	0.0394578	0.109382	0.00703547	0.0158424	0.0202888	0.0405464	0.0351576	0.0905693	0	0.0195439	0.073842
SMG6	4.30325	4.16419	2.87813	3.75107	3.48205	4.0643	4.03873	2.82838	3.64098	3.53654	3.03862	3.58496	2.86843	3.86417	1.81213	2.18398	3.69732	6.06147	2.78457	2.75362	1.81	4.13775	3.51756	2.59334	2.34033	2.58853	2.48061	1.98168	4.96442	3.72023	4.31349	5.45076	2.0397	5.08169	2.61539	1.94648
CUL1	16.3274	18.4424	18.9329	21.3093	10.6909	17.2295	27.2952	27.7505	15.1222	31.6202	14.8074	42.6195	28.1065	17.8875	8.94647	14.0858	14.4438	20.5111	13.6065	28.4142	29.3704	24.3379	26.1051	39.2102	19.2063	26.4842	18.6556	17.5073	23.4032	25.9793	18.799	24.7635	28.3615	13.336	17.9545	25.8013
TRNT1	2.37296	1.34758	2.56099	0.936148	1.34322	1.70361	1.72449	2.42897	2.82896	2.26158	1.5652	1.9952	5.56267	1.61525	1.95043	2.75598	1.93483	1.61253	2.13392	2.3481	1.70253	2.77423	1.90873	4.12952	3.57541	1.86947	1.29269	2.07042	2.34794	1.93765	1.30468	1.39462	2.66695	1.21281	2.60521	1.29661
SPCS1	10.3746	9.35035	7.98395	5.31991	7.69138	11.1533	7.94232	6.41071	8.39661	8.4777	12.0984	6.23234	10.9916	6.06837	13.751	4.75597	10.151	5.95324	5.12551	11.0795	14.4279	8.93799	6.85494	14.8528	17.748	9.90568	9.39308	11.8876	6.8576	8.07554	7.96619	5.19203	9.40031	7.80399	8.78192	10.2595
NKTR	5.01462	5.25981	3.91872	3.04152	2.82673	1.80195	3.21429	5.54304	2.85629	3.03168	4.14403	3.31692	8.25244	3.19428	4.57325	5.5168	4.57285	2.17238	7.59107	2.29822	2.59197	2.2677	2.10619	3.37858	2.26814	2.16642	1.93349	2.75778	4.05416	2.13381	2.10632	3.69538	7.64076	2.44627	1.68213	2.38726
SIRT2	8.97891	11.5984	9.26405	7.96584	8.17191	9.63139	6.78334	10.5148	5.92561	12.8371	10.5882	11.2707	5.39503	6.03283	5.08534	6.93497	4.70879	5.79257	8.95991	9.47583	17.6161	9.71529	8.59832	6.44165	7.42516	9.51059	9.51128	10.4927	6.59175	6.96335	4.48557	8.35723	9.83876	5.67079	9.14284	6.62271
TOR1A	10.9089	7.04641	6.44224	8.30874	4.49373	7.65848	6.00797	10.3518	20.7622	16.1061	5.32902	8.06659	11.1716	9.35612	5.2908	7.57312	6.87974	8.78034	9.33904	6.8835	13.8371	12.8912	8.4783	13.0108	18.683	7.9467	13.5247	8.69692	7.02875	12.2425	9.94053	9.55264	6.33782	12.8844	17.1997	6.53949
ITIH5	0.863362	1.17674	1.46822	0.126978	0.572576	0.165584	1.80589	0.522201	0.473581	0.652992	0.709288	0.117824	1.8067	0.940565	0.236135	0.120088	0.437917	0.516996	0.960974	0.323465	0.37574	0.762565	0.219735	0.929963	0.322978	0.423124	0.175723	0.412543	10.7361	0.444909	0.343061	1.07314	0.122636	0.172499	0.207223	0.686216
KIN	1.9217	1.70231	1.51487	1.38268	0.950536	1.29091	1.53934	2.02644	0.888228	1.72385	1.65215	1.61378	1.69315	1.10207	2.94852	2.49519	2.00159	2.02554	0.599405	2.05864	1.89205	1.63757	1.49733	1.74694	1.39637	0.801055	1.21313	1.61372	0.930197	0.75238	0.542968	1.23824	1.51494	1.82284	1.17885	1.77289
VDR	17.5239	7.19543	11.252	13.1409	9.22085	16.5038	10.4149	15.993	7.20265	7.73904	11.7547	12.7414	21.2955	7.86192	4.21976	12.8902	13.4365	31.7361	2.69708	18.0112	15.27	5.85834	19.2649	5.90179	4.99597	5.22135	6.78863	7.24974	3.50163	5.70774	12.0929	4.44325	19.779	9.52408	4.47896	13.9647
DEFB136	0	0	0	0	0.0484114	0	0	0	0.0490439	0	0	0	0	0	0	0	0	0.0512196	0	0	0	0	0	0	0	0	0	0	0	0	0	0.0498013	0	0	0	0
ADGRL2	3.64257	2.79277	7.22678	6.57122	14.8057	6.40163	17.3562	10.3237	1.03282	6.70453	8.08564	3.54736	8.52683	4.9598	2.87914	6.12809	7.2025	3.92476	6.95362	1.91978	6.82449	14.4046	6.34799	4.72043	1.23845	2.65478	1.23154	6.79757	14.3128	6.36104	2.90961	2.5131	10.0462	27.1615	1.89344	15.7584
LGI3	0.203336	0.0408685	3.87451	1.52176	6.87037	0.0212744	0.527012	1.28898	0.113298	2.24746	1.55332	2.83378	0.0554262	0.318156	3.17362	0.0750512	0.976052	21.4652	2.44105	0.272153	1.02902	0.604644	1.2875	0.0831095	8.24356	8.95881	1.13889	0.267376	1.64952	4.58936	0.945194	12.7965	0.0707259	0.0277762	2.93368	0.212911
PCDHB14	5.93195	0.811238	3.29504	3.70381	0.727193	5.05005	1.20206	2.13874	1.77432	3.38977	1.58411	1.24096	4.89303	2.9701	1.5288	2.05053	5.7464	3.71362	1.82699	3.39337	1.54987	2.64089	2.26259	3.20615	2.19939	1.03472	0.692135	1.20884	2.45473	3.01942	1.25651	3.32965	3.51098	1.56468	1.14155	2.25883
SMIM4	2.64013	3.46479	1.3473	0.854641	2.41304	2.64823	1.36398	2.01685	1.79362	2.95373	4.65646	2.21551	1.76141	1.43995	5.20053	0.657199	2.24164	1.82917	2.83182	1.12914	4.58541	3.23524	1.76813	5.45457	5.14631	2.81129	4.1892	5.0959	1.97998	2.33399	1.53133	1.66439	4.16512	0.947185	3.28147	2.86113
GORASP2	35.2992	33.2607	21.1708	19.6743	19.1074	29.0316	21.8708	24.5007	15.2889	32.3583	22.9156	23.5329	28.3114	16.0257	12.9029	28.9649	19.0612	21.0319	24.6488	62.7262	16.3565	28.2917	23.2019	22.5638	25.7411	23.6178	16.4963	28.0045	15.6285	29.1183	33.3494	25.4624	55.413	31.7916	29.8906	24.9644
PHC2	37.8166	17.0546	15.5131	19.8541	6.60504	27.2195	19.9468	17.3384	17.6372	17.2394	11.3482	18.1704	21.2145	25.7295	15.7352	21.1327	14.6412	14.9036	11.3275	17.4166	17.1182	16.5645	20.248	22.2028	11.8815	9.12581	33.8503	16.3041	29.7538	19.4404	22.4809	17.8835	17.3784	40.0718	12.3183	20.8315
CBWD3	0.168821	0.258035	0.440681	0.155239	0.158332	0.0814196	0.0880671	0.0633272	0.132095	0.425079	0.124536	0.225567	0.125064	0.140609	0.299579	0.191486	0.100093	0.178356	0.347784	0.0973867	0.355236	0.111314	0.106871	0.191989	0.164899	0.187236	0.538343	0.158368	0.0775681	0.285437	0.0962543	0.129344	0.252987	0.119591	0.152858	0.110523
AC011499.1	0.0399947	0.122124	0	0.132419	0.0197478	0.0367308	0	0.0559472	0.100029	0.152026	0.156477	0.0201803	0.135987	0.0188692	0.125163	0.0647889	0.0258816	0.18804	0.0481967	0.0991152	0.102827	0.0226942	0.0204145	0.0280743	0.158926	0.0199496	0.309697	0.341481	0	0.246189	0.0182222	0.0812592	0.156999	0.188828	0.0263501	0.0459496
RELB	9.31773	7.96274	20.5149	15.1988	1.07363	11.3735	14.4406	6.38682	12.1711	20.476	7.30526	14.4637	10.938	13.0364	2.15044	7.15639	14.5616	4.52764	4.22571	11.8967	10.2311	10.4831	6.38178	8.42698	9.03078	10.6894	14.1482	22.5257	8.90976	9.0448	7.67784	5.67395	17.2114	45.1024	8.429	8.19374
RACGAP1	8.6381	3.63072	12.6695	17.6141	6.11391	16.3467	10.7289	15.2952	23.2934	16.8983	15.1429	18.7564	19.4748	15.0531	13.1234	13.6297	13.4654	39.7393	19.3495	17.4713	17.7517	10.0381	23.3991	9.92046	17.358	21.5696	13.3709	8.83966	7.56983	8.37325	12.4464	10.0484	13.0241	23.923	18.6736	16.6416
NAT14	3.35716	2.49963	3.07259	5.43187	0.732012	1.44047	3.25115	1.4527	2.36444	1.70343	0.63572	1.87552	2.05771	4.1257	4.56388	1.10798	3.3022	3.0081	2.36912	1.8725	1.9127	7.43694	2.18792	18.0305	4.65309	3.0705	2.93532	11.8783	1.77284	3.59849	1.94807	3.42137	5.60876	7.54292	2.28615	1.60452
OR51A2	0	0	0	0	0	0	0	0	0	0	0	0	0	0	0	0	0	0	0	0	0	0	0	0	0	0	0	0	0	0	0	0	0	0	0	0
VN1R2	0	0.00971972	0.0383332	0	0	0	0.00895278	0.0148426	0	0.00864259	0.00778367	0	0	0.00750892	0	0	0.0102994	0	0	0	0.0102299	0	0	0.022344	0.0210813	0	0	0	0.00849992	0.00816415	0	0	0	0.0107348	0	0
OPALIN	0	0	0.115425	0.00850021	0	0	0	0	0.00299649	0	0	0	0.047526	0	0	0.00323471	0	0	0	0.00247426	0.00385039	0.00339916	0.0030577	0.00420499	0	0	0.0231933	0	0	0.00307287	0	0.00608554	0	0.020202	0	0.0137647
F2RL3	0.705872	0.678281	1.24083	0.360768	0.14536	0.927852	0.726379	0.742515	0.659317	0.966438	0.369752	0.195806	2.27873	1.10798	0.512994	0.158966	0.450293	0.695557	0.903038	0.243188	0.76549	0.482159	0.252721	1.32443	0.558323	0.924455	0.325659	1.07588	2.51914	0.83743	0.716375	1.03653	0.380833	2.03525	0.846359	1.42208
BPIFB2	0	0	0.567626	0.474838	0	0	0.0137735	0	0	0.0132963	671.862	0.0247097	0	0	0.00957844	0	0	0.0063957	0.00737678	0	0.0157383	0	0	0.257816	0	0.00610681	0.142203	0.0174219	6.40763	0	1.36662	0.0062186	0	0	0.00806607	0
ATG2B	3.54576	5.78271	2.51088	4.34559	3.61254	2.59212	3.20452	3.77447	7.83781	2.51373	3.80112	4.75003	3.79414	5.20406	2.81223	3.68154	3.50848	7.70252	6.83571	4.45202	1.67872	4.51645	5.96491	2.3278	3.34696	4.28868	1.78375	1.69384	4.01318	3.89579	4.71326	4.0525	2.50498	2.9218	2.35888	4.09718
ILDR2	0.0209206	0.229972	0.183411	0.0292897	0.0181804	0.0330469	0.390701	0.0265337	0.00669743	0.159045	0.0491104	0.237298	0.122348	0.113705	0.0864212	0.0388606	0.108306	0.300766	0.233957	0.0594496	0.0225907	0.521373	0.0298997	0.218516	0.110842	0.0283841	0.074056	0.0714493	0.383451	0.644747	0.0838795	0.115615	0.0394193	0.349939	0.0452093	0.0105756
DNLZ	0.0480407	0.0541633	0.0222513	0.0873948	0.0182466	0.0441202	0.00415746	0.192992	0.103516	0.0361208	0.0216873	0.0857725	0.0335066	0.0278957	0.0115648	0.0558729	0.0286969	0.0733593	0.0489861	0.0915806	0.0475053	0.0461319	0.0226351	0.129701	0.0978965	0.0442394	0.126725	0.089398	0.0197358	0.0492861	0.016837	0.0825903	0.0870383	0.0648046	0.0633023	0.118879
ACVR1C	0.0593874	0.199088	4.30172	2.00571	0.0873458	0.410798	0.3696	2.1953	0.663652	1.31877	0.678512	0.930838	0.863552	0.194342	1.53427	1.09986	2.00005	0.89112	0.347173	0.93628	0.864141	1.47985	0.254114	3.60105	0.411721	0.433628	0.659743	0.406366	0.0674817	0.140002	1.56821	1.02946	2.81899	1.56983	0.910739	1.04377
C2orf66	0.139226	0.153046	0.964072	0.283166	0.288728	0.370807	0.23495	0.233711	0.139286	0.189008	0.388111	0.281	0.189356	0.282451	0.130712	0.0601436	0.135146	0.0727324	0.293613	0.0345032	0.331108	0.260705	0.0994915	0.0879571	0.0645448	0.13195	0.46204	0.069343	0.304856	0.27853	0.0126868	0.148509	1.40277	0.281715	0.559541	0.567845
MYOC	0.0998244	9.6118	0.180322	0.141647	0.0821491	0	0.0311959	0.00517189	0	0.554116	0.146459	0	0.597121	0.418636	0.147522	0.0119785	0.00717766	0.388217	0.70841	0.627627	0.071292	0.00629372	0.0509533	5.86267	0.381979	0.00553257	0.0184044	0.00789182	24.7605	0.284479	0.0656957	0.0169015	0	0.00748102	0.0146152	0.369549
GPCPD1	5.31771	16.1138	10.4533	18.8877	9.52888	12.2352	13.0834	3.71065	1.70308	7.07168	12.3562	4.12082	8.86362	6.28688	2.59294	4.75711	21.3683	5.99616	8.56878	5.51162	11.2128	2.87577	7.45004	3.27274	1.86218	5.2054	3.74042	7.44956	13.3332	6.26078	4.99212	5.38153	6.34977	9.09929	10.7943	6.35508
ITIH2	0.223564	0.142832	0.285797	0.0488045	0.0373619	0.0379052	0.100606	0.0192453	0.00344091	0.037354	0.0504625	0.0138836	0.120844	0.0486813	0.139928	0.0371446	0.0222575	0.0107807	0.0373032	0.0625069	0.0353716	0.0117099	0.0316007	0.00482864	0.0410018	0.0205875	0.0418521	0.0587331	0.0881697	0.0388147	0.00313414	0.153738	0.081009	0.0510362	0.049853	0.0316125
CACNG1	0	0.123301	0.12157	0.017363	0	0	0.0103247	0.00855854	0.0275436	0.0598018	0.00897642	0.0277837	0.031204	0.0173191	0	0.0792888	0	0.019177	0.0663561	0.0379054	0	0.0208299	0.0281062	0.012884	0.0364676	0	0.010152	0.0522381	0.0196049	0.141228	0.0334506	0.0932298	0.0840591	0.0247595	0	0.105437
PSG8	0.00568139	0	0.0821024	0	0.00280525	0	0	0.00264917	0.00568381	0.00308513	0.00277852	0	0.0193175	0	0	0	0.00367658	0	0	0	0	0	0.00869985	0	0	0	0.0031424	0.00404239	0	0.00291434	0.00258854	0.00288579	0.00371704	0	0	0.0130546
PLAG1	2.2427	0.335158	0.464422	0.210471	0.871534	0.164829	0.589057	1.39571	0.387298	0.115985	2.01662	2.90387	1.88956	6.59069	1.44362	0.0897048	6.95516	0.5765	9.31264	0.0845446	0.810374	0.316462	0.105995	0.208236	2.42834	1.59071	0.16408	0.0654327	1.2722	1.7302	3.03976	3.67663	1.02283	2.58311	0.334215	0.933857
LUZP2	0.00393801	0.0785616	0.798302	0.0360109	0.212592	0.0650996	0.40464	0.00489667	0.00393969	0.444794	0.0667649	0.0344416	0.0848019	0.0433517	0.805164	0.0411113	0.022086	0.0438876	0.809917	0.0791581	0.443801	0.138542	0.0562822	0.00737144	0.504226	0.402029	0.0813168	0.0448312	0.0855274	0.483466	0.0023923	0.237365	0.00171762	0.0743707	0.174698	0
COTL1	7.90542	10.4259	15.3407	12.8437	3.01684	11.7575	7.42472	8.67354	17.0724	18.3712	9.30879	6.63916	19.0491	12.2681	8.36403	7.06421	8.94404	7.69416	2.44533	6.11314	6.4253	6.43862	9.34727	25.0553	16.8436	8.95445	6.45282	25.6729	11.6299	10.825	14.3291	7.23499	14.7216	6.44108	14.2589	13.0542
NPHP3-ACAD11	0.00895564	0.00364614	0.00898742	0.0112958	0.00147398	0.0013708	0.00503767	0.00139197	0.00447973	0.00972625	0.0116795	0.00301252	0.00676675	0.00563362	0.00233554	0.0177315	0.0154545	0.00623794	0.00539612	0	0.00575629	0	0.00152374	0.0188592	0.00790819	0.00744523	0.00165113	0.0106201	0.00478284	0.0015313	0.00272022	0.0272934	0.00390614	0.0140942	0.00393356	0.00857423
PRRX2	0.797605	1.36387	9.06093	13.313	1.21649	2.751	7.72698	9.13257	10.0009	17.6616	1.89836	8.50512	5.11256	6.85711	3.85508	7.57058	12.6514	20.2132	2.63789	12.6871	32.6397	20.7184	11.6075	23.6145	16.8097	12.3157	38.9788	5.7129	7.12787	9.8103	10.151	10.3534	10.7497	18.1593	10.7318	5.73236
LRCH2	0.148501	0.826284	0.493922	0.345622	0.121043	0.173184	0.236016	0.270383	0.278263	0.942076	0.131417	0.730268	0.836197	1.02757	0.320886	0.254564	0.356939	0.72652	0.474374	0.35244	0.130297	0.730289	0.194913	1.07881	0.352809	0.126983	0.159058	2.11657	3.25039	0.694044	0.541277	0.330452	0.0801928	2.35616	0.335447	0.213942
SLC25A48	0.0561504	0.00857277	0.146509	0.101807	0.0485186	0.00859468	0.0579064	0.0763651	0.875382	0.127046	0.167053	0.18888	0.0397748	0.0993427	0.0146435	0.0682202	0.0363364	0.227332	0.194538	0.0405861	0.0571441	0.886811	0.011942	0.022992	0.127057	0.315092	0.279513	0.256357	0.0149938	0.170418	0.147102	0.194893	0	0.0189361	0.35761	0.0564469
OPA3	4.24348	4.11716	2.81679	2.77984	2.34542	3.55783	3.88772	4.82536	4.87301	6.2542	2.1094	6.7635	2.66022	3.42848	1.22545	2.41563	3.46943	3.80961	3.67846	2.93813	3.17713	3.92699	2.91805	1.69327	2.11317	2.42502	2.51161	2.35459	2.94764	3.50354	2.82598	3.35354	7.16879	1.69753	3.39597	4.34666
ENTPD3	12.7337	0.177121	5.29727	4.32119	4.01316	33.9293	6.38987	12.9538	0.386871	1.27494	3.35015	5.53658	1.89793	0.847069	4.04117	3.0539	1.28699	2.83545	8.20096	8.40828	9.45408	11.3515	9.92571	1.28938	6.78686	13.8124	2.87604	2.82517	3.1458	18.5224	11.3107	5.5314	0.442753	0.591512	7.60238	2.34043
AL163195.3	0	0	0.00567151	0	0	0	0	0	0	0	0	0	0	0	0	0	0	0	0	0	0	0	0	0	0	0	0	0	0	0	0	0	0.00616242	0	0	0
MIDN	61.5659	21.0177	32.263	30.9954	30.0094	27.2577	41.6516	50.0243	29.5656	31.0174	27.1632	32.6345	18.4301	43.7496	17.5404	30.9692	27.4968	21.9459	26.9986	12.059	23.0984	51.7815	34.8695	32.2265	27.596	31.0101	44.5886	30.9835	48.2002	41.4853	25.2846	24.3336	41.029	37.0919	34.0236	51.1855
LYZL4	0	0	0.165745	0	0	0	0.0129033	0	0	0	0	0	0.0129991	0	0	0.0123864	0	0	0	0	0	0	0	0	0	0	0.0507499	0	0.0122506	0	0	0.0466057	0	0.0154716	0	0
TTK	3.14122	1.16836	6.89956	5.48459	1.73894	3.43482	5.59495	8.18017	16.1773	7.07379	5.2217	11.1153	5.27989	6.71811	8.91723	2.89915	5.9735	5.38423	9.22503	8.38196	9.56352	5.18602	9.51921	4.23185	11.3294	7.0648	4.14567	3.55653	1.64779	5.73205	3.23463	2.81476	5.54455	13.7526	5.66705	5.46294
RPL14	53.1383	32.1982	24.4667	25.5288	32.2364	62.1379	35.7643	25.5892	25.2909	27.0532	39.5018	17.0828	44.0886	18.3204	51.5174	33.4909	25.6204	14.0937	14.6812	29.7153	34.4078	21.5374	26.0371	45.8777	81.3997	32.5726	44.6437	41.2184	28.7401	36.4969	29.654	20.1057	49.6088	29.9592	24.6413	23.1778
APOBEC2	0.343204	0.431518	0.571335	0.276918	0.249207	0.0278114	0.193057	0.404787	0.0100985	0.339847	1.57973	0.132425	0.20593	0.209545	1.26359	0.174422	0.104516	0.253116	0.45008	0.125078	0.441193	0.160378	0.0309143	0.127542	0.160445	0.140982	0.21216	0.488388	0.409709	0.144983	0.0735855	0.410179	0.462289	0.177016	0.0399029	0.150763
LRPAP1	6.55103	9.42474	5.66304	4.72815	3.43126	8.34886	8.7485	5.85722	13.2382	12.3043	8.43714	3.15025	12.2338	4.72249	5.88491	5.9832	5.40712	7.83388	6.45329	4.09363	14.3724	7.32116	5.58507	11.6182	6.23935	6.96587	6.15808	5.46564	6.75118	7.54064	5.92704	6.74838	9.03205	12.6438	6.14377	4.65295
CHMP6	14.3393	7.05519	4.80921	7.02102	7.62733	8.56445	7.87473	6.21049	7.27148	5.37375	10.5808	4.10199	4.56967	7.10164	4.62651	2.64219	6.36134	6.12683	3.56308	2.76873	7.41847	4.50094	9.8896	8.3481	10.572	10.5838	10.3038	12.5288	4.85146	5.81913	6.06335	8.69893	7.59417	10.9887	12.8446	9.79384
MPO	0.0263606	0.0321969	0.0595219	0.00311707	0.00325397	0.00907853	0.0185353	0.0522396	0.00988944	0.0572578	0.0612362	0.0266018	0.119506	0.0217644	0.0309357	0.0106757	0.0895579	0.00688544	0	0.0081659	0.0593021	0.00747892	0.0235467	0.0277558	0.0130936	0	0.0109351	0.00468898	0.0879884	0.00676101	0.0150129	0.0200843	0.0043116	0.0311144	0.030393	0.0454283
PTPDC1	1.55536	1.72966	1.92159	1.91498	0.470373	1.03136	0.910976	2.18001	4.99062	4.51644	1.49085	1.87832	3.03145	2.96807	2.92105	1.60256	3.21989	2.80794	3.28503	1.94011	1.71682	1.46365	1.15578	2.28387	1.87574	1.58637	1.09839	0.722129	2.40097	1.79866	2.46899	1.77918	2.03518	2.90126	2.51053	1.70696
ZNF616	2.1213	1.14315	1.84228	1.41121	1.35824	1.88492	1.76116	1.27381	1.53996	1.00099	1.28024	2.4859	1.83346	1.96353	3.31185	1.10826	1.09143	2.7028	1.57158	1.66404	1.95742	1.79543	1.18341	1.90758	1.50715	1.14936	0.688475	1.14932	1.26864	1.2234	1.69056	2.36492	4.70286	2.40651	2.48531	1.22267
ZKSCAN8	4.06684	8.6758	7.72544	7.3543	2.12332	1.77298	5.9904	4.53886	3.38638	4.18493	5.58969	6.3653	7.50573	8.01974	9.45882	4.07191	4.54396	4.44323	14.9654	3.31128	3.75514	5.99745	3.00871	6.05658	4.34116	3.83651	2.07779	5.64517	7.13753	5.36503	8.09883	8.39543	5.66509	12.5693	5.12607	3.05786
SLC24A5	0	0.00297003	0	0	0.00240132	0	0	0	0	0	0.00237843	0	0	0	0	0	0	0	0.00293033	0	0.00312592	0	0	0.0068276	0	0	0	0	0	0	0	0.00988104	0.00318181	0	0.00320414	0
PDZD4	0.27835	1.84045	1.49876	0.425351	0.592044	0.0221223	0.761801	0.960958	0.32131	4.07817	0.78536	0.240383	0.640053	1.05564	0.100511	0.25725	0.228624	1.49326	1.01275	1.91467	0.977132	1.43365	0.0956296	5.20409	0.709023	0.384489	0.870447	1.37873	6.86389	1.83147	0.504845	3.05065	0.126076	0.0433248	1.72103	0.113773
ACVR2B	1.3239	0.840956	0.497669	0.64434	0.391341	0.445274	1.43546	0.469356	0.832774	0.742954	0.533416	0.622578	1.03629	1.19978	0.758649	0.420002	0.990445	0.546658	1.17832	0.888807	0.47338	0.844183	0.716439	0.604001	0.674456	0.835587	0.481639	0.473612	0.545455	0.989519	1.05374	1.47461	1.87233	3.27511	0.731242	0.480724
BCL2L2	10.0847	9.18048	11.7404	16.7367	13.2812	10.9887	9.06144	13.6777	13.7211	11.7175	7.37897	9.31485	12.1685	9.62307	7.97675	16.2737	8.46807	30.6475	17.1296	12.5853	4.28567	7.23006	13.9249	10.7002	8.76557	10.484	10.0788	9.01461	17.9942	19.0162	12.4675	9.54319	5.89018	5.08083	11.2125	6.00979
PTX3	0.0658778	0.321853	0.793339	0.0963109	0.0118283	0.0770022	21.9715	0.223404	0.269615	0.4618	0.128872	0.259878	1.17427	0.791146	0.0281132	2.86522	1.57348	0.0876013	0.17321	0.34136	0.862265	0.550522	0.0917072	0.403575	0.0951918	0.0896191	0.145749	9.59617	10.4013	0.110595	1.69175	0.47455	0.172402	28.1544	0.43403	0.172015
TRABD2A	0.154983	0.143995	0.422732	0.122802	0.0431679	0.0462286	0.0327857	0.059296	1.08932	0.217233	0.145113	0.0775321	0.361819	0.191237	0.0559636	0.0958476	1.50698	0.0858078	0.0718334	0.112708	0.0340569	0.0405888	0.0567955	1.19205	0.0649191	0.0938254	0.0849892	0.10556	0.155636	0.111437	0.414021	0.061901	0.0485321	0.151885	0.111709	0.0958781
UBE2D4	3.09875	5.55828	4.66387	2.1268	2.13743	1.89045	1.90256	2.79327	1.40082	2.48187	2.58002	4.09234	2.5118	0.976972	9.6049	1.30453	2.40889	4.6439	3.28862	2.32559	7.52646	2.54307	1.77673	3.9281	3.92488	4.42184	3.81236	2.25917	3.86015	3.48763	2.26883	2.55441	2.61926	2.66699	2.61816	1.29717
CD200	0.54771	0.920432	2.47929	0.903955	0.613761	0.367449	10.4402	1.10488	1.04537	2.80545	0.531923	0.885921	4.39817	4.02454	1.65935	0.683796	1.5183	1.53818	0.866001	1.49211	1.90254	1.97934	0.824823	2.29589	1.17311	0.902923	0.700416	0.840211	5.32326	0.661539	1.2318	1.05362	0.503199	64.6455	23.2124	0.682815
OR52A5	0	0	0.17655	0.0115571	0	0	0	0	0	0	0.0119497	0	0.0276932	0	0	0	0	0	0	0	0	0	0	0	0	0	0.0270293	0	0	0	0	0	0	0.0164803	0	0
TTC1	14.634	11.6572	16.7206	17.127	12.7996	22.3647	15.6408	11.26	20.9137	24.7285	20.9105	8.46988	18.1826	14.8776	29.5681	22.0649	21.4074	14.8763	15.9373	26.292	17.6176	11.9131	11.3406	25.8302	16.4772	10.2451	6.67822	23.3839	12.0513	10.8618	10.1501	9.42161	10.4018	10.7154	16.9288	15.5593
MMP15	8.42923	13.5999	5.62324	17.2311	2.53149	6.36017	4.6676	12.1493	2.39622	2.22724	4.16094	5.10751	6.25477	5.07589	6.13401	1.95921	12.6586	10.6996	3.7292	13.0358	10.1295	19.7855	3.9536	17.3225	6.96856	8.33568	5.40098	14.0977	7.28192	6.16078	8.0739	3.3734	26.5626	3.14235	4.483	2.74579
QKI	4.33484	4.78555	10.3769	6.6218	4.46111	5.61407	7.89321	10.2474	13.0221	9.99981	6.12439	8.24741	11.8913	6.73701	3.68454	7.29816	5.73419	6.88727	7.09891	11.3163	4.75898	8.41469	5.63675	6.9065	5.10202	3.95011	4.91808	4.67404	11.6375	5.98797	7.91107	4.46822	6.29886	10.5598	5.59647	9.3211
KIF21B	0.664594	0.682092	1.19073	0.197201	0.155813	0.434716	0.493796	0.88732	0.696447	0.749822	0.249731	0.372489	1.46962	0.714627	0.151125	0.41515	0.91337	0.17684	0.28348	0.655642	0.576529	0.189912	0.599385	0.845763	0.448381	0.63439	0.205215	0.986559	0.541336	0.434601	1.02821	1.64755	0.685685	0.985513	0.947545	1.0415
CISH	3.29098	3.33672	1.86117	2.19729	2.06262	1.74499	1.39864	1.54303	1.87357	2.41651	5.06852	1.44954	2.70729	1.47332	1.1807	1.2788	1.91495	1.2253	0.712107	1.67846	1.24172	1.26127	1.40835	1.37203	1.94474	1.2017	0.817104	1.26782	5.7704	0.921022	1.49736	1.26526	4.18728	1.79047	1.3836	1.21942
RTP3	0	0.0751972	0.0105917	0.199681	0	0.0242323	0.0494741	0	4.03871	0	0	0.0177513	0.309017	0	0.0137622	0.750378	0.125215	0.0827035	0	0	0	0.239552	0	0	0	0.0526453	0.165398	0.375474	0.169098	0.0270696	0.00801447	0.196566	0.0805593	0.0593215	0.0115893	1.17215
TRPV5	0	0.0423491	0.06453	0.0149088	0	0.00289482	0.00354614	0	0.0126136	0.0171164	0.0123322	0	0.0178623	0.00594847	0.00986428	0.0136163	0.00815909	0	0.00379846	0.00260381	0	0.00357714	0	0.225683	0.0125252	0	0.0139473	0.00448545	0	0.0194026	0.00287225	0.0256167	0.00824888	0.0212598	0.0124602	0.0108641
UBE4A	8.34811	10.6474	4.7426	3.61846	8.7098	9.65292	6.08631	5.2083	11.5951	7.05552	9.03464	8.642	7.37902	8.86078	9.55991	4.79688	4.33326	7.53706	6.55771	3.55679	10.2138	6.59668	5.94122	7.59748	4.59621	7.60906	3.85221	2.64494	6.97301	6.17553	5.88119	6.14375	5.24558	3.98969	7.14486	7.26081
PCDHGB4	0.0235532	0.0945231	0.186393	0.0588848	0.176106	0.0262663	0.308512	0.285547	0.038711	0.105974	0.069113	0.0458395	0.183049	0.0809606	0.139521	0.0545068	0.074032	0.0878876	0.133807	5.39781	0.0756948	0.135557	0.0412191	0.111008	0.0200556	0.0553858	0.0186105	0.0191525	0.260561	0.105285	0.127242	0.109381	0.184916	0.0476582	0.0620712	0.0309258
PTPN14	4.13608	9.43102	5.78135	7.22991	3.5896	3.44242	9.49248	3.92481	3.66438	5.03355	4.38789	4.90843	8.13002	8.68636	2.7925	3.7724	5.62893	3.08848	9.95442	8.62693	4.22843	10.0015	2.61803	4.89526	3.87769	7.63384	4.40748	4.60935	7.9861	8.04113	12.9979	15.1985	7.03315	14.9992	6.47197	3.18479
VASP	43.3441	15.9444	33.0072	26.3797	8.93091	40.7315	15.2054	32.045	29.1731	34.8481	16.2494	35.2133	18.997	21.4724	13.5958	21.2585	36.025	24.2477	16.4934	20.965	26.0596	21.0687	27.8322	30.9554	24.1802	23.9765	26.7185	43.5992	30.6853	20.3902	16.0409	22.3439	29.4977	12.5695	27.4472	38.8811
MAJIN	0.0050493	0.0246689	0.237146	0.0334356	0	0.00927449	0.0170418	0.00941774	0.0151544	0	0.0148164	0.00509549	0.120178	0.00952892	0.0395043	0.119967	0.0261403	0.00527555	0.0243392	0.00834216	0.0129819	0	0	0.0212662	0.0133762	0.0151118	0.0279279	0.0287412	0	0	0	0.0256473	0.013214	0.102169	0.00665337	0.0116022
PRKX	18.7404	10.6519	12.8618	9.80686	7.10069	5.81971	10.9094	4.16477	1.86277	17.2141	9.10612	11.732	5.96156	4.97516	5.43818	3.32161	3.48195	23.4615	53.8562	7.35592	8.62065	16.404	8.03159	2.38145	10.9028	22.4377	8.38435	7.81055	9.66132	25.2304	7.4415	45.6219	8.69937	12.4444	13.9355	3.88327
BSCL2	0.46005	1.61056	1.45739	1.17253	0.978068	0.220672	1.17689	0.983768	1.05534	1.45754	1.47032	1.4253	1.31847	1.19446	0.596061	1.41456	1.25152	1.53077	1.42307	1.22966	2.83646	1.74253	0.475629	1.48919	1.61074	1.75396	1.35493	2.31842	0.697958	1.19347	0.93989	1.69676	0.993064	1.21745	0.652532	1.15809
GOLGA8O	0.016092	0.262064	0.0258386	0.0152227	0.00529709	0	0.00603465	0.0400189	0.0160989	0.0116511	0.110179	0.0108262	0.0729535	0.0253071	0	0.00579292	0	0.078461	0	0.0177242	0	0.0121748	0.0164277	0.00753054	0.0213149	0.0107024	0.0474697	0.00763313	0.0057294	0.0220123	0.0488786	0.0217967	0.238639	0.036179	0.0282722	0.018488
OBP2A	0	0	0.0684521	0.59148	0.0112265	0.052203	0.204635	0.180232	0.102359	0.0123466	0	0.068834	0.180385	0.160905	0.160097	0.147328	0.191275	0.201921	0.0136997	0.140866	0.0146142	0.154818	0.0928439	0.20748	0.0150581	0.0226825	0.264091	0.0161775	0	0.116631	0.549038	0.0346465	0	0.0920122	0.0748993	0.013061
NPW	22.1072	1.16571	1.74749	10.0234	0.384694	0.921241	5.40154	1.89819	1.83168	0.444228	1.3717	0.746923	3.67559	20.2352	25.5554	12.0847	15.9573	27.7478	0.704164	6.46011	2.1283	3.40409	2.58492	10.5961	6.42405	7.57818	2.35933	16.6442	1.23787	1.58862	1.7305	1.15753	40.5618	57.4886	1.89924	0.626578
DMRT1	0.00714322	0.0610732	0.335489	0.0236506	0.0070541	0	0.00401816	0.00999242	0.00357313	0.0116368	0.0454147	0.0180214	0.433135	0.0943635	0.0335319	0.0115716	0.0462256	0.0485114	0.0989935	0.0177024	0.0137741	0.00810657	0.00364611	0.140397	0.189233	0.146087	0.118528	0.421847	0.00762981	0.223516	0.0358003	0.0435397	0.0140203	0.0337256	0.018825	0.0123102
AMBRA1	5.43143	9.77986	5.28264	5.32565	4.80891	4.58352	5.47509	2.46413	2.69036	4.91703	4.71421	3.42436	5.43508	5.60653	4.651	5.71528	4.04689	4.64014	4.93589	3.34223	4.65997	4.71359	5.72095	3.67548	3.4457	5.87769	3.67834	2.46287	3.99322	4.08092	5.82822	6.66211	4.83047	8.48898	5.92983	5.64691
SPACA7	0	0	0.138158	0	0	0	0	0.0291789	0	0	0	0	0.0354617	0	0	0	0.0134984	0	0	0.00861549	0	0	0.010647	0	0	0	0.0346115	0.0148414	0	0	0	0.0105951	0	0.0140689	0	0
TNFSF12-TNFSF13	0	0.0312572	0.0462278	0.0121044	0	0	0	0	0	0.0138967	0.00625779	0	0.0217535	0.00603691	0	0.0138188	0	0.00668449	0	0.0422804	0	0.0290426	0	0.0808372	0	0	0.021232	0	0.0683364	0.0393821	0.0116598	0.032497	0	0	0	0.00735042
TRIM46	0.220425	0.500888	1.14822	0.938325	0.430288	0.124758	0.288353	0.243808	0.248725	0.540024	0.213094	0.581969	0.990585	1.1246	0.14438	0.777815	0.338362	0.468637	1.05016	0.459451	0.184513	0.962794	0.141293	3.06216	1.3444	0.508837	0.328895	1.19997	0.279243	1.57772	1.69328	1.1769	0.197873	1.88433	0.29045	0.568329
TLR6	1.19361	0.477337	0.670021	1.50429	0.264261	0.55871	0.435341	1.34294	2.91403	1.47822	1.13547	2.06518	1.92448	2.45419	0.31329	0.584231	1.26327	2.1623	3.21318	1.0369	0.450421	2.08649	2.03609	1.26219	0.969005	1.58064	0.898711	0.410937	0.610727	3.48208	1.9648	0.279671	7.69329	0.371367	0.844744	1.77831
PRCC	14.9869	20.9304	20.732	11.1754	8.60512	13.8833	16.8479	14.0767	10.1125	12.8516	17.0324	16.6281	15.1715	8.94281	13.3827	14.826	14.8395	12.1036	16.6255	14.4128	16.6408	16.7641	15.9896	16.1325	20.7876	20.7804	20.8054	29.5129	10.3194	21.727	12.9117	17.3883	13.1599	35.0081	14.6013	15.1647
EXOC2	6.57516	7.3161	5.21141	3.80475	6.97896	9.0386	7.37362	9.79139	7.24742	4.61882	9.25233	8.51531	6.45324	6.98747	7.48647	7.99985	8.4737	6.27293	9.18798	8.36689	11.6476	8.64469	8.72363	6.15391	3.94693	5.56625	2.87587	8.05267	8.2085	5.30799	6.28258	5.62313	8.20695	10.0711	6.59936	6.10762
MAT1A	0.0125945	0.107681	0.576349	0.145948	0.080843	0.0578336	0.503006	0.00880903	0.286647	0.0478739	0.603624	0.788004	0.617366	0.011884	0.0541947	0.0272032	0.122254	0.954017	0.0720925	0.0598228	0.00404761	0.0178663	0.35036	2.27207	0.0458761	0.486874	0.11494	0.546631	0.211876	0.12921	0.00286914	0.518176	0.0823994	0.586135	0.344358	0.0361744
KRTAP19-6	0	0	0.0423988	0	0	0	0	0	0	0	0	0.071059	0	0	0	0	0	0	0	0	0	0	0	0	0	0	0	0	0	0	0	0	0	0	0	0
CADPS2	3.71	4.69004	1.25574	2.00745	0.448028	0.569553	1.91816	0.783076	0.711935	6.5187	1.7643	0.959984	5.41569	4.72112	2.25853	0.648018	0.800279	2.81734	1.56303	1.94038	1.87666	1.89133	0.618159	7.1655	0.966831	0.686209	0.635437	1.79886	16.2319	1.98942	1.90705	1.17081	0.495506	4.45431	1.44151	1.50697
MEPE	0	0.0229161	0.0621348	0.0576827	0	0	0.0105539	0.0349943	0.00469253	0.035659	0.036703	0.00946688	0.0106323	0.0132778	0	0.101312	0.0546366	0.0098014	0.062177	0.0193735	0	0.0638773	0.00478837	0.00658504	0.0186387	0.00935869	0.0103774	0.0200243	0.0200402	0.235795	0.0341933	0.004765	0.00613754	0.00632731	0.0123612	0.0269446
CCDC124	14.1101	17.2598	18.3071	25.6231	17.8323	28.9898	23.1736	25.0578	17.26	13.7584	21.7904	15.6447	15.7779	17.7258	35.2536	13.6208	21.1698	14.3548	11.6901	21.2189	46.1836	25.9974	14.1329	34.2141	28.9987	36.3432	30.4587	42.0306	13.307	21.5631	17.6537	16.2468	28.0884	29.9387	34.0219	23.6652
MYEOV	10.7594	0.10945	3.02904	33.63	8.99876	0.297974	1.31406	1.25065	0.0741919	4.03044	3.26719	0.0311828	1.04014	1.21001	2.45622	1.3315	2.77148	0.258277	0.916031	4.20918	0.015889	0.0526011	42.8535	1.68751	0.298782	0.684347	1.31601	12.5451	0.603992	0.180697	0.121076	0.295072	0.161731	9.86216	3.38761	11.2148
USP50	0.0243701	0.0818556	0.117392	0.0461071	0	0.0279767	0.0753968	0.0340905	0.0304756	0.0264671	0.0297959	0.0122965	0.151913	0.00574883	0.0476662	0.019739	0.0157705	0.0318276	0.0734197	0.00503285	0.0313281	0.0760559	0.00621961	0	0.0242098	0.012156	0.0404376	0.0346793	0.00650754	0	0	0.0371355	0.0318882	0.0328741	0.016056	0.020999
RAB11FIP1	12.6518	1.90649	48.1765	3.41559	38.838	13.3084	15.0354	5.6376	3.74171	10.2593	24.4657	3.57286	4.00446	4.05091	5.3468	3.58965	6.04025	5.28317	7.83025	2.51786	2.73919	2.42642	12.6859	3.37536	2.10758	17.4742	3.8576	2.173	4.47309	6.06038	4.31445	3.48236	2.84833	3.85371	210.15	4.98235
KCNIP4	0.533214	0.394189	0.702961	1.70171	0.266052	0.159797	0.710384	0.172734	0.179685	0.871691	0.384295	0.515435	0.556623	0.418395	0.153695	0.169724	0.279677	0.243367	0.568162	0.229509	0.259751	0.197462	0.134652	0.941634	0.423764	0.414355	0.524652	0.311498	0.638479	0.610378	0.286415	0.561636	0.363543	0.866922	2.32599	0.151539
IGFBP2	35.1113	3.97711	53.2515	185.215	25.3851	20.2886	18.9828	19.3018	23.454	44.3873	14.6683	42.147	2.52478	32.2083	190.185	19.0673	5.01555	152.608	57.3409	37.9094	108.184	74.3435	10.0271	5.41994	20.0898	87.6296	86.6399	21.3196	21.1647	20.8888	46.6481	39.8877	2.92764	55.8196	19.3303	1.99651
CTDSPL	18.2355	14.5287	5.89743	7.41441	8.42894	7.88122	13.0553	7.80292	6.38525	10.5217	6.97417	5.7066	13.9474	6.44238	6.86607	13.1493	11.5555	6.43185	7.55133	15.2029	5.91139	9.44085	10.3506	8.6171	9.29042	7.27121	5.21104	7.96146	11.0396	13.4888	11.7963	9.56287	21.8335	8.69627	7.45924	4.59685
TNFRSF17	1.03922	0.850432	1.38915	0.1278	0.379713	0.0668087	0.87686	0.0581491	0.124759	0.553033	0.599718	0.136334	2.41454	0.196118	0.292699	0.168347	0.255552	0.108578	0.751402	0.0772619	0.54773	0.0589684	0.106089	2.07172	0.812138	0.0725717	0.149447	0.428862	0.410703	0.106616	0.0568181	0.285043	1.19663	0.0700928	0.944856	0.095516
MEAF6	12.2115	16.6041	11.7727	11.1736	7.57112	9.43099	14.1881	17.0808	10.2301	13.3853	18.2504	16.6641	10.4303	12.5004	28.0023	12.5223	13.0794	11.6865	13.3306	14.5327	21.0736	10.425	13.9731	27.8183	12.5824	11.1985	14.7617	13.7122	13.0362	9.55076	10.8907	18.4473	10.6728	19.0527	8.21009	10.2362
DNAJB5	7.85345	3.83014	2.43209	4.62504	0.909543	6.29242	0.483703	3.46518	6.37106	3.33929	1.10729	3.56658	1.88435	3.4335	0.88878	3.58681	2.56789	1.55576	4.36362	2.90976	1.40458	2.2897	1.74761	4.06187	1.92008	4.15346	3.71326	1.63341	11.3102	4.28751	1.73786	0.867536	1.30324	0.566677	1.7022	5.09372
NACA2	1.18128	0.292217	1.9808	2.27737	0.90075	1.81272	1.8	1.6176	0.897559	1.38037	1.76971	0.814846	1.84726	0.931222	3.72021	1.87324	1.43211	0.84364	1.83799	1.37109	2.84489	1.10302	1.16013	3.31681	3.12936	1.6409	3.7052	2.89387	2.26796	3.31357	1.41707	0.789898	2.68053	4.39724	2.32498	1.40871
SNRPN	6.23312	2.65925	5.96765	3.08751	3.43143	2.02878	4.4421	0.586484	0.430054	6.10808	2.41766	1.25321	4.20441	3.93227	6.78865	0.661976	1.24151	10.9788	3.14654	5.53698	3.7352	1.65777	0.861422	10.3265	8.10326	3.53797	2.50972	1.42734	6.68323	1.67422	1.73369	4.37099	8.67684	5.18666	10.1905	2.90838
USHBP1	0.336767	0.271476	0.19737	0.101943	0.210624	0.0474236	0.181858	0.194718	0.128026	0.234077	0.177874	0.131408	0.430031	0.211846	0.298607	0.143053	0.148193	0.152471	0.251614	0.113132	0.173167	0.129942	0.130641	0.353014	0.217086	0.125426	0.106793	0.130989	0.872888	0.147412	0.173895	0.214391	0.258519	0.196856	0.115375	0.17024
DYNC1I1	0.0890205	0.323083	1.43959	0.192483	0.0979567	0.0350382	0.71536	0.744795	0.806615	4.01086	1.5673	0.523609	0.87057	0.333595	15.5651	2.73308	6.11956	2.45013	1.16778	1.1808	1.53346	4.94739	0.412843	1.16406	1.63731	2.07304	0.787801	1.19078	1.8066	0.472298	0.312885	2.25826	0.0632336	2.28504	3.32799	5.65143
PROCR	12.1356	5.58999	4.29713	9.32748	1.89806	8.03439	5.11013	21.9757	8.31228	6.53375	10.3441	11.89	12.1326	18.006	8.69883	10.0529	57.5831	15.453	2.03577	7.41896	3.05804	14.3298	22.2962	26.8142	7.05535	28.7447	10.1446	16.6683	22.463	11.6544	10.1473	11.7766	11.8306	8.05728	9.44913	18.6758
RASSF7	7.56225	3.98618	11.8131	13.7693	9.30495	6.66252	5.95856	4.82188	5.45255	5.90402	9.15243	4.40383	4.84556	2.70556	9.00969	7.79433	8.04961	5.33884	5.65776	6.01586	19.233	5.97361	8.46248	10.2436	8.53454	12.9117	19.3302	8.86379	2.41525	5.7972	6.9462	6.18563	11.9877	5.7169	6.20486	7.24732
TMEM63C	35.814	11.2045	1.82949	12.1895	3.92547	0.76468	2.09737	5.60572	0.451199	3.24031	1.58237	0.357473	0.732596	4.34524	0.334283	8.24271	2.52392	10.319	7.79821	9.82692	0.176045	1.27647	0.987934	1.33299	0.711058	1.68314	1.40987	0.667778	0.438822	4.21487	0.454233	4.27932	0.444398	0.0320204	1.95127	11.1939
TNFSF12	1.80553	7.74112	5.37624	2.73746	1.96619	1.07896	1.55128	1.82796	2.51149	8.01816	2.82441	2.60827	6.86087	5.18103	3.95719	2.09681	1.50452	3.88914	2.22051	3.66233	3.49744	5.18572	2.44917	13.2295	7.27287	1.75804	2.93437	4.41711	16.3528	5.67119	4.24273	3.23496	2.73471	1.60147	3.73162	3.2181
ZCCHC7	5.36102	5.53483	4.58092	2.76421	2.40277	6.23592	3.22193	3.43618	5.85828	9.37198	4.71134	6.59663	5.87155	3.59484	4.69525	4.08295	5.11159	4.15075	9.24523	4.82046	3.49447	4.44245	2.29669	6.05948	8.75095	7.46197	7.67217	5.67817	3.46619	6.16884	3.36814	3.13995	5.58676	6.14425	3.81585	3.74837
GYPC	1.53384	4.49973	5.0192	1.51877	1.87568	0.812944	10.4625	1.21987	1.3122	6.46867	1.7912	1.64551	9.51661	3.69266	1.55892	1.2114	1.05288	1.99197	1.14445	1.79697	1.60321	2.05385	1.03535	16.8445	3.2611	0.861618	1.52627	1.51972	15.2195	3.13985	2.2794	2.81784	0.93317	22.9048	2.01638	1.5934
GARS1	38.6302	30.4459	35.8619	27.6569	26.835	94.8146	36.4743	35.3342	43.8845	38.3347	48.2347	35.1234	31.474	44.3538	13.7706	43.7408	42.9277	58.2364	36.3584	30.7763	36.8787	52.0427	25.687	21.21	34.3443	53.6267	33.7531	17.1108	20.9252	40.0996	39.4008	39.6415	48.043	45.2819	79.2166	66.1888
RUNDC1	6.74344	5.59637	6.35902	5.28398	2.87742	3.51714	3.03902	4.2525	1.29257	5.51731	5.78122	7.31039	5.7107	4.39258	6.53895	2.66142	5.89539	6.64751	6.3604	4.58597	4.50864	5.36893	4.72737	4.93072	6.36019	5.88674	4.11753	6.19349	4.77403	5.89593	5.18116	7.03658	9.08902	6.19398	7.20575	3.4795
HIPK1	9.97208	8.84936	12.7282	9.29715	13.2155	8.1407	11.6048	11.6115	12.5215	19.2672	12.6463	16.3287	12.0372	22.2675	7.72057	8.67235	11.8726	8.94208	19.0403	6.53219	5.1615	7.53752	11.6052	9.64432	3.39295	5.82534	2.25887	2.07202	17.3778	6.86408	9.76113	8.70591	7.60626	8.25015	7.02286	13.0348
ZNF268	1.81592	1.75082	1.7461	1.54393	0.999606	0.950069	2.1255	1.18767	0.785064	2.12974	1.14811	1.44573	2.23937	1.3487	2.04306	0.666764	1.23968	2.2125	3.38431	1.93792	1.28747	1.19365	0.826343	1.48125	1.25888	0.698158	0.376591	1.23634	1.25992	0.827061	2.48247	0.838219	1.42913	2.40957	1.65531	1.26523
MED26	2.29753	1.33388	2.52532	1.92596	1.20762	1.87181	2.12619	2.63864	1.38478	1.87261	2.55214	1.77961	1.87269	1.78329	2.16248	1.48074	1.9664	1.40977	1.63653	1.52518	2.4323	1.66487	0.990255	2.13912	1.59091	1.88975	1.58666	2.27062	1.45985	1.7175	1.31693	2.01956	3.01202	1.81427	2.21168	1.75056
RTL10	7.3403	2.78058	2.34256	3.29255	5.32607	4.88578	8.3714	3.0962	3.94509	4.63514	3.05193	3.94329	2.67117	4.60566	4.36392	5.72871	3.62944	9.33045	10.1093	6.88328	4.91781	4.25815	6.34099	5.9917	1.78483	5.17775	2.63547	4.17769	2.21455	7.47453	5.37993	10.2692	7.63599	6.2456	4.44677	2.29765
GOLGA6L10	0.125671	0.10233	0.0148373	0.435901	0.116803	0.113153	0.249501	0.298741	0.0986078	0.254237	1.09424	0.333216	0.413336	0.220888	0.293037	0.199588	0.373139	0.584425	0.742372	0.148596	0.294595	0.106266	0.23143	0.127998	0.0979173	0.174537	0.234424	0.199873	0.1316	0.182018	0.186369	0.25283	0.309535	0.152905	0.22404	0.0622829
ANKRD18B	1.80119	0.373123	0.511218	1.07337	0.954002	0.683176	0.702985	1.27276	2.3735	0.635541	2.09937	1.5314	0.512605	0.602713	4.44797	0.850493	2.61103	2.15133	5.45272	0.296598	0.861918	0.898233	0.751299	2.88794	1.71839	1.93938	1.63919	0.361323	0.235188	2.34038	1.04118	0.695236	0.00778694	0.931213	0.125466	0.00455809
RAB33B	2.17673	7.11515	3.34485	3.08214	1.79131	2.16462	2.74524	1.77353	1.94186	4.46957	2.65118	3.88959	3.07203	2.55324	4.81976	2.10622	2.97574	2.6533	2.97399	4.13837	0.840651	2.507	1.3045	5.32675	1.66197	0.9682	1.55671	2.39385	3.69236	1.61916	1.73504	4.24651	2.83614	3.36334	3.03874	1.90084
CC2D1B	6.20684	4.66715	5.4585	5.30549	4.08729	5.44406	4.2239	5.76668	4.61989	3.66508	5.53424	6.39502	4.23769	4.58999	5.32419	4.03293	4.74289	4.15756	6.82216	3.39855	6.81122	3.30381	6.59901	7.71923	2.84585	3.99451	5.59882	6.22952	3.41085	3.60214	4.83801	3.89283	5.02835	4.31602	3.03328	4.54859
DYNLL2	3.66566	9.33401	10.2948	6.87226	7.31909	3.52488	7.39125	10.3686	12.4826	12.7332	17.4896	11.1338	9.22444	6.24111	9.8019	8.20148	9.42007	15.143	10.6886	11.4932	10.298	7.03735	6.15437	9.34086	11.6647	9.58599	6.36105	13.6349	8.32492	23.3348	12.0511	14.1617	15.6517	12.5497	15.8651	9.79795
GAL3ST2	2.35761	0.217523	2.04257	1.5002	0.167496	0.00778854	0.295769	0.173994	0.0424211	1.22498	0.472815	0.136931	0.672823	0.0800221	2.50803	0.100746	0.252449	3.38475	0.602968	0.266212	0.130823	0.481217	0	0.166683	0.572888	0.329955	0.544117	0.205159	0.0452915	0.313217	0.0927338	1.02522	0.0443874	0.583438	0.257019	0.0779466
RPAP1	3.23193	8.02386	4.55135	4.93384	4.26958	7.00248	7.16441	3.94591	5.0941	5.77184	6.62398	6.52132	5.87948	7.01254	6.3498	3.49569	7.02348	6.24697	4.70347	6.30672	7.94477	7.13909	11.0747	4.65537	6.06313	7.73154	3.67915	5.06607	3.74974	7.86129	4.81574	6.17449	6.46212	10.0407	7.91978	6.59461
ZC3HC1	3.79307	4.74126	4.03345	3.74511	2.04625	4.71322	4.04157	4.39378	2.28916	4.26194	2.55892	6.77939	4.50453	3.21135	5.91102	2.52116	3.53082	3.21316	2.02275	5.40605	6.35423	5.95552	4.64821	10.076	6.81301	4.14202	4.20019	5.76554	2.13907	4.66335	3.5724	4.87247	6.10935	4.67944	3.66592	4.85435
TRMT112	32.6103	26.7136	28.9476	34.5956	21.09	50.3244	36.3335	40.2599	31.7229	34.8262	58.3453	40.8886	35.4121	32.7271	60.6481	24.871	34.5902	22.306	20.2478	34.1794	105.818	46.1771	70.4787	57.2546	85.3469	74.0238	122.26	126.305	29.0811	37.3727	42.798	35.0818	29.7318	102.254	25.6444	42.1808
FOXA3	0.492936	0.0258956	0.791497	0.0701965	0.0157028	0.00973568	0.0357785	0.0197721	0.291645	0.149668	0.845053	0.042791	0.0420514	0.0600165	0.223931	0.0801389	0.137201	0.719925	0.0127748	0.0569204	0.0340686	0.0360912	0.0162329	2.84254	0.0280827	0.645105	0.170036	0.158394	0.0679373	0.114194	0.284963	0.0376917	0.173388	0.393249	0.174605	0.0974333
KRTAP6-3	0	0	0.153996	0	0	0	0	0	0	0	0	0.0737404	0.0414091	0	0.114339	0	0	0	0	0	0	0	0	0	0	0	0	0	0	0	0	0	0	0	0	0
SP110	5.66283	0.851654	2.52318	1.4569	0.915874	0.993201	0.816822	2.1465	4.29888	3.16695	1.4948	0.625091	3.46993	1.53626	1.37706	0.932149	2.9242	0.701995	0.844351	1.68046	0.533028	0.484006	0.989984	0.577365	1.5692	0.498072	0.947316	0.917584	1.00147	0.628538	1.34787	1.10894	2.98075	0.586729	0.555287	2.42273
COMMD4	4.63093	5.17894	2.55312	5.88855	2.58615	3.62183	3.62303	4.86373	3.65556	4.73345	5.04757	4.15442	5.80026	3.67267	9.22	2.62277	4.59612	3.85713	3.62266	4.5362	7.7884	6.34857	8.83918	9.30691	10.0704	7.97451	8.09367	8.05572	2.6892	5.25914	3.72322	4.7532	4.56821	6.8642	5.00678	4.58204
CNTFR	0.0990678	2.05703	0.152443	0.0885093	0.119572	0.116256	0.173373	1.00601	0.148665	1.14167	0.462964	1.12748	1.85264	0.0415463	0.0344479	0.15454	3.08437	0.598039	1.62495	0.127302	0.113203	0.199872	0.07866	4.24198	0.692557	0.807124	0.255709	1.13564	0.293934	0.412191	0.070213	0.424927	0.504116	0.00742432	0.224818	0.177051
TEN1-CDK3	0.399403	0.447785	0.76096	0.476511	0.473892	0.106758	0.559997	0.211254	0.0834928	0.462904	0.419815	0.424112	0.293901	0.202498	0.722904	0.408806	0.474493	0.373701	0.448984	0.280691	0.226066	0.152217	0.18561	0.263623	0.209244	0.309245	0.398959	0.814368	0.133713	0.183473	0.206419	0.629811	1.44305	0.349802	0.373113	0.113006
TTC29	0	0	0.188962	0.0065971	0.0206605	0	0.00784578	0	0	0	0	0.00703765	0.0711362	0.00329022	0.00545614	0.00753149	0	0.0255022	0	0.0057609	0	0.00395718	0	0.0048953	0	0.00347861	0.00771453	0.029772	0.00744891	0.010732	0.0031774	0.0106269	0	0.0517408	0	0
KCMF1	15.7377	4.54148	13.6492	10.0252	9.11054	11.4698	11.0189	11.0622	8.18656	8.14608	16.6027	10.9743	6.73774	11.3538	9.12872	14.6041	13.1349	12.6342	9.59063	11.6405	15.3237	11.3237	8.9477	11.4432	8.0597	13.812	11.3394	11.3874	8.21874	13.6849	8.60867	12.2665	10.0855	11.8745	12.3755	12.8525
DDX56	15.6027	14.435	12.3407	12.3281	8.68973	16.0448	11.8629	16.4444	17.4151	14.0822	12.9006	17.639	17.8585	18.5951	23.6678	18.6577	26.0453	25.6776	9.26181	15.0075	16.2464	16.6405	13.9717	15.8781	19.3993	22.8851	14.4511	12.396	7.60517	16.9096	15.0661	16.0999	28.6788	20.2921	15.332	14.9989
MPC1	9.77723	25.8573	18.1909	6.00014	15.7334	9.30373	12.5046	10.5197	12.0444	24.0611	33.4897	9.16137	9.98254	6.19063	12.0533	6.64707	7.7034	7.33368	11.5287	10.1067	17.1673	6.12359	4.58014	25.8172	15.4391	6.85248	9.21117	22.3617	11.6553	10.5319	5.32095	4.58069	15.5862	13.2904	10.0214	10.171
PPCDC	1.2445	2.11304	0.914025	1.6133	1.9603	1.34049	1.78729	0.928478	1.02369	2.18257	1.76428	1.41094	2.86975	0.997429	4.94766	0.710171	1.4556	1.11085	1.19237	1.68803	2.19235	1.27634	1.86962	2.2519	2.94681	1.56648	1.91036	1.63104	0.951829	0.980432	0.697221	0.880301	1.7008	1.42593	2.27151	0.589573
FAM120C	1.32175	3.04169	5.20452	3.39753	1.287	0.800364	2.11389	2.99477	4.62743	6.04164	2.96664	2.54376	4.12897	1.08771	3.22316	1.667	1.07494	1.92729	3.1713	1.44636	1.73817	1.93157	2.75795	1.72028	3.7918	1.59391	1.20651	2.34688	1.46538	1.12166	1.21886	1.0986	3.29314	3.20437	1.07874	1.42753
SLC48A1	4.23326	5.40409	6.64751	3.96436	7.5635	3.13322	5.23533	5.7115	2.38798	4.76163	8.08954	7.20019	2.97828	2.72238	7.11161	3.33001	3.87771	23.3999	7.47144	6.69554	7.34491	12.1029	9.87958	11.263	16.1962	14.038	12.0741	12.337	5.65392	5.90291	3.36266	6.08014	4.4672	6.36656	14.989	4.95308
IQGAP1	41.1475	33.7481	27.7335	55.2514	53.4461	53.0645	62.7791	59.3795	75.9047	39.9516	43.7293	63.9445	51.3977	56.1446	29.1302	48.3547	49.1134	51.2181	41.5987	49.2557	85.3727	52.6334	88.0417	30.1161	27.3691	45.1158	23.6864	21.1003	45.8464	41.6436	45.4443	38.1881	42.1234	14.3957	61.8347	71.7665
PCOLCE	2.6908	5.58873	5.12603	11.5416	1.66645	11.8878	6.55774	12.1757	3.73186	13.0326	2.36807	62.2652	24.487	26.6533	20.9902	15.0413	7.28018	19.2534	3.19505	20.573	3.33642	75.4498	14.4566	86.2523	24.7397	4.82729	19.0385	7.55049	24.2295	28.3547	44.9682	15.5824	4.95422	74.7295	20.0687	9.44816
LCE3A	0.946688	0	2.28012	1.50614	44.1942	81.9637	0.919816	13.7245	0.0430496	0.0934681	0.7997	0.0434249	0.0975415	2.43623	0	6.78492	0.724013	0	0.881553	0.0355469	0	3.12541	0.39536	0.120823	0.284988	4.63629	2.71329	2.51062	0.091925	0.573909	0	0.0874289	0	0	0	5.78429
PCK1	0.0596342	0.0104053	0.102593	0.0419065	0.0185083	0.00782395	0.0153349	0.0111227	0	0.0425602	0.0499963	0	0.0444151	0.0176849	0.0106642	0	0.00882076	0.0284829	0.0451716	0.00281497	0.0613284	0.00580085	0.00347875	0.0191361	0.0248252	0.0152979	0.0414655	0.744353	0.138312	0.0664242	0.00465777	0.00865442	0.00445892	0.0252823	0.0157158	0.0078301
KLHL33	0.0249457	0.0152343	0.120164	0.0412965	0	0.011455	0	0.0523435	0.0187172	0.0474113	0.0243997	0.0188804	0.12016	0.00588461	0	0.0202052	0	0.0260634	0.0225461	0.036062	0	0.00707747	0.038199	0.0437766	0.0495631	0.00622154	0.00689877	0.0177492	0.179853	0.0575829	0.0738768	0.0380126	0.00816033	0.0336506	0.0246528	0.00716498
POLR2E	26.3081	13.3361	10.9086	16.7968	14.662	25.135	14.984	17.1023	25.0458	19.066	18.1546	18.8945	16.3376	22.3497	23.3891	20.3545	20.1186	19.647	13.768	8.35479	16.0839	26.3544	22.3173	25.1725	31.832	25.6187	31.0888	13.7738	14.5169	22.4869	20.3212	16.9802	26.7399	24.9314	24.0608	21.0446
GNPDA1	8.97269	16.67	7.93718	6.96184	3.47304	7.36496	6.72528	5.42166	9.04987	10.7387	8.21685	11.0143	12.0677	7.50611	7.88055	9.08194	12.7974	7.72902	7.98499	10.1016	7.28118	7.2501	13.7652	9.54949	14.7288	11.5264	6.12931	12.7308	5.96213	10.0298	7.7539	11.1384	8.57814	15.645	16.7163	8.99439
ZNF821	0.864041	1.75612	0.908921	0.8529	0.72173	0.357559	0.641642	0.528697	0.252831	1.04595	0.831768	0.516963	0.719949	0.68962	0.817613	0.31719	0.963583	1.14539	1.14824	0.674262	0.368782	1.04258	0.529936	0.882202	0.814251	0.657558	0.46846	0.651226	0.521638	1.05812	0.485476	1.14143	1.47469	3.09585	1.52554	0.690568
IQSEC1	7.77771	10.0523	8.95976	5.09932	4.61474	5.45299	6.14807	8.38532	6.79636	7.33402	4.21408	6.25762	14.2779	6.82122	3.85946	12.3706	5.46688	7.46122	5.39334	10.6868	6.66918	7.88974	9.4135	11.4169	4.07654	6.14905	3.46616	4.58379	13.9787	8.64097	13.5208	8.47058	5.22441	6.44491	6.65365	5.21948
THPO	0.0121341	0.0592827	0.0584506	0.0860896	0.00599138	0.0167159	0.054605	0.0339481	0.0606966	0.191085	0.0356057	0.104084	0.330062	0.286241	0.170881	0.0589698	0.0392616	0.17749	0.124292	0.0551301	0	0.130821	0.0681299	0.178869	0.0803621	0.0786838	0.0536915	0.120871	0.317537	0.0995898	0.182441	0.117104	0.0158775	0.0245526	0.191867	0.048793
ABCD2	0.0447007	0.181992	0.450836	0.0281905	0.0257501	0.0051316	0.058671	0.0173695	0.178879	0.2751	0.147563	0.013157	0.5784	0.0738132	0.0524588	0.0160916	0.0241058	0.0467036	0.0269339	0.0230787	0.0335202	0.0105686	0.0209152	0.13074	0.244236	0.00743234	0.00618103	0.113968	0.403848	0.0649677	0.0526131	0.018921	0.065802	0.0251246	0.0736265	0.0149789
RPL32	172.728	94.9867	106.622	76.8941	93.8451	178.587	84.7792	77.4244	75.977	90.8476	90.3725	40.9704	117.299	44.9661	125.71	93.0839	57.0241	34.9193	40.8479	86.8304	88.2128	61.0708	76.8433	257.142	281.91	99.4498	170.415	136.622	77.6518	98.2154	83.365	61.7495	175.138	125.85	95.5686	69.2787
F10	0.31068	0.74086	0.409772	0.265906	0.311674	0.253623	0.371715	0.142567	0.0444018	0.487375	0.294233	0.985355	0.570096	0.311767	0.354955	0.170424	0.15318	0.38643	0.386279	0.134432	0.0316971	0.632404	0.276886	0.630015	0.222087	0.14267	0.169111	0.266667	1.21676	0.430038	0.125823	0.480933	0.200035	0.306004	0.240428	0.101982
BNIP2	7.76653	8.35349	8.89466	10.0419	4.79442	7.99101	11.0388	10.8827	9.08255	11.9516	8.54201	10.3785	11.2893	10.1005	11.3678	6.18792	9.08383	10.2943	10.4363	8.2897	10.132	11.6532	16.9272	7.4791	7.6995	8.17998	6.4625	7.93162	12.4893	8.48092	7.26577	9.39463	7.14063	4.95219	9.36546	5.40701
C16orf74	14.2554	3.6762	4.1699	6.59648	1.49929	19.594	1.40839	7.48174	7.10407	7.86829	6.30994	10.7141	0.996211	10.1638	11.9699	7.03026	9.87312	10.0463	9.90543	8.4315	3.69796	3.80265	9.29395	1.18912	10.6335	5.80334	14.6439	8.50547	1.69562	17.2045	8.07261	5.28181	5.54156	2.50074	9.83424	9.20492
LRGUK	0.139464	0.122297	0.404805	0.101485	0.116536	0.0394102	1.03394	0.823722	0.0822832	0.221372	0.26233	0.288698	0.405297	0.155217	1.71783	0.123582	0.314721	0.198021	0.267181	0.0768048	0.04597	0.073049	0.036506	1.45088	0.317355	0.206914	0.118674	0.346035	0.126047	0.0807117	0.146636	0.341481	0.23396	0.246017	0.0424083	0.480689
C14orf39	0.0234784	0.00409665	0.533168	0.0761485	0	0.00308034	0.094335	0	0.00335548	0.0254986	0.00328065	0.0440016	0.0760283	0.0981102	0	0.181112	0.0564329	0.00350434	0.076796	0.0692671	0.00431168	0.0228383	0.00684804	0.0376701	0.0710824	0.0100382	0.0445234	0.0286375	0.0250777	0.0275281	0.18338	0.0817753	0.25016	0.067867	0.0530349	0.181112
MFSD6L	0	0.0908003	0.0703418	0.226044	0.414262	0.126795	0.143375	0.0148562	0.260305	0.767011	0.483028	0.016076	0.14444	0.0150316	0.415445	0.0573467	0.130579	1.08741	0.0191972	0.109662	0.040957	0	0.151784	2.66883	0.0211006	0.317845	0.146851	0.256917	0.0680615	0.0762684	0.0145162	0.178014	0.0347411	0.0644674	0.419819	0.0244028
MACC1	0.365057	2.3398	3.98771	0.789497	6.8878	1.50708	7.81781	0.564853	1.56302	1.49154	8.39969	0.289032	1.02838	0.776427	2.22243	2.02828	1.858	2.57669	1.23207	0.319017	1.82886	0.372994	0.596755	1.40073	0.122829	0.741254	0.489529	0.571268	0.29213	1.76904	0.79045	1.72429	8.2833	0.258098	2.65726	0.721496
NTF4	0.526952	2.82362	1.49435	1.29445	0.503591	0.355156	1.1283	0.871882	1.0501	0.992286	1.40078	2.15282	1.13668	0.745838	0.565212	0.885757	0.913012	0.728165	1.49537	0.544124	1.05435	1.36483	0.806916	1.24094	1.22147	1.28032	2.08722	3.10227	0.095321	1.50413	0.414346	1.01883	1.34567	0.756694	0.985536	0.507765
ATP9B	1.72915	1.46565	1.09365	2.62512	1.56925	1.92894	1.19592	1.3484	0.748942	1.02602	1.53526	1.75518	1.9051	1.82032	2.22956	1.63377	2.7496	1.51392	0.902149	1.08062	2.05878	1.72655	0.982707	1.81793	1.13178	0.998371	0.836741	0.918028	1.86356	0.928504	0.994891	3.54878	3.93458	1.4497	0.852118	1.2499
TYMP	214.87	48.0343	135.847	176.857	44.8216	136.649	56.2965	226.35	76.234	85.5882	49.6813	33.0036	82.1463	59.326	33.7052	129.491	104.654	28.9974	12.3205	264.057	63.6672	24.9691	162.839	35.5056	100.437	63.6331	209.426	81.7979	29.8704	55.281	33.2503	33.7805	190.998	14.6853	23.419	213.53
CCER1	0.00358152	0	0.0172523	0.0101641	0	0	0	0	0	0.0116691	0	0	0	0	0	0.0038679	0	0.01871	0	0	0.00460409	0	0	0	0.00474394	0.0142919	0	0	0.0459059	0	0.00979079	0.00363838	0	0.0048313	0.0188772	0
KIFAP3	8.8107	5.74701	8.45175	6.75829	5.45325	6.97707	7.42304	16.3376	3.71958	5.34587	5.92406	16.7439	7.3115	7.36227	5.72275	9.80758	7.61526	7.28391	9.60222	10.419	7.1648	11.9219	14.5627	7.97863	6.26023	5.61142	11.0167	5.96503	6.14012	11.9077	10.5829	5.7829	3.1517	10.5094	4.98217	9.69888
SNX15	0.156016	0.294499	0.176497	0.301883	0.177413	0.141113	0.172862	0.339493	0.141893	0.177142	0.191907	0.159828	0.337575	0.455027	0.454959	0.165938	0.244756	0.130899	0.162373	0.121069	0.188405	0.174374	0.11342	0.162614	0.14403	0.113195	0.128132	0.178284	0.0833217	0.130959	0.127088	0.211324	0.281474	0.137117	0.0809857	0.138508
UBE2U	0	3.11147	0.205535	0.0119595	0	0.00580539	0.0142231	0.0235802	0	0	0.0247316	0.00637907	0.143287	0.00596465	0.0197822	0.539308	0.981754	0.118881	0	0.0208872	0.00812604	0	0	0	0	0	0	0.260864	0.0202555	0.00648512	0.0403209	0.32108	0.0413566	0.238758	0	0.0798868
SNAPC3	3.68335	4.76848	3.89982	2.6885	6.12126	5.30801	5.4893	3.02326	6.08124	3.8587	6.23124	3.93806	5.33501	2.7424	2.86678	5.27879	5.34761	4.78006	4.81158	2.95942	2.06248	5.53334	2.29266	4.90018	5.00545	3.10231	4.12069	4.11603	5.81133	8.13368	4.45882	3.42927	5.53384	4.76467	3.12647	3.1973
MMRN2	13.0343	4.01194	3.15034	3.95412	2.92537	4.49497	3.84486	4.68425	5.50008	4.57746	2.416	4.21818	7.01361	4.09418	3.71846	1.8019	5.73128	3.177	2.35452	3.02468	6.10979	1.70811	8.78553	4.82852	2.91399	1.58194	2.67698	1.37933	28.0048	2.40896	3.33849	3.24613	1.19136	1.83348	2.54009	6.11112
ITPR1	1.65154	4.17195	3.27466	1.32537	1.30528	0.361607	1.35221	1.50154	0.675139	3.69201	1.71322	0.69921	3.3801	4.06214	1.12223	2.98628	1.17662	1.67941	1.90446	1.59279	1.68294	1.49389	0.625463	1.73421	0.588363	0.726275	0.693701	0.811603	16.577	1.1952	1.00329	0.705703	0.828809	2.15007	0.783576	1.10451
TMBIM6	117.133	125.398	119.641	148.066	129.517	145.139	116.551	123.992	134.308	165.011	180.882	75.7824	185.043	81.9639	137.116	152.186	97.8876	274.802	83.4681	134.012	222.63	67.894	172.315	158.74	119.234	117.678	140.803	182.182	103.259	72.5527	109.097	98.949	83.9073	103.999	155.435	132.362
NQO2	3.04786	2.70236	1.18271	1.29611	1.03537	2.93761	1.68393	3.11048	1.31238	2.25988	2.65177	4.71708	2.22165	1.86479	5.30233	2.70968	2.31582	1.12589	4.27496	2.2296	4.33028	3.74752	4.46704	2.86906	3.10237	2.50507	3.72184	4.07541	1.74799	1.00963	1.12576	1.783	1.36532	1.98791	1.44511	0.818826
BTD	2.17689	2.72782	2.24002	1.38868	2.75996	2.77992	2.21968	2.89892	1.5	2.33014	2.75513	1.48142	3.48756	1.49173	1.78167	1.33469	1.56705	1.16671	1.40616	1.78013	2.99197	2.12161	1.82843	4.84402	2.66322	1.71483	1.26997	1.82563	3.3169	2.20436	2.38096	1.27461	1.55146	1.3794	1.36396	1.46313
PML	28.919	21.4202	20.9172	23.1087	9.23898	10.1122	13.4645	22.5554	30.2418	22.5516	11.2905	11.2912	26.0064	20.7186	6.23088	14.3249	20.4203	8.57607	6.802	17.4224	11.1135	13.8948	20.8728	9.13692	18.7597	19.0862	16.4065	16.7554	8.61152	9.02285	16.1186	19.1791	34.5877	5.99817	11.6396	28.0751
DPP3	12.1151	11.5967	13.3584	14.2352	10.4782	17.4717	12.5288	20.5396	13.6722	13.0814	15.0874	11.5331	19.4955	35.5575	15.9354	14.7213	16.0543	13.7659	12.9133	9.69901	28.3654	17.4987	18.5055	19.1288	14.9405	21.2171	18.3172	25.0682	6.90859	20.8721	19.7234	14.4739	13.1652	24.3308	9.97402	14.8453
ABCB4	0.0806191	0.126873	0.274455	0.114396	0.0367446	0.0299008	0.0994196	0.0780753	0.0232654	0.154907	0.0834038	0.107954	0.244244	0.109718	0.276555	0.0586017	0.108355	0.118248	0.119572	0.101176	0.0279022	0.102048	0.0458985	0.111005	0.0759815	0.0232	0.0377306	0.0397118	0.261644	0.194048	0.141275	0.0661492	0.0568022	0.100386	0.0796727	0.0267181
CCDC54	0	0.0393097	0	0.00761134	0.00794563	0	0.0271559	0.00750354	0	0.00873836	0.0236097	0.0405981	0.100311	0	0	0.0608256	0.0104136	0	0.0581764	0.00664657	0.0103433	0.0273934	0	0.0677748	0	0.00802682	0.00890056	0.0801479	0.0429705	0.00825461	0.0586544	0.0163475	0.147395	0.0325611	0.0212042	0
TRMT5	4.82129	4.28316	3.48316	4.52993	1.95122	4.55156	2.89116	2.73162	5.40124	3.57353	3.42402	5.05696	3.56964	4.27581	5.17098	4.31622	4.26653	4.27383	3.78316	6.9959	1.70558	4.04919	3.82371	5.5937	7.31615	4.12966	3.25375	4.40347	3.38154	4.26151	3.5433	4.4686	3.92621	4.02006	1.74557	3.26205
GRINA	61.3704	61.149	130.587	124.735	40.7997	61.1801	61.9414	72.7843	73.5489	119.071	45.7174	86.7314	95.2824	58.3595	35.2806	175.461	87.718	89.3591	95.1268	76.2989	120.431	83.6828	118.913	101.217	157.955	117.027	104.106	109.027	54.5701	129.517	80.7335	67.8235	31.386	91.7169	136.391	56.3779
ASF1A	6.02387	4.66824	10.8175	6.25736	5.33789	5.69337	9.73709	11.8855	6.90384	10.2369	7.99148	11.6455	6.84302	4.79986	16.757	3.88338	5.50229	9.68422	13.9121	10.6005	7.57761	18.5181	9.7874	6.57112	29.403	12.1571	14.323	20.7045	6.26657	16.9537	5.35455	5.75843	9.70629	13.1696	11.4106	4.78356
CCDC113	0.0999732	2.66481	1.13076	0.943868	0.416197	0.277244	0.734379	0.650801	1.56299	0.408755	0.774611	1.47771	1.93289	1.47419	0.868045	1.06062	0.558155	1.28211	0.66852	1.37965	1.11129	2.78523	0.282162	1.30996	0.472559	2.19807	0.641862	2.47708	0.914985	1.61892	2.47932	0.774646	0.328319	3.03301	0.260882	0.581049
GRID2	0	0.00189009	0.0987687	0.00146387	0.00764084	0	0	0.00432943	0	0.0050419	0.134711	0	0.0333236	0.00146018	0.072642	2.84774	0.0200282	0.00323363	0	0.00127832	0.0019893	0.0245864	0	0.0564851	0	0	0.00513549	0.0308294	0.0132231	0.0206387	0.00141011	0.00628817	0	0.0521868	0.00203908	0.00533365
CD248	17.2596	3.4839	3.75225	7.5148	1.03163	10.4993	8.57437	16.3077	7.51567	9.8854	3.53186	29.9764	51.5656	27.999	15.3442	8.79499	7.67144	14.7253	4.97538	8.21316	3.73684	68.04	14.4991	28.9048	18.1688	6.62457	12.0485	6.74132	30.8112	28.527	39.0001	17.8012	7.89256	10.0359	14.286	10.854
GCLC	11.8285	20.4637	19.4639	19.6335	6.90877	7.38965	4.4188	8.30525	3.80717	11.5328	12.9997	49.0671	12.9503	23.5906	19.3871	6.76373	7.38445	15.6159	62.0017	5.74974	8.75174	48.6376	9.28206	3.42104	24.7797	96.8976	17.8685	36.7551	7.12215	23.0379	92.7508	25.7661	2.20954	3.17418	26.4057	9.63233
AFAP1L2	59.3787	1.79438	13.165	28.6208	6.26692	4.67252	4.99225	9.9573	18.6368	4.31577	6.72937	10.7748	8.59145	11.8607	1.64558	8.72838	13.328	20.5519	1.58175	21.334	6.09656	4.45281	7.58895	21.8534	1.57376	3.69406	11.5314	1.63649	3.82436	4.17775	19.8337	2.72798	4.76906	5.14393	2.7768	12.8826
ENHO	0.0536897	0.472152	0.168106	0.060947	0.0742278	0	0.0362414	0.0300419	0.0322275	0.373181	0.241567	0.0108362	0.243403	0.0506609	1.15934	0.0115965	0.0972832	0.0336572	0.724642	0.177406	0.0414113	0.365582	0.0876954	2.00497	0.213346	0.385644	0.593919	0.932103	0.126163	0.550816	0.039139	0.370886	0.0281011	0.014485	0.0424475	0.0246735
SPAAR	0.129735	0.0616225	0.112836	0.0409086	0.0284702	0.0992894	0.178389	0.268861	0.180264	0.164381	0.0704972	0.0800075	0.20422	0.102013	0.203001	0.0622702	0.0746263	0.0828346	0.130283	0.101216	0.0833877	0.114513	0.103009	0.14166	0.152748	0.0862834	0.0398648	0.225641	1.15477	0.0961262	0.151057	0.0439314	0.0943095	0.106948	0.189943	0.165612
MAP4K5	8.80075	7.36915	7.59073	12.0855	7.03165	5.43737	6.58871	10.8038	15.3865	8.37404	7.36582	13.5296	9.28852	11.4292	6.05041	13.3247	9.1052	14.7309	10.5045	11.4492	4.07889	10.1451	7.406	7.56049	7.59773	9.20414	5.60311	5.10972	7.5355	7.98398	9.28665	8.34567	14.5882	5.46901	11.243	9.25626
FAM236A	0	0	0	0	0	0.0229469	0	0	0	0	0	0	0	0	0	0	0	0	0	0	0	0	0	0	0	0	0	0	0	0	0	0	0	0	0	0
FGF17	0.021208	0.00863449	0.0638498	0.11703	0.0104717	0	0.0238596	0	0.00707234	0.0268717	0.0276584	0.153381	0.00801223	0.0200116	0.0497776	0.0114519	0.0228737	0.0627818	0.204458	0	0.0363509	0.0481363	0.0108252	0.124058	0.107683	0.0916821	0.0742914	0.140838	0.0377544	0.108789	0.151382	0.118496	0.0323757	0.0333767	0.00465756	0.00812191
SNX7	17.7734	9.11039	8.73884	7.78447	6.13363	12.6784	10.3519	9.01091	11.9777	9.92606	8.51624	18.4635	12.6393	13.0103	10.9589	9.82186	12.5346	3.43558	6.63817	7.56854	18.2884	8.48403	17.0711	13.1231	3.73752	2.55703	6.19925	3.1115	7.66687	8.61537	7.67783	3.40896	1.34596	8.84862	3.95512	10.0549
CCDC74B	0.0828595	0.439608	0.130967	0.110226	0.0792686	0.0214024	0.375789	0.140057	0.22537	1.7576	0.336847	0.953761	1.11519	0.307854	0.417323	0.125838	0.371992	0.332762	0.099852	0.342238	0.279607	0.664115	0.111022	2.57009	0.644795	0.904114	0.658804	0.574817	0.25998	0.571145	0.988634	0.707595	0.291382	2.22499	0.15695	0.14577
P2RX4	0.291921	1.36707	1.94466	3.39597	0.31781	0.702286	1.42261	1.30675	1.78361	3.60498	1.85944	0.737197	2.15138	1.12868	3.6899	1.51019	0.405464	1.74074	1.70402	1.76567	2.24978	1.98127	0.785002	4.08628	2.088	1.65075	1.65086	2.84506	1.5058	1.72973	1.91785	1.49435	1.5894	2.40114	2.15596	1.10268
FAM83H	102.273	41.453	59.5522	84.6138	85.0974	122.195	80.8469	113.286	116.731	74.4683	78.0718	116.466	33.9986	85.358	26.7135	125.91	101.782	70.7087	71.1769	87.545	70.9563	83.0205	207.291	26.6246	78.7404	83.2159	110.432	39.6608	9.85504	150.372	60.3132	54.5221	77.9387	20.094	104.087	97.5629
TNPO1	7.88079	5.5711	11.3386	8.29286	5.99396	9.02926	10.2423	7.69051	22.1618	10.725	7.7159	13.9029	10.7966	10.8632	7.39672	14.4164	10.6668	10.6735	20.8363	9.54877	4.77363	22.6199	15.8883	7.90567	16.1256	13.533	9.1524	9.19502	11.4162	26.6	18.8759	13.086	7.30369	7.77814	11.6332	11.3969
SLC35F6	34.3164	16.6274	21.6974	11.6583	24.3966	29.1533	22.9899	28.2485	41.2836	19.6775	21.8284	18.5997	17.9602	19.7655	15.7897	29.2142	21.0914	45.2492	12.2034	23.9326	16.2026	16.2198	18.4782	16.9883	10.136	13.9612	12.1212	13.5928	15.3136	18.6218	14.1985	21.2222	25.1807	13.07	30.1676	22.3898
FIBIN	0.611497	3.64655	1.13348	3.48211	0.248652	0.820369	2.13804	0.872176	0.275891	3.14478	0.416334	8.86917	8.72438	3.72222	2.20447	3.39908	0.597453	8.29313	0.859718	6.94814	1.34097	9.93322	1.66467	14.5774	2.45372	0.627981	4.67541	1.58679	13.8314	3.89941	11.0897	1.19369	1.37279	1.88429	6.14588	1.10203
RAP1GAP	0.896367	8.729	1.89634	3.25044	4.30032	3.31697	3.3183	6.50483	0.757389	3.82821	3.4359	8.81137	0.590334	0.912474	1.43733	3.31183	2.13473	2.57335	14.7845	3.93078	1.57532	8.21821	5.80571	1.87911	4.70906	11.0973	5.1834	8.07564	0.66416	11.5303	10.5356	3.23221	0.44908	0.871465	6.97768	7.03021
AKAP17A	13.3833	14.7236	7.60526	6.79675	5.76349	10.5917	7.59886	4.5308	3.5512	9.97069	11.8606	5.11285	10.528	5.0551	6.7589	7.65472	5.20305	7.88814	6.38726	3.95918	10.4238	4.064	14.1427	13.4332	4.8906	6.31162	22.308	9.20594	7.17185	5.36165	4.11533	11.3569	13.841	20.315	6.86387	4.22889
YIF1A	21.3975	22.3766	13.32	16.271	11.4348	24.9528	13.8361	24.9732	23.281	26.6762	18.8765	23.2569	22.9818	44.526	28.3989	26.6165	24.737	13.0897	14.3902	21.4907	33.0597	25.8266	23.8265	44.174	29.2171	29.2379	33.8438	32.0364	11.1872	23.9698	29.9426	19.8786	27.5953	15.4682	17.933	25.05
WNT7A	2.10345	1.34501	0.333061	0.66007	0.814345	0.424109	1.63852	4.10783	7.4477	0.0606246	0.109199	0.156193	1.11867	1.94169	0.0913162	4.0199	1.04101	0.487788	0.100904	1.51751	0.0195706	0.371458	1.76915	5.02977	0.0369694	0.989731	0.886954	0.389955	0.0189712	0.518019	5.96985	0.582541	0.826703	0.013691	0.765638	1.07568
RNF170	3.02598	3.66781	5.27314	3.07306	4.25779	2.54466	2.4739	1.98629	3.12325	8.18776	5.51598	4.08187	3.8754	3.20109	3.00546	4.20666	5.25743	7.86882	4.77958	2.58685	2.76513	2.58045	2.83445	3.21374	4.55199	2.5	2.72756	6.35394	1.57814	19.7408	2.02825	1.44247	4.78552	2.66346	2.28314	2.55283
LZTFL1	1.75543	3.16095	1.58744	1.91243	1.25713	1.61218	3.41797	1.93199	1.85303	1.60684	2.11944	2.71422	5.29942	2.06594	1.84046	1.68322	2.2135	1.95546	2.44791	3.0295	2.45367	2.16979	1.35063	2.07938	3.11804	1.4583	1.00842	3.07432	2.54884	2.4316	2.74051	2.42254	1.83885	4.31376	1.60514	1.22158
FAM174C	12.7681	7.37688	6.1632	12.5294	8.59596	13.1956	8.85709	13.513	11.1676	12.0025	10.6853	11.2115	10.5381	9.87822	29.7278	10.3561	10.1688	6.80849	8.51687	6.47283	21.3717	22.5648	19.2704	19.0631	21.4805	15.8137	32.4446	16.0358	6.90381	19.7683	10.7899	9.09571	15.8266	15.4655	17.8505	14.2005
EHMT1	6.44503	5.46342	4.37072	4.39536	3.39113	5.07087	3.92509	4.43221	9.36378	10.3999	3.2472	6.75084	5.28712	5.5552	2.34125	3.49751	3.82322	7.85673	5.90091	3.93898	6.0995	6.73552	3.86818	3.66753	5.2107	3.97006	4.20656	2.80816	4.67037	6.45407	7.11613	6.99871	7.24627	6.10036	8.07148	4.54914
ZNF879	0.0837797	2.24027	0.998114	0.75857	0.543683	0.153885	0.74057	0.265088	0.287367	2.0245	1.58624	0.187209	1.5464	0.307744	3.63317	0.371609	0.987506	0.940987	0.804082	0.76623	0.446185	0.43804	0.491782	1.98691	0.665828	0.0328349	0.215145	1.54135	0.610427	0.638498	0.305371	3.4895	0.19576	0.976772	0.477064	0.278449
IQCE	1.68115	3.45094	3.57816	1.72593	1.14611	1.34534	4.3457	2.43555	4.37135	2.09484	1.94691	6.92825	3.39891	4.92268	2.6837	6.13522	1.85361	6.35198	2.80477	3.70403	5.1111	4.16251	2.68023	4.12015	1.68716	3.73563	2.0753	2.62315	2.61763	3.82487	4.90628	4.92809	4.07709	11.897	2.91111	4.06085
CSMD3	0.000564907	0.000689978	0.188442	0.00908461	0.00390501	0.0570688	0.000635536	0	0.00226059	0.000613516	0	0.0781003	0.0409762	0.0660969	0.403074	0.00183023	0.0402123	0.00590219	0.00136151	0.000466653	0.0341312	0.0160273	0.102651	0.0245853	0.000748254	0.0146526	0.0349947	0.00562715	0.00301694	0.0150684	0.00360334	0.00688651	0	0.0266712	0.00148873	0.00129804
ERCC8	1.96318	1.44631	3.06274	1.33331	0.802458	1.09851	1.6477	1.44856	2.03355	1.75983	1.0574	1.49734	1.34751	2.56942	1.2565	2.41008	1.84901	1.82073	0.999462	2.05141	0.711809	1.2595	0.937216	1.06677	1.01918	1.1024	0.437518	0.794775	1.35185	1.36485	1.41759	1.40505	2.21438	1.74609	2.69107	1.76803
FBP1	13.6454	2.07587	4.92391	5.42949	5.39969	1.71441	0.336964	6.52185	2.5853	25.7432	4.58518	1.04032	27.3941	5.63925	2.38693	21.8226	1.4334	2.68543	0.411304	1.23711	1.23568	1.16202	3.71183	3.53017	3.92114	1.2647	1.30219	0.991209	2.82719	5.381	2.96414	0.403336	2.4153	3.12891	7.92087	11.8439
ZZZ3	4.66518	3.59023	4.73429	4.85117	2.75247	3.59388	6.20759	6.19098	6.15751	4.94894	4.09125	6.86329	5.09591	7.67095	5.07777	5.30007	6.52202	3.05902	7.73419	5.96337	3.76542	4.18336	5.14038	6.04968	3.25793	2.90798	1.54663	3.29089	3.95799	5.1606	5.30531	6.89463	4.83354	7.51102	3.57922	4.79077
TNFRSF14	2.69771	11.1422	5.31632	5.81438	2.85038	0.739492	2.72393	1.42168	3.72868	8.34923	3.61263	1.36685	7.97624	3.53447	3.83534	3.26246	2.12537	1.39563	1.03112	1.90749	0.81655	1.85303	1.62111	5.35837	4.58537	1.14808	2.38903	5.98966	3.0471	1.82082	2.0735	1.48794	4.41976	0.942532	2.36571	3.42992
C1orf56	1.48034	3.12916	2.22089	1.12218	1.89994	0.952133	1.69346	2.25906	1.34634	2.80945	2.11097	4.24022	2.92624	1.37332	9.91275	2.31463	1.66435	2.66632	2.69691	1.66755	2.24259	3.19593	2.80874	5.40206	6.15309	4.18679	4.70318	5.72391	1.81543	3.61527	2.61612	2.30387	0.658718	2.68272	2.10825	0.962044
CD1A	0.182924	1.76708	3.0106	0.314621	2.0199	0.218904	2.28245	0.496265	0.16082	2.11306	1.65908	0.179004	9.31065	0.329518	0.459701	1.56245	0.243924	0.747107	0.387436	0.357164	0.67695	0.459222	1.3185	1.03501	0.102791	0.586173	1.12213	0.93079	0.189464	0.671049	5.79867	0.0957296	0.217596	3.75368	0.562416	0.67506
NRROS	1.40539	1.33618	1.63476	0.453228	0.532275	0.370344	1.50025	0.565958	1.62168	2.21143	1.02316	0.265922	5.64282	0.866493	1.61182	1.37548	0.583919	0.696639	0.365665	0.80805	0.785277	1.00589	0.762189	2.18603	1.45961	1.83221	0.490247	0.721559	1.96596	0.774163	1.16786	0.697628	0.96127	4.59949	1.21002	1.09631
ATP2B4	28.8352	55.0815	77.1475	48.0673	12.3056	13.0412	19.2025	19.0018	31.3357	27.504	16.0859	23.2046	31.6828	33.3875	7.59848	29.7584	21.8388	33.9833	25.5941	34.8471	14.825	18.5227	20.9507	17.229	7.61472	18.1903	20.612	17.1065	120.593	27.3633	31.6274	25.8775	16.3991	14.865	17.015	59.5094
ADAT1	4.62562	6.04516	5.49871	4.44188	2.20979	4.06261	3.92773	4.73161	5.24685	3.75508	5.67954	8.42372	8.12806	7.11643	7.86606	4.71578	10.4449	10.1258	6.20469	6.01832	3.90871	5.61979	5.91454	6.31575	3.67752	8.18018	4.91062	5.63152	2.62804	11.6486	6.99986	7.90368	7.91991	6.91753	8.85939	7.37344
BRMS1L	2.40896	3.06611	3.62267	6.39366	1.72235	1.58809	2.8812	3.2864	3.02739	4.20282	3.50519	6.71833	4.11904	2.70911	2.88303	3.89914	5.31723	15.3257	5.23111	3.01943	1.66335	2.64586	5.23799	4.27346	5.8643	3.54831	3.35739	2.74071	4.46144	3.38901	2.83355	3.13775	4.46289	3.3099	12.1352	2.25384
RAB3GAP1	17.1008	7.01726	11.6678	13.4927	10.4489	13.9379	10.6359	13.3735	16.0893	16.7468	9.68584	13.5978	14.6043	11.3914	4.32214	9.93348	12.4195	12.5071	9.97335	12.35	5.09421	10.1023	6.18179	13.5307	8.65462	11.1466	7.91619	5.43962	15.2142	13.6764	14.7907	12.0166	13.7648	12.0389	15.933	9.71376
CCL28	0.123273	3.31871	1.80617	0.877027	0.796348	0.0566064	1.10659	1.02986	2.9264	1.5703	3.78554	2.8949	2.21797	2.08162	1.31406	2.46567	2.06412	1.57507	1.63718	0.961038	2.20535	1.18621	0.29888	3.04662	0.704154	0.599521	0.352277	1.09638	2.60597	0.181798	2.29341	0.326119	0.551115	0.0935376	0.165818	1.49299
CAPZA3	0	0.23499	0.167333	0	0.0527759	0.00981628	0.0120249	0	0.0106931	0.0232165	0.052273	0.0647179	0.0484567	0.0100856	0.0334496	0.0230864	0.110669	0.100507	0.0386416	0.00882948	0.054961	0	0.021823	0.0150057	0	0	0.0236475	0.121681	0.0228333	0.0109656	0.00973975	0	0	0	0	0
BICDL2	7.5235	3.85481	12.5268	3.53626	25.5744	4.87785	12.6224	3.90896	0.713761	3.64555	17.8289	0.677484	1.97381	0.521269	4.45388	4.50264	7.94823	4.9022	5.01533	1.99934	5.12398	1.47878	4.09944	2.18409	1.02377	2.58753	5.66164	5.41829	0.658862	2.88461	0.553058	2.66006	2.81687	1.20303	7.95175	3.95328
AGAP4	1.21402	1.4828	1.19617	1.11679	0.719983	0.439221	0.688545	0.729826	0.368041	0.628367	0.857055	1.01587	1.71329	1.08242	0.879165	0.617621	1.08645	0.932966	1.68465	0.875779	0.82546	0.637633	0.194607	1.48369	0.460706	0.920853	0.728821	0.475917	0.728732	0.62103	0.508937	0.981876	1.07653	1.56096	0.70069	0.461083
FAM216A	1.14792	1.51032	1.85505	2.08398	0.654318	0.585258	1.26295	1.04297	2.04349	2.13588	1.18884	1.51191	3.39128	2.02296	2.06034	0.820393	2.24493	2.36343	2.08517	1.269	1.48109	1.07284	0.741031	3.34755	4.16457	1.41463	1.91876	1.27318	1.39741	1.29891	1.60364	1.68062	1.55727	6.7177	0.611709	1.2655
TSPAN32	0.101083	0.321753	0.36888	0.0811341	0.0725979	0.0140658	0.127506	0.0399925	0.180802	0.598807	0.203734	0.0710964	0.499923	0.167639	0.0862741	0.0529289	0.051538	0.067208	0.0664435	0.116397	0.0551277	0.0903819	0.0281432	0.245119	0.470647	0.0672281	0.2643	0.252817	0.196307	0.0785635	0.265166	0.0964645	0.088178	0.223129	0.036326	0.0774226
CRNN	4.69747	10.2439	74.9824	0.0346712	3371.96	0.100981	1258.2	1.46405	0	7.78851	708.915	0.00616442	0.00692329	0.0922231	4.6071	0.422207	261.918	0.919044	315.555	0.0504608	0	0.221835	1.48416	14.2615	0.0485468	51.5123	0.459497	34.3793	0.143542	0.125338	0.0055663	0.12411	0.047958	0.0659211	0.0241473	3.33358
CNGA4	0.00536154	0.307784	0.0645668	0.0507188	0.0317679	0.00984799	0.0241275	0.0400004	0.0321829	0.0407602	0.0681744	0.0973905	0.315986	0.0404726	0.134231	0.0636927	0.0555134	0.0672213	0.0323053	0.04429	0.0344616	0.0486768	0	0.0301083	0.0426101	0.0160462	0.0533787	0.0305184	0.0572676	0.0275027	0	0.0217866	0.0420933	0.0723246	0.0423888	0.0431188
KPNA6	17.7834	21.1705	14.8147	20.0023	13.7927	14.8072	20.5782	18.2256	19.1739	18.2188	21.0753	15.9773	14.2191	23.547	11.5982	18.8665	16.7017	21.2742	20.5899	19.6726	20.4846	13.6507	22.3833	9.93279	7.42721	12.9249	28.1894	12.3647	15.733	12.1157	20.3307	18.6353	13.4019	26.0339	12.3192	17.3529
ALG5	9.83385	2.93	7.76108	9.04209	3.11154	9.90188	5.78487	5.78794	6.2885	7.55711	6.7957	6.29523	9.05682	8.53457	12.3878	8.17243	8.98531	7.20375	7.8174	7.57226	6.22887	8.16121	4.45456	9.67963	11.8121	5.15085	7.11159	5.36543	6.05788	11.3601	6.35516	6.2565	7.15095	6.38625	9.37823	6.29697
MOCS2	3.48747	3.52054	3.47812	3.10156	3.2626	3.58991	2.60551	7.32677	6.11727	4.78483	3.13318	3.15651	2.08805	4.50378	9.54065	6.59524	3.78557	5.03538	2.53232	4.20955	3.95882	2.35186	3.874	4.67351	4.18918	2.41072	2.36732	2.16777	6.46098	2.63383	4.75275	3.70191	3.61728	1.90629	5.52259	4.09335
CSNK1G1	6.90879	5.35168	3.27275	5.86096	6.40528	5.23174	6.67472	4.81215	7.76144	5.96186	4.41486	6.29864	3.88835	6.71055	3.76953	3.53845	5.26248	5.1153	7.72424	4.33376	5.25911	6.67628	7.25584	3.01126	2.94235	4.65543	3.59677	2.18783	1.84559	4.53654	3.97492	6.05255	4.81837	2.99841	6.56117	3.75632
LCE6A	0	0	0.178237	0.192514	0.0182699	0.101946	0	0.224294	0	0	0	0.01867	0.25162	0.0523711	0	0	0.0478892	0	0	0.0305658	0	0	0.0377733	0	0	0.239936	0.0409313	0	0	0.0189803	0	0.0187944	0	0	0	0.0212553
TTC37	9.07135	9.30679	9.46492	10.3755	10.6313	10.9736	12.3716	6.84358	14.1156	10.0936	8.99077	18.2188	9.44809	11.5009	4.55395	13.4204	18.2056	11.0274	10.115	8.89194	6.44345	8.00701	9.48776	7.01266	5.57036	6.30816	3.71659	5.31021	12.0817	8.76887	9.21204	9.81193	8.08794	6.86796	11.221	11.1478
ZNF75A	0.36024	2.9427	2.81984	2.01468	0.890786	0.573018	1.73297	1.68648	2.22146	2.3349	3.09791	2.33244	3.95876	1.90626	4.51171	1.65577	2.13352	2.81684	3.38437	2.58778	3.01195	1.31804	0.845834	1.81662	1.90291	0.763324	1.009	1.52969	1.27131	1.24918	1.06751	2.81788	2.59066	1.11962	2.3734	1.38732
CYBRD1	4.59934	38.2789	12.1697	7.67613	3.95233	4.3044	10.7983	4.86491	7.43529	22.5572	7.44291	25.0102	40.4074	15.1292	7.116	6.90158	4.16312	15.0753	18.3427	50.4822	6.20684	22.6413	2.54356	19.8059	14.316	7.23749	7.48896	3.56796	64.2648	21.594	48.5706	8.1658	75.802	8.16945	15.5845	2.67431
NCBP2L	0	0	0.0423988	0	0.0347682	0	0	0	0.0352224	0	0.0688737	0.0177647	0.0199517	0	0	0.0380226	0	0	0	0	0	0	0.0179709	0	0	0	0	0	0.0188029	0	0	0	0	0	0	0
ETV3L	0.0411585	0.0143631	0.0778886	0.0389349	0.0174193	0.00539995	0.072764	0.0219334	0	0.0127714	0.063262	0.0178007	0.106624	0.0110962	0.00920034	0.0253997	0	0.0184297	0.00708559	0.00971422	0.0226756	0.0133455	0.00600243	0	0.0467288	0.00586576	0.0780511	0.0418354	0.0125606	0.00603221	0.0107157	0.0298656	1.50796	0.071384	0	0.00675524
TACO1	12.3913	7.81566	4.86534	6.16243	3.44453	5.07473	4.85013	9.67437	8.17403	6.44808	8.23226	4.04161	5.63128	6.64885	10.7273	7.61519	7.92457	7.99132	4.80211	7.66983	5.84523	4.41979	8.28975	8.58889	11.1814	8.93713	7.51158	7.95601	3.60771	5.92121	9.00019	6.68406	7.95268	7.90746	13.4908	9.68693
CDC37	36.7083	31.8581	35.1516	42.8608	27.5688	56.5586	26.1163	49.0413	40.1219	34.9625	56.7871	35.1935	31.5887	32.1933	50.2233	39.5816	38.6932	27.711	23.1817	32.1479	54.7625	47.6771	21.397	44.6854	47.8987	40.2646	32.8474	64.5459	26.4521	37.7972	34.0556	29.3501	58.0812	33.1339	31.5653	49.3288
FRS3	1.08542	2.52733	1.7771	2.22277	0.698526	0.612292	1.11136	1.09185	0.662916	1.01104	1.34398	1.22662	1.27166	1.60341	2.84339	1.4005	1.61	1.31669	2.46416	0.611187	1.76636	1.66547	1.06241	2.83077	1.52386	1.14772	0.804962	3.21064	0.955274	1.30541	1.6892	3.46075	1.67028	1.92482	1.90698	0.779978
PIGZ	3.22393	3.58416	7.69517	3.64876	2.02957	0.996914	1.38811	4.00201	1.22713	2.88045	2.02792	2.39899	4.4126	1.46128	1.6136	4.28669	3.51227	1.78059	4.24699	7.85208	5.16306	3.00581	4.13337	1.64585	6.29281	3.94179	13.3848	8.16628	3.13049	4.10562	1.09135	4.80423	1.06528	3.74857	1.24916	2.03281
FAM162B	0.852319	0.342442	1.21549	0.159133	0.586964	0.442879	1.50141	0.784395	0.673169	0.608986	0.877541	0.135808	0.927868	0.476193	2.43919	0.157449	0.595101	0.538992	0.594643	0.203811	0.519	0.585449	0.629676	1.05487	0.727874	0.805534	0.260522	1.29267	2.50354	0.425702	0.562057	0.877242	0.249465	0.317691	0.221661	0.605572
C15orf65	0.12404	1.58237	0.331948	0.547583	0.313037	0.480986	1.20942	0.899713	0.648042	0.763378	1.40198	0.987492	0.765406	0.390143	0.927324	0.342339	0.552969	0.676791	0.514869	0.580641	3.66748	0.766407	0.492441	1.25768	0.529408	0.604973	0.564104	1.07869	0.309143	0.395908	0.678178	0.798061	0.162306	1.05972	0.399534	0.680877
CPLX4	0	0.00800609	0.0197343	0	0	0.00300996	0	0.00305645	0.00655763	0	0	0	0.0260019	0	0	0	0	0.00342427	0.0157982	0	0	0.00371942	0	0	0	0.0032696	0.0036255	0	0	0	0	0.00998835	0	0.00442108	0	0
KATNAL1	1.27867	3.85541	2.82077	3.41046	0.614373	1.18881	1.49499	1.63763	3.87351	1.54439	0.984286	3.27367	2.99755	4.65573	0.672913	3.62568	4.11691	2.15522	4.73672	3.91958	2.13024	4.00196	1.3434	2.28618	1.28925	1.34284	1.73163	3.35155	5.98522	3.60752	3.85734	2.4931	1.64313	1.55277	1.79633	2.64497
KIAA2012	0.004579	0.0111856	0.102934	0.0216581	0.00301458	0.00420532	0.0326261	0.00996397	0.00610793	0.0132614	0.0104505	0.0184835	0.0691965	0.0100816	0.0334364	0.00659351	0.0118528	0.00797362	0.0128754	0.00504343	0.0137348	0.00692871	0.00155817	0.0214282	0.00606516	0	0.0371457	0.0108601	0.0277152	0.00782952	0.00973591	0.0294607	0.0279608	0.0720633	0.00603366	0.0227967
USP17L22	0	0	0	0	0	0	0	0	0	0	0	0	0	0	0	0	0	0	0	0	0	0	0	0	0	0	0	0	0	0	0	0	0	0	0	0
N4BP2L1	0.908625	21.8763	3.41416	2.52014	0.95019	0.119211	1.06627	0.228654	0.500884	3.49076	1.57796	0.578024	3.14316	0.734886	1.27346	0.438349	0.583995	0.538173	3.16571	1.30715	0.503241	0.83709	0.197715	1.46074	2.46164	0.544697	1.01652	1.72693	1.99386	1.05055	0.741605	0.78072	1.37226	2.75156	0.578277	0.665169
LAMP5	0.768115	6.41435	0.774267	3.56312	0.174181	0.313525	0.204835	4.51551	0.284608	5.44399	0.39513	1.68809	3.81759	1.3744	0.65882	6.6547	0.287194	5.88523	0.226267	6.94208	0.19017	1.12999	1.96325	5.41575	1.91425	0.630055	1.65533	0.275286	0.461876	4.62894	8.37844	0.647368	0.603045	7.0228	0.779715	1.22894
SP8	0.00312492	0.263358	0.120423	0.245356	0.00617186	0.0860971	0.0316406	0.00874269	0.459559	0.0780576	0.0580739	0.031535	0.14521	0.333196	0.00977938	0.0101244	0.00404443	0.25793	0.387874	0.0206512	0.638723	0.138308	0.133984	0.276386	0.028974	1.31557	0.0656794	0.00889369	0.507343	0.195562	0.0113901	0.00952359	0.0122668	0.00843074	1.30118	0
PRSS53	0.253447	0.456602	0.25689	0.649337	0.125143	0.106684	0.201971	0.614535	0.327509	0.119278	0.134279	0.690568	0.40694	0.312888	0.231338	0.953433	0.707987	0.626702	0.361418	0.169237	0.428983	0.27804	0.206987	0.750176	0.234994	0.242308	0.252329	0.432795	0.148892	0.277352	0.192458	0.293946	0.76276	0.233624	0.100189	0.230521
VPS13C	4.73192	7.57883	3.4537	5.32872	0.682054	2.98726	2.59673	3.44017	5.13664	6.08851	1.72748	3.62138	8.57812	3.97664	2.48882	4.12457	2.73792	4.72983	4.43875	3.66835	2.13277	3.27134	2.5474	3.42764	1.86046	2.82811	1.30202	2.13544	6.54342	3.14372	3.4562	3.3205	1.10626	1.31376	4.95266	2.68556
PDE6D	3.74236	3.22156	7.64384	5.46068	3.13609	5.64216	5.05873	4.29222	8.49527	10.7055	8.31378	7.81237	4.13987	3.60049	9.32596	4.23532	5.97267	3.89727	5.16322	5.91687	7.50976	8.56815	2.83827	3.48543	8.54783	6.72263	4.55021	6.75257	3.74038	3.36678	5.35299	3.24683	5.51564	7.72639	2.74495	6.04657
KCTD14	1.62968	0.152307	0.434973	0.0447441	0.403398	0.0789808	1.96405	0.368923	0.107544	0.172788	0.706579	0.364499	0.804122	0.900737	0.289317	0.622265	0.634434	0.0628966	0.0673629	0.0888014	0.0884421	0.219593	0.166806	0.271651	0.26769	0.0772144	0.152212	0.128498	0.353649	0.0882284	0.489781	0.0349457	0.0843969	2.92921	0.192642	0.405095
ATP11B	26.7037	13.7062	33.132	11.4497	26.3194	20.2801	25.9929	30.8252	18.4273	18.6144	23.6131	16.46	17.2606	10.2918	17.7647	27.1675	24.4935	20.8552	52.8559	46.2568	12.0268	38.6756	25.2642	7.00265	16.4771	32.0585	13.5386	54.2476	14.4867	26.4757	16.066	45.3518	7.5253	22.9177	52.008	35.6411
EML4	13.6649	8.24754	19.9804	14.2484	5.46285	6.08145	10.7531	10.4189	10.6122	10.0438	12.1923	11.9422	12.4244	9.93848	20.6598	9.88392	12.5253	15.6005	14.7852	11.6086	15.4843	9.12576	6.84796	9.5755	10.1098	13.3771	5.24278	16.0388	8.4569	13.4401	15.3214	15.3436	12.2975	18.4202	14.2909	12.3309
AMIGO3	0.0284169	0.00495835	0.0146663	0	0.0160356	0.0149131	0.0182684	0.0075717	0	0.0176355	0.0357363	0.0204835	0.0506111	0.0229833	0.0571694	0.0175366	0.0315245	0.00424145	0.0391366	0.0134139	0.00521861	0.0184281	0.0124327	0.0170976	0.00537713	0.00404987	0.0269443	0.0173306	0	0.020824	0.0110976	0.004124	0.116862	0.0109523	0.0106984	0
PITX1	50.6433	15.3831	176.687	32.5466	406.128	78.9833	183.941	47.8615	19.9859	122.577	228.487	11.1637	23.2683	31.6775	216.735	61.3578	63.301	127.641	54.5649	37.8822	70.3988	28.9431	83.306	26.9684	76.2804	72.1359	44.3996	39.6923	9.44791	27.9608	14.6368	97.3949	30.6392	9.02154	91.6384	61.4344
MRGPRD	0	0.0440708	0.0579363	0.0227552	0.0118773	0	0.0135311	0	0	0.0391869	0	0.0121374	0.163579	0.0226978	0.0376395	0.0259782	0.0155665	0.0125663	0.159433	0.00993546	0.0154614	0.0272988	0.0122783	0.0506557	0.015931	0.0719921	0.0266096	0.154038	0.141313	0.0863743	0.0328792	0.109965	0.0157378	1.3953	0.0158482	0
DCLK1	0.370174	0.261604	0.370839	0.430456	0.0862008	0.0512174	0.0591039	0.0489935	0.147971	0.505605	0.141508	0.40537	0.74749	0.540715	0.130263	0.295902	0.0983302	0.658675	3.41481	0.559501	0.0550671	0.908068	0.0396048	0.262113	0.314745	1.62794	0.0786791	0.62798	2.56313	2.22473	0.380768	0.248785	0.0507638	1.41627	0.415351	0.110501
RHBDF1	5.8636	7.34375	10.609	8.53943	7.43185	9.44346	7.61814	7.55856	9.36211	6.25003	7.15983	7.30827	9.29324	5.55067	4.04737	12.4581	9.21694	4.45147	3.62707	7.95703	5.91469	6.09091	13.9462	8.74973	3.39167	4.25984	11.2204	12.1796	5.41196	8.48493	3.34806	4.99594	17.1827	4.23872	9.32459	7.76345
OR8B4	0	0	0.0565318	0	0	0	0	0	0	0	0	0	0.0266022	0	0	0	0	0	0	0	0	0	0	0	0	0	0	0	0	0	0	0.0119221	0	0	0	0
EFNB1	44.6893	26.3562	46.5641	58.7844	10.7915	69.6306	29.8931	85.8275	140.968	47.1145	28.2115	61.8432	48.3214	124.649	33.3974	58.9889	56.6595	32.3402	19.8906	56.7866	59.2785	51.1021	121.199	14.5442	51.9495	76.9486	57.3937	30.7319	23.3518	21.3432	65.9314	53.2092	41.6537	15.0438	18.4276	125.794
RNF135	10.7033	8.63339	7.11697	5.55372	5.87135	4.39628	3.22395	11.6765	4.2078	5.08957	7.06927	8.34486	6.95555	2.6152	11.9794	6.38588	5.30922	13.258	5.02554	7.00253	10.4132	7.77493	4.94642	7.93232	6.66298	5.30648	6.1031	3.95785	3.16833	6.45592	3.87405	4.042	12.608	4.22464	8.15932	7.84496
NKPD1	12.5818	0.8132	0.549209	0.791317	0.81403	0.555465	0.817627	0.691409	0.0317179	1.09389	0.417449	0.991827	0.433961	0.209411	0.206069	0.284451	1.06687	2.12	0.232177	0.243769	2.98462	0.974231	1.00583	0.136953	0.326264	0.756658	1.79405	0.378282	0.229234	0.670543	0.102227	1.10497	1.36582	0.0723762	1.35291	0.579998
ALS2CL	9.31451	14.3616	5.55834	3.10052	20.8339	9.31545	7.55948	13.8989	3.2546	1.23437	6.86341	3.18718	8.55338	1.11603	1.1582	14.0049	7.98763	2.49831	4.46299	2.53903	2.77869	2.57243	6.02142	6.06198	1.30496	2.64141	6.46665	3.7258	1.11808	3.55734	2.12981	1.95738	4.26354	0.115941	2.66229	4.34629
CTBS	5.02311	3.2394	5.62972	4.06591	3.35656	2.62952	3.30591	8.21182	6.90636	4.75523	8.20007	6.6185	7.12394	4.68286	10.189	5.86054	7.10144	2.92324	3.87407	5.03603	5.93638	3.63694	3.58439	4.27113	2.59927	2.59409	2.55418	3.68599	4.69819	2.90991	6.3303	2.3235	2.9621	4.05653	2.22173	4.36673
TMSB15A	0.203535	0.041433	0.347237	0.0641797	0.0669985	0.0934625	1.06858	0.347989	0.22059	1.36313	0.51429	0.838703	0.461364	0.560154	0.743119	0.201492	0.395138	0.194933	0.102198	0.308246	0.218039	0.750698	0.277041	3.66703	0.404391	0.372257	0.431541	0.530998	0.344216	0.626434	0.865516	1.98151	0.621424	33.1988	0.178796	0.0974333
INPP5B	3.89407	2.78889	2.04155	2.66462	1.50196	1.47687	2.47516	1.66106	1.92118	2.33712	1.90378	1.80663	2.84891	2.57563	1.64087	2.36055	1.60981	2.23206	3.10439	2.59448	1.74612	1.45733	1.2857	2.46585	1.28733	1.81065	1.07223	1.02385	3.71046	1.24002	2.16366	4.03916	3.47296	3.03627	1.77953	2.2616
RIMBP2	0.306064	0.347821	1.78361	0.15987	0.25888	0.0708828	0.106293	0.0930745	0.0106502	0.23268	0.18873	0.0496867	2.09338	0.185835	0.0395622	0.104909	0.110226	1.45846	3.43333	0.709024	0.0427662	1.13263	0.116828	0.325065	0.872491	1.69394	0.394508	0.0359791	0.0909669	1.1263	0.563854	4.47323	0.208948	0.0305162	0.91881	0.46324
GRIP2	0.11813	0.0484989	0.155409	0.41037	0.0882275	0.0601709	0.146301	0.739683	0.159891	0.0711552	0.136906	0.0841488	0.17439	0.128327	0.0419392	0.0568195	0.0835114	0.048747	0.0430657	0.0295211	0	0.184757	0.0385091	0.112885	0.0420761	0.0297097	0.0669854	0.0621555	0.220545	0.101843	0.163728	0.161352	0.100018	0.0241037	0.0654025	0.138
KCTD15	6.44762	4.03864	8.4436	6.73417	5.74573	8.76441	19.7028	11.8443	10.5171	12.6577	6.46483	19.1729	12.7002	10.3109	8.84519	9.12185	11.3462	9.09668	13.1551	8.06665	13.1026	18.9957	11.3892	11.1992	10.7855	11.9573	9.90087	6.77847	9.44923	15.9482	14.1703	25.6235	17.4564	7.07825	8.83862	9.09602
TSACC	0.166722	0.992719	0.527039	0.433717	0.277833	0.172256	0.410302	0.816277	0.291888	0.656372	1.78361	1.35649	1.22824	0.157317	4.28817	0.551413	0.79569	0.479029	0.64041	0.42178	1.54045	0.473017	0.627612	0.541267	0.910938	0.74846	0.829932	1.37902	0.200339	0.876602	0.446273	0.656305	0.572658	0.520082	0.233417	0.311262
PRMT8	0.00174871	0.00427176	0.149519	0.0231594	0.00345379	0.011242	0.497739	0.0146773	0.524837	0.0151935	0.0205253	0.315883	0.00990977	0.0297011	0.0273628	0.00566562	0.337228	0.177226	0.0168587	0.00144456	0	0.0575519	0.0232075	0.00491004	0.041693	0.0139563	0.00580332	0.0248847	0.0373567	0.00179405	0.162535	0.0266471	0.00915274	0.0401019	0.0138255	0.0100454
MSTN	0.041171	0.0905153	0.674295	0.011684	0.0365916	0.0491545	0.0694777	0.0268766	0.0123565	0.0715418	0.104702	0.0124643	0.0653272	0.00388484	0.032211	0.0088926	0.0372999	0.0129047	0.109151	0.00340101	0.00529258	0.0186893	0	0.47396	0.0109067	2.73955	0.0227718	0.0410112	0.105541	0.0591337	0.0225098	0.0501895	0.0754209	0.0999679	0.0488252	0.0283806
ABITRAM	7.39739	4.9961	6.40226	8.7432	4.95465	6.93686	6.59714	10.5876	20.4189	19.3436	6.53913	10.6874	8.04982	7.48093	5.68863	6.45116	7.19147	8.91282	9.36624	14.8593	6.08149	7.28588	8.94936	6.1566	12.5994	10.2669	10.6948	3.57284	4.13063	7.60213	10.2301	8.34933	5.19802	10.0753	20.5106	7.47276
KLC1	2.02241	2.05	1.54736	3.18174	1.96797	2.04582	1.81899	2.59072	3.3214	1.71795	1.33942	4.22556	1.80924	3.10309	1.93122	2.63646	2.28241	3.24363	3.63429	2.19413	1.56487	2.46844	3.31284	1.55732	2.57888	2.64917	2.24789	1.75803	2.22722	2.14109	2.62547	3.00851	3.95565	1.77724	2.59411	2.10234
ADH4	0.0189457	0.0636358	0.182524	0.0224027	0.014032	0	0.0159858	0.0353367	0.00947688	0.0205759	0.0602258	0.0716963	0.0805224	0.0223461	0.133403	0.0562666	0.0674314	0.0544352	0.0856164	0.0234757	0.0487099	0.0268759	0.0386818	0.0598452	0.00627368	0.0236256	0.0523947	0.114581	0.156831	0.00971843	0.00431598	0.0817975	0.297484	0.0319461	0.0187233	0.0163249
GABRA6	0	0.00379636	0.209612	0.00882085	0	0	0	0	0	0	0.00912051	0	0.0528415	0	0.00972706	0	0	0.00324747	0.0112369	0	0	0	0	0	0	0	0.00343831	0	0	0	0	0.00947263	0.00406707	0.0293497	0	0
IFIT5	15.6958	3.78539	12.3189	4.79324	4.48938	0.985973	3.73738	5.4324	12.6453	11.5622	7.18645	2.38291	8.75359	4.21046	5.08493	1.04692	11.7152	3.92138	3.93705	2.07491	1.52147	3.43508	4.20667	3.99755	7.19063	3.60857	5.08975	3.19549	4.54359	3.36957	3.30402	5.21797	7.12236	3.89574	6.03225	9.60151
EXD2	7.16437	6.60485	4.73164	8.51991	4.51575	4.44667	3.35803	4.77658	7.00039	4.09592	5.10779	5.76408	5.62845	7.09629	4.06384	5.40524	5.69747	9.82287	3.99713	9.55168	3.23849	4.3095	5.0299	8.78713	5.71541	4.95609	3.36342	3.90169	5.33409	6.13778	4.65542	4.86024	3.73331	4.13903	2.26353	3.506
COASY	14.7219	16.299	17.6596	14.0274	12.3471	15.9314	13.4795	17.7172	21.5402	14.9152	28.0045	23.8595	8.78526	19.8079	11.7141	12.5101	22.2462	29.342	16.8208	14.944	24.7298	18.5059	21.8801	15.8257	21.6222	23.788	18.5455	17.8537	9.41821	20.5815	13.9455	22.4524	22.7965	18.7941	25.3068	22.3731
RPS6KA2	1.85771	1.83346	3.92098	1.29068	2.19086	0.865999	3.60116	2.05582	4.75906	6.93289	2.11484	2.63426	2.89944	3.22653	2.13712	1.04727	0.928537	2.99095	2.9198	2.59531	8.10835	3.96536	1.22306	3.71221	1.04176	1.59315	0.776477	3.52209	10.105	1.80465	4.20119	3.23746	1.75579	4.47766	2.23429	1.7068
CYP7B1	0.407308	0.795978	1.56961	0.756158	3.92673	0.458234	2.58901	0.436823	0.575567	5.47415	11.5882	1.2742	19.6194	1.35957	0.94803	0.7093	1.22564	0.851116	0.889642	1.64868	0.373064	2.82543	0.680879	1.95848	1.96919	1.67614	0.56884	1.39106	2.78434	1.11779	1.98566	1.08098	0.113254	4.4848	1.02644	0.561544
CIBAR2	0.0244085	0.00745315	0.146971	0.0173174	0.018078	0.00560415	0.00686505	0.0113814	0.00610472	0.0066272	0.00596857	0.00615795	0.248977	0.0403052	0.076386	0.00659005	0	0.0127511	0	0.0151223	0.0549105	0.0138501	0	0.316971	0.113157	0.0304379	0.00675022	0.0521009	0.0260712	0.0125206	0.00556046	0.024796	0.0479077	0.0246945	0.184935	0.00701069
ISY1-RAB43	0.0047734	0.00291512	0.0258678	0	0.00235692	0	0.0053702	0.00667735	0.00238771	0	0.00466892	0	0	0.00225206	0.00373457	0.00773261	0.0154449	0.00997456	0.00575231	0.00197158	0.0153407	0.00541715	0.00243648	0.00670137	0.00632265	0.00714302	0.00528037	0	0.0101971	0.00489715	0.00869935	0.00242459	0.00312299	0.00321954	0.00314491	0.00274206
FAM163B	0	0.0209768	0.858318	0.219328	0.00848004	0	8.54015	0	0.292088	0.111913	0.0251977	0	0.0291976	0.00810275	0	0	0.0555698	0	0.0103482	0.0212808	0	0.00974526	0	0.0120555	0.420847	0	0	1.27086	0	0	0.00782492	0.0087235	0.0898903	5.24742	0.0113152	0.0295972
IFT52	6.31199	11.6396	6.62703	9.98336	3.47996	4.41168	9.7236	5.72445	5.51905	10.9354	5.9816	6.33283	7.59419	8.76783	8.48203	6.9549	8.94423	4.3265	5.91	10.2961	9.01898	9.36252	6.31767	19.5259	12.9798	6.73466	5.56668	13.6065	6.73707	7.72292	5.027	7.14117	4.5333	17.3498	7.13676	5.23012
NRBP2	14.5797	10.9399	4.68282	16.8433	3.74916	10.9	6.68684	8.9053	10.2425	7.34182	6.39984	12.8748	6.69904	7.18029	10.6185	14.8612	7.55524	4.68896	6.09066	4.32908	10.6133	10.0309	12.7352	8.1887	3.41291	6.75577	12.5288	8.37749	10.3105	6.11717	5.42256	3.30788	15.7337	1.83337	7.50236	5.02326
NPIPB15	1.6315	0.208443	1.98941	0.122694	1.28082	0.921583	0.468469	2.50188	0.423414	3.65497	6.01592	2.30775	3.47384	1.61676	6.70797	2.45494	2.95973	0.777412	4.52445	1.3139	1.36018	1.16979	0.850187	3.21048	3.20988	1.69571	3.19423	7.74212	1.45098	1.82086	0.292359	2.5173	2.95658	1.15105	1.13336	0.0548992
SMARCA5	12.8544	14.5174	14.3537	11.987	6.5078	11.2353	17.8505	7.62528	19.8215	14.7009	13.187	23.5138	14.3836	18.9607	14.8258	9.6489	12.7256	18.5075	15.883	12.8976	8.94181	12.9762	11.3318	12.8875	11.5351	11.0986	10.1654	9.37186	15.6896	13.8245	13.1414	25.7032	10.1986	34.8221	18.1339	13.8323
SPATA48	0.0171871	0	0.0896899	0	0.00565754	0	0	0	0.00573146	0	0	0	0.0714246	0	0.0448222	0	0	0.00598572	0.0207117	0	0	0	0	0	0	0	0.0190124	0	0	0	0	0	0	0.115923	0	0
FAM24B	0.493562	0.904256	1.50972	1.70885	0.350931	0.426087	0.721851	0.672016	1.57019	1.11495	0.849656	0.687346	0.648895	1.41579	1.29746	0.0639632	1.30314	1.04167	1.45126	0.856205	0.0507584	1.16506	0.786017	1.52441	2.22276	1.61502	3.27589	1.22209	0.453377	0.911443	1.46618	1.56436	0.0387494	1.99738	1.13162	1.12276
BHMG1	0.0169057	0.0103243	0.0814354	0.0199905	0.0041737	0.0116446	0.0237742	0.0394147	0.00422823	0.0275406	0.0248035	0.0127953	0.105383	0.00797601	0.0330663	0.00912874	0.0328204	0.0353264	0.00509317	0.0244393	0.0217325	0.0143892	0.0776626	0.011867	0.00559816	0.0252981	0.0420777	0.0481145	0.00451433	0.004336	0	0.0558158	0.0165908	0.0285063	0.0389836	0.106826
FBXO33	3.98941	3.70883	5.92637	5.84197	3.08799	3.91309	4.61711	4.55283	5.89164	6.70699	5.05827	5.89432	4.74024	5.27238	7.95517	5.64359	5.10086	10.463	5.17093	5.76905	2.66307	3.63769	6.73231	7.42108	5.69162	4.99969	3.92944	5.26081	8.60285	5.46949	4.45686	5.87541	4.26528	2.78636	19.7079	3.86628
[truncated: 18,231 more rows]
