# Supplementary material for: miR-4443 promotes radiation resistance of esophageal squamous cell carcinoma via targeting PTPRJ
Source: J Transl Med. 2022 Dec 28;20:626. doi: 10.1186/s12967-022-03818-5 (PMC9795664; doi:10.1186/s12967-022-03818-5)
Supplement: Supplementary file 6 — Additional file 6: Table S5. The result of WGCNA. [file 12967_2022_3818_MOESM6_ESM.xlsx]

## Sheet: result of WGCNA
Table S5.The result of WGCNA
	geneSymbol	type	moduleColor	GS.CR	p.GS.CR	MM.midnightblue	p.MM.midnightblue	MM.green	p.MM.green	MM.yellow	p.MM.yellow	MM.brown	p.MM.brown	MM.salmon	p.MM.salmon	MM.black	p.MM.black	MM.red	p.MM.red	MM.grey	p.MM.grey	MM.magenta	p.MM.magenta	MM.cyan	p.MM.cyan	MM.blue	p.MM.blue	MM.pink	p.MM.pink	MM.turquoise	p.MM.turquoise	MM.purple	p.MM.purple	MM.greenyellow	p.MM.greenyellow	MM.tan	p.MM.tan
XDH	XDH	mRNA	black	-0.545632	0.000577887	0.246743	0.146849	-0.427362	0.00933018	-0.483469	0.00281618	-0.441288	0.00705726	0.449217	0.00598917	0.569764	0.000286527	-0.332143	0.0478032	0.183135	0.285023	-0.203189	0.234613	0.222564	0.191998	0.0637635	0.711788	0.359669	0.0311979	-0.196041	0.251837	-0.0917797	0.59447	0.0190691	0.912103	-0.128734	0.4543
IL1R2	IL1R2	mRNA	black	-0.52981	0.000890153	-0.0714315	0.678879	-0.190208	0.266502	-0.221088	0.195039	-0.29898	0.0765045	0.269382	0.112111	0.433985	0.00818166	-0.332433	0.0475973	-0.158434	0.356058	-0.160604	0.349424	0.198863	0.244941	0.0062957	0.97093	0.0439993	0.798876	-0.173992	0.310166	0.0420993	0.807394	0.12725	0.459563	-0.237041	0.163928
KCNK6	KCNK6	mRNA	black	-0.484815	0.00272957	0.0729111	0.672594	-0.391532	0.0182046	-0.5152	0.00130254	-0.418348	0.0111119	0.435639	0.00791442	0.74026	2.46e-07	-0.68434	4.18e-06	0.143418	0.404018	-0.612903	7.07e-05	-0.221244	0.194715	-0.181875	0.288406	0.37843	0.0228565	-0.369797	0.0264304	-0.258164	0.128455	0.00719909	0.966761	-0.464423	0.0043248
APOBEC3A	APOBEC3A	mRNA	black	-0.473415	0.00354255	-0.0116693	0.946146	-0.225087	0.186879	-0.376451	0.023638	-0.428337	0.00915289	0.55775	0.000409023	0.630161	3.81e-05	-0.578775	0.000217399	-0.170749	0.31941	-0.481922	0.00291872	-0.103562	0.547797	0.0915623	0.595347	0.168402	0.326204	-0.00801217	0.96301	-0.110299	0.521917	0.0407062	0.813654	-0.231088	0.175088
SH3RF2	SH3RF2	mRNA	black	-0.444616	0.00659056	0.034138	0.843314	-0.287769	0.0887765	-0.375061	0.0242004	-0.230703	0.175828	0.35442	0.0339333	0.604753	9.36e-05	-0.437122	0.00768116	0.195498	0.253181	-0.295743	0.0799031	0.123342	0.473572	-0.015248	0.929667	0.445509	0.00646997	-0.496926	0.00204897	-0.100451	0.559951	0.0445442	0.796437	-0.230793	0.175656
HEPHL1	HEPHL1	mRNA	black	-0.44115	0.00707733	0.12215	0.47789	-0.415489	0.0117342	-0.18229	0.287288	-0.435667	0.00791	0.247589	0.145424	0.552904	0.000470382	-0.626553	4.35e-05	-0.341374	0.0415874	-0.282738	0.0947515	0.0359626	0.835051	-0.10257	0.55166	-0.00484607	0.977622	-0.390346	0.0185901	0.0338211	0.84475	0.3706	0.0260795	-0.369722	0.0264632
SPRR2F	SPRR2F	mRNA	black	-0.440437	0.00718106	0.0559947	0.745661	-0.0464637	0.787861	-0.46712	0.00407578	-0.422009	0.0103562	0.15916	0.353831	0.654684	1.48e-05	-0.242858	0.153525	-0.0477911	0.781945	-0.320325	0.0568255	0.280406	0.0976246	-0.155377	0.365534	0.491577	0.00232866	0.0548078	0.75088	-0.210328	0.218225	-0.289153	0.0871836	-0.136465	0.427419
MAL2	MAL2	mRNA	black	-0.4338	0.00821203	0.290066	0.0861456	-0.0155187	0.928421	-0.511911	0.00141582	-0.461446	0.00461472	0.174138	0.309753	0.596506	0.000123256	-0.370838	0.0259763	0.0810256	0.638519	-0.485397	0.00269286	0.137133	0.425137	-0.147853	0.389484	0.603748	9.68e-05	-0.119586	0.487249	-0.119166	0.488791	-0.316967	0.0596225	0.00789641	0.963544
MREG	MREG	mRNA	black	-0.432823	0.00837388	0.126065	0.463785	-0.276647	0.102393	-0.580732	0.000204528	-0.572999	0.000259727	0.177936	0.299151	0.726418	5.29e-07	-0.485902	0.00266134	0.172453	0.314529	-0.473201	0.00355964	-0.0175091	0.919269	-0.259629	0.126227	0.513107	0.00137368	-0.217975	0.201562	-0.13739	0.424264	-0.193075	0.259227	-0.160104	0.350944
WNT5B	WNT5B	mRNA	black	0.432139	0.00848897	-0.0341381	0.843313	0.263274	0.120803	0.128069	0.456655	0.277071	0.101848	-0.388058	0.0193531	-0.382814	0.0212011	0.39172	0.0181441	-0.116638	0.498123	0.222557	0.192013	-0.0560886	0.745249	-0.00350788	0.9838	-0.117207	0.496014	0.282937	0.0945097	-0.266736	0.115817	-0.228986	0.179157	0.0691799	0.688485
RAI14	RAI14	mRNA	black	0.431199	0.00864912	-0.188839	0.270022	0.491483	0.00233384	0.517677	0.00122261	0.326847	0.0516923	-0.282565	0.094963	-0.539323	0.000688264	0.474452	0.00346079	-0.181405	0.289676	0.496981	0.00204623	0.256395	0.131187	0.0880271	0.60969	-0.350834	0.0359126	-0.0235311	0.891645	0.304636	0.0708368	0.248902	0.143232	0.342609	0.040808
SPRR2A	SPRR2A	mRNA	black	-0.427733	0.00926242	0.144283	0.401158	-0.0348306	0.840175	-0.453415	0.0054822	-0.473852	0.00350787	0.195567	0.253008	0.770846	3.8e-08	-0.426163	0.00955218	-0.143221	0.404671	-0.501301	0.00184252	0.202626	0.235942	-0.226521	0.18401	0.51657	0.00125777	-0.0515151	0.765413	-0.270452	0.110638	-0.264544	0.118957	-0.143294	0.404431
RREB1	RREB1	mRNA	black	-0.423976	0.00996851	0.100064	0.561474	-0.380531	0.0220503	-0.4715	0.00369795	-0.413175	0.012259	0.132995	0.439373	0.707126	1.43e-06	-0.516805	0.00125023	0.165655	0.334272	-0.41722	0.011354	0.164922	0.336446	-0.4304	0.00878724	0.356875	0.0326309	-0.554515	0.000449138	-0.135346	0.431254	-0.0190962	0.911978	-0.233233	0.171006
ANXA1	ANXA1	mRNA	black	-0.41214	0.0125003	-0.00985079	0.954529	-0.228837	0.179447	-0.537094	0.000731516	-0.494282	0.00218328	0.244672	0.15038	0.861876	1.47e-11	-0.639986	2.63e-05	-0.346413	0.0384809	-0.519414	0.00116912	0.0657443	0.703235	-0.273436	0.106606	0.485808	0.0026672	-0.269824	0.1115	-0.230197	0.176805	-0.0677676	0.694535	-0.295904	0.0797312
MAST4	MAST4	mRNA	black	-0.405227	0.014216	-0.21695	0.203743	-0.3349	0.0458734	-0.591142	0.000146854	-0.0926438	0.590989	0.38153	0.0216751	0.682298	4.58e-06	-0.42755	0.00929577	0.0856799	0.619293	-0.388214	0.0193001	0.0996489	0.563106	0.0546869	0.751412	0.563101	0.000349645	-0.421122	0.0105352	-0.456729	0.00510855	-0.108385	0.529208	-0.357104	0.0325111
FAM83C	FAM83C	mRNA	black	-0.401436	0.0152383	0.0285509	0.868713	-0.12433	0.470009	-0.454039	0.00541013	-0.319156	0.0577871	0.320821	0.056422	0.620025	5.5e-05	-0.539158	0.000691383	0.0832142	0.629449	-0.5592	0.000392099	0.140801	0.412738	-0.215225	0.207448	0.393317	0.0176367	-0.28211	0.0955193	-0.092725	0.590662	-0.055288	0.748767	-0.153731	0.370695
GRHL3	GRHL3	mRNA	black	-0.395458	0.0169756	-0.0279124	0.871624	0.119652	0.487005	-0.489975	0.00241868	-0.453628	0.00545753	0.220808	0.195619	0.732802	3.74e-07	-0.486968	0.00259583	-0.119979	0.485807	-0.57506	0.000243845	0.106338	0.537058	-0.380397	0.0221008	0.514649	0.00132096	-0.18116	0.290338	-0.0904339	0.599909	-0.254566	0.134055	-0.0586154	0.734178
CERS3	CERS3	mRNA	black	-0.389985	0.0187087	0.0112768	0.947955	-0.0476121	0.782742	-0.529336	0.000901461	-0.536902	0.000735349	0.354124	0.0340935	0.797585	5.76e-09	-0.646423	2.05e-05	-0.0291109	0.866161	-0.735797	3.17e-07	-0.0659347	0.702415	-0.283364	0.0939925	0.483036	0.00284459	-0.163553	0.340528	-0.105721	0.539438	-0.191892	0.262211	-0.137345	0.424417
GRHL1	GRHL1	mRNA	black	-0.387367	0.0195886	0.206895	0.226005	-0.143501	0.403744	-0.613396	6.95e-05	-0.485514	0.00268551	0.24095	0.156882	0.753537	1.13e-07	-0.41929	0.0109133	0.297755	0.0777771	-0.573433	0.000256307	0.134592	0.433848	-0.344291	0.0397654	0.631433	3.63e-05	-0.172149	0.315396	-0.194452	0.255779	-0.373621	0.0247941	0.0390922	0.82092
SPRR2D	SPRR2D	mRNA	black	-0.382682	0.0212495	0.177492	0.300381	-0.0224206	0.896731	-0.34187	0.0412728	-0.455707	0.00522139	0.149354	0.384636	0.763334	6.17e-08	-0.441054	0.00709114	-0.0879975	0.609811	-0.480578	0.0030104	0.10569	0.539558	-0.31235	0.0636438	0.458957	0.00486992	-0.0874275	0.612137	-0.265457	0.11764	-0.1834	0.284315	-0.124551	0.469213
GRPEL2	GRPEL2	mRNA	black	-0.37898	0.022643	0.0899869	0.601721	-0.280553	0.0974418	-0.575959	0.000237191	-0.384598	0.0205567	0.0730337	0.672074	0.747506	1.62e-07	-0.421954	0.0103674	-0.09623	0.576638	-0.407435	0.0136477	-0.0511325	0.767107	-0.167049	0.330162	0.633495	3.37e-05	-0.328932	0.0501324	-0.209625	0.219803	-0.283265	0.0941126	-0.209988	0.218987
ZNF185	ZNF185	mRNA	black	-0.37443	0.0244592	0.0476851	0.782417	-0.314233	0.0619784	-0.545521	0.000579686	-0.411538	0.0126423	0.243809	0.15187	0.864274	1.11e-11	-0.563499	0.000345552	-0.085099	0.62168	-0.497586	0.00201658	0.0487344	0.777749	-0.258451	0.128016	0.564009	0.000340371	-0.424578	0.00985238	-0.340792	0.0419586	-0.14595	0.395683	-0.182414	0.286955
DAPP1	DAPP1	mRNA	black	-0.374221	0.0245453	-0.0959076	0.577922	-0.336723	0.044632	-0.322508	0.0550647	-0.31655	0.0599772	0.359888	0.031088	0.590165	0.000151566	-0.391824	0.0181105	-0.0675687	0.695389	-0.144039	0.401966	0.15271	0.37392	-0.00272995	0.987393	0.31014	0.0656432	-0.400597	0.0154726	-0.0372266	0.829338	0.0927283	0.590649	-0.327727	0.0510297
IVL	IVL	mRNA	black	-0.372551	0.0252434	0.0319048	0.853449	-0.327447	0.0512397	-0.498602	0.00196762	-0.603852	9.65e-05	0.289149	0.087189	0.87601	2.63e-12	-0.762447	6.52e-08	-0.134569	0.433926	-0.626687	4.33e-05	-0.0484994	0.778793	-0.442782	0.00684437	0.32343	0.0543332	-0.36723	0.0275778	-0.255015	0.133347	0.00963294	0.955534	-0.343787	0.0400755
PLA2G4E	PLA2G4E	mRNA	black	-0.370945	0.0259302	-0.044752	0.795508	-0.305237	0.0702551	-0.285398	0.0915547	-0.571067	0.000275446	0.435739	0.0078985	0.736344	3.07e-07	-0.708604	1.33e-06	-0.250154	0.141166	-0.473634	0.00352514	0.0794745	0.644979	-0.183393	0.284332	0.0703895	0.683319	-0.22539	0.18627	-0.0268851	0.876312	0.232648	0.172112	-0.275476	0.103915
CHAC1	CHAC1	mRNA	black	-0.367405	0.0274984	0.0211503	0.902553	-0.12284	0.475387	-0.509273	0.00151285	-0.353701	0.034323	-0.0112142	0.948244	0.599021	0.000113418	-0.26491	0.118428	-0.150966	0.379465	-0.406307	0.0139355	0.0321953	0.852129	-0.136249	0.428158	0.510826	0.00145506	0.0139026	0.935859	-0.425303	0.00971413	-0.463915	0.00437313	-0.245626	0.148746
MPZL2	MPZL2	mRNA	black	-0.367302	0.0275448	0.0049868	0.976972	-0.0546155	0.751726	-0.649714	1.8e-05	-0.321648	0.0557533	0.131202	0.445622	0.669712	7.93e-06	-0.46349	0.00441392	0.0293968	0.864859	-0.626824	4.31e-05	0.00472893	0.978163	-0.235176	0.167368	0.614062	6.79e-05	-0.0891932	0.604943	-0.35237	0.0350535	-0.366929	0.027715	-0.184425	0.281584
A2ML1	A2ML1	mRNA	black	-0.363321	0.0294036	-0.0699024	0.685398	-0.256313	0.131315	-0.570054	0.000284027	-0.39076	0.0184547	0.36371	0.0292176	0.815256	1.41e-09	-0.510791	0.00145632	0.0725723	0.674031	-0.491811	0.00231578	0.0680895	0.693155	-0.164216	0.338547	0.563067	0.000349991	-0.331788	0.0480563	-0.294784	0.0809325	-0.145288	0.397854	-0.400741	0.0154322
PRAF2	PRAF2	mRNA	black	0.361872	0.0301053	0.120478	0.48398	0.365317	0.0284593	0.435326	0.00796445	0.39255	0.0178789	-0.341874	0.0412703	-0.70635	1.48e-06	0.638832	2.75e-05	0.0919725	0.593692	0.409027	0.0132499	-0.0488646	0.77717	0.236717	0.164521	-0.290565	0.0855821	0.617989	5.92e-05	0.192452	0.260796	-0.169181	0.323939	0.43178	0.00854973
SDR9C7	SDR9C7	mRNA	black	-0.361376	0.0303485	0.151797	0.376816	-0.356454	0.0328514	-0.375867	0.0238727	-0.51754	0.00122691	0.375144	0.0241665	0.794904	7.04e-09	-0.629058	3.97e-05	-0.0883425	0.608405	-0.472522	0.00361433	0.0492169	0.775604	-0.266204	0.116573	0.241843	0.155304	-0.309984	0.0657857	-0.246324	0.147559	0.0234678	0.891935	-0.215216	0.207469
IGFL1	IGFL1	mRNA	black	-0.360076	0.0309936	0.149472	0.384253	-0.330548	0.0489491	-0.274231	0.105551	-0.395456	0.0169761	0.220774	0.19569	0.473978	0.00349794	-0.447755	0.00617491	0.000343998	0.998411	-0.338455	0.0434778	0.0707122	0.681943	-0.259126	0.126988	0.114721	0.50526	-0.335991	0.0451269	-0.0855405	0.619866	0.0567962	0.742143	-0.186255	0.276753
BCL7A	BCL7A	mRNA	black	0.356479	0.0328383	-0.0734226	0.670426	0.372867	0.0251098	0.227958	0.18117	0.00512297	0.976344	-0.444898	0.00655234	-0.551664	0.000487348	0.498564	0.00196941	0.0456171	0.791641	0.394215	0.0173569	0.150471	0.38105	-0.22247	0.19219	-0.295726	0.0799211	0.321925	0.0555303	0.450392	0.00584333	-0.0621355	0.718844	0.391182	0.0183175
NINJ1	NINJ1	mRNA	black	0.353593	0.0343821	-0.22241	0.192314	0.216849	0.203958	0.148746	0.386594	0.217814	0.201903	0.0954801	0.579626	-0.535759	0.000758563	0.373146	0.0249927	0.00736111	0.966014	0.166975	0.330379	0.0176664	0.918546	0.424765	0.00981653	-0.281485	0.0962877	0.494181	0.00218857	0.0133227	0.938529	-0.0654651	0.704439	0.0413526	0.810748
HMGCR	HMGCR	mRNA	black	-0.352958	0.0347295	-0.136717	0.426557	-0.19817	0.246622	-0.323957	0.0539192	-0.304297	0.0711668	0.307344	0.0682424	0.677543	5.65e-06	-0.50265	0.00178268	-0.0233648	0.892407	-0.27135	0.109413	0.2217	0.193775	-0.240094	0.158407	0.384847	0.020468	-0.608236	8.31e-05	-0.0317355	0.854218	0.178587	0.29736	-0.160425	0.349968
TMPRSS11D	TMPRSS11D	mRNA	black	-0.352757	0.0348401	-0.152598	0.374276	0.0272242	0.874765	-0.364258	0.0289571	-0.26209	0.122545	0.106157	0.537759	0.63212	3.54e-05	-0.381843	0.0215589	-0.141502	0.410393	-0.350612	0.0360381	0.0552289	0.749027	-0.246336	0.147538	0.563622	0.000344297	-0.299487	0.0759826	-0.061454	0.721805	-0.086679	0.615198	-0.115838	0.501094
CTXN1	CTXN1	mRNA	black	0.351035	0.0357994	-0.12588	0.464447	0.120721	0.483092	0.364442	0.0288703	0.209859	0.219277	-0.275772	0.103529	-0.571909	0.000268493	0.540489	0.000666559	0.0445296	0.796502	0.573079	0.000259096	0.164917	0.336461	0.0870239	0.613787	-0.348109	0.0374782	0.425053	0.00976169	0.212841	0.212647	-0.00446346	0.979388	0.209765	0.219489
TJP2	TJP2	mRNA	black	-0.350514	0.0360936	-0.295049	0.0806473	-0.131234	0.445509	-0.393373	0.0176191	-0.033024	0.848366	0.316921	0.0596609	0.597791	0.000118139	-0.42231	0.0102961	-0.202733	0.235689	-0.339092	0.0430597	0.118215	0.492289	0.0453701	0.792744	0.484848	0.0027275	-0.434266	0.00813561	-0.282902	0.0945526	0.0434415	0.801374	-0.378117	0.0229785
SAMD9	SAMD9	mRNA	black	-0.347841	0.0376355	0.151958	0.376304	-0.193695	0.257671	-0.387591	0.019512	-0.261893	0.122837	0.56468	0.000333655	0.558019	0.000405841	-0.554538	0.000448843	0.0640183	0.710686	-0.476114	0.00333315	-0.0969247	0.573877	0.0399011	0.817277	0.359414	0.0313266	-0.364337	0.0289197	0.0389498	0.821562	0.109886	0.523483	-0.199909	0.242416
SDR16C5	SDR16C5	mRNA	black	-0.347716	0.0377086	0.10519	0.54149	-0.343316	0.0403672	-0.363834	0.0291587	-0.289982	0.0862408	0.34719	0.038019	0.665202	9.6e-06	-0.61434	6.73e-05	0.0910775	0.597305	-0.423251	0.01011	-0.259619	0.126242	-0.208552	0.222228	0.383817	0.0208368	-0.4184	0.011101	-0.131964	0.442959	0.153948	0.370012	-0.347378	0.0379077
SERPINB7	SERPINB7	mRNA	black	-0.347349	0.037925	0.0378577	0.826488	-0.158408	0.356137	-0.231249	0.174781	-0.419745	0.0108183	0.345917	0.0387777	0.61174	7.37e-05	-0.537166	0.000730094	-0.312148	0.0638242	-0.304646	0.0708273	0.232211	0.172943	-0.125509	0.465776	0.181675	0.288947	-0.315911	0.0605237	-0.0398439	0.817534	0.226591	0.183871	-0.156167	0.363068
NCCRP1	NCCRP1	mRNA	black	-0.343758	0.040093	-0.00472875	0.978164	-0.150977	0.37943	-0.562644	0.000354397	-0.378947	0.0226558	0.275499	0.103885	0.796938	6.05e-09	-0.359959	0.0310524	0.000993891	0.99541	-0.417949	0.0111971	0.0854	0.620443	-0.115523	0.502265	0.641712	2.46e-05	-0.124145	0.470675	-0.332105	0.0478302	-0.330702	0.0488376	-0.215846	0.206108
S100A8	S100A8	mRNA	black	-0.343486	0.0402612	0.0791662	0.646266	-0.136442	0.427497	-0.55538	0.000438078	-0.517108	0.00124058	0.296235	0.0793797	0.811852	1.87e-09	-0.513633	0.0013555	0.0437967	0.799783	-0.659364	1.22e-05	0.0839899	0.626247	-0.263986	0.119765	0.47717	0.00325422	-0.0158421	0.926934	-0.343041	0.0405378	-0.298562	0.0769367	-0.158633	0.355445
DEFB4A	DEFB4A	mRNA	black	-0.338724	0.0433007	0.168595	0.325643	-0.308374	0.0672756	-0.404226	0.0144801	-0.453054	0.00552432	0.201983	0.237462	0.674952	6.33e-06	-0.475348	0.00339148	-0.301501	0.0739368	-0.395199	0.0170545	0.113877	0.508417	-0.213291	0.21166	0.245049	0.149733	-0.106127	0.537872	-0.342526	0.0408598	-0.0892088	0.604879	-0.274672	0.10497
FAM160A1	FAM160A1	mRNA	black	-0.337218	0.0443	-0.0989081	0.566025	-0.0134423	0.937978	-0.319321	0.0576506	-0.373055	0.0250309	0.0869455	0.614108	0.473297	0.00355194	-0.315588	0.0608014	-0.148494	0.38741	-0.282727	0.0947653	0.377096	0.0233809	-0.245016	0.14979	0.353504	0.0344303	-0.475061	0.00341351	0.102598	0.551552	0.0186748	0.913913	-0.0601148	0.727634
CSTB	CSTB	mRNA	black	-0.337066	0.0444012	0.161226	0.347535	-0.272869	0.107364	-0.700796	1.94e-06	-0.544973	0.000588625	0.266676	0.115902	0.85358	3.71e-11	-0.582924	0.000190923	-0.0593621	0.730917	-0.67076	7.59e-06	-0.0484387	0.779063	-0.316372	0.0601286	0.554747	0.000446147	-0.0982994	0.56843	-0.472043	0.00365333	-0.327331	0.0513268	-0.259789	0.125985
ADGRF4	ADGRF4	mRNA	black	-0.336521	0.0447683	0.0158294	0.926992	-0.353339	0.0345206	-0.463219	0.00444009	-0.306991	0.0685764	0.388452	0.01922	0.670049	7.82e-06	-0.596277	0.000124192	0.0490223	0.776468	-0.552865	0.000470914	0.0523201	0.761852	-0.094908	0.58191	0.407294	0.0136834	-0.470784	0.00375754	-0.244008	0.151527	0.0646061	0.708146	-0.320181	0.0569435
S100A9	S100A9	mRNA	black	-0.336068	0.0450751	-0.0115145	0.94686	-0.12364	0.472498	-0.501942	0.00181385	-0.541556	0.00064722	0.332005	0.0479011	0.814492	1.5e-09	-0.545745	0.000576053	-0.0531312	0.758269	-0.639774	2.66e-05	0.158151	0.356929	-0.205221	0.229868	0.426911	0.00941316	-0.0813095	0.63734	-0.294477	0.0812644	-0.19872	0.245286	-0.202325	0.236653
GIPC1	GIPC1	mRNA	black	-0.335637	0.0453683	0.00135011	0.993765	-0.106946	0.534722	-0.553947	0.000456532	-0.610309	7.74e-05	0.354732	0.0337655	0.769909	4.04e-08	-0.543844	0.000607443	-0.0668976	0.698271	-0.66445	9.91e-06	0.161562	0.346519	-0.240383	0.157891	0.472134	0.00364589	0.0629241	0.715423	-0.214562	0.208886	-0.284154	0.0930401	-0.118905	0.489748
IL36RN	IL36RN	mRNA	black	-0.334914	0.0458633	-0.0291679	0.865901	-0.227859	0.181366	-0.315328	0.0610262	-0.537783	0.000717898	0.336155	0.0450155	0.772583	3.38e-08	-0.640833	2.55e-05	-0.342594	0.0408172	-0.415376	0.0117593	0.140435	0.413965	-0.270157	0.111042	0.188058	0.272047	-0.241764	0.155444	-0.151496	0.377774	0.129729	0.450789	-0.34472	0.0395024
SBSN	SBSN	mRNA	black	-0.332037	0.0478788	-0.0195547	0.909873	-0.184326	0.281846	-0.357283	0.0324181	-0.436081	0.00784423	0.483394	0.00282111	0.846409	7.88e-11	-0.589215	0.000156272	-0.0214661	0.901105	-0.49663	0.00206363	0.0573811	0.73958	-0.134842	0.432986	0.43014	0.00883264	-0.308578	0.067085	-0.203593	0.233664	0.00513219	0.976301	-0.293566	0.0822544
TGM1	TGM1	mRNA	black	-0.329461	0.0497421	-0.045202	0.793496	-0.148799	0.386424	-0.533167	0.000813614	-0.471929	0.00366264	0.268787	0.112936	0.899609	8.75e-14	-0.491731	0.00232014	-0.171985	0.315866	-0.477531	0.00322761	0.200353	0.241351	-0.257705	0.129161	0.614239	6.75e-05	-0.247756	0.145145	-0.317177	0.0594439	-0.193657	0.257764	-0.199416	0.243603
CDS1	CDS1	mRNA	black	-0.329118	0.0499951	-0.0702269	0.684012	-0.271744	0.108879	-0.491977	0.00230663	-0.39161	0.0181793	0.151743	0.37699	0.736777	3e-07	-0.424724	0.00982449	0.0101306	0.953239	-0.385308	0.0203047	0.0754792	0.661736	-0.235206	0.167311	0.589589	0.000154403	-0.31145	0.0644515	-0.276975	0.101971	-0.166976	0.330378	-0.133897	0.436248
AUTS2	AUTS2	mRNA	black	-0.32772	0.0510349	0.187776	0.272778	0.191536	0.263116	-0.0763042	0.658262	-0.0851427	0.6215	-0.0169338	0.921913	-0.314287	0.0619314	0.148223	0.388285	0.29657	0.0790244	-0.110292	0.521941	0.22615	0.184749	-0.01659	0.923494	-0.198214	0.246515	0.130848	0.446861	0.189373	0.268647	-0.126376	0.462676	0.291139	0.0849383
KRT6C	KRT6C	mRNA	black	-0.327057	0.0515337	0.263019	0.121177	-0.292752	0.0831465	-0.316839	0.0597308	-0.517897	0.00121571	0.0944091	0.583905	0.674246	6.53e-06	-0.617052	6.12e-05	-0.203367	0.234196	-0.53246	0.000829231	0.0159769	0.926313	-0.412028	0.0125266	0.157554	0.358769	-0.182107	0.287782	-0.168867	0.324851	-0.00287447	0.986725	-0.173491	0.311583
PPL	PPL	mRNA	black	-0.326379	0.0520485	-0.100022	0.561639	-0.0684512	0.691604	-0.599419	0.000111926	-0.301614	0.0738229	0.246222	0.147731	0.843231	1.09e-10	-0.427585	0.00928929	0.0854317	0.620312	-0.538858	0.000697096	0.111406	0.517719	-0.161495	0.346719	0.818973	1.03e-09	-0.37303	0.0250414	-0.375564	0.0239957	-0.333181	0.0470693	-0.230684	0.175865
C6orf132	C6orf132	mRNA	black	-0.325894	0.0524186	0.00415626	0.980807	-0.0963109	0.576317	-0.474286	0.00347377	-0.496292	0.00208047	0.0778661	0.651705	0.813187	1.68e-09	-0.47309	0.00356852	-0.122047	0.478264	-0.461969	0.00456257	0.14676	0.393037	-0.449498	0.00595406	0.599301	0.000112368	-0.39276	0.0178123	-0.219	0.199396	-0.207566	0.22447	-0.116828	0.497417
TMEM40	TMEM40	mRNA	black	-0.323696	0.0541245	-0.0639261	0.711085	-0.213695	0.210775	-0.655387	1.44e-05	-0.51593	0.00127852	0.45053	0.00582652	0.883913	9.13e-13	-0.62334	4.89e-05	-0.1842	0.282182	-0.639284	2.71e-05	0.0468078	0.786326	-0.10493	0.542492	0.561588	0.000365595	-0.232832	0.171764	-0.370061	0.0263145	-0.191036	0.264387	-0.277959	0.10071
FAM3C	FAM3C	mRNA	black	0.322978	0.0546911	-0.0295256	0.864272	0.380504	0.0220604	0.365306	0.0284644	0.207707	0.22415	-0.193086	0.259199	-0.402867	0.0148454	0.437331	0.00764885	0.140398	0.414091	0.261637	0.123217	0.0186602	0.91398	0.0802122	0.641904	-0.149626	0.38376	0.352357	0.0350606	0.261282	0.123746	0.0184857	0.914782	0.331011	0.048614
EVPL	EVPL	mRNA	black	-0.319544	0.0574663	-0.0500053	0.772104	-0.0928404	0.590198	-0.626994	4.28e-05	-0.402672	0.0148985	0.366392	0.0279613	0.851843	4.46e-11	-0.576469	0.000233495	0.136196	0.428339	-0.743647	2.03e-07	0.0462094	0.788996	-0.229739	0.177692	0.700049	2.01e-06	-0.26595	0.116934	-0.385911	0.0200927	-0.294143	0.0816262	-0.177887	0.299289
CD99L2	CD99L2	mRNA	black	0.319352	0.0576248	-0.122988	0.474854	0.464187	0.00434716	0.454702	0.00533445	0.520438	0.00113859	-0.206201	0.227601	-0.656029	1.4e-05	0.604535	9.43e-05	-0.0325757	0.850401	0.400768	0.0154246	0.155132	0.366299	0.264251	0.11938	-0.354428	0.033929	0.328921	0.0501403	0.0468516	0.786132	-0.0592106	0.731578	0.447362	0.00622575
DRD4	DRD4	mRNA	black	0.318139	0.0586337	0.0847058	0.623297	0.186388	0.276405	0.124736	0.46855	0.172449	0.31454	-0.197898	0.247284	-0.480674	0.00300376	0.358587	0.0317466	0.415461	0.0117403	0.127712	0.457919	-0.0683444	0.692062	-0.0114159	0.947314	-0.13546	0.430862	0.27347	0.106561	0.0712603	0.679608	-0.152091	0.375883	0.290954	0.0851451
CD24	CD24	mRNA	black	-0.318033	0.0587226	0.108891	0.527273	-0.351123	0.0357498	-0.59567	0.000126695	-0.50298	0.00176829	-0.00429095	0.980185	0.696636	2.37e-06	-0.362628	0.0297376	0.054189	0.753605	-0.332314	0.0476816	-0.0446615	0.795912	-0.391138	0.0183318	0.559416	0.000389641	-0.201509	0.238589	-0.232434	0.172518	-0.313803	0.0623552	-0.283725	0.0935554
DENND2C	DENND2C	mRNA	black	-0.316246	0.0602368	-0.110277	0.521997	-0.0164971	0.923921	-0.465996	0.00417806	-0.344753	0.0394823	0.317877	0.0588535	0.773513	3.18e-08	-0.532079	0.00083775	-0.175219	0.306711	-0.504595	0.00169936	-0.0460513	0.789702	-0.185298	0.279271	0.548126	0.000538775	-0.335233	0.0456446	-0.0834696	0.628394	-0.095417	0.579878	-0.308818	0.066862
SPRR1A	SPRR1A	mRNA	black	-0.315254	0.0610899	0.102768	0.550887	0.0013881	0.993589	-0.396431	0.016682	-0.421906	0.0103769	0.251077	0.139656	0.803281	3.72e-09	-0.507866	0.00156698	-0.199925	0.242378	-0.504777	0.00169174	0.0775313	0.653108	-0.282707	0.0947896	0.512767	0.00138556	-0.138723	0.41974	-0.27292	0.107295	-0.145856	0.395991	-0.0852991	0.620857
RAB27B	RAB27B	mRNA	black	-0.31506	0.0612576	-0.152818	0.373577	-0.215071	0.207782	-0.536755	0.000738301	-0.342209	0.0410589	0.225315	0.18642	0.724081	5.99e-07	-0.518604	0.0011938	0.109177	0.526185	-0.453362	0.00548843	0.0173634	0.919939	-0.251262	0.139355	0.538639	0.000701285	-0.48108	0.0029759	-0.105022	0.542139	-0.0552413	0.748972	-0.355752	0.0332217
PDZK1IP1	PDZK1IP1	mRNA	black	-0.307325	0.0682611	-0.0952451	0.580564	-0.264105	0.119593	-0.589279	0.000155952	-0.466482	0.00413356	0.482936	0.00285119	0.664948	9.7e-06	-0.409826	0.0130539	0.0458163	0.790751	-0.503873	0.00172989	0.187163	0.274376	-0.0111281	0.94864	0.386135	0.0200144	-0.0410772	0.811986	-0.392588	0.0178667	-0.17127	0.317911	-0.263981	0.119772
C10orf99	C10orf99	mRNA	black	-0.30699	0.0685775	-0.0462116	0.788986	-0.0452553	0.793257	-0.603101	9.89e-05	-0.554304	0.000451875	0.274168	0.105634	0.794776	7.11e-09	-0.55777	0.000408781	-0.11545	0.502538	-0.646121	2.08e-05	0.19807	0.246866	-0.333639	0.0467479	0.538888	0.000696528	-0.0963376	0.57621	-0.210608	0.217598	-0.23821	0.161797	-0.00686682	0.968295
BDKRB1	BDKRB1	mRNA	black	-0.306064	0.0694591	0.288137	0.0883501	-0.439943	0.00725382	-0.252175	0.137875	-0.297115	0.0784489	-0.0171154	0.921079	0.371488	0.0256963	-0.458284	0.00494099	-0.0799739	0.642897	-0.165626	0.334357	-0.265854	0.117071	-0.247074	0.14629	0.100956	0.557972	-0.322311	0.0552213	-0.0214263	0.901288	0.15977	0.351964	-0.19143	0.263385
TMEM154	TMEM154	mRNA	black	-0.305198	0.0702926	-0.109973	0.523155	-0.0730473	0.672016	-0.312667	0.0633613	-0.257416	0.129606	0.170901	0.318972	0.668226	8.45e-06	-0.538497	0.000704033	-0.174859	0.307723	-0.399936	0.0156594	0.0974585	0.571759	-0.223111	0.19088	0.4832	0.00283378	-0.532058	0.000838225	-0.0787593	0.647967	0.0603216	0.726733	-0.241704	0.15555
NRSN2	NRSN2	mRNA	black	0.302863	0.0725768	-0.114743	0.505178	0.536788	0.000737641	0.580997	0.000202838	0.285881	0.0909835	-0.0754329	0.661931	-0.563639	0.000344122	0.500225	0.00189151	-0.0212965	0.901883	0.475952	0.00334539	0.388558	0.0191843	0.171786	0.316433	-0.34821	0.0374194	0.178782	0.296823	0.443772	0.00670642	0.239422	0.15961	0.509268	0.00151307
SPRR1B	SPRR1B	mRNA	black	-0.302643	0.0727949	0.0782273	0.650192	-0.0568858	0.741751	-0.313384	0.062725	-0.562762	0.000353158	0.394038	0.0174118	0.846122	8.12e-11	-0.705642	1.53e-06	-0.243032	0.15322	-0.62829	4.08e-05	-0.00983379	0.954608	-0.29397	0.0818138	0.350885	0.0358839	-0.151316	0.378348	-0.133748	0.436764	0.0410134	0.812272	-0.152581	0.374328
PERM1	PERM1	mRNA	black	-0.301006	0.0744352	0.19922	0.244076	-0.354926	0.0336617	-0.506529	0.00161994	-0.453767	0.00544147	0.292346	0.0835953	0.718245	8.13e-07	-0.555277	0.000439378	0.12774	0.45782	-0.604355	9.48e-05	-0.275337	0.104097	-0.167956	0.327506	0.429757	0.0089	-0.0992534	0.564663	-0.385392	0.0202751	-0.263889	0.119906	-0.337822	0.0438969
MYD88	MYD88	mRNA	black	-0.30083	0.0746128	-0.231086	0.175093	-0.393743	0.0175036	-0.300912	0.0745305	-0.372933	0.0250823	0.596592	0.00012291	0.642893	2.36e-05	-0.635503	3.12e-05	-0.0363575	0.833265	-0.424431	0.00988078	-0.123195	0.474103	0.0646958	0.707758	0.133787	0.436629	-0.329165	0.04996	-0.25752	0.129444	0.160694	0.349149	-0.513397	0.00136363
SLCO4A1	SLCO4A1	mRNA	black	-0.30041	0.0750398	-0.103065	0.549732	-0.0211769	0.902431	-0.197631	0.247937	-0.302604	0.0728337	0.283005	0.0944274	0.547311	0.000551297	-0.446921	0.00628312	-0.499762	0.00191296	-0.312831	0.0632153	0.245395	0.149141	-0.041419	0.810449	0.202685	0.235802	-0.136469	0.427404	-0.202599	0.236005	0.140827	0.41265	-0.032041	0.85283
PLEKHN1	PLEKHN1	mRNA	black	-0.299922	0.0755374	-0.00455195	0.97898	-0.271289	0.109495	-0.484181	0.00277009	-0.49705	0.00204286	0.399886	0.0156738	0.804697	3.33e-09	-0.65477	1.47e-05	-0.0263706	0.878662	-0.685825	3.91e-06	-0.093491	0.587585	-0.112576	0.513304	0.43293	0.00835606	-0.187506	0.273483	-0.34429	0.0397656	-0.16716	0.329836	-0.442179	0.00692972
SPRR2E	SPRR2E	mRNA	black	-0.297007	0.0785622	0.0130309	0.939873	-0.0292427	0.865561	-0.394544	0.0172552	-0.489066	0.00247111	0.19565	0.252803	0.813325	1.66e-09	-0.447118	0.00625747	-0.212202	0.214056	-0.437277	0.00765715	0.210296	0.218297	-0.278407	0.100139	0.46588	0.00418869	-0.112025	0.515381	-0.216695	0.204287	-0.171924	0.316041	-0.17553	0.305839
ABCA12	ABCA12	mRNA	black	-0.293843	0.0819523	0.0560227	0.745538	0.0430697	0.803041	-0.231205	0.174864	-0.373806	0.0247174	0.240222	0.158178	0.503041	0.00176566	-0.400237	0.0155742	0.106455	0.536608	-0.427372	0.00932828	0.208501	0.222342	-0.271784	0.108823	0.22782	0.181442	-0.29804	0.0774801	0.029212	0.8657	0.0982098	0.568784	0.026039	0.880177
LAPTM4B	LAPTM4B	mRNA	black	0.29333	0.0825119	0.00456493	0.97892	0.333465	0.0468695	0.498366	0.0019789	0.154418	0.368534	-0.166951	0.330451	-0.517144	0.00123941	0.359544	0.0312612	0.114933	0.504467	0.336781	0.0445928	0.221928	0.193304	0.0752851	0.662554	-0.348002	0.0375409	0.15845	0.35601	0.467624	0.00403066	0.235428	0.166899	0.380532	0.0220499
MXD1	MXD1	mRNA	black	-0.293243	0.0826081	-0.068931	0.68955	-0.283616	0.0936878	-0.557601	0.000410794	-0.540356	0.000669003	0.382685	0.0212484	0.882903	1.05e-12	-0.654052	1.52e-05	-0.256209	0.131476	-0.497314	0.00202989	0.0389482	0.821569	-0.226906	0.183248	0.478782	0.0031368	-0.362514	0.0297927	-0.235146	0.167423	-0.0319255	0.853355	-0.235405	0.166943
CCNYL1	CCNYL1	mRNA	black	-0.290554	0.085595	0.0219637	0.898825	-0.33525	0.0456328	-0.332631	0.0474569	-0.257687	0.129188	0.117054	0.496579	0.566631	0.000314807	-0.546097	0.000570411	-0.0457075	0.791237	-0.349511	0.0366658	-0.119126	0.488938	-0.176885	0.302063	0.324351	0.0536118	-0.546006	0.000571868	-0.195958	0.252042	0.123835	0.471793	-0.253	0.136548
GSDMC	GSDMC	mRNA	black	-0.288763	0.0876298	-0.122937	0.475039	-0.248646	0.143658	-0.274144	0.105666	-0.375633	0.0239675	0.458193	0.00495065	0.666988	8.9e-06	-0.696792	2.35e-06	-0.0325695	0.85043	-0.511127	0.00144408	-0.0145733	0.932772	-0.103398	0.548436	0.197234	0.248906	-0.502117	0.00180609	-0.0174775	0.919414	0.275917	0.10334	-0.350377	0.0361711
SCCPDH	SCCPDH	mRNA	black	0.287381	0.0892263	-0.10432	0.544856	0.271684	0.108959	0.363261	0.0294325	0.353067	0.0346695	-0.170584	0.319883	-0.5965	0.000123282	0.435252	0.00797629	0.228929	0.179268	0.239432	0.159593	-0.150704	0.380304	0.218839	0.199737	-0.271955	0.108592	0.48221	0.00289941	0.0262603	0.879166	-0.0267788	0.876798	0.207698	0.22417
ITPKC	ITPKC	mRNA	black	-0.287153	0.0894919	-0.209885	0.21922	-0.183237	0.284749	-0.55946	0.000389135	-0.249707	0.141901	0.419405	0.0108892	0.666242	9.19e-06	-0.35056	0.0360677	-0.152983	0.373056	-0.383575	0.0209241	-0.0682694	0.692384	0.0797717	0.643739	0.495749	0.00210786	-0.0541685	0.753695	-0.473847	0.0035083	-0.239506	0.159459	-0.39697	0.0165212
S100A12	S100A12	mRNA	black	-0.286577	0.0901651	0.0651334	0.705869	-0.0862421	0.616987	-0.416935	0.0114159	-0.544256	0.000600514	0.223218	0.190661	0.779288	2.15e-08	-0.553633	0.000460664	-0.191973	0.262007	-0.524678	0.00101948	0.0206434	0.904878	-0.351931	0.0352975	0.369053	0.0267588	-0.0259211	0.880715	-0.188406	0.271144	-0.133133	0.438895	-0.177566	0.300175
MEAK7	MEAK7	mRNA	black	-0.286557	0.0901887	0.0269064	0.876215	-0.323145	0.0545585	-0.238062	0.162066	-0.391215	0.0183069	0.385646	0.0201858	0.587464	0.000165301	-0.660589	1.16e-05	-0.0104459	0.951785	-0.574074	0.000251332	0.0178555	0.917677	-0.087755	0.6108	0.147294	0.391299	-0.336351	0.0448833	-0.16217	0.34468	0.193589	0.257937	-0.324804	0.0532588
ZNF750	ZNF750	mRNA	black	-0.284811	0.092253	-0.0721153	0.675972	-0.0638155	0.711563	-0.541798	0.000642904	-0.30437	0.0710958	0.241476	0.155952	0.751636	1.27e-07	-0.546829	0.000558814	-0.0928136	0.590306	-0.643804	2.27e-05	0.119537	0.487429	-0.280553	0.0974417	0.574642	0.000246992	-0.198983	0.24465	-0.358147	0.031972	-0.221982	0.193194	-0.0906923	0.598863
SLC6A14	SLC6A14	mRNA	black	-0.279794	0.0983893	-0.145741	0.396366	-0.193562	0.258002	-0.402002	0.0150817	-0.345261	0.0391739	-0.0411691	0.811572	0.536945	0.000734495	-0.421041	0.0105518	-0.291415	0.0846293	-0.324706	0.0533354	-0.0102373	0.952747	-0.143657	0.403227	0.296401	0.0792027	-0.0167661	0.922684	-0.0968237	0.574278	-0.0459929	0.789963	-0.24691	0.146568
OXSR1	OXSR1	mRNA	black	-0.277138	0.101761	-0.132022	0.442758	-0.462412	0.00451882	-0.254502	0.134157	-0.362755	0.0296758	0.279097	0.099265	0.576669	0.000232058	-0.633016	3.43e-05	-0.292735	0.083166	-0.28069	0.0972706	0.0620149	0.719368	-0.195038	0.25432	-0.014193	0.934522	-0.539222	0.000690181	-0.0992218	0.564788	0.352668	0.0348891	-0.330769	0.048789
CRCT1	CRCT1	mRNA	black	-0.276869	0.102108	0.0982766	0.56852	-0.241842	0.155305	-0.438625	0.00745095	-0.492765	0.00226379	0.166274	0.332444	0.811725	1.89e-09	-0.589835	0.000153186	-0.302652	0.0727869	-0.494029	0.00219655	-0.0572943	0.73996	-0.330701	0.0488381	0.334745	0.0459801	-0.263702	0.120178	-0.285056	0.0919609	-0.0634711	0.713054	-0.315852	0.0605745
SPRR2G	SPRR2G	mRNA	black	-0.273395	0.106661	0.00648047	0.970078	-0.114243	0.507046	-0.164131	0.3388	-0.490544	0.00238633	0.285491	0.0914446	0.619279	5.65e-05	-0.550831	0.000499054	-0.338773	0.0432688	-0.365233	0.0284986	0.173298	0.31213	-0.306077	0.0694476	0.0308565	0.858215	-0.173487	0.311592	-0.0364694	0.832759	0.197079	0.249287	-0.19081	0.264963
SOX4	SOX4	mRNA	black	0.27097	0.109929	0.212896	0.212527	0.182185	0.287573	0.273166	0.106967	0.0627789	0.716053	-0.456739	0.0051075	-0.548842	0.000527994	0.567589	0.00030591	0.444566	0.00659742	0.368063	0.0272007	-0.0436023	0.800654	-0.143257	0.404552	-0.24095	0.156882	0.482889	0.00285425	0.289827	0.0864171	-0.259653	0.12619	0.326516	0.0519436
CDH1	CDH1	mRNA	black	-0.270704	0.110292	0.0613913	0.722077	-0.133782	0.436647	-0.327757	0.0510066	-0.361105	0.0304819	0.136122	0.428591	0.623275	4.9e-05	-0.404585	0.0143848	0.0270193	0.8757	-0.436065	0.00784676	0.117388	0.495345	-0.33139	0.0483411	0.44029	0.00720264	-0.136827	0.426181	-0.140577	0.41349	-0.120404	0.484253	-0.0411492	0.811662
DHRS1	DHRS1	mRNA	black	-0.270584	0.110457	0.0733919	0.670556	-0.292907	0.0829769	-0.40719	0.0137097	-0.393534	0.0175688	0.160592	0.349461	0.648309	1.91e-05	-0.509186	0.00151615	-0.101811	0.554623	-0.512167	0.00140672	-0.131508	0.444551	-0.206282	0.227413	0.299298	0.0761765	-0.0171534	0.920904	-0.35084	0.0359092	-0.0909202	0.597941	-0.243663	0.152124
TMBIM1	TMBIM1	mRNA	black	-0.268841	0.112861	-0.376609	0.0235747	-0.039386	0.819596	-0.229814	0.177546	-0.164574	0.33748	0.32834	0.0505713	0.593818	0.000134619	-0.579787	0.000210654	-0.147081	0.391992	-0.451768	0.0056766	-0.0649129	0.706821	-0.0903641	0.600192	0.363052	0.0295329	-0.555241	0.000439833	-0.245049	0.149734	0.250145	0.141181	-0.383029	0.0211226
SERPINB8	SERPINB8	mRNA	black	-0.268645	0.113133	-0.174489	0.308763	-0.337389	0.0441852	-0.383508	0.0209483	-0.384626	0.0205466	0.272338	0.108076	0.709733	1.25e-06	-0.642037	2.43e-05	-0.14536	0.397618	-0.414807	0.0118869	-0.106689	0.535709	-0.260696	0.124621	0.269809	0.111521	-0.35909	0.0314906	-0.111456	0.517531	0.161304	0.347299	-0.390225	0.0186297
RNASE7	RNASE7	mRNA	black	-0.268138	0.113842	0.00263181	0.987846	-0.378039	0.0230091	-0.413815	0.012112	-0.464672	0.00430122	0.340067	0.0424253	0.726154	5.37e-07	-0.695919	2.45e-06	-0.303097	0.0723453	-0.547962	0.000541274	-0.067717	0.694752	-0.210263	0.218371	0.195345	0.253558	-0.423217	0.0101166	-0.352481	0.0349921	0.149592	0.383869	-0.438563	0.00746032
IL1RN	IL1RN	mRNA	black	-0.268116	0.113872	-0.187601	0.273235	-0.206169	0.227674	-0.596129	0.000124796	-0.514595	0.00132278	0.313045	0.0630247	0.851033	4.87e-11	-0.523885	0.00104089	-0.177412	0.300601	-0.472897	0.00358398	0.0938154	0.586283	-0.145799	0.396178	0.554154	0.000453825	-0.242791	0.153642	-0.259774	0.126006	-0.146551	0.39372	-0.378577	0.0227993
SLPI	SLPI	mRNA	black	-0.266011	0.116847	-0.079675	0.644143	-0.188404	0.27115	-0.498904	0.00195325	-0.468576	0.00394666	0.370094	0.0262999	0.749202	1.47e-07	-0.589854	0.000153092	-0.335843	0.0452279	-0.602612	0.00010059	0.111751	0.516417	-0.0865835	0.615589	0.320178	0.0569462	-0.0346634	0.840933	-0.343863	0.0400282	-0.109177	0.526184	-0.231979	0.173385
TIAM1	TIAM1	mRNA	black	-0.26418	0.119483	0.0757801	0.660468	-0.359622	0.031222	-0.383444	0.0209717	-0.288326	0.088132	0.208815	0.221632	0.647249	1.99e-05	-0.447455	0.00621375	0.0967803	0.57445	-0.223886	0.189302	-0.0898168	0.602411	-0.274537	0.105148	0.422193	0.0103194	-0.519054	0.00118003	-0.0632223	0.714132	0.0537229	0.755659	-0.295966	0.0796653
PKP2	PKP2	mRNA	black	-0.263943	0.119827	-0.125552	0.465623	-0.316629	0.0599098	-0.21801	0.201487	-0.406362	0.0139214	0.173203	0.312398	0.431758	0.00855354	-0.455838	0.00520682	-0.231621	0.174068	-0.162997	0.342194	0.134691	0.433508	-0.110771	0.520125	-0.0326822	0.849918	-0.197706	0.247754	0.145103	0.398459	0.289189	0.087143	-0.301939	0.0734974
CBX1	CBX1	mRNA	black	0.263519	0.120446	0.138854	0.419294	0.519644	0.0011622	0.43991	0.00725864	0.168364	0.326315	-0.436533	0.00777317	-0.74611	1.76e-07	0.669942	7.86e-06	0.17604	0.304414	0.520996	0.00112225	0.223519	0.190049	0.00245439	0.988665	-0.307455	0.0681381	0.3142	0.062007	0.625236	4.56e-05	-0.0867893	0.614747	0.529761	0.000891316
NDFIP2	NDFIP2	mRNA	black	-0.263177	0.120945	0.00997165	0.953972	-0.147934	0.389221	-0.262322	0.122202	-0.350493	0.0361055	0.262069	0.122577	0.685976	3.88e-06	-0.578786	0.000217323	-0.114692	0.505367	-0.394074	0.0174005	0.0922679	0.592502	-0.2861	0.0907258	0.330838	0.0487386	-0.472097	0.00364885	-0.12745	0.458852	0.163199	0.341589	-0.194773	0.254978
CNFN	CNFN	mRNA	black	-0.263037	0.121151	0.045345	0.792856	-0.187801	0.272715	-0.596882	0.000121738	-0.507989	0.00156217	0.269589	0.111825	0.844006	1.01e-10	-0.483741	0.00279849	-0.172942	0.313139	-0.541575	0.000646896	0.0658847	0.70263	-0.265597	0.11744	0.509993	0.00148581	-0.0483469	0.779472	-0.325274	0.0528957	-0.303418	0.0720284	-0.250387	0.140783
NECTIN4	NECTIN4	mRNA	black	-0.261556	0.123338	-0.104827	0.542892	0.142797	0.406077	-0.591398	0.000145641	-0.421378	0.0104833	0.421879	0.0103822	0.735364	3.25e-07	-0.521605	0.00110465	-0.00295398	0.986358	-0.769255	4.21e-08	0.23472	0.168217	-0.222674	0.191772	0.550066	0.000510007	-0.141825	0.409313	-0.324147	0.0537706	-0.251922	0.138284	-0.00860971	0.960253
EPHA1	EPHA1	mRNA	black	-0.261268	0.123766	-0.0697349	0.686113	-0.182849	0.285789	-0.462262	0.00453359	-0.45588	0.00520216	0.210361	0.218151	0.703221	1.73e-06	-0.492405	0.00228327	-0.117285	0.495724	-0.492824	0.00226066	0.0467611	0.786535	-0.135322	0.431336	0.515386	0.00129639	-0.0430851	0.802972	-0.181224	0.290164	-0.187541	0.273391	-0.141629	0.409969
ULK2	ULK2	mRNA	black	0.257943	0.128794	-0.242652	0.153884	-0.0125817	0.941942	0.364276	0.0289487	0.275169	0.104317	-0.296043	0.0795831	-0.494226	0.00218621	0.426093	0.00956524	0.15872	0.355179	0.462741	0.0044866	-0.0121198	0.94407	0.00390121	0.981984	-0.361692	0.0301935	0.106281	0.53728	0.0685825	0.691042	0.0986013	0.567237	-0.0143458	0.933819
MYO18A	MYO18A	mRNA	black	-0.257229	0.129894	-0.1489	0.386098	-0.325909	0.0524073	-0.274206	0.105585	-0.187636	0.273144	0.287513	0.0890725	0.607018	8.66e-05	-0.548305	0.000536063	-0.283784	0.0934848	-0.301734	0.0737023	0.101897	0.554289	-0.143228	0.404648	0.272703	0.107586	-0.574203	0.000250343	-0.154602	0.367957	0.246449	0.147348	-0.371861	0.0255365
SPRR2B	SPRR2B	mRNA	black	-0.255965	0.131857	0.0704581	0.683026	0.0868695	0.614418	-0.353259	0.0345641	-0.360638	0.0307135	0.108512	0.528722	0.678142	5.51e-06	-0.294175	0.0815914	-0.127536	0.458545	-0.290203	0.0859904	0.253157	0.136296	-0.301691	0.0737458	0.473179	0.00356137	-0.140116	0.41504	-0.0969449	0.573797	-0.1827	0.286189	-0.096241	0.576595
AKAP1	AKAP1	mRNA	black	0.255799	0.132116	-0.158291	0.356497	0.379019	0.0226279	0.248803	0.143398	0.287436	0.0891619	-0.327647	0.0510897	-0.434951	0.00802469	0.379933	0.022277	0.117001	0.496777	0.280942	0.0969583	0.193517	0.258117	-0.0492519	0.775448	-0.0794631	0.645027	-0.0127377	0.941224	0.272626	0.107689	0.0326658	0.849992	0.128857	0.453863
PLEKHG5	PLEKHG5	mRNA	black	-0.254893	0.133539	0.094213	0.58469	-0.334921	0.0458586	-0.20151	0.238586	-0.349207	0.0368408	0.406563	0.0138698	0.506511	0.00162068	-0.536839	0.000736619	-0.0585573	0.734432	-0.376711	0.0235341	-0.0793801	0.645373	-0.214224	0.209622	0.000105799	0.999511	-0.224095	0.18888	-0.105386	0.540731	0.238298	0.161638	-0.220692	0.19586
KLK12	KLK12	mRNA	black	-0.254301	0.134475	0.032913	0.84887	-0.334524	0.0461324	-0.516012	0.00127584	-0.374586	0.024395	0.222382	0.192371	0.784536	1.49e-08	-0.454605	0.00534547	-0.10428	0.545013	-0.379582	0.0224112	-0.0135307	0.937572	-0.221812	0.193542	0.531568	0.000849315	-0.254498	0.134163	-0.3672	0.0275916	-0.169174	0.323958	-0.221737	0.193698
LYPD5	LYPD5	mRNA	black	-0.253489	0.135766	-0.0460875	0.78954	-0.472922	0.00358201	-0.351827	0.0353553	-0.315725	0.0606834	0.389231	0.0189587	0.660086	1.19e-05	-0.623468	4.86e-05	-0.246435	0.147371	-0.403894	0.0145686	-0.152914	0.373273	-0.136775	0.426361	0.105369	0.540795	-0.312785	0.063256	-0.261999	0.12268	0.193165	0.259	-0.384197	0.0206998
NFIL3	NFIL3	mRNA	black	0.248717	0.14354	-0.0268286	0.876571	0.209822	0.219361	0.34059	0.0420887	0.370616	0.0260727	-0.17908	0.296006	-0.457898	0.0049821	0.296106	0.0795167	0.0198427	0.908552	0.297855	0.0776733	0.172212	0.315216	-0.02539	0.883142	-0.321021	0.0562589	-0.0150022	0.930798	0.168966	0.324565	0.218302	0.200869	0.308407	0.0672451
C1orf116	C1orf116	mRNA	black	-0.246227	0.147723	-0.222696	0.191728	-0.0930279	0.589444	-0.464869	0.00428276	-0.452892	0.00554329	0.317614	0.0590746	0.891051	3.29e-13	-0.658924	1.24e-05	-0.228171	0.180752	-0.575037	0.000244016	0.0494992	0.77435	-0.296512	0.0790857	0.544514	0.000596208	-0.499909	0.00190614	-0.288533	0.0878944	-0.00144658	0.993319	-0.369169	0.0267074
CAST	CAST	mRNA	black	-0.246131	0.147886	-0.185743	0.2781	-0.272337	0.108078	-0.324998	0.0531087	-0.11912	0.488958	0.304479	0.0709903	0.737222	2.93e-07	-0.616079	6.33e-05	0.000163915	0.999243	-0.441155	0.00707651	-0.150013	0.382516	-0.190623	0.265441	0.476033	0.00333928	-0.632986	3.43e-05	-0.368327	0.0270826	0.169856	0.321982	-0.443396	0.00675853
CRYBG2	CRYBG2	mRNA	black	-0.244503	0.150672	-0.190457	0.265865	-0.115707	0.50158	-0.557694	0.000409691	-0.488677	0.00249382	0.333376	0.0469322	0.858354	2.19e-11	-0.641433	2.49e-05	-0.0414253	0.810421	-0.695141	2.54e-06	0.0980647	0.569358	-0.363863	0.0291445	0.539963	0.000676271	-0.369781	0.0264374	-0.292723	0.0831787	-0.117708	0.49416	-0.253683	0.135457
ALOX15B	ALOX15B	mRNA	black	-0.24408	0.151402	-0.040262	0.815652	-0.24779	0.145087	-0.604448	9.46e-05	-0.434033	0.00817381	0.291375	0.0846736	0.811635	1.9e-09	-0.502831	0.00177479	-0.0516459	0.764834	-0.436672	0.00775134	-0.016882	0.922152	-0.217788	0.201959	0.551068	0.00049569	-0.147481	0.39069	-0.319954	0.0571294	-0.174218	0.309526	-0.287816	0.0887213
SERPINB1	SERPINB1	mRNA	black	-0.241882	0.155235	-0.025962	0.880528	-0.217825	0.20188	-0.528086	0.000931885	-0.492508	0.00227768	0.23523	0.167267	0.872813	3.95e-12	-0.715404	9.41e-07	-0.329704	0.0495644	-0.641375	2.5e-05	-0.0184627	0.914887	-0.295643	0.0800102	0.429983	0.00886024	-0.264106	0.119591	-0.314117	0.0620801	-0.0363502	0.833298	-0.323003	0.0546709
MSX1	MSX1	mRNA	black	0.241039	0.156724	-0.0563585	0.744064	0.303773	0.0716799	0.486333	0.0026347	0.156045	0.36345	-0.0878858	0.610267	-0.488963	0.00247707	0.283971	0.0932596	-0.109094	0.526501	0.226471	0.18411	0.150732	0.380215	0.155277	0.365844	-0.48973	0.00243272	0.391809	0.0181154	0.209335	0.220456	0.154996	0.366723	0.328671	0.0503252
DMKN	DMKN	mRNA	black	-0.240943	0.156896	-0.017979	0.91711	-0.179191	0.295702	-0.253543	0.13568	-0.369248	0.0266721	0.536044	0.000752724	0.723427	6.2e-07	-0.511249	0.00143966	0.0507396	0.768848	-0.460059	0.0047555	-0.0177899	0.917979	-0.00530725	0.975493	0.355786	0.0332033	-0.158406	0.356145	-0.23999	0.158592	0.0296097	0.863889	-0.324579	0.0534342
MROH6	MROH6	mRNA	black	-0.238821	0.160692	0.0831965	0.629522	-0.154298	0.368911	-0.368653	0.0269368	-0.315309	0.0610422	0.340444	0.0421824	0.599055	0.000113291	-0.459637	0.00479899	-0.0372081	0.829421	-0.43365	0.00823661	0.0331825	0.847647	-0.0161811	0.925374	0.446882	0.00628821	-0.236742	0.164475	-0.250577	0.140472	-0.072375	0.674869	-0.333702	0.046704
RNF223	RNF223	mRNA	black	-0.237976	0.162222	-0.00171615	0.992074	-0.347073	0.0380878	-0.498136	0.00198993	-0.48597	0.00265712	0.294418	0.0813284	0.86958	5.89e-12	-0.674338	6.5e-06	-0.312537	0.0634767	-0.525159	0.00100671	-0.0656053	0.703834	-0.301621	0.0738153	0.411279	0.0127039	-0.357147	0.0324891	-0.375153	0.0241627	-0.0424359	0.805884	-0.334792	0.0459473
SLC10A6	SLC10A6	mRNA	black	-0.236301	0.165287	-0.313689	0.0624557	-0.222186	0.192773	-0.266224	0.116544	-0.169627	0.322645	0.266077	0.116754	0.600991	0.000106208	-0.555462	0.000437046	-0.322862	0.0547827	-0.350665	0.0360079	-0.0122691	0.943382	-0.0730667	0.671934	0.238563	0.161158	-0.471887	0.00366609	-0.282607	0.0949112	0.209897	0.219193	-0.34712	0.0380602
PLIN3	PLIN3	mRNA	black	-0.234735	0.168188	-0.196906	0.249711	-0.443616	0.00672804	-0.40553	0.0141369	-0.378626	0.0227801	0.411648	0.0126163	0.725209	5.64e-07	-0.642198	2.42e-05	-0.147356	0.391096	-0.45975	0.00478729	-0.190147	0.266659	-0.088546	0.607576	0.298767	0.076725	-0.353602	0.034377	-0.378929	0.0226626	0.0841796	0.625465	-0.496257	0.00208224
LYPD3	LYPD3	mRNA	black	-0.234615	0.168412	-0.0955814	0.579222	-0.030537	0.859668	-0.594379	0.00013217	-0.529739	0.000891843	0.364128	0.0290186	0.849728	5.58e-11	-0.64642	2.05e-05	-0.142709	0.406372	-0.780164	2.03e-08	0.00887381	0.959035	-0.363363	0.0293833	0.482461	0.00288262	-0.146789	0.392944	-0.342533	0.0408552	-0.211814	0.214915	-0.232815	0.171797
S100A7A	S100A7A	mRNA	black	-0.234518	0.168594	0.00379808	0.982461	-0.143641	0.403279	-0.191924	0.262132	-0.290798	0.0853201	0.395856	0.0168549	0.464761	0.00429287	-0.32693	0.0516295	0.0613874	0.722094	-0.308142	0.0674925	0.274765	0.104847	-0.0698057	0.685811	0.119938	0.485956	-0.118391	0.491639	-0.122241	0.477562	0.0774331	0.65352	-0.132309	0.441759
DUOX1	DUOX1	mRNA	black	-0.234232	0.169128	-0.205893	0.228312	-0.247186	0.146102	-0.51952	0.00116595	-0.477033	0.00326434	0.382446	0.0213359	0.838311	1.77e-10	-0.637511	2.89e-05	-0.185097	0.279805	-0.60221	0.000101957	-0.0264975	0.878082	-0.241868	0.15526	0.466445	0.00413697	-0.29832	0.0771885	-0.271624	0.10904	-0.0858194	0.618721	-0.425486	0.00967951
DUOXA1	DUOXA1	mRNA	black	-0.23315	0.171164	-0.134595	0.433838	-0.213611	0.210959	-0.515504	0.00129251	-0.39812	0.0161826	0.521214	0.00111592	0.71298	1.06e-06	-0.570138	0.000283308	-0.03572	0.836149	-0.573872	0.000252892	-0.0532986	0.757531	-0.112899	0.512089	0.430103	0.00883927	-0.209374	0.220368	-0.146924	0.392502	-0.094709	0.582706	-0.316323	0.0601709
VPS4B	VPS4B	mRNA	black	-0.231882	0.17357	-0.11861	0.490834	-0.210665	0.217471	-0.377119	0.0233719	-0.281972	0.0956888	0.0754906	0.661688	0.636717	2.98e-05	-0.405024	0.0142692	0.0447637	0.795455	-0.274969	0.104579	0.0420826	0.807469	-0.311603	0.064314	0.507397	0.00158538	-0.493672	0.00221535	-0.027886	0.871745	-0.030941	0.85783	-0.326659	0.0518354
ALOX12B	ALOX12B	mRNA	black	-0.230372	0.176468	-0.0196172	0.909586	-0.076862	0.655918	-0.313617	0.0625195	-0.39968	0.0157323	0.30865	0.0670187	0.678747	5.36e-06	-0.434146	0.00815532	-0.158335	0.356362	-0.354818	0.0337197	0.0791829	0.646196	-0.24068	0.157363	0.373203	0.0249688	-0.0304733	0.859958	-0.173287	0.31216	-0.0663396	0.700672	0.0089161	0.95884
DEGS2	DEGS2	mRNA	black	-0.228418	0.180266	0.237521	0.16305	-0.19291	0.259642	-0.404709	0.0143521	-0.305538	0.0699649	0.0265692	0.877755	0.565036	0.00033014	-0.384438	0.0206137	0.00717601	0.966868	-0.391407	0.0182448	-0.103262	0.548966	-0.226382	0.184287	0.551367	0.000491493	-0.214152	0.209779	-0.227121	0.182821	-0.271487	0.109227	-0.102357	0.552492
HIBADH	HIBADH	mRNA	black	0.226403	0.184247	-0.0625437	0.717073	0.330864	0.0487202	0.275691	0.103635	0.341667	0.0414014	-0.190779	0.265043	-0.540995	0.000657334	0.45431	0.00537909	0.0850054	0.622065	0.285134	0.0918683	0.215469	0.206922	0.158099	0.35709	-0.2399	0.158754	0.269623	0.111777	0.282743	0.0947454	-0.00349881	0.983842	0.211269	0.216126
PGLYRP4	PGLYRP4	mRNA	black	-0.225235	0.186581	-0.109708	0.524162	-0.241219	0.156405	-0.497308	0.00203018	-0.459935	0.00476824	0.354403	0.033943	0.732625	3.78e-07	-0.612011	7.3e-05	-0.0719693	0.676592	-0.54218	0.000636162	-0.178324	0.298082	-0.311014	0.064846	0.280412	0.0976174	-0.203782	0.233222	-0.25993	0.125771	-0.0179329	0.917321	-0.421285	0.0105022
TMEM79	TMEM79	mRNA	black	-0.22362	0.189843	-0.0444128	0.797025	-0.210077	0.218788	-0.530659	0.00087022	-0.479355	0.00309603	0.362165	0.0299623	0.887829	5.26e-13	-0.674249	6.53e-06	0.000570183	0.997367	-0.622937	4.96e-05	-0.0498732	0.77269	-0.327938	0.0508712	0.554929	0.000443813	-0.369635	0.0265015	-0.311079	0.0647877	-0.0788619	0.647538	-0.185179	0.279586
PRSS22	PRSS22	mRNA	black	-0.223595	0.189895	-0.0647713	0.707432	0.00138871	0.993587	-0.333739	0.0466782	-0.447481	0.0062103	0.293949	0.0818368	0.723126	6.3e-07	-0.431692	0.00856475	-0.181134	0.290408	-0.452815	0.00555238	0.277338	0.101505	-0.158625	0.35547	0.388794	0.0191047	-0.18863	0.270565	-0.207563	0.224476	-0.0288893	0.867171	-0.186929	0.274988
LCE3E	LCE3E	mRNA	black	-0.223456	0.190176	0.123118	0.474384	-0.195137	0.254076	-0.314837	0.0614512	-0.529573	0.000895787	0.110423	0.521444	0.714139	1e-06	-0.638084	2.83e-05	-0.417856	0.011217	-0.472712	0.00359894	-0.0718749	0.676993	-0.416629	0.0114825	0.149023	0.385701	-0.194045	0.256795	-0.154566	0.368072	0.0606627	0.725247	-0.262885	0.121374
KRT80	KRT80	mRNA	black	-0.222833	0.191447	-0.030562	0.859554	-0.246359	0.147499	-0.363088	0.0295154	-0.434319	0.00812703	0.345929	0.0387708	0.837882	1.84e-10	-0.640985	2.53e-05	-0.266576	0.116043	-0.516065	0.00127411	0.0850145	0.622027	-0.133701	0.436927	0.405817	0.0140623	-0.209287	0.220566	-0.218502	0.200446	0.0304392	0.860113	-0.209216	0.220725
CWH43	CWH43	mRNA	black	-0.222413	0.192306	0.0738368	0.668672	-0.313714	0.0624341	-0.312955	0.0631051	-0.262988	0.121223	0.181764	0.288706	0.563046	0.000350213	-0.456062	0.00518197	-0.0799738	0.642897	-0.28744	0.0891575	-0.0449205	0.794754	-0.136027	0.428919	0.309033	0.0666626	-0.399867	0.015679	-0.0883348	0.608436	0.0398984	0.817289	-0.210248	0.218404
IPMK	IPMK	mRNA	black	-0.222255	0.192632	-0.0457701	0.790957	-0.060793	0.72468	-0.260239	0.125305	-0.0735091	0.67006	0.311552	0.06436	0.439854	0.00726694	-0.310482	0.06533	0.152748	0.3738	-0.200727	0.240454	0.0582953	0.735578	-0.107354	0.533154	0.343726	0.0401129	-0.417093	0.0113815	0.111494	0.517387	0.0959929	0.577583	-0.20286	0.235388
HCAR2	HCAR2	mRNA	black	-0.219786	0.197749	-0.157276	0.359629	0.115714	0.501556	-0.460624	0.0046977	-0.196763	0.25006	0.491642	0.00232506	0.554846	0.000444877	-0.283711	0.0935728	0.0688186	0.690031	-0.396604	0.0166302	0.194464	0.255748	0.0275345	0.873349	0.571763	0.000269692	-0.228541	0.180027	-0.149421	0.384418	-0.179914	0.293725	-0.140808	0.412716
CDCA7L	CDCA7L	mRNA	black	0.218478	0.200497	0.126887	0.460855	0.336701	0.0446465	0.364851	0.0286776	0.18934	0.268731	-0.30068	0.0747657	-0.697491	2.27e-06	0.540395	0.000668286	0.0373755	0.828665	0.451183	0.00574702	0.368413	0.027044	0.102441	0.552163	-0.448926	0.00602582	0.261971	0.122722	0.587053	0.000167487	0.0730815	0.671871	0.402189	0.0150304
PLD2	PLD2	mRNA	black	-0.218058	0.201385	-0.101075	0.557505	-0.469343	0.00388004	-0.318655	0.0582029	-0.31563	0.0607655	0.233743	0.170046	0.6956	2.49e-06	-0.583837	0.000185503	-0.257154	0.13001	-0.337956	0.0438078	-0.298208	0.0773045	-0.213009	0.212279	0.224607	0.187845	-0.371024	0.0258959	-0.440132	0.00722586	0.125377	0.466248	-0.631154	3.67e-05
S100A7	S100A7	mRNA	black	-0.216389	0.204943	0.0579954	0.73689	-0.202902	0.23529	-0.314596	0.0616613	-0.465979	0.00417961	0.356803	0.0326681	0.597563	0.000119032	-0.468316	0.00396946	-0.00143067	0.993393	-0.538974	0.000694893	0.105017	0.542158	-0.118167	0.492465	0.181158	0.290343	0.0606798	0.725173	-0.260015	0.125643	-0.0657503	0.703209	-0.200673	0.240584
MALL	MALL	mRNA	black	-0.216283	0.205169	-0.2439	0.151713	-0.100258	0.560711	-0.347551	0.0378057	-0.269945	0.111333	0.296634	0.0789565	0.817526	1.16e-09	-0.560699	0.000375277	-0.289271	0.0870491	-0.337298	0.0442462	0.059779	0.729098	-0.213171	0.211924	0.538788	0.00069843	-0.560457	0.000377948	-0.226637	0.183782	0.0915904	0.595234	-0.336006	0.0451171
CRABP2	CRABP2	mRNA	black	-0.216105	0.205552	0.00244656	0.988701	-0.265356	0.117785	-0.442926	0.00682421	-0.370021	0.0263318	0.174195	0.309591	0.623708	4.82e-05	-0.250719	0.140239	0.191617	0.26291	-0.209534	0.220009	-0.0306231	0.859276	-0.265504	0.117573	0.465645	0.00421041	-0.177383	0.300682	-0.288959	0.0874058	-0.241842	0.155307	-0.298081	0.0774366
BCL2L1	BCL2L1	mRNA	black	-0.216019	0.205736	-0.0560368	0.745476	-0.0147943	0.931754	-0.454608	0.00534514	-0.2973	0.078254	0.217562	0.202437	0.592735	0.000139456	-0.250404	0.140756	-0.223201	0.190696	-0.365292	0.0284707	0.0966282	0.575055	0.0847242	0.623222	0.525328	0.00100225	0.20402	0.232664	-0.370662	0.0260527	-0.348786	0.0370841	-0.0870789	0.613562
SLC6A9	SLC6A9	mRNA	black	-0.215771	0.20627	-0.325204	0.0529497	-0.19802	0.246987	-0.20834	0.222708	-0.147578	0.390376	0.365037	0.0285904	0.357708	0.0321983	-0.190701	0.265241	-0.0378286	0.826619	-0.172745	0.313698	0.28592	0.090938	0.134553	0.433984	0.164851	0.336656	-0.170672	0.319629	-0.158949	0.354476	-0.0626505	0.71661	-0.247209	0.146063
FOXN1	FOXN1	mRNA	black	-0.215672	0.206483	-0.0432448	0.802256	0.229716	0.177736	-0.487601	0.00255767	-0.260403	0.125059	0.0257328	0.881576	0.473844	0.00350848	-0.219276	0.198817	0.0779619	0.651304	-0.497325	0.00202934	0.351685	0.0354343	-0.340645	0.0420535	0.52821	0.000928833	-0.0830922	0.629953	-0.191092	0.264244	-0.430702	0.00873484	0.152969	0.373099
DSP	DSP	mRNA	black	-0.215068	0.207788	0.0938605	0.586103	-0.296583	0.0790105	-0.398771	0.0159934	-0.465426	0.0042307	0.0745796	0.665532	0.699905	2.03e-06	-0.703032	1.74e-06	-0.0427221	0.8046	-0.56824	0.000299985	0.00927902	0.957166	-0.591101	0.000147051	0.274752	0.104865	-0.540948	0.000658183	-0.106809	0.535249	0.113037	0.51157	-0.234361	0.168888
WFDC5	WFDC5	mRNA	black	-0.214622	0.208756	-0.0208546	0.903909	-0.0290667	0.866362	-0.432306	0.00846066	-0.446605	0.0063245	0.391137	0.018332	0.574537	0.000247791	-0.404607	0.0143792	-0.0360153	0.834813	-0.532022	0.000839042	0.316312	0.0601797	-0.154835	0.367226	0.320471	0.0567063	-0.0863882	0.616389	-0.130438	0.448297	-0.109894	0.523452	0.0486388	0.778173
SCEL	SCEL	mRNA	black	-0.214511	0.208996	-0.0682612	0.692419	0.00571989	0.973588	-0.471796	0.00367358	-0.309952	0.0658149	0.13217	0.442242	0.840113	1.48e-10	-0.338546	0.0434178	-0.119768	0.486582	-0.354706	0.0337796	0.0706735	0.682108	-0.246391	0.147446	0.767088	4.85e-08	-0.265555	0.1175	-0.317139	0.0594764	-0.29589	0.0797465	-0.196072	0.251763
ESRP2	ESRP2	mRNA	black	-0.213994	0.210123	0.117349	0.495486	-0.0725104	0.674294	-0.530328	0.000877954	-0.53371	0.000801804	0.191046	0.264362	0.627108	4.26e-05	-0.280947	0.0969517	0.193697	0.257666	-0.54942	0.000519441	0.215361	0.207154	-0.213424	0.211369	0.557691	0.000409726	0.142015	0.40868	-0.248007	0.144724	-0.508875	0.001528	0.0713752	0.679119
LAYN	LAYN	mRNA	black	0.212527	0.213341	-0.13151	0.444544	0.351985	0.0352675	0.228036	0.181017	0.107245	0.533573	0.000681483	0.996853	-0.328474	0.0504716	0.220334	0.196604	-0.209644	0.219761	0.199769	0.242752	-0.0882262	0.608878	0.226828	0.183401	-0.169223	0.323818	0.210761	0.217257	0.212921	0.212472	0.0686388	0.690801	0.0552347	0.749001
PPFIA3	PPFIA3	mRNA	black	-0.210958	0.216818	-0.100137	0.561187	0.0893634	0.604251	-0.16618	0.332721	-0.225644	0.18576	0.336452	0.0448149	0.478682	0.00314397	-0.353418	0.0344773	0.138454	0.420648	-0.414498	0.0119566	0.0683343	0.692105	-0.228848	0.179426	0.181116	0.290457	-0.162751	0.342934	-0.104791	0.543033	-0.0112179	0.948227	-0.288198	0.0882802
KRT6B	KRT6B	mRNA	black	-0.209368	0.220382	-0.0201257	0.907253	-0.162116	0.344845	-0.202714	0.235733	-0.486342	0.00263414	0.261842	0.122912	0.707102	1.43e-06	-0.748612	1.52e-07	-0.429586	0.00893007	-0.550413	0.000505015	0.14156	0.410199	-0.379272	0.0225305	0.083895	0.626638	-0.345992	0.0387328	-0.104045	0.545922	0.290763	0.0853597	-0.204902	0.230608
PGLYRP3	PGLYRP3	mRNA	black	-0.209242	0.220666	-0.054692	0.751389	-0.00377499	0.982567	-0.381494	0.0216887	-0.47334	0.00354851	0.25068	0.140304	0.805789	3.05e-09	-0.59538	0.000127908	-0.00282708	0.986944	-0.574962	0.000244582	0.0417745	0.808852	-0.430838	0.0087114	0.503461	0.00174751	-0.313789	0.062368	-0.153036	0.372889	-0.0461402	0.789305	-0.134846	0.432972
GAL	GAL	mRNA	black	0.208979	0.221261	-0.0286555	0.868236	0.0605763	0.725623	0.311398	0.0644987	0.0627892	0.716008	-0.105795	0.539151	-0.393346	0.0176277	0.286682	0.0900414	-0.360923	0.0305722	0.425281	0.00971826	0.0363981	0.833082	0.310833	0.0650104	-0.365286	0.0284736	0.32922	0.04992	0.223291	0.190512	0.173027	0.312898	0.162289	0.344322
MTA1	MTA1	mRNA	black	0.208409	0.222551	0.116667	0.498013	0.42358	0.0100457	0.347771	0.0376764	-0.0579214	0.737214	-0.25591	0.131943	-0.468497	0.00395356	0.369584	0.0265241	-0.0406709	0.813812	0.277989	0.100671	0.306694	0.0688586	-0.0921928	0.592805	-0.348034	0.0375224	0.228235	0.180626	0.442244	0.00692042	0.0636671	0.712206	0.334593	0.0460847
NOTCH1	NOTCH1	mRNA	black	0.208254	0.222903	-0.216645	0.204394	0.136739	0.426482	0.275179	0.104304	0.176729	0.302495	-0.247769	0.145122	-0.455361	0.0052601	0.258011	0.128691	0.0367758	0.831374	0.304028	0.0714298	0.0745543	0.665639	-0.167223	0.329651	-0.312868	0.063182	-0.14309	0.405106	0.250212	0.14107	0.207026	0.225706	0.0757352	0.660658
KLK13	KLK13	mRNA	black	-0.208234	0.222949	0.0813438	0.637197	-0.0422011	0.806937	-0.45023	0.00586332	-0.278965	0.0994317	0.228676	0.179762	0.692692	2.85e-06	-0.245806	0.14844	-0.0238387	0.890238	-0.338043	0.0437499	0.0667409	0.698945	-0.150168	0.382021	0.614796	6.62e-05	-0.15556	0.364962	-0.250449	0.140681	-0.315905	0.0605288	-0.0769133	0.655702
CEACAM6	CEACAM6	mRNA	black	-0.207721	0.224116	-0.140066	0.415206	0.0565858	0.743066	-0.358414	0.0318353	-0.258686	0.127657	0.215238	0.207422	0.800195	4.72e-09	-0.358649	0.031715	-0.250622	0.140399	-0.310324	0.0654747	0.12277	0.475641	-0.158767	0.355035	0.645751	2.11e-05	-0.223797	0.189484	-0.345232	0.0391912	-0.173334	0.312027	-0.174727	0.308094
ERO1A	ERO1A	mRNA	black	-0.207363	0.224935	0.0273792	0.874057	-0.212978	0.212346	-0.322687	0.0549222	-0.481015	0.0029803	0.14802	0.388943	0.664892	9.72e-06	-0.628778	4.01e-05	-0.255582	0.132456	-0.46618	0.00416116	-0.0101325	0.95323	-0.378692	0.0227547	0.246564	0.147153	-0.435089	0.0080024	-0.117963	0.493219	0.192943	0.259558	-0.218643	0.200149
HPSE	HPSE	mRNA	black	-0.204166	0.232324	-0.127808	0.457579	0.150159	0.382047	-0.0928644	0.590102	-0.141632	0.409957	0.212475	0.213454	0.451708	0.00568371	-0.262084	0.122555	-0.289262	0.0870591	-0.137772	0.422964	0.0946077	0.583111	-0.00928251	0.95715	0.358264	0.0319121	-0.23646	0.164994	0.00691244	0.968084	0.0369238	0.830705	-0.135548	0.43056
MAP1S	MAP1S	mRNA	black	0.203321	0.234303	-0.0462851	0.788658	0.351551	0.0355093	0.23317	0.171125	0.1766	0.302855	-0.262803	0.121494	-0.560064	0.000382326	0.490314	0.00239939	0.0110806	0.948859	0.275523	0.103853	0.285212	0.0917758	0.245879	0.148316	-0.24172	0.155521	0.526309	0.000976696	0.305503	0.069998	-0.20235	0.236594	0.408071	0.0134874
IL27RA	IL27RA	mRNA	black	-0.202459	0.236335	0.332219	0.0477488	-0.397692	0.0163078	0.210216	0.218476	-0.0373686	0.828696	0.182644	0.286338	-0.366307	0.0280002	0.143985	0.402143	0.462499	0.00451034	0.283966	0.0932662	-0.161414	0.346966	0.332184	0.0477741	-0.3928	0.0177996	0.20277	0.235601	0.374977	0.0242344	0.187455	0.273615	-0.0113022	0.947838
EPS8L1	EPS8L1	mRNA	black	-0.196109	0.25167	-0.0533884	0.757134	-0.202809	0.235508	-0.556375	0.000425664	-0.490625	0.0023818	0.301627	0.0738096	0.900845	7.16e-14	-0.563248	0.000348132	-0.161948	0.345351	-0.530373	0.000876884	-0.0917314	0.594665	-0.193221	0.25886	0.611775	7.36e-05	-0.15218	0.3756	-0.341808	0.0413123	-0.220359	0.196553	-0.368525	0.0269939
SULT2B1	SULT2B1	mRNA	black	-0.194304	0.256147	-0.132021	0.44276	-0.0966291	0.575051	-0.425891	0.00960304	-0.542783	0.00062562	0.294669	0.0810562	0.938857	2.6e-17	-0.668178	8.47e-06	-0.336595	0.0447186	-0.566	0.000320796	0.0331195	0.847933	-0.339749	0.0426316	0.467468	0.00404464	-0.238122	0.161957	-0.2452	0.149474	-0.0594097	0.730709	-0.261585	0.123294
ASIC1	ASIC1	mRNA	black	0.193219	0.258865	0.358559	0.031761	0.200315	0.24144	0.385851	0.0201136	0.0673093	0.696503	-0.301127	0.0743135	-0.45991	0.00477082	0.375247	0.0241245	0.188528	0.270828	0.301696	0.07374	0.0324723	0.850871	-0.0811388	0.638049	-0.226479	0.184095	0.385179	0.0203503	0.393742	0.017504	-0.0168382	0.922353	0.391307	0.0182771
PHLDB3	PHLDB3	mRNA	black	-0.193183	0.258953	0.0940307	0.585421	0.157082	0.360228	-0.420448	0.0106729	-0.473769	0.00351441	0.127904	0.457239	0.600407	0.000108301	-0.369288	0.0266547	-0.0446429	0.795996	-0.533536	0.000805563	0.0294009	0.86484	-0.336974	0.0444635	0.493682	0.00221486	0.00391218	0.981934	-0.172265	0.315066	-0.352463	0.0350023	-0.132357	0.441592
GSDMA	GSDMA	mRNA	black	-0.192977	0.259474	0.0715332	0.678447	-0.3488	0.037076	-0.166075	0.333032	-0.420965	0.0105672	0.418407	0.0110993	0.658032	1.29e-05	-0.727892	4.89e-07	-0.347585	0.0377857	-0.419507	0.0108679	-0.0879679	0.609932	-0.140982	0.412133	-0.0133997	0.938175	-0.316598	0.0599363	-0.0602123	0.727209	0.341978	0.0412049	-0.37401	0.0246326
RHBDL2	RHBDL2	mRNA	black	-0.191437	0.263367	-0.0893588	0.60427	-0.413876	0.0120979	-0.411218	0.0127183	-0.310284	0.0655116	0.302123	0.0733136	0.520996	0.00112225	-0.471873	0.00366722	0.0815273	0.636436	-0.457407	0.00503486	-0.30944	0.0662859	0.0449863	0.79446	0.296145	0.0794746	-0.104761	0.543146	-0.252358	0.137579	-0.0697642	0.685988	-0.439615	0.00730236
PI3	PI3	mRNA	black	-0.191421	0.263407	-0.122487	0.476668	0.0782789	0.649976	-0.262568	0.12184	-0.4799	0.00305763	0.331129	0.0485292	0.675202	6.26e-06	-0.420768	0.0106074	-0.326519	0.0519416	-0.414664	0.0119191	0.346261	0.0385716	-0.165908	0.333524	0.26719	0.115174	0.00532941	0.975391	-0.115316	0.503039	-0.0540684	0.754136	-0.0614457	0.721841
C1orf210	C1orf210	mRNA	black	-0.189685	0.267843	0.102302	0.552707	-0.225944	0.185162	-0.498782	0.00195904	-0.274793	0.10481	0.131381	0.444996	0.489041	0.00247253	-0.139054	0.418617	0.100456	0.559932	-0.301557	0.0738802	0.168109	0.327058	-0.07295	0.672429	0.515489	0.00129299	0.0490921	0.776158	-0.265826	0.117112	-0.400138	0.0156023	0.16804	0.32726
NPAS2	NPAS2	mRNA	black	-0.189623	0.268003	-0.187955	0.272314	-0.224232	0.188602	-0.236904	0.164179	-0.313716	0.062432	0.167785	0.328007	0.467785	0.00401637	-0.287793	0.0887479	-0.035501	0.83714	-0.139072	0.418558	0.0378391	0.826572	-0.197448	0.248384	0.224237	0.188592	-0.350007	0.0363822	-0.191218	0.263925	0.029505	0.864366	-0.344626	0.0395601
EREG	EREG	mRNA	black	-0.184709	0.280831	-0.00696242	0.967853	-0.551439	0.000490488	-0.24623	0.147718	-0.276874	0.102101	0.402755	0.0148757	0.533378	0.000808999	-0.632332	3.52e-05	-0.297709	0.077825	-0.267084	0.115324	-0.105089	0.541878	0.0450016	0.794392	-0.0154391	0.928787	-0.375331	0.0240902	-0.0572722	0.740057	0.377516	0.0232147	-0.407476	0.0136372
TRIP10	TRIP10	mRNA	black	-0.182873	0.285725	-0.114549	0.505901	-0.371529	0.0256785	-0.595135	0.000128939	-0.219391	0.198576	0.214582	0.208842	0.662006	1.1e-05	-0.349141	0.0368792	-0.0441928	0.798009	-0.35713	0.0324975	-0.243068	0.153158	-0.0683038	0.692236	0.541611	0.000646238	-0.0877428	0.61085	-0.544604	0.000594723	-0.311681	0.0642442	-0.576615	0.000232443
FUT2	FUT2	mRNA	black	-0.182768	0.286004	-0.210459	0.217932	-0.0635566	0.712684	-0.442925	0.00682436	-0.211535	0.215535	0.41127	0.0127059	0.752113	1.23e-07	-0.412217	0.0124821	-0.0579897	0.736915	-0.389799	0.0187703	0.0138667	0.936024	-0.150179	0.381984	0.599129	0.000113011	-0.313356	0.0627495	-0.399501	0.0157835	-0.119291	0.488331	-0.411385	0.0126786
PORCN	PORCN	mRNA	black	0.182155	0.287652	-0.00967742	0.955329	-0.0334829	0.846284	-0.23046	0.176296	-0.257235	0.129884	0.186188	0.276928	0.339044	0.0430911	-0.260904	0.12431	-0.0881479	0.609198	-0.34133	0.0416153	0.0373309	0.828866	-0.218994	0.199411	0.181852	0.288468	-0.166276	0.332436	-0.32311	0.0545863	-0.055562	0.747562	0.0920262	0.593476
ALOXE3	ALOXE3	mRNA	black	-0.181767	0.288698	-0.0927906	0.590398	-0.164825	0.336735	-0.185835	0.277857	-0.371836	0.0255469	0.49301	0.00225066	0.651326	1.69e-05	-0.596715	0.000122412	-0.233421	0.170651	-0.364731	0.0287337	0.0504399	0.770176	-0.151655	0.377269	0.159978	0.35133	-0.201623	0.238317	-0.125409	0.466133	0.28026	0.0978064	-0.10763	0.532097
GDPD3	GDPD3	mRNA	black	-0.181533	0.289329	0.0587554	0.733567	-0.34129	0.0416406	-0.662115	1.09e-05	-0.430043	0.00884965	0.143018	0.405345	0.808851	2.39e-09	-0.449848	0.00591046	-0.00323061	0.985081	-0.512835	0.00138316	-0.189893	0.267309	-0.236803	0.164364	0.626903	4.29e-05	-0.101275	0.556721	-0.569612	0.000287844	-0.405989	0.0140177	-0.375603	0.0239795
ALKBH5	ALKBH5	mRNA	black	0.179258	0.295517	-0.0944139	0.583886	0.229186	0.178766	0.303883	0.0715721	0.176371	0.303493	-0.256702	0.13071	-0.42379	0.0100048	0.340403	0.0422085	-0.0396038	0.818615	0.319883	0.0571873	0.0785876	0.648684	-0.047481	0.783326	-0.283253	0.0941269	0.139573	0.416869	0.186085	0.277198	0.179078	0.296012	0.137349	0.424401
PLEKHG4B	PLEKHG4B	mRNA	black	0.176184	0.304013	-0.111746	0.516435	0.212816	0.212703	0.313753	0.0623995	0.0320118	0.852963	-0.0322363	0.851943	-0.379269	0.0225317	0.362345	0.0298748	0.25612	0.131614	0.265169	0.118054	0.248961	0.143136	0.0858772	0.618484	-0.243114	0.153078	0.139121	0.418391	0.325815	0.0524791	0.099117	0.565201	0.199022	0.244555
HOXD13	HOXD13	mRNA	black	0.174966	0.307421	0.226023	0.185003	0.273875	0.106022	0.415022	0.0118386	0.00113255	0.99477	-0.291449	0.0845918	-0.511309	0.00143747	0.495869	0.00210178	-0.0129744	0.940134	0.489579	0.00244141	0.154196	0.369233	0.0922566	0.592547	-0.269803	0.111529	0.358903	0.0315855	0.576216	0.00023532	-0.0321935	0.852137	0.57875	0.000217566
KCNK7	KCNK7	mRNA	black	0.173263	0.312226	-0.121702	0.479519	-0.0309898	0.857608	-0.2752	0.104276	-0.216912	0.203823	0.239464	0.159535	0.390016	0.0186987	-0.360854	0.0306062	0.165708	0.334116	-0.375957	0.0238365	-0.307784	0.0678288	-0.373476	0.0248548	0.262102	0.122528	-0.111806	0.516209	-0.148941	0.385964	-0.0389335	0.821635	-0.205423	0.2294
TCAF2	TCAF2	mRNA	black	-0.173123	0.312625	-0.167232	0.329626	-0.275969	0.103273	-0.186602	0.275844	-0.277103	0.101806	0.385259	0.0203221	0.442983	0.00681615	-0.460773	0.00468261	0.077274	0.654188	-0.401575	0.0151997	-0.0410104	0.812286	-0.0907987	0.598433	0.097641	0.571036	-0.357292	0.0324134	0.0100314	0.953696	0.13668	0.426686	-0.27111	0.109739
PCGF2	PCGF2	mRNA	black	0.171877	0.316175	0.378855	0.0226914	0.221176	0.194857	0.294844	0.0808681	0.142898	0.405742	-0.202199	0.236951	-0.621639	5.2e-05	0.570485	0.00028035	0.297304	0.0782499	0.356673	0.0327362	0.20863	0.22205	0.166646	0.331347	-0.280512	0.0974926	0.512873	0.00138183	0.429366	0.00896901	-0.155598	0.364843	0.506112	0.0016368
KLF4	KLF4	mRNA	black	-0.171382	0.317591	-0.0465514	0.78747	0.0232192	0.893073	-0.200428	0.241171	-0.0906786	0.598919	0.221818	0.193531	0.439453	0.00732648	-0.267076	0.115335	-0.144637	0.399992	-0.106839	0.535132	0.15398	0.369911	-0.142383	0.407454	0.415778	0.0116699	-0.400992	0.015362	-0.0380531	0.825606	0.0768076	0.656146	0.0751783	0.663005
CLIC3	CLIC3	mRNA	black	-0.169879	0.321916	-0.15416	0.369345	-0.114724	0.505249	-0.507718	0.00157275	-0.347978	0.0375549	0.355594	0.0333056	0.809488	2.27e-09	-0.445189	0.00651305	-0.00688081	0.96823	-0.463661	0.0043974	-0.0653028	0.705138	-0.148292	0.388063	0.661371	1.13e-05	-0.198941	0.244753	-0.413074	0.0122824	-0.243638	0.152168	-0.356407	0.0328758
LCE3D	LCE3D	mRNA	black	-0.169249	0.323743	0.0901922	0.600888	-0.121764	0.479294	-0.208818	0.221625	-0.502527	0.00178804	0.138358	0.420976	0.67933	5.23e-06	-0.628752	4.01e-05	-0.44667	0.00631604	-0.442976	0.00681717	-0.047947	0.781251	-0.434598	0.0080817	0.0617256	0.720625	-0.222286	0.192568	-0.108077	0.530387	0.145085	0.398519	-0.216047	0.205677
KRTDAP	KRTDAP	mRNA	black	-0.169078	0.324239	-0.00337507	0.984414	0.064544	0.708414	-0.172754	0.313674	-0.386421	0.019915	0.422067	0.0103446	0.570225	0.000282564	-0.480217	0.00303544	-0.0947896	0.582384	-0.47135	0.00371041	0.0127157	0.941325	-0.241115	0.15659	0.147614	0.390259	-0.0422871	0.806551	0.00499959	0.976913	0.0376325	0.827505	-0.118273	0.492077
ARF6	ARF6	mRNA	black	-0.166707	0.331167	-0.00315247	0.985442	-0.209772	0.219473	-0.25421	0.13462	-0.374871	0.0242777	0.428267	0.00916547	0.627778	4.16e-05	-0.508991	0.00152356	-0.126428	0.46249	-0.331696	0.0481221	-0.0274565	0.873705	-0.0335465	0.845996	0.341214	0.0416891	-0.382725	0.0212338	-0.0296381	0.86376	0.106027	0.538257	-0.154169	0.369317
PLCB1	PLCB1	mRNA	black	0.16659	0.331512	-0.0656992	0.703429	0.272555	0.107785	0.27582	0.103466	0.409946	0.0130247	-0.272164	0.10831	-0.493841	0.00220643	0.426233	0.00953907	-0.0328405	0.849199	0.360517	0.0307735	0.136181	0.428391	0.0306574	0.85912	-0.272114	0.108378	0.0614379	0.721875	0.117211	0.495998	0.0636986	0.712069	0.289556	0.086725
NUAK2	NUAK2	mRNA	black	0.166417	0.332021	-0.190889	0.264762	0.144353	0.400929	-0.0669685	0.697967	-0.262171	0.122425	0.170416	0.320369	0.53813	0.00071113	-0.241793	0.155393	-0.416281	0.0115589	-0.110045	0.522878	0.0891484	0.605125	-0.184989	0.280089	0.339825	0.0425822	-0.151831	0.37671	-0.122413	0.476935	0.0186592	0.913985	-0.047575	0.782908
TGM5	TGM5	mRNA	black	-0.166228	0.332579	-0.160625	0.349358	-0.0203334	0.9063	-0.475496	0.00338011	-0.333242	0.0470264	0.269111	0.112486	0.674865	6.35e-06	-0.316505	0.0600152	-0.169572	0.322807	-0.348858	0.0370426	0.0783834	0.649539	-0.140724	0.412997	0.58841	0.000160365	-0.20699	0.225789	-0.248426	0.144024	-0.230152	0.176893	-0.141031	0.411967
BNIPL	BNIPL	mRNA	black	-0.165506	0.334713	0.00717167	0.966888	-0.0449174	0.794768	-0.529567	0.000895934	-0.346652	0.038338	0.204063	0.232563	0.808503	2.46e-09	-0.396789	0.016575	0.201898	0.237664	-0.477489	0.00323066	-0.0967774	0.574462	-0.396154	0.016765	0.740123	2.48e-07	-0.317385	0.0592682	-0.373481	0.0248527	-0.322049	0.0554308	-0.14543	0.397386
GPR161	GPR161	mRNA	black	0.164011	0.339158	-0.225544	0.185962	0.381471	0.0216973	0.402052	0.0150681	0.145222	0.398068	-0.416072	0.011605	-0.389269	0.0189462	0.362302	0.0298957	0.128639	0.454636	0.396029	0.0168026	0.232601	0.172203	-0.28267	0.0948344	-0.25602	0.131771	-0.0544049	0.752653	0.377577	0.0231905	0.157314	0.359512	0.193584	0.257947
PDE3B	PDE3B	mRNA	black	0.163702	0.340081	0.0892177	0.604843	0.218274	0.200927	0.103105	0.549575	0.444677	0.00658238	-0.211385	0.215867	-0.509752	0.00149483	0.506117	0.0016366	0.237959	0.162252	0.382586	0.0212847	-0.0438117	0.799716	0.130834	0.446908	-0.00822099	0.962046	0.290847	0.0852657	0.114694	0.505358	-0.186437	0.276276	0.416607	0.0114873
NEIL2	NEIL2	mRNA	black	0.16326	0.341406	-0.0537466	0.755554	0.059078	0.732157	0.391919	0.01808	0.137791	0.4229	-0.0630074	0.715062	-0.482322	0.00289191	0.226442	0.184168	0.092065	0.59332	0.31576	0.0606535	-0.149339	0.384683	0.104556	0.543944	-0.460421	0.00471837	0.264706	0.118721	0.419351	0.0109003	0.227219	0.182626	-0.0344468	0.841914
S100A16	S100A16	mRNA	black	-0.162837	0.342675	-0.0519562	0.763461	-0.074178	0.667229	-0.6296	3.89e-05	-0.633506	3.36e-05	0.257677	0.129203	0.835792	2.25e-10	-0.660368	1.17e-05	-0.244236	0.151133	-0.789454	1.05e-08	0.0101869	0.952979	-0.303342	0.0721036	0.47768	0.0032167	-0.00538911	0.975115	-0.356296	0.0329345	-0.274134	0.105679	-0.171301	0.317822
FAR1	FAR1	mRNA	black	-0.162745	0.34295	-0.0391643	0.820595	0.0483992	0.779239	-0.369013	0.0267765	-0.19835	0.246185	0.0615548	0.721366	0.455106	0.00528872	-0.254753	0.133761	0.152572	0.374355	-0.317589	0.0590963	0.101248	0.556826	-0.32758	0.0511395	0.482736	0.00286439	-0.333765	0.0466603	0.0654055	0.704696	-0.140483	0.413806	0.0614766	0.721707
TCFL5	TCFL5	mRNA	black	0.162726	0.343008	0.222074	0.193004	-0.000731548	0.996621	0.233613	0.17029	0.114762	0.505106	-0.128659	0.454563	-0.406242	0.0139524	0.254166	0.134689	0.339505	0.0427903	0.161089	0.34795	0.110818	0.519945	0.00237056	0.989052	-0.361867	0.0301075	0.2344	0.168815	0.256325	0.131296	0.0924472	0.59178	0.23663	0.164681
RAET1L	RAET1L	mRNA	black	-0.159137	0.3539	-0.0109455	0.949482	0.152203	0.375526	-0.107898	0.53107	-0.302853	0.0725866	0.11174	0.516457	0.613004	7.05e-05	-0.435615	0.00791819	-0.281871	0.0958128	-0.311041	0.0648222	0.127308	0.459354	-0.290933	0.0851685	0.400133	0.0156037	-0.389657	0.018817	-0.101697	0.55507	0.0718257	0.677202	-0.0433603	0.801738
TMEM125	TMEM125	mRNA	black	-0.156602	0.361719	0.044306	0.797503	-0.241773	0.155427	-0.31984	0.0572229	-0.208972	0.221276	0.175745	0.305239	0.557296	0.000414453	-0.228706	0.179702	-0.0755718	0.661346	-0.230202	0.176795	-0.0419579	0.808029	-0.00433039	0.980003	0.453692	0.00545013	0.035926	0.835217	-0.341807	0.0413125	-0.211333	0.215983	-0.142485	0.407115
ATN1	ATN1	mRNA	black	-0.156362	0.362462	0.132548	0.440927	-0.0753256	0.662383	0.0986738	0.56695	0.213159	0.211949	-0.132873	0.439796	-0.450942	0.0057762	0.397147	0.0164688	0.276781	0.102221	0.411183	0.0127268	0.298472	0.0770303	0.215822	0.206161	-0.201066	0.239644	0.0412705	0.811117	0.257459	0.129539	0.0739022	0.668396	0.325189	0.0529607
SLC29A2	SLC29A2	mRNA	black	0.153564	0.371222	0.0482285	0.779998	0.256958	0.130314	0.0586061	0.734219	0.348434	0.0372888	-0.0821171	0.633989	-0.533127	0.000814488	0.671863	7.23e-06	0.481775	0.00292866	0.340821	0.0419403	0.332956	0.0472273	0.27162	0.109047	0.0283485	0.869636	0.415761	0.0116737	0.137525	0.423804	-0.25286	0.136772	0.342355	0.0409675
KLHL13	KLHL13	mRNA	black	0.153496	0.371435	-0.0602527	0.727033	0.408847	0.0132944	0.336848	0.044548	0.255724	0.132234	-0.138168	0.42162	-0.40462	0.0143757	0.36799	0.0272337	-0.0306338	0.859228	0.402426	0.0149656	-0.0206433	0.904878	-0.00468159	0.978381	-0.200694	0.240533	0.0790725	0.646658	0.40626	0.0139475	0.0783476	0.649689	0.235182	0.167357
PSPH	PSPH	mRNA	black	-0.148945	0.385952	0.392559	0.0178762	-0.148466	0.387498	0.161047	0.348079	0.225795	0.185459	-0.409284	0.0131864	-0.485675	0.00267544	0.421406	0.0104777	0.492579	0.00227386	0.438895	0.00741008	-0.0713469	0.679239	-0.123424	0.473276	-0.190005	0.267022	0.0430312	0.803213	0.148905	0.386083	-0.0664403	0.700238	0.193877	0.257216
MYO5B	MYO5B	mRNA	black	-0.148903	0.386086	-0.187454	0.273617	-0.132469	0.4412	-0.500564	0.00187597	-0.312978	0.0630842	0.203833	0.233102	0.806885	2.8e-09	-0.460449	0.00471551	-0.102808	0.550733	-0.403136	0.0147724	0.151004	0.379343	-0.236924	0.164142	0.696921	2.34e-06	-0.33373	0.0466847	-0.219927	0.197454	-0.148687	0.386785	-0.214034	0.210034
KLK10	KLK10	mRNA	black	-0.146537	0.393766	-0.111527	0.517262	0.180224	0.292879	-0.307905	0.0677147	-0.353034	0.0346876	0.336059	0.0450807	0.698994	2.12e-06	-0.443458	0.00674996	-0.407686	0.0135843	-0.464179	0.00434796	0.0889904	0.605767	-0.158796	0.354947	0.407537	0.0136218	-0.091162	0.596964	-0.225323	0.186403	-0.0876014	0.611427	-0.0680871	0.693165
RHCG	RHCG	mRNA	black	-0.142626	0.406647	-0.131105	0.445961	-0.0187674	0.913488	-0.461139	0.00464561	-0.356915	0.0326096	0.279596	0.0986369	0.815515	1.38e-09	-0.414743	0.0119011	-0.0825679	0.632122	-0.48053	0.00301375	0.118424	0.491518	-0.171795	0.316407	0.628663	4.03e-05	-0.179686	0.294348	-0.274111	0.105711	-0.251191	0.139471	-0.223261	0.190573
CYSRT1	CYSRT1	mRNA	black	-0.140484	0.413803	-0.094514	0.583486	-0.114061	0.507727	-0.610953	7.57e-05	-0.409656	0.0130954	0.280385	0.0976501	0.859198	1.99e-11	-0.441769	0.00698813	-0.115689	0.501647	-0.491319	0.00234295	-0.0431842	0.802527	-0.207784	0.223973	0.69899	2.12e-06	-0.103952	0.546282	-0.380793	0.0219513	-0.341137	0.0417387	-0.267292	0.115031
LMO7	LMO7	mRNA	black	-0.140096	0.415106	-0.211172	0.216341	-0.0913426	0.596234	-0.387836	0.0194285	-0.283708	0.0935766	0.142817	0.406013	0.663096	1.05e-05	-0.255227	0.133014	-0.128939	0.453575	-0.127949	0.457079	-0.0461682	0.78918	-0.116933	0.497028	0.605871	9.01e-05	-0.255946	0.131886	-0.115372	0.502829	-0.205581	0.229034	-0.331202	0.0484768
POMC	POMC	mRNA	black	0.140021	0.415359	0.20276	0.235626	0.264951	0.118368	0.282105	0.0955249	0.231127	0.175013	-0.352816	0.0348077	-0.563833	0.000342145	0.469329	0.00388129	0.11923	0.488553	0.333801	0.0466352	-0.295307	0.0803698	0.00776086	0.964169	-0.204957	0.230479	0.48105	0.00297794	0.19217	0.261508	-0.21042	0.21802	0.445896	0.00641831
KLK11	KLK11	mRNA	black	-0.139889	0.415803	0.0246535	0.88651	0.16667	0.331276	-0.448911	0.00602766	-0.341514	0.0414982	0.225436	0.186178	0.754118	1.09e-07	-0.343037	0.0405404	-0.179558	0.294698	-0.448095	0.00613127	0.140377	0.414162	-0.256262	0.131393	0.633219	3.4e-05	-0.123077	0.474531	-0.287381	0.0892259	-0.306406	0.0691332	0.006672	0.969194
LMTK3	LMTK3	mRNA	black	-0.139499	0.417115	-0.122253	0.477518	-0.0596778	0.729539	-0.273168	0.106964	-0.346255	0.038575	0.480003	0.00305038	0.589434	0.000155175	-0.426786	0.00943631	0.0100745	0.953497	-0.459076	0.00485744	-0.0271811	0.874961	0.00196538	0.990923	0.266763	0.115779	0.0745726	0.665562	-0.152868	0.373421	-0.067986	0.693598	-0.217504	0.202562
WFDC12	WFDC12	mRNA	black	-0.139278	0.417861	0.0306509	0.85915	-0.352312	0.0350858	-0.320168	0.0569542	-0.451793	0.00567353	0.186616	0.275805	0.73587	3.16e-07	-0.652781	1.6e-05	-0.38306	0.0211114	-0.428141	0.0091883	-0.109172	0.526203	-0.346442	0.0384632	0.164153	0.338733	-0.342347	0.0409721	-0.260931	0.124269	0.097179	0.572867	-0.393483	0.0175849
SDCBP2	SDCBP2	mRNA	black	-0.139094	0.418484	-0.223244	0.190609	-0.00885455	0.959124	-0.483737	0.00279878	-0.369579	0.0265263	0.194945	0.254553	0.779192	2.17e-08	-0.489039	0.00247263	-0.318006	0.0587455	-0.489886	0.00242374	0.137355	0.424381	-0.224141	0.188786	0.604626	9.4e-05	-0.194369	0.255985	-0.318283	0.0585138	-0.168265	0.326603	-0.0750406	0.663586
APOBEC3B	APOBEC3B	mRNA	black	-0.139062	0.418593	-0.11068	0.520468	0.435457	0.00794345	0.0724613	0.674502	-0.100557	0.559536	0.200858	0.240141	0.311087	0.0647807	-0.117146	0.496238	-0.16559	0.334463	-0.0846854	0.623381	0.180588	0.291891	-0.088995	0.605749	0.262955	0.121272	-0.0852318	0.621134	0.296344	0.0792633	0.0947537	0.582527	0.246529	0.147212
FRMD4B	FRMD4B	mRNA	black	-0.138102	0.421844	-0.178885	0.29654	-0.0433186	0.801925	-0.374765	0.0243214	-0.371351	0.025755	0.352162	0.0351688	0.543482	0.000613595	-0.32649	0.0519639	-0.124279	0.470193	-0.214898	0.208156	0.114777	0.505051	-0.151911	0.376454	0.327672	0.0510703	-0.361898	0.0300922	0.0324285	0.85107	0.00347291	0.983962	-0.221026	0.195166
NBEAL2	NBEAL2	mRNA	black	-0.13583	0.429592	-0.188757	0.270237	-0.248108	0.144555	-0.563442	0.000346131	-0.382244	0.0214103	0.29482	0.0808937	0.808914	2.38e-09	-0.463054	0.00445606	-0.0299318	0.862422	-0.386653	0.0198345	0.0776416	0.652646	-0.273576	0.106419	0.576633	0.000232317	-0.432922	0.00835735	-0.310789	0.065051	-0.12658	0.461949	-0.359224	0.0314227
CYP4F22	CYP4F22	mRNA	black	-0.135213	0.431712	-0.0636102	0.712452	-0.224993	0.187067	-0.300477	0.0749714	-0.382347	0.0213725	0.232703	0.172008	0.781697	1.82e-08	-0.560051	0.000382465	-0.119111	0.48899	-0.39367	0.0175263	-0.0722154	0.675547	-0.327929	0.0508784	0.394235	0.0173508	-0.391959	0.0180673	-0.284988	0.0920424	0.0171226	0.921046	-0.262542	0.121879
NCKAP5L	NCKAP5L	mRNA	black	0.133362	0.438101	0.0723508	0.674971	0.0714554	0.678778	0.444497	0.00660687	0.2619	0.122826	-0.331693	0.0481242	-0.530357	0.00087727	0.406507	0.0138842	0.167437	0.329024	0.415638	0.011701	0.296291	0.0793194	-0.00248763	0.988512	-0.389871	0.0187464	0.0955069	0.579519	0.237417	0.16324	0.133836	0.436457	0.294961	0.0807416
BTBD11	BTBD11	mRNA	black	0.133358	0.438114	-0.15143	0.377985	0.149808	0.383174	-0.29373	0.0820752	-0.398648	0.0160289	-0.107899	0.531066	0.548854	0.000527818	-0.309303	0.0664132	-0.43813	0.00752614	-0.23574	0.166322	0.134014	0.435844	-0.466582	0.00412445	0.345292	0.0391547	-0.240904	0.156964	-0.0944374	0.583792	-0.0940101	0.585503	0.0243907	0.887712
VAMP8	VAMP8	mRNA	black	-0.133149	0.438838	-0.0535804	0.756288	-0.276433	0.10267	-0.4781	0.003186	-0.408042	0.0134948	0.460871	0.0046726	0.494671	0.00216307	-0.359306	0.0313813	-0.0397598	0.817913	-0.439897	0.00726054	-0.0699186	0.685328	0.220892	0.195445	0.34474	0.0394905	0.320722	0.0565023	-0.250067	0.141309	-0.253994	0.134962	-0.19122	0.263918
VPS37B	VPS37B	mRNA	black	-0.132358	0.441587	0.0003576	0.998348	-0.16898	0.324523	-0.402574	0.014925	-0.351227	0.0356912	-0.0690791	0.688917	0.536145	0.000750648	-0.250336	0.140868	-0.150856	0.379818	-0.134253	0.435017	-0.00252785	0.988326	-0.314206	0.0620022	0.428096	0.00919646	-0.175285	0.306527	-0.127338	0.459248	-0.222077	0.192997	-0.260395	0.125072
MBOAT2	MBOAT2	mRNA	black	0.131476	0.444662	-0.266918	0.115559	0.196069	0.251769	0.018244	0.915892	-0.190622	0.265443	0.119315	0.488242	0.450982	0.00577134	-0.309398	0.0663254	-0.531271	0.000856101	-0.0456541	0.791475	0.117821	0.493744	-0.150707	0.380294	0.226021	0.185007	-0.374239	0.0245378	0.0521039	0.762808	0.236569	0.164793	0.0175005	0.919308
CTNNBIP1	CTNNBIP1	mRNA	black	-0.130868	0.446789	0.0941504	0.584941	-0.27774	0.100988	-0.40911	0.0132294	-0.418638	0.0110505	0.0953519	0.580138	0.65821	1.28e-05	-0.521966	0.00109432	-0.136945	0.425779	-0.360328	0.0308678	-0.189884	0.267333	-0.473192	0.00356037	0.326356	0.0520654	-0.361342	0.0303654	-0.235109	0.167491	-0.00344246	0.984103	-0.165028	0.336131
BHLHE40	BHLHE40	mRNA	black	0.130833	0.446913	-0.362394	0.0298509	-0.0809646	0.638773	-0.154234	0.369113	0.0805055	0.640683	0.181577	0.289211	0.347375	0.0379093	-0.195433	0.25334	-0.124955	0.467761	-0.0845897	0.623775	-0.0650076	0.706412	0.0257922	0.881304	0.310833	0.0650108	-0.193162	0.259008	-0.334712	0.0460026	0.024371	0.887802	-0.177292	0.300934
UNC5B	UNC5B	mRNA	black	0.127869	0.457363	-0.382423	0.0213444	0.108356	0.529319	0.0896321	0.60316	-0.100748	0.558786	0.00265792	0.987725	0.501419	0.00183722	-0.358024	0.0320354	-0.358056	0.0320188	-0.117807	0.493795	0.078935	0.647232	-0.206741	0.226358	0.307093	0.0684797	-0.459348	0.00482905	-0.0341124	0.84343	0.229223	0.178695	-0.113084	0.511392
MAP3K9	MAP3K9	mRNA	black	-0.127378	0.459108	-0.155791	0.36424	-0.0742374	0.666978	-0.414023	0.0120644	-0.235929	0.165972	0.0666145	0.699489	0.689002	3.38e-06	-0.367311	0.0275409	-0.00577618	0.973328	-0.298135	0.0773803	-0.043781	0.799853	-0.342368	0.0409592	0.613136	7.02e-05	-0.578927	0.000216374	-0.300664	0.0747811	-0.0771883	0.654548	-0.307621	0.0679819
FAM25A	FAM25A	mRNA	black	-0.124076	0.470925	-0.0311159	0.857035	-0.252071	0.138042	-0.46907	0.00390369	-0.527685	0.000941827	0.248665	0.143626	0.848015	6.68e-11	-0.692149	2.92e-06	-0.336546	0.0447516	-0.53804	0.000712882	-0.212721	0.212912	-0.390696	0.0184754	0.349661	0.0365801	-0.279561	0.0986821	-0.287942	0.0885754	-0.025152	0.88423	-0.388336	0.019259
ABHD5	ABHD5	mRNA	black	-0.123658	0.472432	-0.10858	0.52846	-0.260157	0.125429	-0.461075	0.00465203	-0.197219	0.248943	0.258355	0.128164	0.659095	1.24e-05	-0.498354	0.00197947	0.108549	0.528578	-0.51321	0.0013701	-0.164258	0.338422	-0.184589	0.281149	0.454724	0.00533191	-0.328356	0.0505598	-0.43885	0.00741688	-0.128137	0.456411	-0.369923	0.0263752
TMEM237	TMEM237	mRNA	black	-0.123296	0.47374	0.226733	0.183591	-0.0459294	0.790246	0.324025	0.0538662	0.166892	0.330624	0.00315448	0.985432	-0.448659	0.00605947	0.336787	0.044589	0.284334	0.092824	0.315833	0.060591	0.0685768	0.691067	0.392086	0.0180266	-0.328048	0.0507892	0.112295	0.514364	0.385767	0.0201433	0.0920308	0.593458	0.201633	0.238293
PLCD1	PLCD1	mRNA	black	-0.123249	0.473907	-0.2184	0.200662	-0.186726	0.275519	-0.308266	0.0673765	-0.191206	0.263956	0.325899	0.0524146	0.685777	3.92e-06	-0.432523	0.00842423	-0.0766428	0.656839	-0.345337	0.0391278	-0.030281	0.860833	-0.0539036	0.754862	0.467024	0.00408447	-0.301274	0.074165	-0.421367	0.0104855	-0.135273	0.431504	-0.382402	0.0213521
ZBED2	ZBED2	mRNA	black	-0.12304	0.474663	-0.136696	0.426629	-0.00552157	0.974504	-0.0189025	0.912868	-0.367222	0.0275812	0.151563	0.377561	0.502289	0.00179851	-0.56361	0.000344421	-0.453295	0.00549619	-0.287295	0.089326	0.191549	0.263081	-0.366319	0.0279946	-0.0199461	0.908077	-0.519804	0.0011574	0.0426214	0.805051	0.398103	0.0161874	-0.238018	0.162145
SERPINB4	SERPINB4	mRNA	black	-0.122984	0.474866	0.0665568	0.699737	0.0326796	0.84993	-0.45142	0.00571841	-0.433783	0.00821475	0.0423696	0.806181	0.555501	0.000436552	-0.260439	0.125006	-0.138961	0.418933	-0.441226	0.0070663	0.0920941	0.593203	-0.284863	0.0921911	0.415543	0.0117221	0.125436	0.466038	-0.240719	0.157293	-0.297048	0.078519	0.00420143	0.980598
PRSS8	PRSS8	mRNA	black	-0.119286	0.488348	-0.0714601	0.678757	-0.361774	0.030153	-0.416231	0.01157	-0.369155	0.0267136	0.184942	0.280213	0.54505	0.000587359	-0.250501	0.140596	0.0153743	0.929085	-0.236387	0.165128	0.105449	0.540488	-0.0902909	0.600489	0.354041	0.0341384	0.0344227	0.842024	-0.328144	0.0507171	-0.211643	0.215295	-0.158748	0.355094
PRDM1	PRDM1	mRNA	black	-0.118475	0.491332	-0.140672	0.413172	0.0385325	0.823443	-0.136522	0.427223	-0.286833	0.0898646	0.158472	0.355942	0.629806	3.86e-05	-0.364944	0.0286339	-0.409205	0.0132059	-0.233547	0.170414	-0.0195574	0.909861	-0.0557673	0.74666	0.353376	0.0345002	-0.171789	0.316425	-0.177202	0.301183	-0.0746675	0.665161	-0.178079	0.298759
MINK1	MINK1	mRNA	black	-0.117067	0.496534	-0.235276	0.167182	-0.204925	0.230554	-0.222455	0.192221	-0.226576	0.183901	0.273251	0.106853	0.674284	6.52e-06	-0.599521	0.000111548	-0.30704	0.0685299	-0.336852	0.0445453	-0.0284879	0.869	-0.281982	0.0956766	0.284106	0.0930969	-0.624871	4.62e-05	-0.236833	0.164309	0.322083	0.0554035	-0.425678	0.00964314
TRIM7	TRIM7	mRNA	black	-0.116387	0.499054	-0.252406	0.137503	0.246747	0.146843	-0.264195	0.119462	-0.216588	0.204517	0.370201	0.0262533	0.496769	0.00205675	-0.437477	0.00762629	-0.177131	0.30138	-0.54066	0.000663428	0.0715471	0.678387	-0.0573102	0.73989	0.373447	0.0248666	-0.163856	0.339622	-0.0561217	0.745103	0.00153847	0.992895	-0.0529455	0.759089
ELOVL4	ELOVL4	mRNA	black	-0.113589	0.509497	0.204183	0.232285	-0.134558	0.433965	-0.059305	0.731166	-0.228197	0.180701	0.140982	0.412133	0.399659	0.0157383	-0.349746	0.0365314	0.0445952	0.796209	-0.163459	0.340807	-0.177046	0.301616	-0.157625	0.358549	0.277259	0.101605	-0.257316	0.129759	0.179084	0.295994	0.161821	0.345736	0.104071	0.545823
TTC39A	TTC39A	mRNA	black	-0.112861	0.512232	0.025483	0.882717	-0.175659	0.305479	-0.461742	0.00458515	-0.344167	0.0398411	0.0238448	0.89021	0.555447	0.000437237	-0.113957	0.508117	-0.228608	0.179895	-0.131472	0.444677	0.283646	0.0936516	-0.129066	0.453128	0.438288	0.00750194	0.00129531	0.994018	-0.266189	0.116593	-0.375132	0.0241711	-0.0599232	0.728469
KLK5	KLK5	mRNA	black	0.112624	0.513122	-0.168053	0.327224	-0.224588	0.187884	-0.202365	0.236559	-0.259006	0.12717	0.238694	0.160921	0.533618	0.000803792	-0.439513	0.00731757	-0.222212	0.19272	-0.319595	0.0574249	-0.091133	0.597081	-0.171576	0.317034	0.119091	0.489065	-0.244958	0.149889	-0.321658	0.0557447	0.149311	0.384773	-0.418332	0.0111154
GFOD1	GFOD1	mRNA	black	-0.111078	0.51896	-0.0823674	0.632952	0.190463	0.26585	-0.0937886	0.586391	-0.0623576	0.71788	0.209163	0.220846	0.42908	0.00901982	-0.303196	0.0722481	0.0831755	0.629609	-0.232611	0.172183	0.249544	0.142171	-0.192179	0.261487	0.298317	0.0771915	-0.440168	0.00722062	0.0107934	0.950183	0.165481	0.334786	-0.0220541	0.89841
NLRX1	NLRX1	mRNA	black	0.110826	0.519915	-0.392226	0.017982	-0.202388	0.236503	-0.426028	0.00957744	-0.178654	0.297174	0.217894	0.201734	0.687938	3.55e-06	-0.485847	0.00266473	-0.110713	0.520345	-0.394461	0.0172809	-0.259844	0.1259	-0.261278	0.123752	0.511925	0.00141532	-0.294505	0.0812337	-0.37098	0.025915	-0.073449	0.670314	-0.531687	0.000846603
LIMK2	LIMK2	mRNA	black	-0.110685	0.52045	-0.267188	0.115177	0.0667344	0.698973	-0.0947123	0.582693	-0.294388	0.0813604	0.0864927	0.615961	0.477897	0.00320083	-0.286576	0.090166	0.163402	0.340978	-0.31618	0.0602932	0.127712	0.45792	-0.337695	0.0439813	0.295605	0.0800505	-0.303846	0.0716082	-0.0755583	0.661403	-0.00431374	0.98008	-0.100719	0.558899
THNSL2	THNSL2	mRNA	black	0.109283	0.525779	0.0528024	0.759721	0.0844887	0.624191	0.413986	0.0120728	0.31565	0.0607479	-0.260933	0.124265	-0.477021	0.00326523	0.489239	0.00246102	0.22553	0.185989	0.520075	0.00114932	0.307087	0.0684855	0.129472	0.451696	-0.26167	0.123167	-0.0813227	0.637285	0.289212	0.0871168	0.0905509	0.599436	0.244765	0.150221
SLFN11	SLFN11	mRNA	black	-0.108147	0.530116	0.106605	0.536033	-0.118832	0.490019	0.37457	0.0244014	0.201162	0.239415	0.0982924	0.568457	-0.513446	0.00136192	0.335728	0.0453063	0.139337	0.417664	0.53571	0.000759583	0.0241136	0.88898	0.425674	0.00964386	-0.403145	0.01477	0.00650621	0.969959	0.460526	0.00470763	0.273387	0.106671	0.211118	0.216462
ALS2CL	ALS2CL	mRNA	black	-0.108092	0.530328	-0.150535	0.380845	-0.350031	0.0363685	-0.456603	0.0051224	-0.303769	0.0716835	0.382009	0.0214973	0.734584	3.39e-07	-0.579216	0.000214438	-0.086075	0.617672	-0.577664	0.000225028	-0.000980565	0.995471	-0.110684	0.520455	0.339018	0.0431078	-0.267499	0.114739	-0.573185	0.000258255	-0.0525557	0.760811	-0.491333	0.00234218
KLF5	KLF5	mRNA	black	-0.107465	0.53273	-0.075494	0.661674	0.474395	0.00346525	-0.351726	0.0354117	-0.362872	0.0296198	0.0808884	0.63909	0.570222	0.000282585	-0.352801	0.0348159	-0.137368	0.424337	-0.576304	0.000234683	0.15769	0.358349	-0.356913	0.0326108	0.493878	0.00220451	-0.104602	0.543764	-0.0134949	0.937736	-0.294316	0.0814381	0.141648	0.409904
ZNF525	ZNF525	mRNA	black	-0.105697	0.53953	0.283941	0.093296	-0.139356	0.417598	0.295714	0.0799343	0.220569	0.196116	-0.135474	0.430814	-0.435305	0.0079677	0.296204	0.0794127	0.501904	0.00181554	0.306603	0.0689452	0.0197124	0.90915	0.21681	0.204041	-0.165894	0.333566	0.02186	0.8993	0.385233	0.0203313	0.102684	0.551214	0.104756	0.543168
TMPRSS13	TMPRSS13	mRNA	black	-0.104115	0.545653	-0.00186589	0.991383	0.218891	0.199626	-0.349406	0.0367264	-0.422217	0.0103147	-0.0475014	0.783235	0.61628	6.29e-05	-0.433674	0.0082327	-0.129116	0.45295	-0.58019	0.000208024	0.237322	0.163413	-0.44147	0.00703113	0.444681	0.00658181	-0.121179	0.481424	-0.162498	0.343693	-0.239193	0.160021	0.0887723	0.606655
SEC14L2	SEC14L2	mRNA	black	0.10226	0.552869	-0.207669	0.224236	-0.172429	0.314598	-0.144234	0.401323	-0.193912	0.257126	0.328025	0.0508061	0.4818	0.00292697	-0.483528	0.00281238	-0.0846871	0.623374	-0.349315	0.0367786	-0.17648	0.30319	-0.149808	0.383175	0.163179	0.341647	-0.356731	0.0327058	-0.284224	0.0929561	0.27945	0.0988204	-0.356891	0.0326226
PRTFDC1	PRTFDC1	mRNA	black	-0.102207	0.553075	0.32722	0.0514108	0.0607989	0.724654	0.489333	0.00245558	0.0900416	0.601499	-0.207909	0.223687	-0.51143	0.00143309	0.356368	0.0328964	0.0416782	0.809285	0.498613	0.00196708	0.129478	0.451675	0.0970584	0.573346	-0.446536	0.0063336	0.15971	0.352147	0.617077	6.11e-05	0.194873	0.254731	0.421308	0.0104975
ITPRIP	ITPRIP	mRNA	black	-0.10179	0.554706	-0.390407	0.0185699	-0.321182	0.0561291	-0.207644	0.224291	-0.0177467	0.918177	0.36946	0.0265784	0.563482	0.000345722	-0.431115	0.00866349	-0.293536	0.0822867	-0.0839183	0.626542	-0.0027388	0.987352	0.0399641	0.816993	0.295717	0.0799313	-0.488026	0.00253226	-0.247751	0.145152	0.291961	0.0840211	-0.387938	0.0193937
NASP	NASP	mRNA	black	-0.100561	0.559519	0.422416	0.010275	-0.259798	0.125971	0.0768211	0.656089	0.0589191	0.732851	-0.135639	0.430248	-0.5304	0.000876256	0.3707	0.0260361	0.388473	0.0192126	0.411129	0.0127396	-0.0420656	0.807545	0.126568	0.46199	-0.410553	0.0128778	0.253823	0.135233	0.511911	0.00141582	0.0261848	0.87951	0.221424	0.194344
ESF1	ESF1	mRNA	black	-0.10032	0.560466	0.341756	0.0413452	0.180313	0.292637	0.0745505	0.665655	0.0681734	0.692795	-0.10725	0.533555	-0.36278	0.0296638	0.308519	0.0671403	0.34418	0.0398331	0.191852	0.262315	0.181858	0.288453	0.11144	0.51759	-0.124785	0.468372	0.125735	0.464966	0.388063	0.0193515	0.0146801	0.93228	0.357299	0.0324099
STXBP5	STXBP5	mRNA	black	-0.100289	0.560587	-0.0705829	0.682494	-0.292992	0.0828832	-0.206587	0.226712	-0.0753858	0.66213	0.0122145	0.943634	0.616713	6.19e-05	-0.387961	0.0193859	0.0373894	0.828602	-0.265127	0.118115	-0.242025	0.154984	-0.239707	0.159099	0.422065	0.0103451	-0.299269	0.0762068	-0.354996	0.0336239	-0.0818335	0.635165	-0.296119	0.0795021
KCTD11	KCTD11	mRNA	black	-0.0984688	0.56776	-0.11424	0.507057	-0.173419	0.311785	-0.141546	0.410245	-0.307807	0.0678067	0.378447	0.0228498	0.546032	0.000571439	-0.620882	5.34e-05	-0.257758	0.129079	-0.409626	0.0131027	-0.0677592	0.694571	-0.230529	0.176165	0.121883	0.478862	-0.373542	0.0248272	-0.127474	0.458765	0.341363	0.0415942	-0.275007	0.10453
ZBTB7B	ZBTB7B	mRNA	black	-0.0977293	0.570686	-0.303132	0.0723114	0.15261	0.374236	-0.491966	0.00230727	-0.25673	0.130666	0.216995	0.203645	0.758535	8.33e-08	-0.385677	0.0201747	-0.0793074	0.645677	-0.572129	0.000266702	0.15049	0.380988	-0.300255	0.0751967	0.604964	9.29e-05	-0.240661	0.157395	-0.447048	0.0062665	-0.326568	0.0519047	-0.108247	0.529733
KLK8	KLK8	mRNA	black	0.0975096	0.571556	-0.0854388	0.620283	0.141076	0.411816	-0.28309	0.0943239	-0.370906	0.0259467	0.293613	0.0822035	0.609836	7.87e-05	-0.445546	0.006465	-0.366469	0.0279259	-0.442652	0.00686276	-0.134671	0.433578	-0.239814	0.158906	0.25799	0.128723	-0.0121353	0.943999	-0.209243	0.220665	-0.0417755	0.808848	-0.221152	0.194905
VEZF1	VEZF1	mRNA	black	0.0963766	0.576055	0.120938	0.482301	0.29769	0.0778457	0.428063	0.00920253	0.504728	0.00169378	-0.372156	0.0254106	-0.581896	0.000197199	0.601966	0.000102796	0.36876	0.0268892	0.616561	6.22e-05	0.191703	0.262692	-0.0137498	0.936563	-0.106513	0.536388	-0.226137	0.184776	0.348656	0.0371594	0.120667	0.483292	0.413778	0.0121204
PAQR7	PAQR7	mRNA	black	-0.0954675	0.579676	-0.0595355	0.73016	-0.327119	0.0514868	-0.388424	0.0192294	-0.128059	0.456689	0.1091	0.526476	0.385489	0.0202407	-0.283257	0.0941216	0.230315	0.176578	-0.258298	0.12825	-0.233031	0.171388	-0.16114	0.347796	0.408396	0.0134063	-0.347626	0.0377616	-0.33965	0.0426956	-0.089059	0.605489	-0.352433	0.035019
GPR157	GPR157	mRNA	black	-0.0928396	0.590201	-0.17133	0.317739	-0.188555	0.270759	-0.294604	0.0811265	-0.185715	0.278173	0.0795924	0.644487	0.587441	0.000165425	-0.539209	0.000690425	-0.153696	0.370806	-0.42527	0.00972039	-0.043877	0.799423	-0.248434	0.144012	0.306655	0.0688957	-0.581664	0.000198643	-0.314129	0.0620696	0.0952451	0.580564	-0.325979	0.0523536
SLC29A1	SLC29A1	mRNA	black	0.0918584	0.594153	-0.198278	0.246359	-0.0431875	0.802513	0.336657	0.0446762	0.425869	0.00960725	-0.136711	0.426578	-0.492332	0.00228724	0.410055	0.0129983	0.0205698	0.905216	0.492244	0.00229207	0.235364	0.167018	0.162128	0.344807	-0.331161	0.0485061	-0.0823163	0.633164	0.123878	0.47164	0.260015	0.125644	0.0407125	0.813625
SAP30	SAP30	mRNA	black	-0.0883345	0.608437	0.210493	0.217856	-0.190582	0.265545	0.242333	0.154443	0.276174	0.103007	-0.0855175	0.61996	-0.505927	0.00164432	0.403942	0.0145557	0.356299	0.0329325	0.494192	0.00218802	-0.220087	0.197119	0.268141	0.113837	-0.253778	0.135306	0.213769	0.210613	0.461733	0.00458607	0.0889605	0.605889	0.190052	0.266901
PRSS3	PRSS3	mRNA	black	0.0882268	0.608876	-0.160332	0.350251	-0.120012	0.485685	-0.445881	0.00642033	-0.315455	0.0609165	0.392378	0.0179334	0.680498	4.96e-06	-0.347306	0.03795	-0.143366	0.404191	-0.280948	0.0969509	-0.192829	0.259845	-0.122231	0.477597	0.502692	0.00178083	-0.110149	0.522483	-0.289919	0.0863128	-0.147146	0.391781	-0.276674	0.102358
AC011473.4	AC011473.4	mRNA	black	-0.0862663	0.616888	-0.0595358	0.730159	0.16099	0.348251	-0.262647	0.121724	-0.440415	0.00718437	0.336891	0.0445189	0.551247	0.000493171	-0.371884	0.0255265	-0.329367	0.0498113	-0.393858	0.0174676	0.385442	0.0202573	-0.217247	0.203108	0.155919	0.36384	-0.0773872	0.653713	-0.0137369	0.936622	0.00332191	0.984659	0.139935	0.415648
FGFRL1	FGFRL1	mRNA	black	0.085921	0.618304	-0.283037	0.0943888	-0.119741	0.486679	0.237455	0.163172	0.198093	0.24681	-0.167701	0.32825	-0.43883	0.00741993	0.290184	0.0860122	0.0212855	0.901933	0.421345	0.01049	0.193469	0.258236	0.125554	0.465613	-0.401067	0.0153411	0.147143	0.39179	0.143247	0.404584	0.184603	0.281111	-0.0322335	0.851955
VSIG10L	VSIG10L	mRNA	black	-0.084674	0.623428	-0.170271	0.320786	0.0704619	0.68301	-0.490561	0.00238537	-0.35485	0.033702	0.207936	0.223627	0.800996	4.44e-09	-0.341235	0.0416757	-0.225483	0.186084	-0.39529	0.0170267	0.1031	0.549596	-0.164606	0.337384	0.714293	9.96e-07	-0.157698	0.358327	-0.377255	0.0233178	-0.3343	0.0462879	-0.163112	0.341849
CARD6	CARD6	mRNA	black	-0.0838082	0.626996	-0.0542192	0.753471	-0.0868305	0.614578	-0.0525715	0.760741	-0.171013	0.318648	0.0777602	0.652149	0.544154	0.000602225	-0.505314	0.00166944	-0.392809	0.017797	-0.291644	0.0843744	-0.0373633	0.82872	-0.173588	0.311307	0.143336	0.404292	-0.458197	0.00495021	-0.105565	0.540038	0.201902	0.237655	-0.272496	0.107864
SREBF2	SREBF2	mRNA	black	0.0821051	0.634039	-0.364818	0.0286932	0.36595	0.028165	-0.175934	0.304711	-0.185891	0.27771	-0.0111993	0.948312	0.329001	0.0500809	-0.0550002	0.750033	0.0565782	0.7431	-0.163097	0.341892	0.262211	0.122367	-0.34423	0.0398028	0.393838	0.017474	-0.21463	0.208738	0.0763692	0.657989	-0.18955	0.26819	0.213539	0.211116
ADAMTSL5	ADAMTSL5	mRNA	black	-0.0817435	0.635538	-0.0138437	0.93613	-0.141448	0.410574	-0.0581063	0.736405	-0.265135	0.118103	0.174395	0.309028	0.606582	8.79e-05	-0.581974	0.00019672	-0.175403	0.306197	-0.400253	0.0155696	-0.298952	0.0765331	-0.232137	0.173083	0.268047	0.113969	-0.207377	0.224902	-0.178525	0.297529	0.161437	0.346897	-0.207058	0.225633
LTB4R	LTB4R	mRNA	black	-0.0807606	0.639621	-0.107831	0.531326	0.155469	0.365244	-0.23106	0.175143	-0.26158	0.123301	0.111174	0.518597	0.556099	0.000429072	-0.446859	0.00629122	0.0235407	0.891601	-0.574436	0.000248561	-0.0423112	0.806443	-0.400026	0.0156341	0.348297	0.0373685	-0.218168	0.201153	-0.212833	0.212666	-0.113924	0.508241	-0.0755063	0.661622
RRAD	RRAD	mRNA	black	0.0767001	0.656598	-0.3873	0.0196116	-0.204247	0.232134	-0.238252	0.16172	0.0436044	0.800645	0.285029	0.0919934	0.4214	0.0104788	-0.247265	0.145969	-0.320637	0.0565716	-0.162173	0.344673	-0.221814	0.193538	0.243661	0.152127	0.319199	0.0577517	0.0184687	0.91486	-0.38859	0.0191735	-0.00665838	0.969257	-0.394789	0.0171798
TTLL12	TTLL12	mRNA	black	0.0761497	0.658912	-0.341314	0.0416256	0.236219	0.165438	-0.115314	0.503045	-0.339385	0.042868	0.0643422	0.709286	0.532578	0.0008266	-0.321943	0.0555157	-0.0814057	0.63694	-0.274055	0.105784	0.104344	0.544763	-0.341121	0.0417485	0.420239	0.010716	-0.251497	0.138973	0.0708986	0.681148	-0.0341015	0.843479	-0.0507812	0.768663
RFC3	RFC3	mRNA	black	0.0699214	0.685316	0.341419	0.0415589	0.319318	0.0576527	0.287551	0.089029	0.00284185	0.986876	-0.280474	0.0975398	-0.601848	0.000103205	0.538563	0.000702751	0.0401459	0.816174	0.365842	0.0282151	0.221505	0.194177	0.169289	0.323626	-0.35299	0.0347115	0.531358	0.000854104	0.476205	0.00332629	-0.107351	0.533165	0.460464	0.00471398
FGFBP1	FGFBP1	mRNA	black	-0.0696726	0.686379	0.0542193	0.753471	0.288679	0.0877261	-0.175374	0.306277	-0.436696	0.00774758	0.0907765	0.598522	0.460829	0.00467686	-0.458984	0.00486711	-0.522356	0.00108328	-0.387347	0.0195954	0.18236	0.287102	-0.310798	0.0650426	0.16386	0.339608	-0.0839604	0.626368	0.235522	0.166726	0.0746446	0.665257	0.127979	0.456971
LY6G6C	LY6G6C	mRNA	black	0.0688472	0.689909	-0.221208	0.19479	0.212479	0.213445	-0.157413	0.359207	-0.295898	0.079738	0.239387	0.159673	0.658132	1.29e-05	-0.417667	0.0112575	-0.115984	0.500551	-0.356192	0.032989	-0.0685009	0.691392	-0.376412	0.0236538	0.479129	0.00311204	-0.262738	0.121589	-0.0972752	0.572486	-0.0238514	0.890179	-0.0328172	0.849305
PLA2G4F	PLA2G4F	mRNA	black	0.0682418	0.692502	-0.209923	0.219133	-0.142917	0.40568	-0.459313	0.0048327	-0.218062	0.201377	0.307881	0.0677369	0.643653	2.29e-05	-0.408092	0.0134822	0.0758338	0.660242	-0.475209	0.00340211	-0.0287801	0.867668	-0.174268	0.309386	0.547309	0.000551322	-0.224201	0.188664	-0.428033	0.00920782	-0.198562	0.245671	-0.243765	0.151948
OTUB2	OTUB2	mRNA	black	-0.0643116	0.709418	0.0421395	0.807213	-0.314366	0.0618619	-0.289911	0.0863215	-0.360118	0.0309726	0.0426992	0.804702	0.484797	0.00273073	-0.352965	0.0347253	-0.135692	0.430064	-0.210474	0.217899	0.10358	0.54773	-0.330893	0.0486995	0.167912	0.327635	-0.373585	0.0248092	-0.115936	0.50073	0.0833423	0.62892	-0.180692	0.291609
HAS3	HAS3	mRNA	black	0.0627104	0.71635	-0.370859	0.0259671	0.280425	0.0976005	-0.0466034	0.787238	-0.213739	0.210679	0.272386	0.108012	0.413519	0.0121797	-0.396065	0.016792	-0.336522	0.0447675	-0.252139	0.137933	0.2541	0.134794	-0.234865	0.167946	0.107705	0.531808	-0.235794	0.166222	0.0826509	0.631778	0.282033	0.0956133	-0.0644771	0.708703
TUSC3	TUSC3	mRNA	black	0.0619197	0.719781	0.0571393	0.740639	0.0298304	0.862884	0.265488	0.117596	0.0734095	0.670482	-0.118789	0.490177	-0.577746	0.000224454	0.37949	0.0224466	0.0639673	0.710907	0.33195	0.0479407	-0.0121799	0.943793	0.26435	0.119237	-0.47275	0.00359583	0.546511	0.000563827	0.304529	0.0709415	0.0307969	0.858486	0.0521565	0.762575
CALML3	CALML3	mRNA	black	-0.0603106	0.726781	-0.0423786	0.80614	0.0852942	0.620877	-0.340688	0.0420254	-0.227068	0.182927	0.182628	0.286381	0.563961	0.000340851	-0.456669	0.0051152	-0.128803	0.454057	-0.677842	5.58e-06	0.0179833	0.91709	-0.225762	0.185525	0.379874	0.0222996	0.0435219	0.801014	-0.378473	0.0228399	-0.263166	0.120961	0.0546339	0.751645
IL17RE	IL17RE	mRNA	black	-0.0600852	0.727763	-0.210826	0.217113	-0.0451765	0.79361	-0.253279	0.136101	-0.324027	0.0538644	0.460913	0.00466836	0.542687	0.000627287	-0.461683	0.00459105	0.043061	0.80308	-0.477003	0.00326657	0.113728	0.508975	-0.00609137	0.971874	0.315743	0.0606679	-0.219627	0.198081	-0.1268	0.461165	0.0164025	0.924356	-0.124415	0.469702
AP2B1	AP2B1	mRNA	black	-0.0581047	0.736412	0.106615	0.535993	-0.101318	0.556554	0.331591	0.0481973	0.143784	0.402806	-0.181578	0.289209	-0.528621	0.00091874	0.23461	0.168422	-0.064332	0.70933	0.453437	0.00547969	0.245237	0.149412	0.0924745	0.59167	-0.558807	0.000396631	-0.0477726	0.782028	0.529588	0.000895433	0.407219	0.0137024	0.0810605	0.638374
ALDH3B2	ALDH3B2	mRNA	black	-0.0577165	0.738111	-0.065323	0.705051	0.131362	0.445062	-0.549698	0.000515364	-0.320669	0.056545	0.249343	0.142501	0.71109	1.17e-06	-0.418241	0.0111347	0.0680045	0.693519	-0.691406	3.03e-06	0.0865668	0.615658	-0.289616	0.0866565	0.617599	6e-05	-0.17244	0.314566	-0.46084	0.00467575	-0.350257	0.0362397	0.0137716	0.936462
ATG9B	ATG9B	mRNA	black	-0.0558937	0.746105	-0.111853	0.516033	-0.286662	0.0900653	-0.505546	0.0016599	-0.260332	0.125166	0.224541	0.187978	0.771288	3.69e-08	-0.346239	0.0385846	-0.099277	0.564571	-0.352641	0.0349036	-0.0719614	0.676626	-0.105008	0.542191	0.639674	2.67e-05	-0.165699	0.334141	-0.507042	0.00159943	-0.339254	0.0429536	-0.394361	0.0173119
TMEM184A	TMEM184A	mRNA	black	-0.0545543	0.751995	-0.123857	0.471714	0.0144708	0.933244	-0.31461	0.061649	-0.253098	0.136391	0.192193	0.261449	0.711226	1.16e-06	-0.318901	0.0579989	0.0473423	0.783944	-0.3729	0.0250959	0.211242	0.216185	-0.229285	0.178575	0.615803	6.39e-05	-0.200168	0.241794	-0.322329	0.0552069	-0.21486	0.208238	-0.0818134	0.635248
CMBL	CMBL	mRNA	black	0.0527414	0.759991	0.309333	0.066385	0.255708	0.132258	0.457917	0.00498006	0.105913	0.538698	-0.269441	0.112028	-0.561013	0.000371826	0.30853	0.0671307	0.251932	0.138267	0.273879	0.106018	-0.00754713	0.965155	-0.065013	0.706389	-0.475479	0.0033814	0.154635	0.367855	0.392343	0.0179448	0.198465	0.245906	0.2488	0.143402
NIBAN2	NIBAN2	mRNA	black	-0.0519494	0.763491	-0.358415	0.0318346	0.126166	0.463427	-0.389031	0.0190255	-0.34859	0.0371982	0.139395	0.417466	0.72456	5.84e-07	-0.527035	0.000958164	-0.436485	0.00778062	-0.500061	0.0018991	0.0462706	0.788723	-0.290424	0.0857418	0.535655	0.00076072	-0.355674	0.0332631	-0.208026	0.223422	-0.113453	0.510008	-0.190321	0.266213
IGFBP3	IGFBP3	mRNA	black	-0.0514733	0.765598	-0.0623914	0.717734	0.475057	0.00341381	0.333908	0.0465601	0.114721	0.505259	-0.0361545	0.834183	-0.392741	0.0178185	0.309276	0.0664375	-0.0228096	0.894949	0.201094	0.239577	0.370539	0.0261059	0.127656	0.458117	-0.275174	0.10431	0.0813965	0.636978	0.251215	0.139431	0.160541	0.349613	0.347566	0.0377972
PPP2R2C	PPP2R2C	mRNA	black	-0.0472147	0.784513	-0.320391	0.0567716	0.177425	0.300564	-0.301216	0.0742233	-0.394049	0.0174083	0.181779	0.288666	0.61585	6.38e-05	-0.544677	0.000593511	-0.457714	0.00500184	-0.511184	0.00144201	0.2699	0.111395	-0.247848	0.144991	0.302258	0.0731786	-0.278	0.100657	-0.120345	0.484467	0.0644135	0.708978	-0.126291	0.46298
LTB4R2	LTB4R2	mRNA	black	-0.0447709	0.795423	-0.246558	0.147163	0.0950089	0.581507	-0.198361	0.246157	-0.226978	0.183104	0.12332	0.473653	0.615192	6.53e-05	-0.428803	0.00906918	-0.00969149	0.955264	-0.470802	0.00375602	0.0438255	0.799654	-0.402709	0.0148884	0.377768	0.0231153	-0.314852	0.0614387	-0.233921	0.169711	-0.0562104	0.744714	-0.182298	0.287268
QSOX1	QSOX1	mRNA	black	0.0435674	0.80081	-0.136434	0.427525	-0.263308	0.120754	-0.246958	0.146486	-0.403549	0.0146611	0.0174411	0.919582	0.609658	7.91e-05	-0.399901	0.0156695	-0.23737	0.163325	-0.133442	0.437823	-0.0478659	0.781612	-0.43381	0.00821037	0.265847	0.117082	-0.344012	0.0399368	-0.236898	0.164189	0.0712648	0.679589	-0.204486	0.231577
HYAL1	HYAL1	mRNA	black	0.0428714	0.80393	-0.280857	0.0970642	-0.043783	0.799844	-0.170816	0.319217	-0.0931765	0.588847	0.336165	0.0450092	0.336658	0.0446761	-0.295716	0.0799324	-0.0184142	0.91511	-0.281514	0.0962519	-0.189426	0.268509	-0.0815986	0.63614	0.131437	0.4448	-0.0238755	0.890069	-0.225672	0.185705	0.0358343	0.835632	-0.277176	0.101712
IL18	IL18	mRNA	black	-0.0425286	0.805467	0.0355197	0.837055	-0.264754	0.118653	-0.441786	0.00698566	-0.242929	0.1534	0.174418	0.308962	0.484151	0.00277202	-0.509824	0.00149212	-0.0849358	0.622351	-0.502042	0.00180944	-0.463568	0.00440639	-0.057895	0.737329	0.390496	0.0185411	-0.0894579	0.603868	-0.216895	0.203861	-0.0880442	0.609621	-0.466175	0.0041616
SCPEP1	SCPEP1	mRNA	black	0.0416733	0.809307	0.0981463	0.569035	0.261523	0.123386	0.0738377	0.668669	0.195963	0.252031	-0.0318445	0.853723	-0.409111	0.0132292	0.489289	0.00245814	0.510399	0.00147075	0.176053	0.30438	0.141387	0.410777	0.223277	0.190542	0.00141675	0.993457	0.241391	0.156101	0.0121578	0.943895	-0.310356	0.0654455	0.229297	0.17855
RAB3D	RAB3D	mRNA	black	-0.0409185	0.812699	-0.164167	0.338691	0.0484969	0.778804	-0.383952	0.0207879	-0.271192	0.109627	0.0382957	0.824511	0.699227	2.09e-06	-0.380489	0.0220661	-0.109767	0.523937	-0.353662	0.0343443	0.162035	0.34509	-0.396383	0.0166962	0.595215	0.000128602	-0.309876	0.0658853	-0.207684	0.2242	-0.141824	0.409318	-0.0626036	0.716813
PHLDA1	PHLDA1	mRNA	black	-0.0409011	0.812777	0.114358	0.506616	-0.157046	0.36034	-0.0774373	0.653503	-0.239088	0.160211	-0.225686	0.185677	0.372363	0.0253229	-0.249409	0.142394	-0.309299	0.0664164	0.101709	0.555021	-0.0537979	0.755328	-0.351061	0.0357845	0.15835	0.356317	-0.303413	0.0720341	0.0481997	0.780127	0.120414	0.484215	-0.103497	0.548051
AP1B1	AP1B1	mRNA	black	0.0400516	0.816599	-0.320676	0.0565393	0.179507	0.294835	-0.235155	0.167407	-0.279049	0.0993262	0.026561	0.877792	0.670648	7.62e-06	-0.387936	0.0193946	-0.159887	0.351607	-0.3967	0.0166016	0.196149	0.251571	-0.335082	0.0457484	0.532463	0.000829164	-0.350047	0.0363591	-0.158215	0.356732	-0.125228	0.466783	-0.0257196	0.881636
SLC37A2	SLC37A2	mRNA	black	-0.0392624	0.820153	-0.0495241	0.774239	0.102978	0.550072	-0.113271	0.510692	-0.167617	0.328497	0.0330656	0.848178	0.3173	0.0593396	-0.217951	0.201612	0.0743368	0.666558	-0.273439	0.106602	-0.0214496	0.901181	-0.14023	0.414655	0.23966	0.159182	-0.149574	0.383926	-0.0248127	0.885781	-0.0357969	0.835801	-0.268836	0.112867
GDF11	GDF11	mRNA	black	0.0383737	0.82416	0.312558	0.0634581	0.10897	0.526973	0.495491	0.00212094	0.249479	0.142277	-0.304199	0.0712631	-0.523134	0.00106151	0.443165	0.00679076	0.124977	0.467685	0.581323	0.000200779	0.178059	0.298812	0.0649023	0.706867	-0.287593	0.0889795	0.0965126	0.575514	0.462608	0.00449965	0.206255	0.227476	0.310653	0.0651748
TP53I3	TP53I3	mRNA	black	-0.0376042	0.827632	-0.047062	0.785193	-0.287932	0.088587	-0.285598	0.0913181	-0.241672	0.155606	0.139245	0.417973	0.561611	0.000365346	-0.258141	0.128491	0.0140206	0.935316	-0.21972	0.197887	-0.206701	0.226452	-0.0894951	0.603716	0.441195	0.00707075	0.0690243	0.689151	-0.366568	0.0278801	-0.250188	0.14111	-0.354397	0.0339459
TOB1	TOB1	mRNA	black	0.0353123	0.837994	-0.210903	0.21694	0.123604	0.472628	-0.270791	0.110174	-0.0825526	0.632185	0.148817	0.386364	0.429556	0.00893545	-0.251438	0.139069	-0.142107	0.408375	-0.397791	0.0162788	0.0434628	0.801279	-0.0567044	0.742546	0.417469	0.0113002	-0.177185	0.30123	-0.314924	0.0613758	-0.205182	0.229958	-0.168635	0.325526
KLK7	KLK7	mRNA	black	-0.0308323	0.858325	-0.0501043	0.771665	-0.189155	0.269208	-0.231018	0.175224	-0.345229	0.0391929	0.543872	0.000606962	0.68022	5.02e-06	-0.616722	6.19e-05	-0.253063	0.136448	-0.416071	0.011605	-0.111522	0.517281	-0.00672016	0.968971	0.244738	0.150267	-0.31146	0.0644427	-0.138457	0.420638	0.248131	0.144517	-0.325651	0.0526051
B3GNT8	B3GNT8	mRNA	black	-0.0288207	0.867483	-0.216188	0.205373	-0.160818	0.348773	-0.568877	0.000294292	-0.331739	0.0480915	0.284603	0.0925017	0.784032	1.55e-08	-0.451793	0.00567354	-0.158983	0.354373	-0.529371	0.000900609	-0.173663	0.311093	-0.184227	0.282111	0.603024	9.92e-05	-0.0063086	0.970871	-0.465516	0.00422237	-0.296948	0.0786245	-0.333804	0.046633
PAQR5	PAQR5	mRNA	black	0.0283809	0.869488	-0.0566547	0.742764	-0.2014	0.238848	-0.0879385	0.610052	-0.414086	0.01205	0.152688	0.373989	0.615652	6.43e-05	-0.66893	8.2e-06	-0.313016	0.0630506	-0.375069	0.024197	-0.0594404	0.730575	-0.395565	0.0169431	0.0852172	0.621194	-0.517832	0.00121773	0.00251632	0.988379	0.338422	0.0434994	-0.173238	0.312297
DHRS9	DHRS9	mRNA	black	-0.0280404	0.871041	-0.150957	0.379493	0.119092	0.48906	-0.390569	0.0185171	-0.414619	0.0119293	0.148135	0.38857	0.768329	4.48e-08	-0.449059	0.006009	-0.358097	0.0319974	-0.426636	0.00946412	0.0816567	0.635898	-0.316652	0.0598896	0.517006	0.00124381	-0.157496	0.35895	-0.189248	0.268967	-0.128669	0.454531	-0.173461	0.311665
VOPP1	VOPP1	mRNA	black	0.0274747	0.873621	0.444305	0.00663314	-0.00772679	0.964326	0.398903	0.0159552	0.297505	0.0780387	-0.224197	0.188674	-0.594026	0.000133707	0.406177	0.0139692	0.280898	0.0970135	0.486379	0.00263183	-0.0495893	0.77395	0.0749904	0.663798	-0.341046	0.0417964	0.152344	0.375079	0.340673	0.0420352	0.199987	0.242228	0.39834	0.0161184
CST6	CST6	mRNA	black	-0.0270549	0.875537	0.00509628	0.976467	-0.349355	0.0367556	-0.00198487	0.990833	-0.224951	0.187151	0.411703	0.0126033	0.477289	0.00324544	-0.494176	0.00218886	0.0387898	0.822283	-0.258595	0.127797	-0.304494	0.0709754	-0.00159513	0.992633	0.0825103	0.63236	-0.248052	0.144648	-0.0485444	0.778593	0.297568	0.0779726	-0.328073	0.0507703
POLI	POLI	mRNA	black	-0.0262704	0.879119	0.307229	0.0683516	-0.0893344	0.604369	0.0810506	0.638415	0.269903	0.111392	-0.202853	0.235405	-0.391194	0.0183137	0.444941	0.00654651	0.646661	2.03e-05	0.211818	0.214907	-0.111437	0.517603	-0.0296962	0.863495	-0.0542571	0.753305	0.302516	0.0729215	0.0487007	0.777898	-0.286645	0.0900848	0.131602	0.444224
HBEGF	HBEGF	mRNA	black	-0.0258044	0.881248	-0.137521	0.423815	0.0769383	0.655597	0.044285	0.797597	-0.334259	0.0463164	0.31377	0.0623844	0.442513	0.0068823	-0.514474	0.00132685	-0.436582	0.00776545	-0.293454	0.0823771	0.216695	0.204288	-0.0862715	0.616867	-0.0351096	0.838912	-0.157413	0.359207	0.0613668	0.722184	0.358377	0.0318543	0.140318	0.414359
KLK6	KLK6	mRNA	black	-0.023165	0.893321	-0.148311	0.388002	-0.100479	0.559842	-0.270065	0.111168	-0.369846	0.0264089	0.398707	0.0160119	0.686009	3.87e-06	-0.450565	0.00582223	-0.222481	0.192167	-0.40183	0.0151292	0.0279191	0.871594	-0.0360785	0.834527	0.298223	0.0772892	-0.137271	0.42467	-0.214225	0.209618	-0.00573174	0.973533	-0.241787	0.155404
ENTPD2	ENTPD2	mRNA	black	0.0231352	0.893458	-0.255226	0.133014	-0.208424	0.222517	-0.181489	0.289447	-0.193867	0.25724	0.267684	0.114478	0.421362	0.0104866	-0.460055	0.00475588	-0.0837341	0.627302	-0.299461	0.0760088	-0.0376486	0.827432	-0.208011	0.223457	0.124482	0.469462	-0.228398	0.180307	-0.184681	0.280904	0.204934	0.230534	-0.101272	0.556733
CDA	CDA	mRNA	black	0.0225144	0.896301	-0.00741179	0.96578	-0.285147	0.0918528	-0.240401	0.157858	-0.443765	0.00670736	0.267514	0.114717	0.684159	4.21e-06	-0.667602	8.68e-06	-0.301788	0.0736485	-0.443805	0.00670182	-0.192395	0.260939	-0.339817	0.0425874	0.141533	0.41029	-0.363611	0.0292646	-0.236972	0.164053	0.250153	0.141168	-0.370306	0.0262076
ALOX12	ALOX12	mRNA	black	-0.0219436	0.898916	0.0448679	0.794989	0.080834	0.639316	-0.154205	0.369204	-0.131651	0.444053	-0.0476395	0.78262	0.355314	0.0334544	-0.264626	0.118837	-0.204313	0.23198	-0.259382	0.1266	-0.339641	0.0427019	-0.242569	0.154029	0.321133	0.0561684	-0.0947069	0.582714	-0.13162	0.444159	-0.130254	0.448944	-0.278031	0.100617
DRAM1	DRAM1	mRNA	black	0.0214252	0.901293	0.175613	0.305608	-0.262144	0.122466	0.48291	0.00285288	0.260243	0.125301	-0.0196536	0.90942	-0.641083	2.53e-05	0.327076	0.0515197	0.216386	0.204949	0.551403	0.000490991	-0.214577	0.208854	0.506262	0.00163071	-0.538937	0.000695585	0.232092	0.17317	0.350612	0.0360378	0.280586	0.0974009	0.0509602	0.76787
PRXL2A	PRXL2A	mRNA	black	0.0214092	0.901366	-0.0544912	0.752273	0.234273	0.169053	-0.0952501	0.580544	-0.304882	0.070598	0.0697125	0.686209	0.424785	0.0098127	-0.402773	0.0148708	-0.157609	0.358601	-0.327237	0.0513979	0.0962738	0.576464	-0.347054	0.0380993	0.227897	0.18129	-0.131343	0.445126	0.256255	0.131405	0.0874939	0.611866	0.224328	0.188407
ECM1	ECM1	mRNA	black	-0.021318	0.901784	-0.12026	0.484778	-0.138935	0.419022	-0.364341	0.0289177	-0.292607	0.0833063	0.168255	0.326634	0.794907	7.04e-09	-0.490447	0.00239182	-0.239888	0.158775	-0.353383	0.0344964	-0.187618	0.273189	-0.267574	0.114633	0.588629	0.000159247	-0.372815	0.025132	-0.32543	0.0527751	-0.0723008	0.675184	-0.307254	0.0683277
KPRP	KPRP	mRNA	black	-0.0210124	0.903185	-0.102812	0.550716	-0.077404	0.653642	-0.459558	0.00480722	-0.374916	0.0242596	-0.0352139	0.838439	0.730014	4.36e-07	-0.404414	0.0144302	-0.260167	0.125414	-0.380349	0.0221191	-0.186834	0.275235	-0.481749	0.00293036	0.557016	0.000417838	-0.364707	0.0287452	-0.352373	0.035052	-0.245445	0.149056	-0.334242	0.0463281
DOP1B	DOP1B	mRNA	black	-0.0206985	0.904625	-0.110738	0.520248	-0.308588	0.0670759	-0.437135	0.00767917	0.0106382	0.950899	0.0896592	0.60305	0.415866	0.0116503	-0.239455	0.159551	0.261616	0.123248	-0.368965	0.0267978	-0.176194	0.303987	-0.0291081	0.866174	0.470317	0.00379692	-0.292695	0.08321	-0.548136	0.000538636	-0.250437	0.140701	-0.46816	0.00398323
ORAI1	ORAI1	mRNA	black	0.0201629	0.907082	-0.00515883	0.976178	-0.178427	0.297798	0.0973131	0.572335	-0.00860907	0.960256	0.136921	0.425862	-0.392565	0.0178743	0.158137	0.356971	-0.0437397	0.800039	0.352075	0.0352172	0.102824	0.550669	0.29885	0.0766389	-0.403693	0.0146223	0.231446	0.174403	0.457997	0.00497151	0.199329	0.243814	0.057759	0.737924
XG	XG	mRNA	black	-0.0200701	0.907508	-0.243057	0.153178	-0.344754	0.0394821	-0.413309	0.012228	-0.245692	0.148634	0.490455	0.0023914	0.480097	0.00304385	-0.42098	0.0105641	-0.0344332	0.841976	-0.441798	0.006984	-0.254897	0.133533	0.149163	0.385249	0.185893	0.277705	0.135357	0.431217	-0.382689	0.0212469	-0.118667	0.490623	-0.450425	0.00583933
SERPINB3	SERPINB3	mRNA	black	-0.0198415	0.908557	-0.0633999	0.713362	0.104996	0.542238	-0.389889	0.0187403	-0.3959	0.0168415	-0.0698572	0.685591	0.624574	4.67e-05	-0.347983	0.037552	-0.225424	0.186202	-0.449497	0.00595423	-0.00474783	0.978076	-0.473008	0.00357513	0.441704	0.00699754	-0.0572749	0.740045	-0.254953	0.133445	-0.221648	0.19388	-0.0765276	0.657323
STARD3NL	STARD3NL	mRNA	black	0.0196865	0.909269	0.0844595	0.624311	-0.058687	0.733865	0.506085	0.0016379	0.259956	0.125733	-0.070665	0.682144	-0.536055	0.000752494	0.316458	0.0600556	-0.149446	0.384339	0.551697	0.000486891	0.0974334	0.571858	0.290974	0.0851228	-0.588727	0.000158747	0.0902127	0.600805	0.322566	0.0550181	0.440383	0.00718905	0.0170177	0.921527
SUMF2	SUMF2	mRNA	black	-0.0195872	0.909724	0.371	0.0259062	-0.151865	0.376601	0.231796	0.173734	0.353288	0.0345486	-0.32532	0.0528597	-0.54453	0.000595945	0.279016	0.0993675	0.398518	0.0160665	0.312299	0.0636895	-0.341631	0.041424	-0.0707718	0.681689	-0.294341	0.0814111	0.0680597	0.693282	0.139039	0.41867	0.102324	0.552618	0.170097	0.321288
RAB7B	RAB7B	mRNA	black	-0.0156649	0.927749	-0.357935	0.0320811	0.116068	0.500238	-0.234762	0.168138	-0.151933	0.376383	0.23151	0.17428	0.382009	0.0214974	-0.248322	0.144198	0.244403	0.150845	-0.394692	0.0172097	0.199008	0.24459	-0.152043	0.376037	0.30056	0.0748865	-0.304597	0.0708752	-0.247074	0.14629	-0.0628471	0.715757	-0.138721	0.419746
ARHGEF4	ARHGEF4	mRNA	black	0.0148704	0.931404	-0.194796	0.254921	-0.0586744	0.73392	-0.199801	0.242675	-0.246877	0.146623	0.301007	0.0744341	0.570957	0.00027637	-0.589388	0.000155406	-0.0751474	0.663135	-0.486528	0.00262271	0.0558936	0.746105	-0.3192	0.0577509	0.196911	0.249699	-0.482657	0.00286962	-0.149722	0.383451	0.243307	0.152742	-0.20733	0.225009
CYB5R2	CYB5R2	mRNA	black	-0.0135791	0.937349	-0.0908003	0.598426	0.0455894	0.791765	-0.116174	0.499846	-0.476998	0.00326696	0.178728	0.296972	0.459625	0.00480024	-0.504192	0.00171634	-0.300912	0.0745306	-0.38408	0.020742	-0.077045	0.655149	-0.368092	0.0271879	0.0137312	0.936648	0.0283813	0.869487	0.120356	0.484426	0.179444	0.295008	-0.057263	0.740097
SH2B2	SH2B2	mRNA	black	-0.0134793	0.937808	-0.024687	0.886356	0.139033	0.418689	0.0323293	0.851521	0.151957	0.376307	0.209285	0.220569	-0.347471	0.0378528	0.317297	0.0593422	0.235565	0.166646	0.130748	0.44721	0.350405	0.0361554	0.345319	0.0391387	-0.146329	0.394443	0.35193	0.0352982	0.150018	0.382501	0.0132935	0.938664	0.236087	0.16568
KIAA0040	KIAA0040	mRNA	black	0.0118222	0.945442	-0.0522898	0.761986	-0.157707	0.358298	0.246579	0.147127	0.355366	0.0334265	-0.0460636	0.789647	-0.457013	0.00507763	0.244843	0.150087	0.0930034	0.589543	0.463223	0.00443965	-0.156205	0.362953	0.333787	0.0466449	-0.344438	0.0396751	0.0271749	0.874989	0.13848	0.42056	0.331639	0.0481628	-0.0266885	0.87721
NIPAL2	NIPAL2	mRNA	black	-0.0106759	0.950725	-0.0668896	0.698306	0.196571	0.250532	-0.146276	0.394616	0.0109289	0.949559	0.118682	0.49057	0.432658	0.00840146	-0.306796	0.0687615	0.00762889	0.964778	-0.385622	0.0201939	-0.011549	0.9467	-0.0595778	0.729975	0.487819	0.00254461	-0.375861	0.0238753	-0.204517	0.231504	-0.0400379	0.816661	0.0683873	0.691878
ID1	ID1	mRNA	black	0.00805188	0.962826	-0.219584	0.198171	0.111518	0.517297	-0.363428	0.0293526	-0.419323	0.0109063	0.225488	0.186073	0.524623	0.00102095	-0.412078	0.0125147	-0.288467	0.0879702	-0.505094	0.00167854	0.017827	0.917808	-0.110724	0.520301	0.230711	0.175813	0.18674	0.275482	-0.164659	0.337228	-0.15585	0.364055	-0.0726484	0.673708
HSD11B1L	HSD11B1L	mRNA	black	0.00734417	0.966092	0.251323	0.139256	-0.132022	0.442757	0.0072479	0.966536	0.299733	0.0757306	-0.103457	0.548205	-0.426056	0.00957221	0.407274	0.0136883	0.487591	0.00255823	0.0980743	0.56932	-0.0665203	0.699894	0.217298	0.203	-0.0725528	0.674114	0.343449	0.0402844	-0.23955	0.159381	-0.28097	0.0969237	0.0500498	0.771906
DHCR24	DHCR24	mRNA	black	0.00682982	0.968465	-0.208453	0.222452	0.047166	0.78473	-0.516302	0.00126644	-0.342589	0.0408202	0.19975	0.242799	0.700919	1.93e-06	-0.426629	0.00946531	0.0400064	0.816803	-0.591255	0.00014632	0.157756	0.358146	-0.399708	0.0157244	0.561134	0.000370512	-0.268413	0.113458	-0.2744	0.105328	-0.2301	0.176993	-0.0674081	0.696078
MVD	MVD	mRNA	black	-0.0041658	0.980763	-0.00537481	0.975181	0.192981	0.259462	-0.172681	0.313881	-0.360188	0.0309378	0.127879	0.457326	0.451678	0.00568736	-0.283517	0.0938076	-0.0256173	0.882103	-0.400348	0.0155427	0.211199	0.21628	-0.309645	0.0660972	0.289028	0.0873271	-0.0223456	0.897075	-0.102974	0.550087	-0.149974	0.382641	0.162872	0.342569
PM20D2	PM20D2	mRNA	black	0.00253667	0.988285	-0.094073	0.585251	0.134879	0.432861	0.126419	0.462521	0.337303	0.0442426	-0.0943537	0.584127	-0.568655	0.000296264	0.514558	0.00132403	0.339137	0.0430299	0.356359	0.0329011	0.0412531	0.811195	0.339935	0.0425106	-0.128088	0.456586	0.249034	0.143014	0.300286	0.0751656	-0.101783	0.554732	0.160085	0.351002
MSMO1	MSMO1	mRNA	black	-0.00195194	0.990985	-0.184145	0.282328	0.00595667	0.972495	-0.287689	0.0888681	-0.253382	0.135936	0.195857	0.252293	0.463467	0.00441616	-0.199297	0.243891	-0.00548664	0.974665	-0.170377	0.32048	0.222797	0.191521	-0.122984	0.474867	0.436303	0.00780932	-0.278399	0.10015	-0.0174255	0.919653	-0.114221	0.507127	0.0688486	0.689903
RCBTB2	RCBTB2	mRNA	blue	-0.500358	0.00188541	0.265806	0.11714	-0.305451	0.0700486	-0.136948	0.425769	0.077084	0.654985	0.203124	0.234766	0.0207785	0.904258	0.169161	0.323997	0.438823	0.00742096	0.202481	0.236284	-0.0894675	0.603828	0.426397	0.00950856	0.213105	0.212067	-0.0306946	0.858951	-0.0397333	0.818032	-0.18799	0.272222	-0.08223	0.633521
LPAR6	LPAR6	mRNA	blue	-0.476971	0.00326897	0.275432	0.103972	-0.166683	0.33124	-0.416425	0.0115272	-0.0152525	0.929646	0.204593	0.231328	0.116511	0.498594	0.172693	0.313847	0.437477	0.00762626	0.0126911	0.941438	-0.148635	0.386954	0.336373	0.0448682	0.440391	0.00718791	0.130881	0.446743	-0.128779	0.45414	-0.455761	0.00521543	0.050524	0.769803
LGALSL	LGALSL	mRNA	blue	-0.473787	0.00351299	0.306992	0.0685761	-0.198765	0.245177	-0.241697	0.155561	-0.368578	0.0269701	0.0422996	0.806495	0.424741	0.00982128	-0.262778	0.121532	0.0938825	0.586015	-0.0872791	0.612744	0.271231	0.109575	-0.405725	0.0140861	0.248618	0.143705	-0.331747	0.0480853	0.0953826	0.580015	0.0443024	0.797519	0.238762	0.160797
PARP8	PARP8	mRNA	blue	-0.422135	0.0103311	0.121647	0.479718	-0.308227	0.0674126	-0.0483443	0.779483	0.084138	0.625636	0.42459	0.00985023	-0.0865856	0.61558	0.073351	0.670729	0.258305	0.12824	0.0389411	0.821601	-0.0679658	0.693685	0.637251	2.92e-05	-0.0673842	0.696181	0.3257	0.0525672	-0.050021	0.772034	-0.0813043	0.637361	-0.111985	0.515534
CASP10	CASP10	mRNA	blue	-0.410651	0.0128541	-0.0410024	0.812322	-0.260357	0.125129	-0.304077	0.0713821	0.0614072	0.722008	0.517627	0.00122416	0.304345	0.0711206	-0.0730712	0.671915	0.265193	0.11802	-0.114769	0.50508	0.133812	0.436542	0.480272	0.00303166	0.348796	0.0370784	-0.198812	0.245064	-0.257847	0.128941	-0.159438	0.352978	-0.267207	0.11515
GBP3	GBP3	mRNA	blue	-0.407945	0.0135192	-0.0481223	0.780471	-0.160225	0.350577	-0.0815753	0.636236	0.254638	0.133942	0.526357	0.000975468	0.0629531	0.715298	-0.104218	0.545251	0.14755	0.390466	-0.0799941	0.642812	0.240676	0.157368	0.540798	0.000660909	0.0600337	0.727987	-0.153887	0.370206	0.00570854	0.973641	0.211265	0.216135	-0.0792509	0.645913
BIRC3	BIRC3	mRNA	blue	-0.393175	0.0176813	0.0495711	0.774031	-0.388941	0.0190557	-0.193808	0.257388	0.207112	0.225508	0.313785	0.0623716	-0.0586437	0.734055	0.0333355	0.846953	0.104263	0.545078	0.171572	0.317045	-0.0610762	0.723447	0.630512	3.76e-05	0.0369681	0.830505	-0.0176797	0.918485	-0.147483	0.390685	0.101251	0.556815	-0.211774	0.215004
ALDH7A1	ALDH7A1	mRNA	blue	-0.387274	0.0196206	-0.16827	0.326589	-0.501733	0.00182319	-0.366251	0.0280261	-0.047453	0.783451	0.454763	0.00532751	0.292327	0.0836156	-0.230615	0.175999	0.198645	0.245469	-0.264065	0.11965	-0.123825	0.471829	0.39925	0.0158553	0.152015	0.376123	0.0327023	0.849827	-0.338593	0.0433872	-0.0973094	0.57235	-0.459878	0.00477407
MICB	MICB	mRNA	blue	-0.370029	0.0263286	0.325773	0.0525113	-0.141743	0.409587	0.115055	0.50401	0.0271583	0.875065	0.473828	0.00350979	-0.119025	0.489308	-0.0233766	0.892353	0.214632	0.208735	0.106939	0.534747	0.0698065	0.685807	0.464395	0.00432744	-0.154139	0.369413	-0.179963	0.293591	0.403029	0.0148014	0.311296	0.0645912	0.142239	0.407935
ERAP1	ERAP1	mRNA	blue	-0.361668	0.0302049	-0.0305099	0.859791	-0.281572	0.0961805	0.0235784	0.891429	0.0673481	0.696336	0.398086	0.0161924	-0.0533902	0.757126	0.0383225	0.82439	0.310061	0.0657154	0.238116	0.161968	0.274058	0.10578	0.439447	0.00732746	-0.0241794	0.888678	-0.426368	0.00951393	0.214448	0.209133	0.27088	0.110052	-0.0152553	0.929633
TBX18	TBX18	mRNA	blue	0.360683	0.0306912	-0.326126	0.0522412	0.174719	0.308115	0.306541	0.0690043	0.0433215	0.801912	-0.174554	0.308581	0.167553	0.328685	-0.225118	0.186816	-0.353511	0.0344264	-0.093557	0.58732	-0.253572	0.135634	-0.373172	0.0249819	-0.0999537	0.561906	-0.0640446	0.710572	0.0257852	0.881336	0.237509	0.163072	0.0111518	0.948531
SMOX	SMOX	mRNA	blue	0.354944	0.0336519	-0.0701415	0.684377	0.301043	0.0743979	0.168042	0.327255	-0.265811	0.117133	-0.0702451	0.683935	0.111291	0.518154	-0.150957	0.379495	-0.402252	0.0150132	-0.0186038	0.91424	0.0813367	0.637227	-0.354189	0.0340582	-0.117918	0.493385	-0.0457152	0.791203	0.159406	0.353078	0.241278	0.156301	0.0413338	0.810832
ARHGEF9	ARHGEF9	mRNA	blue	-0.353453	0.0344585	0.193622	0.257852	-0.191583	0.262996	-0.2077	0.224164	0.407255	0.0136933	0.291656	0.0843609	-0.14555	0.396994	0.23688	0.164222	0.646529	2.04e-05	-0.0532589	0.757706	-0.0371377	0.829739	0.484708	0.00273642	0.24916	0.142805	0.0977765	0.570499	-0.281466	0.0963106	-0.275667	0.103666	-0.002684	0.987605
TLR3	TLR3	mRNA	blue	-0.349079	0.0369147	0.0342559	0.842779	-0.414668	0.0119181	-0.23816	0.161889	0.297726	0.0778076	0.409878	0.0130411	0.0138733	0.935994	0.140035	0.415312	0.322562	0.0550211	0.11851	0.491201	-0.068493	0.691425	0.640361	2.6e-05	0.298524	0.0769761	-0.125741	0.464944	-0.180387	0.292435	-0.086065	0.617714	-0.193273	0.258727
LYZ	LYZ	mRNA	blue	-0.341496	0.0415096	0.0523834	0.761572	-0.321445	0.0559164	-0.0375604	0.82783	0.217203	0.203203	0.407957	0.0135161	-0.0607446	0.724891	0.0999794	0.561805	0.176905	0.302008	0.238121	0.161958	0.0247166	0.886221	0.762781	6.39e-08	0.0522924	0.761975	0.00403247	0.981378	0.0562673	0.744464	0.0386813	0.822772	-0.192845	0.259805
GPR137B	GPR137B	mRNA	blue	0.339977	0.0424839	-0.24616	0.147837	0.3779	0.0230634	0.181738	0.288777	0.224471	0.188119	0.13304	0.439216	-0.179687	0.294344	0.238612	0.16107	0.159267	0.353501	0.0843975	0.624567	0.219742	0.197841	0.355507	0.0333516	0.104472	0.544266	0.134212	0.435158	0.13063	0.447623	0.00728531	0.966363	0.280371	0.0976683
MOV10	MOV10	mRNA	blue	-0.331261	0.0484339	0.192497	0.260683	-0.436359	0.00780039	-0.175186	0.306803	-0.136711	0.426579	0.408132	0.0134722	-0.018325	0.91552	0.0361532	0.834189	0.351527	0.0355227	0.0338558	0.844593	-0.030958	0.857753	0.440457	0.00717811	-0.0558248	0.746407	0.122469	0.476732	0.160809	0.348798	-0.0210804	0.902874	-0.198508	0.2458
SERPINA1	SERPINA1	mRNA	blue	-0.327191	0.0514327	0.0291833	0.865831	-0.216169	0.205416	0.0503834	0.770427	0.0984627	0.567784	0.487566	0.00255977	-0.102193	0.553132	0.030193	0.861233	0.1799	0.293763	0.109825	0.523715	0.122442	0.476831	0.800894	4.47e-09	-0.0806571	0.640051	0.0836135	0.6278	0.0541378	0.75383	0.112731	0.512721	-0.11758	0.494636
G0S2	G0S2	mRNA	blue	-0.323692	0.0541277	0.371619	0.02564	-0.345194	0.0392141	0.147488	0.390669	-0.0288026	0.867566	0.180063	0.293318	-0.261948	0.122756	0.0220063	0.898629	0.0821012	0.634055	0.199537	0.243312	0.121834	0.479038	0.383611	0.0209109	-0.352845	0.0347916	0.124938	0.467825	0.206407	0.227127	0.275437	0.103965	0.142796	0.406083
CASP7	CASP7	mRNA	blue	-0.317944	0.0587973	-0.12804	0.456757	-0.0772964	0.654094	-0.0873856	0.612308	-0.127979	0.456973	0.646446	2.05e-05	0.201072	0.23963	-0.203925	0.232887	0.0500215	0.772032	-0.0958167	0.578284	0.284545	0.0925714	0.524689	0.0010192	0.147936	0.389214	-0.103469	0.548161	0.240937	0.156906	0.207397	0.224855	0.0433165	0.801934
PLA2G7	PLA2G7	mRNA	blue	-0.310836	0.0650076	0.134076	0.435631	-0.175142	0.306927	0.213077	0.21213	0.0776288	0.6527	0.400666	0.0154534	-0.327166	0.0514513	0.0468035	0.786346	0.056786	0.742188	0.128111	0.456505	0.0419163	0.808215	0.754775	1.05e-07	-0.384455	0.0206078	0.209443	0.220213	0.323084	0.0546066	0.220349	0.196573	-0.0761206	0.659035
SLFN12	SLFN12	mRNA	blue	-0.309321	0.0663962	-0.113926	0.508232	-0.237289	0.163474	-0.045618	0.791637	-0.0219344	0.898959	0.36292	0.0295965	-0.16354	0.340565	0.225448	0.186153	0.195542	0.253072	0.29285	0.0830394	0.165032	0.336118	0.527757	0.000940052	-0.0718765	0.676987	0.140952	0.412232	0.175509	0.3059	-0.0066474	0.969307	-0.130804	0.447014
NMI	NMI	mRNA	blue	-0.309134	0.0665691	0.140994	0.412092	-0.347304	0.0379514	-0.137407	0.424206	-0.142811	0.406033	0.760743	7.26e-08	-0.00454316	0.97902	-0.125427	0.466069	0.184185	0.282222	-0.0480192	0.78093	-0.0305152	0.859767	0.687594	3.6e-06	-0.144818	0.399398	0.158669	0.355335	0.177495	0.300371	0.120655	0.483335	-0.122499	0.476623
PLBD1	PLBD1	mRNA	blue	-0.307047	0.0685233	0.169301	0.32359	-0.231172	0.174928	-0.313583	0.0625497	-0.059827	0.728889	0.257792	0.129027	0.0614972	0.721617	0.0538776	0.754977	0.344457	0.0396635	-0.0847434	0.623143	-0.0564353	0.743726	0.425978	0.0095868	0.339961	0.0424941	0.0712864	0.679497	-0.109541	0.524798	-0.288249	0.0882214	-0.0927226	0.590672
IDO1	IDO1	mRNA	blue	-0.304095	0.0713649	-0.0365932	0.8322	-0.0468367	0.786198	-0.181391	0.289713	0.12155	0.480073	0.508701	0.00153464	0.00063602	0.997063	0.0130557	0.939759	0.00345274	0.984055	0.00153809	0.992897	0.119054	0.489203	0.734311	3.44e-07	0.135043	0.432294	0.0073607	0.966016	0.0520357	0.76311	0.0202688	0.906596	-0.0114229	0.947282
PLEK	PLEK	mRNA	blue	-0.302547	0.0728909	-0.0412226	0.811332	-0.271262	0.109531	0.125196	0.466898	0.181972	0.288144	0.32329	0.0544443	-0.158334	0.356364	0.178263	0.298252	0.113293	0.510608	0.426142	0.00955606	0.0986821	0.566917	0.719953	7.44e-07	-0.071698	0.677745	-0.076689	0.656644	0.18831	0.271394	0.198503	0.245813	-0.0699771	0.685078
LPXN	LPXN	mRNA	blue	-0.302365	0.0730715	0.0604292	0.726264	-0.247872	0.14495	0.000945719	0.995632	0.199562	0.243252	0.459025	0.00486273	-0.27104	0.109834	0.0713488	0.679231	0.116612	0.498217	0.156021	0.363524	0.0936249	0.587048	0.827509	4.86e-10	-0.148043	0.388869	0.0155566	0.928247	0.11908	0.489105	0.190735	0.265156	-0.130585	0.44778
TCIRG1	TCIRG1	mRNA	blue	-0.295747	0.0798987	0.145329	0.397719	-0.395553	0.0169467	-0.168421	0.326149	-0.150482	0.381013	0.463304	0.00443189	0.145891	0.395876	-0.292357	0.083583	0.171649	0.316826	-0.282645	0.0948648	-0.312441	0.0635627	0.379599	0.0224048	-0.0732674	0.671083	0.261989	0.122695	-0.107412	0.532934	0.109585	0.524629	-0.275802	0.10349
OGT	OGT	mRNA	blue	-0.295538	0.0801223	0.149064	0.385569	-0.155439	0.36534	0.0645724	0.708291	0.259092	0.12704	0.362268	0.0299123	-0.034979	0.839503	0.168874	0.32483	0.368831	0.0268572	0.128968	0.453474	0.149005	0.385758	0.476503	0.00330388	0.0437257	0.800101	-0.117691	0.494223	0.0261782	0.879541	0.0340518	0.843705	-0.0741747	0.667243
TAP2	TAP2	mRNA	blue	-0.295467	0.0801981	-0.153319	0.371994	-0.0215702	0.900628	-0.0730401	0.672047	0.0275176	0.873426	0.698711	2.15e-06	0.220623	0.196004	-0.166844	0.330765	0.0924502	0.591768	-0.138756	0.419627	0.14837	0.387809	0.614787	6.62e-05	0.1737	0.310989	-0.161193	0.347634	0.0304129	0.860233	0.123022	0.474731	-0.108555	0.528559
EMB	EMB	mRNA	blue	-0.294719	0.0810029	0.0246324	0.886606	-0.294406	0.0813407	-0.0589378	0.73277	0.219563	0.198216	0.422731	0.0102124	-0.123044	0.474652	0.144093	0.401788	0.288985	0.0873758	0.134321	0.434785	0.00262736	0.987866	0.726523	5.26e-07	0.0681693	0.692813	0.228415	0.180274	0.0355759	0.836801	-0.00357251	0.983502	-0.105452	0.540476
SLFN13	SLFN13	mRNA	blue	-0.294548	0.0811868	0.145596	0.396841	-0.0849536	0.622278	0.0413715	0.810663	0.00689296	0.968174	0.443708	0.00671528	-0.0385987	0.823145	-0.0722123	0.67556	0.0679198	0.693882	-0.0986881	0.566894	0.0818913	0.634925	0.47013	0.00381274	-0.0662083	0.701237	0.219619	0.198097	0.266968	0.115487	0.0644924	0.708637	0.105846	0.538957
RTP4	RTP4	mRNA	blue	-0.294522	0.0812153	-0.0657782	0.703089	-0.00247375	0.988576	-0.254677	0.133879	-0.114135	0.507451	0.793535	7.8e-09	0.156656	0.361551	-0.152689	0.373987	0.0736131	0.669619	-0.306159	0.0693684	0.281903	0.0957726	0.638173	2.82e-05	0.142646	0.406578	0.0853315	0.620724	-0.00473821	0.97812	-0.0329758	0.848585	0.0856545	0.619398
TRAF1	TRAF1	mRNA	blue	-0.293872	0.0819202	-0.0426781	0.804797	-0.308497	0.0671613	-0.0294634	0.864555	0.264089	0.119615	0.270156	0.111044	-0.33148	0.0482769	0.296781	0.0788008	0.246142	0.147867	0.366932	0.0277137	0.0239896	0.889547	0.641031	2.53e-05	-0.115228	0.503367	0.152375	0.374983	0.0202753	0.906566	0.00284651	0.986854	-0.107503	0.532585
FAM131C	FAM131C	mRNA	blue	0.29282	0.0830716	0.0251734	0.884132	0.31261	0.0634117	0.0873203	0.612575	-0.117141	0.496259	-0.035064	0.839118	-0.0142086	0.93445	-0.088777	0.606635	-0.107549	0.532406	-0.18379	0.283274	0.169108	0.324152	-0.388949	0.0190531	-0.076918	0.655682	0.0152036	0.929871	0.124751	0.468495	0.134114	0.435497	0.311608	0.0643098
GBP5	GBP5	mRNA	blue	-0.290082	0.0861276	-0.0423326	0.806347	-0.228182	0.180729	-0.131673	0.443974	0.0397512	0.817951	0.756922	9.2e-08	0.0359401	0.835153	-0.161022	0.348152	0.0246347	0.886596	-0.0864425	0.616166	0.0697189	0.686181	0.769954	4.03e-08	-0.0562166	0.744687	-0.0214842	0.901022	0.0961915	0.576792	0.201635	0.238289	-0.261233	0.123818
PSTPIP2	PSTPIP2	mRNA	blue	0.289617	0.0866551	-0.0739772	0.668079	-0.114405	0.506442	0.200953	0.239915	0.116803	0.497509	0.178477	0.297662	-0.229555	0.178048	0.140101	0.41509	0.192723	0.260113	0.286831	0.0898671	-0.297009	0.0785605	0.331606	0.0481867	-0.155074	0.366478	0.0405971	0.814144	0.219954	0.197397	0.182104	0.28779	-0.0835198	0.628186
APOBEC3G	APOBEC3G	mRNA	blue	-0.281432	0.0963525	-0.0303255	0.86063	-0.152582	0.374326	-0.0222772	0.897388	0.0218126	0.899517	0.424667	0.00983543	-0.0495492	0.774128	0.167254	0.329561	0.1105	0.52115	0.248286	0.144258	0.121628	0.479786	0.659032	1.24e-05	0.0764804	0.657521	0.0896873	0.602936	0.123706	0.472257	0.0385453	0.823385	0.0772668	0.654218
CLIC2	CLIC2	mRNA	blue	-0.279965	0.0981753	0.208371	0.222637	-0.21502	0.207892	0.00212752	0.990175	0.425596	0.00965861	0.235804	0.166204	-0.355296	0.0334641	0.319134	0.057805	0.175291	0.30651	0.361204	0.030433	0.00433483	0.979982	0.672531	7.03e-06	-0.0673404	0.696369	0.0124131	0.942719	0.0432855	0.802074	0.0246945	0.886322	0.102342	0.552549
RIPK2	RIPK2	mRNA	blue	-0.276626	0.102421	0.130538	0.447946	-0.316346	0.0601511	0.109567	0.524696	-0.0357903	0.835831	0.374718	0.0243405	-0.177808	0.299506	-0.109223	0.526008	-0.180575	0.291925	0.170984	0.318733	0.0130665	0.939709	0.597949	0.000117523	-0.378573	0.0228008	0.110572	0.52088	0.353629	0.0343621	0.390554	0.018522	-0.0793477	0.645508
OSBP2	OSBP2	mRNA	blue	-0.276132	0.103061	0.179348	0.295272	-0.104046	0.545918	-0.203652	0.233527	-0.326509	0.0519489	-0.160056	0.351093	0.246099	0.147941	-0.302592	0.0728457	-0.209187	0.220791	-0.326841	0.0516975	0.269007	0.11263	-0.356873	0.0326319	0.0117044	0.945984	0.0423103	0.806447	0.0344915	0.841712	0.0216142	0.900426	0.171456	0.31738
APOL1	APOL1	mRNA	blue	-0.274489	0.105211	-0.233712	0.170105	0.108684	0.528066	-0.377629	0.0231702	-0.0210949	0.902807	0.584354	0.000182497	0.205299	0.229687	-0.0766831	0.656669	0.129352	0.452118	-0.268258	0.113673	0.28708	0.0895767	0.469459	0.00387003	0.291865	0.0841276	-0.037033	0.830212	-0.0317556	0.854127	-0.105582	0.539975	-0.0075355	0.965209
BCL2A1	BCL2A1	mRNA	blue	-0.270379	0.110738	0.0729672	0.672356	-0.402829	0.0148556	-0.000350296	0.998382	-0.0601713	0.727388	0.176214	0.303928	-0.229701	0.177766	0.207195	0.225318	0.0990599	0.565426	0.457187	0.00505876	0.0780715	0.650845	0.488015	0.00253292	-0.216934	0.203777	0.148586	0.387111	0.254682	0.133872	0.117669	0.494306	-0.0220815	0.898285
CCL4L2	CCL4L2	mRNA	blue	-0.268741	0.113	0.178002	0.298969	-0.0506297	0.769334	0.121992	0.478466	0.00785539	0.963733	0.381628	0.0216389	-0.275685	0.103643	0.0477502	0.782127	-0.00306317	0.985854	0.0479905	0.781058	0.0064996	0.969989	0.657842	1.3e-05	-0.28066	0.0973085	0.312492	0.0635167	0.280668	0.0972982	0.153006	0.372983	0.0423213	0.806398
APOL6	APOL6	mRNA	blue	-0.264939	0.118386	-0.216192	0.205366	-0.146069	0.395295	-0.165258	0.335447	0.0892067	0.604888	0.700266	1.99e-06	0.307551	0.0680475	-0.241018	0.156762	0.0591894	0.731671	-0.175306	0.306468	0.094784	0.582406	0.60494	9.3e-05	0.285861	0.0910072	-0.36405	0.0290558	-0.0956322	0.57902	0.131014	0.446279	-0.185955	0.27754
TAPBPL	TAPBPL	mRNA	blue	-0.261826	0.122936	-0.120196	0.485013	-0.086676	0.61521	-0.0241834	0.88866	0.156269	0.362751	0.536794	0.000737533	-0.101771	0.554779	0.0313587	0.855931	0.0921183	0.593105	0.0709402	0.680971	0.17158	0.317023	0.759114	8.04e-08	0.0119673	0.944773	-0.0761576	0.658879	0.12903	0.453254	0.171775	0.316465	-0.0778792	0.65165
TLE3	TLE3	mRNA	blue	0.26133	0.123673	-0.105022	0.542138	0.271126	0.109717	0.00995511	0.954048	-0.0601912	0.727301	-0.282426	0.0951329	0.193905	0.257144	0.245739	0.148554	0.131583	0.444289	0.179037	0.296123	0.233589	0.170336	-0.390272	0.0186144	0.372923	0.0250865	-0.201866	0.237742	0.0476484	0.782581	-0.303715	0.0717369	0.308492	0.0671655
FAAH2	FAAH2	mRNA	blue	-0.260241	0.125302	0.155361	0.365582	-0.304633	0.0708403	-0.346653	0.0383377	0.00883901	0.959195	0.183171	0.284926	-0.0674384	0.695948	0.211145	0.2164	0.294516	0.0812216	0.0316244	0.854723	-0.0568914	0.741726	0.417968	0.011193	0.205026	0.23032	0.243493	0.152419	-0.0693191	0.68789	-0.348935	0.036998	0.0409865	0.812393
KDM5B	KDM5B	mRNA	blue	0.25673	0.130667	-0.324372	0.0535953	0.100537	0.559615	0.0450683	0.794093	-0.00269174	0.987569	-0.150788	0.380033	0.131415	0.444875	0.20098	0.23985	0.0237163	0.890798	0.258035	0.128653	0.219155	0.19907	-0.309468	0.0662602	0.168058	0.327208	-0.180734	0.291494	-0.025063	0.884637	-0.00486425	0.977538	0.085862	0.618546
SOCS1	SOCS1	mRNA	blue	-0.255108	0.1332	0.292649	0.0832603	-0.271011	0.109873	-0.0276855	0.87266	-0.00968168	0.955309	0.223737	0.189606	-0.357718	0.0321927	0.242667	0.153858	0.156201	0.362965	0.344737	0.0394922	0.145257	0.397953	0.37597	0.0238313	-0.374291	0.0245165	0.282242	0.0953576	0.278186	0.10042	0.0731959	0.671386	0.100969	0.557918
LCP2	LCP2	mRNA	blue	-0.254336	0.13442	-0.0124703	0.942456	-0.172423	0.314615	0.100486	0.559813	0.294782	0.080935	0.475675	0.00336646	-0.271512	0.109192	0.111018	0.519187	0.0999817	0.561796	0.137627	0.423455	0.0813103	0.637336	0.919012	2.65e-15	-0.18564	0.278371	0.068363	0.691982	0.00399621	0.981546	0.149054	0.385599	-0.0858291	0.618681
TLR2	TLR2	mRNA	blue	-0.251317	0.139264	0.166538	0.331665	-0.112096	0.515114	0.261526	0.123381	0.0793221	0.645615	0.219942	0.197423	-0.194352	0.256027	0.0688954	0.689703	-0.136315	0.42793	0.347173	0.038029	0.298964	0.0765212	0.424314	0.0099032	-0.279345	0.0989525	-0.234461	0.1687	0.379259	0.0225355	0.445823	0.00642804	0.0893202	0.604427
TRIQK	TRIQK	mRNA	blue	-0.251275	0.139333	0.231025	0.17521	-0.153622	0.371039	0.116372	0.499109	0.347064	0.0380934	0.285937	0.0909174	-0.277876	0.100816	0.217082	0.203461	0.389943	0.0187226	0.278988	0.0994037	0.0901061	0.601237	0.423127	0.0101343	-0.0920781	0.593267	-0.144086	0.40181	0.21606	0.20565	0.168416	0.326163	0.16035	0.350194
LPL	LPL	mRNA	blue	-0.246732	0.146868	0.141212	0.411362	-0.0992377	0.564725	0.265757	0.117211	0.320108	0.0570029	0.103455	0.548213	0.00261535	0.987922	-0.0579873	0.736925	0.089702	0.602876	0.150897	0.379685	-0.00123525	0.994295	0.333666	0.0467294	-0.0460516	0.7897	-0.266858	0.115643	-0.0353214	0.837953	0.274591	0.105076	-0.0309809	0.857649
LCP1	LCP1	mRNA	blue	-0.244542	0.150605	-0.0267281	0.877029	-0.335462	0.0454878	0.0845871	0.623786	0.19098	0.26453	0.458608	0.00490662	-0.241379	0.156122	0.183044	0.285265	0.166187	0.332701	0.25227	0.137721	0.0598343	0.728857	0.885837	6.98e-13	-0.176358	0.303527	0.222348	0.192441	0.0290399	0.866484	0.103136	0.549453	-0.196631	0.250385
GIMAP7	GIMAP7	mRNA	blue	-0.244021	0.151504	-0.117043	0.496619	-0.143183	0.404797	-0.135591	0.430412	0.552229	0.000479554	0.380277	0.0221466	-0.177454	0.300484	0.239351	0.159738	0.402303	0.0149992	0.134267	0.434969	-0.115623	0.501896	0.732635	3.78e-07	0.191405	0.263449	-0.0519157	0.76364	-0.238538	0.161204	-0.122405	0.476964	-0.162221	0.344527
TUBB2B	TUBB2B	mRNA	blue	0.24093	0.156917	-0.229742	0.177686	0.309903	0.0658606	2.84e-06	0.999987	0.0787804	0.647878	-0.288483	0.0879514	-0.131316	0.445221	0.176952	0.301877	-0.190493	0.265774	0.141729	0.409636	0.394098	0.0173932	-0.312958	0.0631019	-0.0644206	0.708947	0.0167286	0.922857	0.0343144	0.842514	-0.0464185	0.788063	0.25514	0.13315
RIN3	RIN3	mRNA	blue	0.240022	0.158535	-0.378333	0.0228942	0.0768886	0.655806	0.18752	0.273445	0.452865	0.00554652	0.173617	0.311224	-0.178567	0.297414	0.254844	0.133617	-0.145777	0.39625	0.300091	0.0753641	0.0148674	0.931418	0.540941	0.000658312	-0.0125589	0.942047	-0.0443313	0.79739	-0.179807	0.294018	0.123702	0.472272	-0.197371	0.24857
LSP1	LSP1	mRNA	blue	-0.239112	0.160167	0.0517854	0.764217	-0.207109	0.225514	-0.13761	0.423514	0.233876	0.169796	0.417293	0.0113383	-0.0106832	0.950691	0.120664	0.483302	0.258279	0.128279	0.0239884	0.889552	0.156426	0.362265	0.68083	4.89e-06	0.177637	0.299978	0.0969549	0.573757	-0.154602	0.367959	-0.173851	0.310562	-0.0673472	0.69634
CXCL16	CXCL16	mRNA	blue	-0.236921	0.164147	0.0335709	0.845885	-0.156014	0.363546	-0.113313	0.510532	0.085523	0.619938	0.425464	0.0096836	-0.225765	0.185518	0.167995	0.327391	0.332047	0.0478713	-0.00509961	0.976451	0.023428	0.892117	0.712156	1.11e-06	9.94e-05	0.999541	0.360835	0.0306157	-0.0953593	0.580108	-0.102913	0.550324	0.0580966	0.736447
ACSL5	ACSL5	mRNA	blue	-0.236897	0.164191	-0.155193	0.366107	-0.285111	0.0918959	-0.254804	0.133679	0.270536	0.110522	0.645119	2.16e-05	0.0650283	0.706323	0.0337073	0.845266	0.247681	0.14527	-0.0144471	0.933353	-0.0089302	0.958775	0.783307	1.63e-08	0.214398	0.209243	-0.057263	0.740097	-0.279603	0.0986292	-0.0375573	0.827844	-0.231545	0.174213
FGR	FGR	mRNA	blue	-0.236588	0.164758	-0.128249	0.456017	-0.383574	0.0209246	0.0656251	0.703749	0.440491	0.00717325	0.381901	0.0215373	-0.242652	0.153884	0.226967	0.183126	0.282283	0.0953075	0.340912	0.0418824	-0.0331685	0.847711	0.862017	1.45e-11	-0.0597228	0.729343	0.00132521	0.99388	-0.115745	0.501439	0.103065	0.549731	-0.257068	0.130143
ZNF100	ZNF100	mRNA	blue	-0.234021	0.169525	0.19148	0.263257	-0.279851	0.098318	-0.0904031	0.600034	0.1492	0.385131	0.122776	0.475622	-0.177241	0.301075	0.300332	0.0751191	0.680457	4.97e-06	0.215363	0.207151	-0.0462719	0.788717	0.419651	0.0108377	0.152687	0.373991	0.0593851	0.730816	0.113078	0.511416	-0.292594	0.0833206	0.0909517	0.597814
ALDOC	ALDOC	mRNA	blue	0.232719	0.171978	0.0571751	0.740482	0.440737	0.00713727	0.0175943	0.918877	-0.165914	0.333507	-0.139286	0.417837	0.0592769	0.731289	0.0089779	0.958555	-0.0685199	0.69131	-0.2051	0.230148	0.129139	0.452868	-0.405347	0.0141847	0.0718151	0.677248	0.178615	0.297281	0.163519	0.340628	-0.173644	0.311148	0.389957	0.0187181
SLITRK6	SLITRK6	mRNA	blue	0.232705	0.172004	0.0682803	0.692337	0.0756995	0.660808	0.294786	0.0809304	0.102062	0.553643	-0.435206	0.00798361	-0.0418143	0.808674	0.044001	0.798868	0.0402974	0.815493	0.09324	0.588592	-0.150874	0.379759	-0.390589	0.0185106	-0.0307099	0.858881	-0.133738	0.436798	-0.0300587	0.861845	0.174979	0.307384	0.0215975	0.900503
CD36	CD36	mRNA	blue	0.230046	0.177096	0.0621556	0.718757	0.349929	0.0364267	0.0408326	0.813085	0.0968422	0.574205	-0.346537	0.0384064	-0.147334	0.391169	0.0604045	0.726372	-0.0690498	0.689042	-0.103364	0.548568	-0.0178489	0.917708	-0.313313	0.0627878	-0.0637444	0.711871	0.0347772	0.840417	-0.00138448	0.993606	-0.036696	0.831735	0.280046	0.0980741
WNT2B	WNT2B	mRNA	blue	0.2289	0.179324	-0.0817497	0.635512	0.509352	0.00150989	0.278698	0.0997696	0.142003	0.408721	-0.301415	0.0740233	-0.0355649	0.836851	0.0112165	0.948233	0.128457	0.455278	-0.0864161	0.616275	-0.143344	0.404264	-0.485496	0.00268663	0.091264	0.596552	-0.200982	0.239845	0.181225	0.290163	0.0506074	0.769434	0.264697	0.118735
GBP1	GBP1	mRNA	blue	-0.226949	0.183162	-0.111537	0.517226	-0.189908	0.267272	0.00979516	0.954786	0.145966	0.395632	0.691963	2.95e-06	-0.0325784	0.850389	-0.0970622	0.573331	0.0381899	0.824989	0.0100749	0.953496	0.0290133	0.866606	0.78075	1.95e-08	-0.103339	0.548666	-0.0963682	0.576088	0.10937	0.525448	0.258041	0.128644	-0.187161	0.274381
GBP4	GBP4	mRNA	blue	-0.226702	0.183651	-0.170341	0.320583	-0.1582	0.356778	-0.17756	0.300193	0.271577	0.109104	0.622709	5e-05	0.0934356	0.587807	-0.0267377	0.876985	0.111095	0.518898	0.0163097	0.924783	-0.017007	0.921577	0.777441	2.44e-08	0.252892	0.136721	-0.220083	0.197129	-0.0910281	0.597505	0.0713494	0.679229	-0.215529	0.206792
CD2	CD2	mRNA	blue	-0.224983	0.187087	-0.104341	0.544776	-0.101353	0.556417	-0.136246	0.428169	0.265298	0.117868	0.489992	0.0024177	-0.188931	0.269785	0.238528	0.161222	0.229982	0.17722	0.0847581	0.623082	0.0791782	0.646216	0.921219	1.68e-15	0.095188	0.580792	0.221381	0.194432	-0.0978177	0.570336	-0.171115	0.318356	-0.107166	0.533876
PRF1	PRF1	mRNA	blue	-0.224962	0.18713	-0.0734985	0.670104	-0.0620607	0.719169	-0.00458405	0.978832	0.115144	0.50368	0.50867	0.00153584	-0.242863	0.153515	0.0993845	0.564147	0.0821514	0.633847	0.0142198	0.934399	0.0255204	0.882546	0.841653	1.27e-10	-0.147386	0.390999	0.298356	0.0771513	0.160488	0.349775	0.00554043	0.974417	-0.0887725	0.606654
GZMA	GZMA	mRNA	blue	-0.223841	0.189395	-0.0156697	0.927727	-0.110255	0.522081	-0.0755172	0.661576	0.0732708	0.671069	0.473373	0.00354589	-0.212284	0.213875	0.116347	0.499201	0.218559	0.200326	-0.0634124	0.713308	-0.0192825	0.911123	0.74815	1.56e-07	-0.0860698	0.617694	0.401519	0.0152153	0.064507	0.708574	-0.10936	0.525486	-0.113603	0.509444
CXCL11	CXCL11	mRNA	blue	-0.223654	0.189773	-0.0890592	0.605488	-0.256419	0.13115	-0.17497	0.30741	0.118683	0.490565	0.577649	0.000225126	-0.0630303	0.714963	0.0707207	0.681907	0.120489	0.483942	0.149415	0.384437	0.0365079	0.832585	0.693855	2.7e-06	0.0040554	0.981272	0.0346264	0.8411	0.0120118	0.944568	0.0568458	0.741926	-0.11967	0.486941
CALHM6	CALHM6	mRNA	blue	-0.222093	0.192964	-0.0253856	0.883162	-0.157787	0.358051	-0.0422089	0.806902	0.165114	0.335874	0.540206	0.000671765	-0.132186	0.442186	0.0526233	0.760513	0.147668	0.390082	-0.00903082	0.958311	0.00420125	0.980599	0.86547	9.66e-12	-0.0400444	0.816631	0.189382	0.268624	0.0326764	0.849944	0.0165572	0.923645	-0.201199	0.239326
GIMAP2	GIMAP2	mRNA	blue	-0.221912	0.193336	-0.0295124	0.864332	-0.106363	0.536965	0.042332	0.80635	0.282733	0.0947579	0.588884	0.000157946	-0.157257	0.359688	0.141963	0.408853	0.2703	0.110846	0.0380196	0.825757	-0.0101958	0.952938	0.834253	2.61e-10	0.0137914	0.936371	0.164039	0.339075	-0.00210766	0.990266	0.0277204	0.872501	0.00149132	0.993113
SAA1	SAA1	mRNA	blue	-0.218489	0.200473	0.00707916	0.967315	-0.290543	0.0856077	-0.250984	0.139807	-0.0798821	0.643279	0.373343	0.0249103	-0.0149657	0.930966	0.024012	0.889445	0.289205	0.087125	-0.0818329	0.635167	0.177711	0.299775	0.424566	0.00985472	-0.00476417	0.978	0.229616	0.177931	-0.166948	0.33046	-0.0888992	0.606138	-0.0507976	0.76859
CD3E	CD3E	mRNA	blue	-0.216657	0.204368	-0.0397222	0.818082	-0.115215	0.503416	-0.143639	0.403288	0.221293	0.194614	0.461172	0.00464227	-0.223198	0.190702	0.24872	0.143536	0.256641	0.130805	0.0582898	0.735602	0.0210463	0.90303	0.898149	1.11e-13	0.0637344	0.711914	0.327149	0.0514641	-0.0982395	0.568666	-0.215387	0.207098	-0.0897146	0.602825
HLA-DRB5	HLA-DRB5	mRNA	blue	-0.215592	0.206657	-0.0436617	0.800388	-0.395745	0.0168884	0.0501553	0.771438	0.17833	0.298067	0.232542	0.172315	-0.223577	0.18993	0.0976515	0.570994	0.054354	0.752877	0.270193	0.110992	0.0262131	0.879381	0.596469	0.000123408	-0.261597	0.123276	-0.019839	0.908569	0.149315	0.384761	0.217378	0.202829	-0.20249	0.236262
NFKB2	NFKB2	mRNA	blue	-0.214872	0.208213	-0.0531328	0.758262	-0.314164	0.0620387	0.0289242	0.867012	-0.0277166	0.872518	0.221874	0.193415	-0.189528	0.268248	0.121328	0.480882	-0.096449	0.575767	0.351384	0.0356029	0.0773377	0.653921	0.495837	0.00210341	-0.262092	0.122543	0.247423	0.145703	0.236974	0.16405	0.21831	0.200852	-0.0638676	0.711338
CXCL13	CXCL13	mRNA	blue	-0.213826	0.210489	0.0216451	0.900285	-0.209589	0.219884	-0.081178	0.637886	0.157682	0.358375	0.550659	0.000501497	-0.198638	0.245486	0.22755	0.181974	0.219912	0.197484	0.308144	0.0674905	0.0545321	0.752093	0.779981	2.05e-08	-0.0412162	0.811361	0.12402	0.471125	0.144419	0.400712	0.0257449	0.88152	-0.0721902	0.675654
CD3D	CD3D	mRNA	blue	-0.213769	0.210614	-0.0758027	0.660373	-0.0456479	0.791503	-0.141877	0.409141	0.201232	0.23925	0.425821	0.00961624	-0.204322	0.23196	0.272152	0.108327	0.185003	0.280052	0.074158	0.667314	0.120134	0.485241	0.872564	4.07e-12	0.09009	0.601303	0.328917	0.0501435	-0.0733362	0.670792	-0.229089	0.178956	-0.0195122	0.910068
CLEC4A	CLEC4A	mRNA	blue	-0.213305	0.21163	-0.00477739	0.977939	-0.184186	0.28222	0.167871	0.327753	0.208137	0.22317	0.369583	0.0265242	-0.313908	0.0622636	0.164675	0.33718	0.0617829	0.720375	0.290724	0.0854033	0.0596182	0.729799	0.844238	9.83e-11	-0.246912	0.146565	0.0137482	0.93657	0.164022	0.339124	0.191975	0.262003	-0.131796	0.443546
CXCL10	CXCL10	mRNA	blue	-0.212747	0.212856	-0.0697943	0.685859	-0.222951	0.191206	-0.103679	0.547343	0.0818026	0.635293	0.546715	0.000560597	-0.0811273	0.638097	0.0610663	0.72349	0.0682361	0.692526	0.15159	0.377477	0.0789009	0.647375	0.741011	2.36e-07	-0.0284579	0.869137	0.0427114	0.804648	0.0594645	0.73047	0.096151	0.576953	-0.0937282	0.586633
SESN3	SESN3	mRNA	blue	0.211217	0.21624	-0.304026	0.0714324	0.458142	0.00495607	-0.00522624	0.975867	-0.0258326	0.881119	-0.0846701	0.623444	0.0421834	0.807016	0.0126441	0.941655	0.214246	0.209574	-0.177354	0.300763	-0.000367254	0.998304	-0.334115	0.0464161	0.145799	0.396178	-0.039902	0.817272	0.0666041	0.699534	-0.148153	0.388511	0.134556	0.433973
SEZ6L2	SEZ6L2	mRNA	blue	-0.210881	0.216989	0.308656	0.0670127	-0.163416	0.340939	0.311631	0.0642883	0.0528629	0.759454	0.280637	0.0973372	-0.132549	0.440922	0.0391974	0.820446	0.294392	0.0813564	0.0650591	0.70619	-0.0135122	0.937657	0.352595	0.0349291	-0.191548	0.263084	0.143166	0.404855	0.0233067	0.892673	0.202279	0.236761	0.0559025	0.746066
IGFBP2	IGFBP2	mRNA	blue	0.210536	0.21776	0.0456123	0.791662	0.387569	0.0195195	0.0502569	0.770987	-0.0441867	0.798037	-0.352859	0.0347836	-0.117072	0.496513	0.129608	0.451216	0.0134509	0.937939	0.0617331	0.720592	-0.150087	0.382279	-0.441764	0.00698888	0.11588	0.500936	0.0808657	0.639184	0.148645	0.386919	-0.122941	0.475025	0.358877	0.0315986
AC010422.3	AC010422.3	mRNA	blue	-0.210079	0.218783	-0.14903	0.385679	-0.0175085	0.919271	0.206077	0.227887	0.298207	0.0773059	0.284782	0.0922878	-0.272648	0.10766	0.206112	0.227806	0.0648086	0.707271	0.252307	0.137663	5.27e-05	0.999756	0.661243	1.13e-05	-0.152726	0.373868	0.117206	0.496018	-0.0183431	0.915437	0.114613	0.505661	-0.0849906	0.622126
PSMB8	PSMB8	mRNA	blue	-0.210016	0.218924	-0.012869	0.940619	0.0474063	0.783659	-0.115788	0.501281	0.0585508	0.734461	0.573698	0.000254239	-0.0767154	0.656533	0.0799999	0.642788	0.10993	0.523315	-0.0953553	0.580124	0.0556386	0.747225	0.804871	3.28e-09	0.0969892	0.573621	0.316455	0.0600581	0.0463038	0.788575	-0.11937	0.48804	0.00393955	0.981807
SAMHD1	SAMHD1	mRNA	blue	-0.209373	0.22037	-0.144044	0.401947	-0.37474	0.0243316	-0.099077	0.565359	0.466557	0.00412672	0.549784	0.000514104	0.0345755	0.841331	-0.00565713	0.973878	0.266285	0.116458	0.0935537	0.587333	-0.165575	0.334508	0.69273	2.84e-06	0.181826	0.288539	-0.310882	0.0649665	-0.305058	0.0704278	0.0873985	0.612256	-0.335954	0.045152
ENTPD3	ENTPD3	mRNA	blue	0.207361	0.224938	-0.244223	0.151155	0.390821	0.0184347	-0.0268977	0.876255	-0.27886	0.0995644	-0.251993	0.138169	0.353598	0.0343788	-0.284957	0.0920791	-0.370192	0.0262573	-0.314879	0.0614152	0.108601	0.528381	-0.511546	0.00142892	0.138196	0.421522	-0.0537282	0.755636	-0.0328744	0.849045	-0.0306959	0.858945	0.165389	0.335061
PODXL	PODXL	mRNA	blue	-0.207122	0.225486	-0.0330223	0.848374	-0.349211	0.0368386	0.163227	0.341502	0.349478	0.0366848	0.17814	0.298589	-0.315053	0.0612642	0.279805	0.0983753	0.411951	0.0125447	0.394095	0.0173941	0.0443154	0.797461	0.423035	0.0101524	-0.193579	0.257961	-0.103411	0.548387	0.186969	0.274882	0.134191	0.435231	-0.0282164	0.870238
INPP1	INPP1	mRNA	blue	-0.20685	0.226109	-0.161479	0.346768	-0.479849	0.0030612	-0.400852	0.0154012	0.0116727	0.946131	0.397653	0.0163193	0.293233	0.0826181	-0.11415	0.507394	0.236639	0.164664	-0.174115	0.309817	-0.061606	0.721144	0.46529	0.00424337	0.296701	0.0788859	-0.0498539	0.772775	-0.434509	0.00809608	-0.188049	0.272071	-0.481388	0.00295487
TAP1	TAP1	mRNA	blue	-0.206678	0.226504	-0.207489	0.224646	-0.125709	0.465061	-0.148817	0.386366	-0.0372144	0.829393	0.711284	1.16e-06	0.0638834	0.711269	-0.139901	0.415761	-0.0506536	0.769229	-0.114603	0.505699	0.0476336	0.782647	0.779401	2.14e-08	0.0127699	0.941075	0.0833331	0.628957	0.0807012	0.639868	0.121566	0.480015	-0.194792	0.254932
ITGAL	ITGAL	mRNA	blue	-0.205181	0.229961	-0.146789	0.392943	-0.14763	0.390208	-0.0527495	0.759955	0.295823	0.079818	0.562702	0.000353789	-0.141084	0.411791	0.140265	0.414536	0.229988	0.177209	0.115107	0.503816	0.0650422	0.706263	0.933929	9.35e-17	0.0636822	0.71214	0.0483558	0.779432	-0.0609551	0.723975	-0.00237994	0.989009	-0.153725	0.370714
CD7	CD7	mRNA	blue	-0.203538	0.233794	-0.101771	0.55478	-0.0428141	0.804187	-0.104208	0.545292	0.149136	0.385338	0.52097	0.001123	-0.157692	0.358343	0.188258	0.271528	0.162307	0.34427	0.0280835	0.870844	0.10707	0.534246	0.860593	1.7e-11	0.0383571	0.824234	0.339281	0.0429363	-0.00985529	0.954508	-0.142584	0.406786	-0.0812429	0.637616
MNDA	MNDA	mRNA	blue	-0.203417	0.234079	-0.0988952	0.566076	-0.189681	0.267853	0.200134	0.241876	0.372307	0.0253465	0.457539	0.00502071	-0.204044	0.232608	0.0384575	0.823782	0.119005	0.489381	0.152586	0.374313	0.0423132	0.806434	0.845348	8.78e-11	-0.155434	0.365355	-0.107144	0.53396	0.0274072	0.87393	0.264317	0.119285	-0.151531	0.377664
APOBEC3D	APOBEC3D	mRNA	blue	-0.202931	0.235223	-0.131777	0.443612	-0.0695151	0.687052	-0.0745953	0.665466	0.16471	0.337074	0.491452	0.00233555	0.00719566	0.966777	0.178413	0.297838	0.198759	0.245192	0.118095	0.492731	0.0897294	0.602765	0.607237	8.6e-05	0.185035	0.279968	0.0379665	0.825997	0.00615404	0.971584	-0.0477148	0.782285	0.128775	0.454156
JCHAIN	JCHAIN	mRNA	blue	-0.202537	0.236151	-0.11617	0.499859	-0.183523	0.283985	-0.334537	0.0461237	0.244911	0.149971	0.309377	0.0663447	0.0436253	0.800551	0.262004	0.122673	0.360559	0.030753	0.126927	0.460712	0.0648492	0.707096	0.633143	3.41e-05	0.452669	0.00556953	0.194333	0.256075	-0.211877	0.214776	-0.384216	0.0206931	-0.0564001	0.743881
CSF2RB	CSF2RB	mRNA	blue	-0.202418	0.236434	-0.195941	0.252085	-0.298063	0.077456	0.0669648	0.697983	0.497449	0.00202325	0.258587	0.12781	-0.181397	0.289697	0.278683	0.0997891	0.267452	0.114805	0.465252	0.00424688	-0.00743408	0.965677	0.686625	3.77e-06	0.092714	0.590707	-0.159872	0.351653	-0.0839603	0.626369	0.079587	0.64451	-0.190574	0.265565
TET3	TET3	mRNA	blue	-0.201182	0.239367	0.129451	0.451768	0.0514373	0.765757	-0.0607812	0.724731	-0.310291	0.0655051	-0.0164413	0.924178	0.25361	0.135574	-0.0537927	0.755351	0.158915	0.354579	0.0309611	0.857739	0.534991	0.000774527	-0.378856	0.022691	0.165817	0.333793	-0.258898	0.127334	0.306482	0.0690599	0.0233888	0.892297	0.348761	0.0370986
TAPBP	TAPBP	mRNA	blue	-0.199628	0.243093	-0.0427293	0.804567	-0.246271	0.147649	0.100586	0.559422	0.0203783	0.906094	0.515678	0.00128679	-0.136951	0.425761	0.00734177	0.966103	0.164969	0.336305	0.124471	0.469502	0.0734766	0.670197	0.590575	0.000149572	-0.218105	0.201286	-0.102927	0.55027	0.155274	0.365854	0.29638	0.0792253	-0.0633132	0.713738
ARL4A	ARL4A	mRNA	blue	0.199406	0.243629	0.161529	0.346617	0.379876	0.0222992	-0.168435	0.326107	-0.0473213	0.784038	-0.39264	0.0178503	-0.123903	0.471548	0.194897	0.25467	0.104303	0.54492	-0.072689	0.673536	-0.00526769	0.975676	-0.462532	0.00450707	0.119319	0.488229	0.094159	0.584906	-0.0120613	0.94434	-0.350906	0.0358719	0.219625	0.198084
DYRK4	DYRK4	mRNA	blue	-0.19435	0.256034	0.366852	0.0277501	-0.188338	0.27132	-0.0310616	0.857282	-0.0446717	0.795867	0.115196	0.503485	-0.41944	0.0108818	0.198527	0.245755	0.114918	0.504522	0.0748087	0.664564	-0.0335062	0.846179	0.538986	0.000694669	-0.273818	0.106098	0.621225	5.27e-05	0.198666	0.245419	-0.132897	0.439714	0.0834505	0.628473
SLAMF7	SLAMF7	mRNA	blue	-0.193109	0.25914	-0.0858781	0.61848	-0.352871	0.0347773	-0.189209	0.269069	-0.00238409	0.98899	0.615002	6.57e-05	0.27459	0.105078	-0.268592	0.113207	-0.0298768	0.862673	-0.186268	0.276719	-0.0368692	0.830952	0.540374	0.000668677	0.0398938	0.817309	-0.0239155	0.889886	-0.191857	0.2623	0.0283965	0.869417	-0.358593	0.0317436
TUFT1	TUFT1	mRNA	blue	0.1924	0.260926	-0.158693	0.355262	0.491839	0.00231421	0.173764	0.310809	-0.104898	0.542619	-0.0316383	0.85466	0.258276	0.128284	-0.105234	0.54132	-0.139595	0.416792	0.000540632	0.997503	0.0598641	0.728727	-0.399976	0.0156481	0.179119	0.295898	-0.286476	0.0902831	0.170895	0.318988	0.0840216	0.626116	0.131724	0.443798
PC	PC	mRNA	blue	0.191291	0.263737	-0.328604	0.0503751	0.442157	0.00693283	0.161228	0.34753	-0.256868	0.130452	-0.180114	0.293179	0.126813	0.461117	-0.166416	0.332024	-0.491928	0.00230934	-0.0395613	0.818807	0.223143	0.190815	-0.38635	0.0199398	-0.0874286	0.612133	-0.199293	0.243901	0.436314	0.00780755	0.233155	0.171154	0.0853169	0.620784
SOD2	SOD2	mRNA	blue	-0.189699	0.267809	-0.0941828	0.584811	-0.105188	0.541495	-0.0660473	0.70193	0.110716	0.520332	0.278949	0.0994522	-0.0778605	0.651728	0.0489301	0.776878	0.0608032	0.724635	0.0536448	0.756004	0.219149	0.199084	0.510334	0.00147315	-0.0509869	0.767752	0.0833576	0.628856	-0.0835081	0.628235	0.0844396	0.624393	-0.085619	0.619543
DOK2	DOK2	mRNA	blue	-0.189265	0.268925	-0.0844115	0.624509	-0.196346	0.251087	0.0961703	0.576876	0.258122	0.128521	0.469169	0.00389504	-0.33518	0.0456811	0.128257	0.455987	0.168692	0.325359	0.127041	0.460306	-0.0168964	0.922085	0.89403	2.1e-13	-0.237142	0.163743	0.140595	0.413431	0.0437414	0.800031	0.107029	0.534401	-0.191862	0.262288
CIITA	CIITA	mRNA	blue	-0.189102	0.269345	0.00800151	0.963059	-0.318069	0.0586927	-0.18996	0.267139	0.252943	0.136639	0.308725	0.0669483	-0.224904	0.187246	0.296853	0.0787246	0.240811	0.157128	0.333776	0.0466524	0.0807548	0.639645	0.740279	2.46e-07	0.0878069	0.610588	-0.00447888	0.979317	-0.0536424	0.756014	-0.081227	0.637683	-0.144438	0.400647
HLA-DQA1	HLA-DQA1	mRNA	blue	-0.188788	0.270155	0.0824351	0.632672	-0.149974	0.382641	-0.0871372	0.613324	0.186748	0.275461	0.295558	0.0801015	-0.176971	0.301822	0.200654	0.24063	0.10789	0.531101	0.193085	0.2592	-0.0270795	0.875425	0.785021	1.44e-08	0.0886929	0.606978	0.14788	0.389397	-0.0387106	0.82264	-0.146174	0.39495	-0.0828046	0.631142
CXCL9	CXCL9	mRNA	blue	-0.187923	0.272397	-0.19477	0.254987	-0.0993194	0.564403	-0.0126929	0.94143	0.281133	0.0967218	0.513156	0.00137196	-0.0558861	0.746138	0.0148738	0.931388	-0.0131934	0.939125	0.0730265	0.672105	0.0620663	0.719145	0.784319	1.52e-08	0.015186	0.929952	-0.12541	0.466131	-0.00223386	0.989684	0.143637	0.403295	-0.165117	0.335867
CCL4	CCL4	mRNA	blue	-0.187222	0.274222	0.0524033	0.761485	-0.0386827	0.822766	0.118267	0.4921	0.101325	0.556525	0.438225	0.00751166	-0.331565	0.0482155	0.0776683	0.652534	-0.0447686	0.795433	0.0811757	0.637895	0.137462	0.424016	0.839173	1.63e-10	-0.290392	0.0857773	0.246811	0.146735	0.235795	0.166221	0.152354	0.375048	0.0473134	0.784073
PTAFR	PTAFR	mRNA	blue	-0.186527	0.276039	-0.0707734	0.681682	-0.294767	0.0809507	-0.398383	0.0161059	0.00090696	0.995811	0.513512	0.00135965	0.247444	0.145668	-0.290143	0.086059	0.0983231	0.568336	-0.329423	0.0497705	-0.0917721	0.594501	0.439442	0.00732816	0.185509	0.278715	0.0367055	0.831692	-0.339205	0.0429858	-0.034729	0.840636	-0.295693	0.0799571
SH2D2A	SH2D2A	mRNA	blue	-0.185676	0.278276	0.192907	0.25965	-0.201348	0.238971	0.0418579	0.808478	-0.27012	0.111092	0.539295	0.000688798	0.00116657	0.994612	-0.317842	0.0588831	-0.268652	0.113124	-0.141716	0.409678	-0.0115579	0.94666	0.446742	0.00630655	-0.431984	0.00851506	0.24673	0.146872	0.252845	0.136797	0.33771	0.0439714	-0.0392858	0.820047
ETV7	ETV7	mRNA	blue	-0.18424	0.282076	0.0443568	0.797275	-0.0797307	0.643911	-0.226224	0.184603	0.0489563	0.776762	0.600076	0.000109503	0.0284406	0.869216	0.0413802	0.810624	0.228217	0.180661	-0.0684666	0.691539	-0.0382582	0.82468	0.65558	1.43e-05	0.244321	0.150985	0.132892	0.439732	0.0544812	0.752317	-0.122783	0.475594	0.0764562	0.657623
IRX4	IRX4	mRNA	blue	0.18399	0.28274	-0.0690327	0.689115	-0.0510744	0.767364	0.218638	0.20016	-0.256909	0.130389	-0.185507	0.278721	-0.0900964	0.601277	-0.0919737	0.593688	-0.205349	0.22957	0.161163	0.347725	-0.0787734	0.647908	-0.351691	0.0354314	-0.410049	0.0129997	0.0112953	0.94787	0.368088	0.0271895	0.347192	0.0380179	-0.0437401	0.800036
NPC2	NPC2	mRNA	blue	0.18364	0.283673	0.0662832	0.700914	-0.0247387	0.88612	0.195185	0.253955	0.235916	0.165997	0.267767	0.114362	-0.278457	0.100075	-0.0049451	0.977165	-0.00361456	0.983308	-0.0030307	0.986004	-0.300321	0.0751297	0.514623	0.00132182	-0.215627	0.20658	0.215239	0.207419	-0.0321324	0.852415	0.235623	0.166538	-0.0492326	0.775534
POMGNT2	POMGNT2	mRNA	blue	0.182542	0.286611	-0.0386392	0.822962	-0.113404	0.510191	-0.0252385	0.883835	0.172875	0.313329	0.228756	0.179606	-0.223896	0.189283	0.301604	0.0738324	0.341478	0.0415215	0.190726	0.265177	0.150661	0.380441	0.371495	0.0256933	-0.0547374	0.751189	0.228075	0.180939	-0.00817943	0.962238	-0.128166	0.45631	0.187755	0.272834
APOL3	APOL3	mRNA	blue	-0.182501	0.286722	-0.162451	0.343835	-0.247137	0.146184	-0.127185	0.459791	0.279996	0.0981362	0.67935	5.22e-06	0.0412901	0.811029	-0.0907635	0.598575	0.0875904	0.611472	-0.0571146	0.740747	-0.057125	0.740702	0.806464	2.89e-09	0.10954	0.524802	-0.145269	0.397915	-0.144208	0.401407	0.13231	0.441756	-0.187787	0.272751
FBXO27	FBXO27	mRNA	blue	0.181677	0.288942	-0.146947	0.392427	0.277567	0.101211	-0.0193688	0.910727	0.0116069	0.946434	-0.24089	0.156989	0.00570459	0.973659	0.313485	0.0626357	0.315616	0.0607771	0.10351	0.548	0.063926	0.711085	-0.328177	0.0506931	0.255789	0.132131	0.175538	0.305818	-0.0725714	0.674035	-0.427832	0.00924441	0.142429	0.407301
TSPAN33	TSPAN33	mRNA	blue	0.181163	0.290331	-0.218945	0.199512	0.413132	0.0122691	0.0557311	0.746819	0.296496	0.0791024	0.103043	0.549816	-0.274882	0.104693	0.470211	0.00380587	0.132883	0.439763	0.130234	0.449014	0.235197	0.167329	0.448959	0.00602168	0.195079	0.254219	0.464486	0.00431884	-0.0401342	0.816227	-0.354471	0.0339058	0.326351	0.0520693
PSEN2	PSEN2	mRNA	blue	0.180926	0.290974	-0.181099	0.290502	-0.0341133	0.843426	-0.0479438	0.781266	0.244854	0.150068	0.169992	0.321592	0.0258532	0.881025	0.198744	0.245229	0.0414577	0.810275	0.132045	0.442676	0.214153	0.209775	0.303123	0.0723198	0.148448	0.387558	0.165146	0.33578	-0.357268	0.0324258	-0.133017	0.439296	0.0551945	0.749178
EMILIN2	EMILIN2	mRNA	blue	-0.180771	0.291392	0.185569	0.278558	-0.0691048	0.688807	0.433679	0.00823195	0.279099	0.0992629	0.0377964	0.826765	-0.529123	0.000906573	0.336983	0.0444573	0.117606	0.494539	0.45657	0.00512603	0.220728	0.195786	0.548572	0.00053204	-0.42514	0.00974512	0.152339	0.375096	0.388831	0.0190925	0.232891	0.171653	0.212923	0.212468
ADGRE5	ADGRE5	mRNA	blue	-0.179845	0.293913	-0.17562	0.305588	-0.404962	0.0142856	0.106748	0.535484	0.182318	0.287213	0.58519	0.000177721	-0.0913906	0.596041	-0.193027	0.259347	-0.214369	0.209306	0.0589028	0.732922	-0.0319017	0.853463	0.756107	9.67e-08	-0.329295	0.0498642	0.0233787	0.892343	0.0384758	0.823699	0.440122	0.00722737	-0.276905	0.10206
CD8A	CD8A	mRNA	blue	-0.178988	0.296257	-0.041344	0.810786	-0.00579424	0.973245	-0.117571	0.494666	0.23643	0.165049	0.424571	0.00985387	-0.220308	0.196659	0.175956	0.304648	0.0882527	0.608771	0.0375522	0.827867	0.058949	0.732721	0.859591	1.91e-11	0.0368048	0.831243	0.23076	0.17572	-0.00225122	0.989603	-0.0895605	0.603451	-0.0109416	0.9495
UCP2	UCP2	mRNA	blue	0.178724	0.296983	-0.321516	0.0558593	0.252349	0.137594	0.106632	0.535928	0.348919	0.0370074	0.360162	0.0309506	-0.223098	0.190907	0.297368	0.0781828	0.246223	0.14773	0.0843171	0.624898	0.146993	0.392279	0.538478	0.00070439	0.0507345	0.76887	0.240213	0.158194	0.0532799	0.757613	-0.0568936	0.741716	0.0498535	0.772777
FAM120C	FAM120C	mRNA	blue	-0.177616	0.300037	0.134586	0.43387	-0.0269416	0.876055	-0.0967127	0.574719	0.109465	0.525086	0.286886	0.0898027	-0.209695	0.219645	0.223377	0.190337	0.376817	0.0234917	0.107156	0.533917	-0.0894866	0.603751	0.521539	0.00110654	0.0481629	0.78029	0.122273	0.477443	0.234303	0.168996	-0.146567	0.393666	0.118192	0.492374
PSMB10	PSMB10	mRNA	blue	-0.177299	0.300913	-0.0906739	0.598938	0.0766821	0.656673	-0.0844962	0.62416	0.106744	0.535496	0.574307	0.000249545	-0.124268	0.470231	0.137396	0.424242	0.0747297	0.664898	-0.0577879	0.737798	0.131923	0.443102	0.81783	1.14e-09	0.054979	0.750126	0.336493	0.0447872	-0.0164226	0.924264	-0.135462	0.430856	0.0128368	0.940767
IL2RG	IL2RG	mRNA	blue	-0.177074	0.301537	-0.0427577	0.80444	-0.127591	0.458349	-0.0574791	0.73915	0.26511	0.118139	0.496766	0.0020569	-0.242866	0.153511	0.252735	0.136974	0.229037	0.179057	0.14906	0.385583	0.0429307	0.803664	0.966298	1.29e-21	0.0251487	0.884245	0.301276	0.0741624	-0.0462017	0.789031	-0.120792	0.482836	-0.0615768	0.721271
GCA	GCA	mRNA	blue	-0.17648	0.303189	0.325639	0.0526141	-0.181929	0.288261	-0.129764	0.450668	0.0550263	0.749918	0.340974	0.0418428	-0.214241	0.209584	0.312423	0.0635781	0.268772	0.112957	0.213184	0.211896	0.191327	0.263647	0.563044	0.000350234	-0.00896838	0.958599	0.339266	0.0429457	0.0911306	0.597091	-0.157367	0.359348	0.248618	0.143704
HLA-DRB1	HLA-DRB1	mRNA	blue	-0.175739	0.305257	-0.0197366	0.909038	-0.256739	0.130653	-0.068784	0.690179	0.274134	0.10568	0.330616	0.0488994	-0.240634	0.157445	0.210008	0.218943	0.107018	0.534443	0.240699	0.157328	-0.0416304	0.8095	0.88083	1.39e-12	0.0142662	0.934185	0.131633	0.444115	-0.0644902	0.708646	-0.0479154	0.781392	-0.169769	0.322234
SLC41A2	SLC41A2	mRNA	blue	0.17499	0.307355	-0.0600497	0.727918	0.00344326	0.984099	0.489469	0.00244775	0.420965	0.0105672	0.00464977	0.978528	-0.51645	0.00126166	0.381665	0.0216248	0.0999331	0.561987	0.504394	0.00170781	0.0968414	0.574208	0.546959	0.00055678	-0.343208	0.0404339	0.0959756	0.577651	0.190768	0.265072	0.24749	0.145591	0.165038	0.336101
APOL2	APOL2	mRNA	blue	-0.174604	0.308441	-0.166722	0.331123	0.254783	0.133713	-0.260934	0.124264	0.059859	0.728749	0.533589	0.000804421	0.0844289	0.624437	0.0411768	0.811538	0.204853	0.230721	-0.214523	0.208971	0.218476	0.200502	0.440709	0.00714136	0.246444	0.147356	0.0764544	0.65763	0.0617832	0.720374	-0.15437	0.368685	0.0981982	0.56883
CD52	CD52	mRNA	blue	-0.174294	0.309314	0.00458722	0.978817	-0.0951292	0.581026	-0.0623058	0.718105	0.279748	0.0984471	0.495945	0.00209795	-0.210003	0.218954	0.166154	0.332797	0.231057	0.175147	0.0313043	0.856178	0.00990016	0.954302	0.880875	1.38e-12	0.0202377	0.906739	0.295665	0.0799863	-0.162825	0.342711	-0.109077	0.526563	-0.0869428	0.614119
C3	C3	mRNA	blue	0.173989	0.310173	-0.302837	0.0726028	-0.0883216	0.60849	0.257516	0.12945	0.590352	0.000150652	0.190052	0.266901	-0.386022	0.0200538	0.407519	0.0136264	0.362242	0.0299246	0.366818	0.0277657	-0.125608	0.465422	0.629336	3.93e-05	-0.111264	0.518256	0.0918255	0.594285	-0.281489	0.0962825	-0.0110297	0.949094	-0.168875	0.324829
EVI2B	EVI2B	mRNA	blue	-0.173058	0.312811	-0.13727	0.424673	-0.207448	0.22474	0.0555211	0.747742	0.415437	0.0117456	0.499406	0.00192961	-0.185048	0.279935	0.172462	0.314505	0.216196	0.205356	0.198895	0.244863	0.00938651	0.95667	0.953456	2.82e-19	0.0149614	0.930986	0.0671642	0.697126	-0.0868494	0.614501	0.0519057	0.763684	-0.166279	0.332428
DUSP4	DUSP4	mRNA	blue	-0.172886	0.313299	0.0862569	0.616927	-0.307307	0.0682781	-0.0600108	0.728087	-0.00754346	0.965172	0.115769	0.501352	-0.155938	0.363782	0.0716854	0.677799	-0.15495	0.366868	0.348995	0.0369631	0.0253777	0.883198	0.39503	0.0171062	-0.151613	0.377403	-0.106634	0.53592	0.280489	0.0975204	0.223036	0.191033	-0.213	0.212298
INTS6L	INTS6L	mRNA	blue	-0.171278	0.317888	0.0524732	0.761175	-0.0944766	0.583635	-0.0701223	0.684459	0.314236	0.0619757	0.2392	0.160008	0.0293737	0.864964	0.390803	0.0184406	0.540173	0.000672389	0.329773	0.0495135	0.204489	0.23157	0.413543	0.0121742	0.345947	0.0387597	-0.0830695	0.630047	-0.0918357	0.594244	-0.235555	0.166665	0.148799	0.386424
SLC40A1	SLC40A1	mRNA	blue	0.170892	0.318998	-0.119316	0.488239	0.296527	0.0790697	0.264811	0.11857	0.338902	0.0431841	-0.10792	0.530987	-0.439045	0.00738755	0.446532	0.00633413	-0.115565	0.502111	0.33209	0.0478409	0.053688	0.755813	0.428173	0.00918247	-0.0947354	0.5826	0.203509	0.233863	0.0505402	0.769731	-0.0895023	0.603687	0.0745973	0.665457
MRC1	MRC1	mRNA	blue	-0.170858	0.319096	-0.0481854	0.78019	-0.202721	0.235716	0.347155	0.0380395	0.219813	0.197692	0.235608	0.166566	-0.131578	0.444307	-0.228605	0.1799	-0.307041	0.0685295	0.125093	0.467266	0.0152898	0.929474	0.44678	0.00630154	-0.403624	0.014641	-0.308886	0.0667995	0.091428	0.595889	0.55653	0.000423764	-0.184194	0.282197
GALM	GALM	mRNA	blue	-0.170006	0.32155	0.348951	0.0369888	-0.130158	0.449282	0.0370533	0.83012	0.334219	0.0463442	0.101397	0.556243	-0.445532	0.00646696	0.456797	0.00510113	0.457422	0.00503333	0.244449	0.150766	-0.168823	0.324978	0.661182	1.13e-05	-0.0179867	0.917074	0.469546	0.00386263	-0.00648425	0.97006	-0.300385	0.0750651	0.123431	0.473252
SH3KBP1	SH3KBP1	mRNA	blue	-0.169646	0.32259	0.0534139	0.757022	-0.151931	0.376392	0.29947	0.0759997	0.249531	0.142191	0.430858	0.00870784	-0.170161	0.321102	0.0800036	0.642773	-0.0593457	0.730988	0.346378	0.0385015	0.226648	0.18376	0.560709	0.000375161	-0.220471	0.196319	-0.19189	0.262218	0.209125	0.220931	0.446917	0.00628367	0.135441	0.430927
CTSS	CTSS	mRNA	blue	-0.168419	0.326155	-0.139952	0.41559	-0.135131	0.431994	0.0829518	0.630534	0.440923	0.00711017	0.469585	0.00385922	-0.187733	0.272891	0.19059	0.265525	0.153862	0.370284	0.239073	0.160238	0.0217191	0.899945	0.924572	8.26e-16	0.0320423	0.852824	-0.0377849	0.826817	-0.0461058	0.789458	0.0710573	0.680472	-0.16915	0.32403
CTLA4	CTLA4	mRNA	blue	-0.168046	0.327242	-0.0345295	0.84154	-0.159193	0.353729	0.084075	0.625896	0.224064	0.188943	0.472203	0.00364024	-0.298411	0.0770934	0.224777	0.187502	0.0851945	0.621287	0.326039	0.0523077	0.0303574	0.860485	0.911191	1.19e-14	-0.147663	0.390099	0.132071	0.442585	0.204449	0.231663	0.117967	0.493203	-0.0367915	0.831303
ADA2	ADA2	mRNA	blue	-0.166563	0.331593	-0.00448359	0.979295	-0.23004	0.177109	-0.0946451	0.582961	0.397059	0.0164949	0.334151	0.0463912	-0.120943	0.482285	0.216172	0.205409	0.288804	0.0875835	0.143261	0.40454	-0.122926	0.475079	0.812037	1.84e-09	0.230282	0.176641	0.0271924	0.87491	-0.20885	0.221552	-0.196332	0.251121	-0.178164	0.298524
ITGAX	ITGAX	mRNA	blue	-0.165145	0.335782	-0.049433	0.774644	-0.255122	0.133179	0.24101	0.156776	0.281557	0.0961984	0.487214	0.00258095	-0.226319	0.184414	0.0102724	0.952585	0.0866808	0.615191	0.170854	0.319106	0.0739097	0.668364	0.818129	1.11e-09	-0.273061	0.107107	-0.0438813	0.799404	0.0297047	0.863456	0.333914	0.0465559	-0.210081	0.218778
PARD6G	PARD6G	mRNA	blue	-0.164333	0.338197	0.10057	0.559485	-0.110025	0.522956	-0.174983	0.307375	-0.411551	0.0126392	-0.0101167	0.953303	0.271005	0.109882	-0.239166	0.160069	0.0558197	0.74643	-0.217782	0.201971	0.132356	0.441595	-0.398714	0.0160098	0.0541451	0.753798	0.0225408	0.89618	0.111038	0.519114	-0.0731798	0.671455	-0.0462019	0.789029
GALNT1	GALNT1	mRNA	blue	0.16389	0.339519	-0.208581	0.222162	-0.0342102	0.842987	0.078931	0.647249	-0.29136	0.0846907	-0.0203321	0.906306	0.270808	0.110151	-0.353768	0.0342864	-0.199631	0.243085	-0.0769296	0.655634	-0.098106	0.569195	-0.368765	0.026887	-0.0149068	0.931237	-0.310545	0.0652728	0.267665	0.114506	0.312375	0.0636217	-0.096576	0.575262
SRGN	SRGN	mRNA	blue	-0.163426	0.340908	-0.104694	0.543407	-0.206545	0.226809	0.151194	0.378738	0.446395	0.00635214	0.410674	0.0128486	-0.341838	0.0412933	0.206873	0.226055	0.0364529	0.832834	0.314051	0.0621377	-0.00113957	0.994737	0.911076	1.22e-14	-0.192766	0.260004	0.163103	0.341877	-0.027413	0.873903	0.179358	0.295244	-0.121726	0.479433
HLA-DQA2	HLA-DQA2	mRNA	blue	-0.163192	0.341609	-0.0235154	0.891717	-0.0701893	0.684173	0.166656	0.331317	0.339302	0.0429226	0.427896	0.00923268	-0.127953	0.457065	0.0468933	0.785945	0.0696355	0.686538	0.113951	0.508138	0.101784	0.554728	0.734272	3.45e-07	-0.0303265	0.860626	-0.0558442	0.746322	-0.00466357	0.978465	0.207632	0.224319	-0.148289	0.388073
ST3GAL5	ST3GAL5	mRNA	blue	-0.1618	0.345798	-0.0739777	0.668076	-0.203262	0.234443	0.228189	0.180717	0.202401	0.236472	0.38378	0.0208501	-0.0776343	0.652677	0.023514	0.891724	0.143522	0.403674	0.32829	0.0506089	-0.00888081	0.959003	0.374802	0.0243064	-0.127399	0.459031	-0.306197	0.0693323	0.223271	0.190553	0.458219	0.00494785	-0.02874	0.867851
DENND1C	DENND1C	mRNA	blue	-0.161629	0.346316	-0.220286	0.196704	-0.168176	0.326863	-0.354197	0.0340541	0.046755	0.786562	0.497008	0.00204489	0.237659	0.162799	0.00247767	0.988558	0.107488	0.532642	-0.150533	0.380851	0.154161	0.369342	0.641158	2.52e-05	0.369826	0.0264177	0.184785	0.28063	-0.288203	0.0882738	-0.272121	0.108369	-0.199755	0.242788
CPVL	CPVL	mRNA	blue	-0.161567	0.346503	0.312421	0.0635804	-0.155716	0.364475	-0.0297446	0.863275	0.378417	0.0228616	-0.0523007	0.761938	-0.262522	0.121908	0.442634	0.00686531	0.523092	0.00106267	0.304447	0.0710211	0.0565417	0.74326	0.503383	0.00175088	0.24654	0.147194	0.138622	0.420081	-0.024122	0.888941	-0.310887	0.064962	0.283637	0.0936624
BTN3A3	BTN3A3	mRNA	blue	-0.160904	0.348512	0.0628057	0.715937	-0.159682	0.352233	-0.0980821	0.569289	0.262887	0.121371	0.309969	0.0657998	-0.30099	0.0744518	0.330033	0.0493237	0.375945	0.0238415	0.132479	0.441166	-0.0215864	0.900554	0.797238	5.91e-09	0.0446002	0.796186	0.220913	0.195402	-0.0200982	0.907379	-0.226705	0.183645	-0.0681234	0.69301
HMGCS1	HMGCS1	mRNA	blue	0.159646	0.352342	-0.122863	0.475305	0.410945	0.0127836	-0.0339245	0.844282	-0.13989	0.4158	-0.121388	0.480664	0.310905	0.0649457	-0.0507372	0.768858	-0.0474703	0.783374	-0.0304633	0.860003	0.286866	0.0898266	-0.433341	0.00828775	0.334854	0.0459051	-0.386145	0.0200111	0.181244	0.29011	-0.0514143	0.765859	0.149957	0.382695
CYP1B1	CYP1B1	mRNA	blue	0.159306	0.353384	-0.170324	0.320633	0.13083	0.446924	0.304627	0.0708463	0.582402	0.000194086	0.197827	0.247458	-0.340305	0.0422721	0.353643	0.0343545	0.278769	0.0996796	0.309707	0.0660402	0.114291	0.506868	0.585436	0.000176338	-0.0153428	0.92923	-0.0981778	0.568911	-0.172865	0.313359	0.121368	0.480734	0.0496252	0.773791
PSMB9	PSMB9	mRNA	blue	-0.159245	0.353568	-0.035882	0.835416	-0.0410368	0.812167	-0.0553034	0.748699	0.08542	0.620361	0.664511	9.88e-06	-0.139795	0.416119	0.0656147	0.703794	0.0789982	0.646968	-0.0295375	0.864218	-0.00188457	0.991297	0.868222	6.95e-12	-0.0161901	0.925333	0.308079	0.0675517	0.0490678	0.776267	-0.016116	0.925674	-0.0298669	0.862718
LCK	LCK	mRNA	blue	-0.159032	0.354221	-0.0647022	0.707731	-0.215642	0.206547	0.0385416	0.823402	0.228251	0.180594	0.440527	0.00716793	-0.337058	0.0444069	0.296904	0.078671	0.311711	0.064217	0.272934	0.107276	-0.00357233	0.983503	0.856081	2.82e-11	-0.13716	0.425045	0.22947	0.178213	0.112097	0.51511	-0.0192661	0.911198	-0.212176	0.214115
CD86	CD86	mRNA	blue	-0.159003	0.35431	-0.0617664	0.720447	-0.0842751	0.625071	0.142644	0.406587	0.157224	0.359791	0.676179	6e-06	-0.15327	0.372148	-0.0301344	0.8615	-0.0193952	0.910606	0.0683142	0.692192	0.0730588	0.671967	0.880516	1.45e-12	-0.230675	0.175882	0.135093	0.432124	0.162723	0.343017	0.258418	0.128068	-0.0694889	0.687164
HLA-F	HLA-F	mRNA	blue	-0.158447	0.356016	-0.147648	0.390148	-0.128541	0.454982	-0.0113958	0.947407	0.17677	0.302382	0.619966	5.52e-05	-0.0734281	0.670402	-0.011761	0.945724	0.0565413	0.743262	-0.0688653	0.689831	-0.0908083	0.598394	0.808998	2.36e-09	-0.0592397	0.731451	0.210067	0.21881	-0.135408	0.43104	0.0707083	0.681959	-0.204301	0.232007
HLA-A	HLA-A	mRNA	blue	-0.158011	0.357359	-0.0541512	0.753771	0.0178388	0.917754	-0.00192078	0.991129	0.0453298	0.792924	0.534303	0.000789061	-0.0717259	0.677627	0.110939	0.519489	0.0966657	0.574906	0.00250405	0.988436	-0.0492243	0.775571	0.751184	1.3e-07	0.0734539	0.670293	0.31475	0.0615276	0.0027691	0.987212	-0.0844956	0.624163	-0.0110027	0.949219
TNFRSF14	TNFRSF14	mRNA	blue	-0.15794	0.357577	0.0122083	0.943663	-0.194076	0.256717	-0.0314789	0.855384	0.360627	0.0307187	0.485643	0.00267745	-0.148068	0.388788	0.164204	0.338582	0.29551	0.0801529	0.0137439	0.93659	-0.142019	0.408668	0.808363	2.48e-09	0.0707946	0.681591	0.14909	0.385484	-0.325958	0.0523695	-0.0875778	0.611524	-0.227054	0.182954
GAS2L1	GAS2L1	mRNA	blue	0.15788	0.357765	-0.287072	0.089586	0.313062	0.0630095	0.109573	0.524674	-0.229687	0.177793	-0.00448421	0.979293	0.261063	0.124072	-0.486687	0.00261298	-0.292099	0.0838685	-0.493719	0.00221286	0.00530856	0.975487	-0.471817	0.0036718	-0.0843913	0.624592	-0.150961	0.37948	0.0602061	0.727236	0.250027	0.141374	0.0368866	0.830874
KCNAB2	KCNAB2	mRNA	blue	0.155617	0.364784	-0.191896	0.262202	0.423597	0.0100423	0.232943	0.171555	0.307744	0.0678662	0.314055	0.0621346	-0.364252	0.0289598	0.41818	0.0111477	0.0548885	0.750524	0.233729	0.170072	0.107205	0.533725	0.54618	0.000569083	-0.1341	0.435545	0.365688	0.0282866	0.0984613	0.56779	-0.0532996	0.757526	0.187891	0.27248
JAK2	JAK2	mRNA	blue	-0.155019	0.366651	-0.206534	0.226835	-0.207698	0.224169	-0.265441	0.117663	0.436781	0.00773428	0.346536	0.0384072	0.233581	0.170351	-0.0523047	0.76192	0.17312	0.312634	-0.0178565	0.917672	-0.157718	0.358263	0.43132	0.00862841	0.45643	0.00514139	-0.420582	0.0106455	-0.398197	0.01616	-0.0532338	0.757817	-0.383583	0.0209211
SAMSN1	SAMSN1	mRNA	blue	-0.154667	0.367755	-0.087008	0.613852	-0.0352104	0.838455	0.178299	0.298151	0.430028	0.00885236	0.395767	0.016882	-0.359717	0.0311741	0.279952	0.0981912	0.0769349	0.655611	0.339085	0.0430643	0.0337526	0.845061	0.919548	2.38e-15	-0.148563	0.387184	0.126502	0.462227	0.0940821	0.585215	0.121493	0.480278	-0.0507089	0.768984
PLIN2	PLIN2	mRNA	blue	-0.15414	0.369408	0.00478798	0.97789	-0.187205	0.274267	0.171995	0.315835	0.290806	0.0853111	0.225062	0.186929	-0.139915	0.415715	0.0160646	0.92591	-0.0860601	0.617734	0.157322	0.359487	0.219834	0.197648	0.400456	0.0155123	-0.129516	0.451539	-0.178176	0.298489	-0.0572649	0.740089	0.301521	0.0739161	-0.0297667	0.863174
TMEM176B	TMEM176B	mRNA	blue	0.153837	0.370362	-0.213912	0.210302	0.188764	0.270217	0.581983	0.000196664	0.543051	0.000620975	0.0963881	0.576009	-0.53414	0.000792549	0.424037	0.00995675	0.0112039	0.948291	0.443358	0.00676381	-0.147015	0.392208	0.708979	1.3e-06	-0.310697	0.0651347	0.275341	0.104092	0.00872505	0.959721	0.103744	0.547092	0.0419973	0.807852
HLA-DRA	HLA-DRA	mRNA	blue	-0.153598	0.371115	-0.037069	0.830049	-0.239883	0.158783	-0.0184076	0.915141	0.312432	0.0635708	0.334233	0.0463343	-0.254948	0.133452	0.231261	0.174757	0.0816284	0.636016	0.282757	0.0947284	0.00847195	0.960889	0.891141	3.24e-13	-0.00384352	0.982251	0.106411	0.536778	-0.0572211	0.74028	-0.00121323	0.994397	-0.162749	0.342939
VSIG4	VSIG4	mRNA	blue	0.153343	0.371918	-0.245271	0.149353	0.0650726	0.706132	0.39725	0.0164383	0.457736	0.00499952	0.173365	0.31194	-0.317511	0.0591619	0.161582	0.346458	-0.189477	0.268379	0.253877	0.135148	-0.0783857	0.649529	0.732559	3.79e-07	-0.220447	0.19637	0.0642612	0.709636	-0.0357613	0.835962	0.179343	0.295284	-0.114574	0.505809
IL2RB	IL2RB	mRNA	blue	-0.152677	0.374026	-0.0655853	0.703921	-0.106183	0.537658	0.0310252	0.857447	0.159823	0.351803	0.455752	0.00521634	-0.277056	0.101867	0.197746	0.247656	0.196089	0.25172	0.11449	0.506124	-0.0419815	0.807923	0.896832	1.36e-13	-0.0914805	0.595677	0.295094	0.0805988	0.112235	0.514589	-0.0536372	0.756037	-0.0824876	0.632454
CD74	CD74	mRNA	blue	-0.151893	0.376511	-0.0335617	0.845927	-0.242752	0.15371	-0.0312291	0.85652	0.307097	0.0684765	0.41478	0.011893	-0.228191	0.180712	0.192122	0.26163	0.0980576	0.569386	0.222588	0.191948	-0.0311453	0.856901	0.930439	2.18e-16	0.00726199	0.966471	0.134522	0.434091	-0.0755275	0.661533	0.0113939	0.947416	-0.153754	0.370624
SASH3	SASH3	mRNA	blue	-0.150603	0.380625	-0.230667	0.175899	-0.174803	0.30788	-0.0312512	0.85642	0.272915	0.107302	0.576896	0.000230433	-0.140437	0.41396	0.154784	0.367389	0.261256	0.123784	0.118782	0.490202	0.0330837	0.848096	0.919485	2.41e-15	0.0399452	0.817078	0.146385	0.394262	-0.0907305	0.598709	-0.0177754	0.918045	-0.219594	0.19815
RGS1	RGS1	mRNA	blue	0.149994	0.382578	-0.0504016	0.770346	0.049351	0.775008	0.315934	0.0605036	0.393644	0.0175343	0.227799	0.181482	-0.388343	0.0192566	0.353147	0.0346257	0.116686	0.497943	0.34915	0.0368739	0.0527815	0.759813	0.822363	7.68e-10	-0.137316	0.424516	0.269377	0.112117	0.0879501	0.610004	0.0377495	0.826976	0.111572	0.517091
THEM5	THEM5	mRNA	blue	0.148716	0.386691	-0.113237	0.510817	0.194941	0.254561	-0.25292	0.136676	-0.0735612	0.669839	0.081064	0.63836	0.324014	0.0538748	-0.177721	0.299746	0.237361	0.163342	-0.277979	0.100684	-0.06163	0.72104	-0.359596	0.031235	0.345455	0.039056	-0.252863	0.136768	-0.103219	0.549133	-0.0658195	0.702911	0.0118118	0.94549
CTSL	CTSL	mRNA	blue	0.147709	0.389952	-0.211883	0.214764	0.247855	0.144979	0.532078	0.000837773	0.367429	0.0274876	0.186421	0.276319	-0.427695	0.00926932	0.136962	0.425722	-0.253342	0.136001	0.213759	0.210636	0.0227115	0.895398	0.564115	0.000339297	-0.392426	0.0179182	0.158675	0.355318	0.237011	0.163982	0.389997	0.0187047	-0.00769427	0.964476
ITGB2	ITGB2	mRNA	blue	-0.146459	0.39402	-0.127601	0.458312	-0.2073	0.225077	0.278807	0.0996322	0.309293	0.0664225	0.379817	0.0223215	-0.250673	0.140314	0.119067	0.489151	0.0603881	0.726443	0.320656	0.0565558	-0.0293264	0.865179	0.867244	7.82e-12	-0.193792	0.257426	-0.0585794	0.734336	0.0987518	0.566642	0.25385	0.135191	-0.170177	0.321056
CCL5	CCL5	mRNA	blue	-0.144599	0.400117	0.0294541	0.864598	-0.200156	0.241823	-0.170912	0.318941	0.135917	0.429294	0.664922	9.71e-06	-0.134442	0.434367	0.0293951	0.864866	0.147986	0.389052	-0.0755265	0.661537	0.021153	0.902541	0.831106	3.5e-10	-0.0751293	0.663212	0.303103	0.0723396	-0.07385	0.668617	-0.031349	0.855975	-0.0629208	0.715438
TCEAL4	TCEAL4	mRNA	blue	0.144561	0.400242	0.0278214	0.87204	0.302038	0.0733985	0.310575	0.0652453	0.551255	0.000493059	0.0598877	0.728624	-0.527423	0.000948393	0.515034	0.00130808	0.104352	0.544731	0.382172	0.0214371	0.11195	0.515663	0.548892	0.000527257	-0.0865501	0.615726	0.19715	0.249113	0.135061	0.432232	0.00172021	0.992056	0.273237	0.106871
SDS	SDS	mRNA	blue	0.144372	0.400867	-0.0802757	0.641639	0.191834	0.262359	0.368908	0.0268231	0.406796	0.01381	0.149816	0.383149	-0.371377	0.0257436	0.270478	0.110601	0.12687	0.460915	0.173025	0.312903	-0.105467	0.540419	0.6003	0.000108691	-0.141499	0.410404	0.346396	0.038491	0.0668401	0.698519	0.05046	0.770087	-0.00501309	0.976851
ABCG1	ABCG1	mRNA	blue	0.144353	0.40093	-0.230998	0.175261	0.229815	0.177545	0.262969	0.12125	0.264707	0.11872	0.1789	0.296499	-0.0282858	0.869922	-0.010683	0.950692	-0.352332	0.0350746	0.0493071	0.775203	0.090636	0.599091	0.326823	0.0517104	0.00354697	0.98362	0.0358127	0.835729	-0.159397	0.353105	0.172705	0.313814	0.0298777	0.862669
PDCD1LG2	PDCD1LG2	mRNA	blue	-0.144334	0.400992	-0.150717	0.38026	-0.0430665	0.803055	0.353282	0.0345515	0.276125	0.103069	0.405427	0.0141636	-0.209646	0.219756	-0.0622648	0.718283	-0.192751	0.260043	0.171591	0.316993	-0.0313939	0.855771	0.61224	7.24e-05	-0.346147	0.03864	-0.103173	0.549311	0.159486	0.352831	0.430793	0.00871909	-0.205127	0.230084
NCKAP1L	NCKAP1L	mRNA	blue	-0.142896	0.405749	-0.183271	0.284657	-0.100836	0.55844	0.0820274	0.634361	0.427715	0.00926573	0.436645	0.00775563	-0.235269	0.167194	0.22627	0.184511	0.163055	0.342018	0.241228	0.156391	0.0154936	0.928537	0.93964	2.1e-17	0.0247703	0.885976	0.0349002	0.83986	-0.0605098	0.725913	0.04028	0.815571	-0.177559	0.300194
IRF1	IRF1	mRNA	blue	-0.142587	0.406776	-0.176375	0.30348	-0.0939632	0.585691	-0.0182435	0.915895	0.299637	0.0758288	0.525837	0.000988908	-0.142164	0.408183	0.0945829	0.58321	0.0143248	0.933915	0.134465	0.434287	0.0162666	0.924981	0.812372	1.79e-09	0.00249659	0.98847	-0.0261849	0.87951	-0.0131888	0.939146	0.140059	0.415231	-0.156232	0.362866
RAB20	RAB20	mRNA	blue	0.14237	0.4075	-0.246967	0.146471	0.0738381	0.668667	0.205685	0.228793	0.408317	0.0134261	0.337148	0.0443465	-0.397547	0.0163507	0.342782	0.0406999	-0.0111017	0.948762	0.306879	0.0686832	0.0966278	0.575056	0.695784	2.47e-06	-0.216638	0.204408	0.299681	0.0757837	-0.0403164	0.815407	0.101534	0.555705	0.0283699	0.869538
SOSTDC1	SOSTDC1	mRNA	blue	0.141116	0.411683	0.0328432	0.849187	0.368544	0.0269852	0.269769	0.111575	-0.0122404	0.943515	-0.466695	0.00411425	-0.253217	0.136201	0.348547	0.037223	0.266289	0.116452	0.285462	0.091479	0.0666407	0.699376	-0.416288	0.0115574	-0.015599	0.928052	-0.0914388	0.595846	0.345821	0.0388353	-0.0522337	0.762234	0.306949	0.0686167
PCGF5	PCGF5	mRNA	blue	-0.141106	0.411717	-0.167539	0.328725	0.149411	0.384452	-0.104872	0.542718	0.389016	0.0190306	0.398363	0.0161117	0.0226597	0.895636	0.137175	0.424996	0.245651	0.148704	0.037487	0.828161	0.309504	0.0662277	0.51407	0.00134052	0.381544	0.0216699	-0.138568	0.420264	-0.0119207	0.944988	0.0125942	0.941885	0.235755	0.166294
SPOCK2	SPOCK2	mRNA	blue	-0.141	0.412072	-0.075236	0.662761	-0.184589	0.281149	-0.0507498	0.768802	0.325063	0.0530587	0.17155	0.317111	-0.302599	0.0728394	0.498855	0.00195558	0.289977	0.0862461	0.523919	0.00103997	0.0358493	0.835564	0.758512	8.34e-08	0.123711	0.47224	0.163484	0.340734	0.0242611	0.888305	-0.195455	0.253285	-0.0284088	0.869361
DERL3	DERL3	mRNA	blue	0.140878	0.412482	-0.101709	0.555023	0.212389	0.213645	0.31123	0.0646504	0.241903	0.155199	0.0477641	0.782065	-0.183076	0.28518	0.337299	0.0442457	0.275251	0.104209	0.158579	0.355613	0.178751	0.296908	0.367985	0.0272359	0.0620331	0.719289	0.393602	0.0175476	0.0358769	0.835439	-0.222904	0.191302	0.223317	0.19046
LARGE2	LARGE2	mRNA	blue	0.13965	0.416606	0.0688457	0.689915	0.0866595	0.615278	0.0621343	0.71885	-0.265252	0.117935	-0.302884	0.072556	-0.161846	0.345658	0.127456	0.45883	0.151503	0.377752	0.0333458	0.846906	-0.0458251	0.790712	-0.344924	0.0393784	-0.157565	0.358737	0.373258	0.0249458	0.139916	0.415711	-0.157485	0.358983	0.174407	0.308995
CYP4V2	CYP4V2	mRNA	blue	-0.139255	0.417938	0.181511	0.289389	-0.269722	0.11164	0.0425388	0.805422	0.548228	0.000537238	-0.000918055	0.99576	-0.473299	0.00355177	0.465025	0.00426807	0.447681	0.00618447	0.438616	0.00745229	-0.150214	0.381872	0.550847	0.000498824	-0.00862399	0.960187	0.07821	0.650264	-0.0745716	0.665566	-0.0413759	0.810643	-4.19e-05	0.999806
GSDMB	GSDMB	mRNA	blue	-0.13896	0.418935	0.159562	0.352599	0.244905	0.14998	-0.155869	0.363997	0.159644	0.35235	0.231987	0.173369	-0.137583	0.423607	0.392915	0.0177634	0.328522	0.0504358	0.0857009	0.619207	0.424433	0.00988028	0.478216	0.0031776	0.2386	0.161091	0.236253	0.165375	0.0618427	0.720116	-0.343832	0.0400476	0.288868	0.0875099
COTL1	COTL1	mRNA	blue	-0.138921	0.419069	0.0186446	0.914052	-0.125641	0.465303	0.30363	0.0718206	0.215842	0.206117	0.339888	0.042541	-0.31637	0.06013	0.100426	0.560051	-0.0552928	0.748746	0.146435	0.394097	0.0779958	0.651162	0.76917	4.24e-08	-0.349314	0.0367792	0.33346	0.0468733	0.0773025	0.654068	0.24002	0.158538	-0.086207	0.617131
MPC1	MPC1	mRNA	blue	-0.137099	0.425253	0.10682	0.535205	-0.18212	0.287746	-0.425137	0.00974567	0.159498	0.352794	0.0999858	0.56178	-0.0640326	0.710624	0.253655	0.135501	0.260506	0.124905	-0.0411671	0.811581	-0.048553	0.778555	0.460528	0.0047075	0.287298	0.0893226	0.413372	0.0122137	-0.278468	0.100062	-0.512156	0.00140711	-0.148845	0.386276
FOLR2	FOLR2	mRNA	blue	0.136658	0.42676	-0.225855	0.185339	0.111927	0.515751	0.414733	0.0119035	0.458812	0.00488516	0.11535	0.502911	-0.395355	0.017007	0.0842915	0.625003	-0.260776	0.124501	0.14465	0.39995	-0.0641044	0.710314	0.589887	0.000152931	-0.382073	0.0214738	0.125351	0.466341	-0.0493228	0.775134	0.275605	0.103747	-0.0654436	0.704531
SDSL	SDSL	mRNA	blue	0.136436	0.427517	-0.0946744	0.582844	-0.199898	0.242443	0.137478	0.423963	0.230998	0.175261	0.444767	0.00657003	-0.170567	0.319932	-0.0230277	0.89395	-0.038302	0.824483	-0.066033	0.701992	-0.169815	0.322101	0.621922	5.14e-05	-0.263403	0.120615	0.291028	0.0850623	-0.184416	0.281607	0.0856494	0.619419	-0.222622	0.191879
CLK4	CLK4	mRNA	blue	-0.136395	0.427657	-0.104243	0.545153	-0.315338	0.0610176	-0.144197	0.401445	0.299612	0.0758542	0.272217	0.10824	0.0249539	0.885136	0.310853	0.0649927	0.558734	0.000397468	0.270059	0.111177	0.088683	0.607018	0.36067	0.0306977	0.307133	0.068442	-0.155761	0.364335	-0.267361	0.114933	-0.126014	0.463968	-0.0864288	0.616222
NCF4	NCF4	mRNA	blue	-0.135957	0.429157	-0.183186	0.284887	-0.142778	0.406143	0.000204623	0.999055	0.397322	0.0164168	0.501357	0.00184003	-0.176517	0.303085	0.193578	0.257963	0.218556	0.200332	0.126195	0.463322	0.00872702	0.959712	0.923225	1.1e-15	0.0388505	0.82201	0.170385	0.320458	-0.18161	0.289121	-0.0440418	0.798686	-0.205612	0.228961
TNFRSF1B	TNFRSF1B	mRNA	blue	-0.135724	0.429955	-0.210277	0.218341	-0.155891	0.363929	0.150374	0.381359	0.525919	0.00098679	0.457859	0.00498629	-0.322344	0.055195	0.248056	0.144643	0.198168	0.246627	0.310598	0.0652249	-0.0374694	0.828241	0.936621	4.7e-17	-0.0869437	0.614115	0.00761424	0.964846	-0.0479345	0.781307	0.145228	0.39805	-0.142431	0.407294
C1S	C1S	mRNA	blue	0.135595	0.430398	-0.160895	0.348539	0.187246	0.27416	0.469098	0.00390122	0.459636	0.00479914	0.141714	0.409685	-0.517185	0.00123811	0.333069	0.0471478	-0.0981432	0.569047	0.367799	0.02732	0.115565	0.502111	0.624972	4.61e-05	-0.404148	0.0145009	0.197581	0.248059	0.0874545	0.612027	0.251107	0.139608	0.192847	0.259799
HLA-DQB2	HLA-DQB2	mRNA	blue	-0.135205	0.431738	-0.0274135	0.873901	-0.186243	0.276783	-0.0337417	0.84511	0.327692	0.0510555	0.288432	0.0880104	-0.157318	0.3595	0.209311	0.22051	0.174014	0.310102	0.160941	0.348399	0.044928	0.79472	0.769066	4.27e-08	0.0993015	0.564474	0.0425755	0.805257	-0.236606	0.164725	-0.0965912	0.575202	-0.204036	0.232627
CYTIP	CYTIP	mRNA	blue	-0.135183	0.431815	-0.0776469	0.652624	-0.139916	0.415711	0.0828827	0.630819	0.370271	0.0262227	0.440851	0.00712062	-0.290154	0.0860466	0.335899	0.0451898	0.26286	0.121411	0.317158	0.0594605	0.100612	0.559319	0.943237	7.6e-18	-0.0116638	0.946172	0.258375	0.128133	0.0166408	0.92326	-0.0412011	0.811429	-0.0195483	0.909903
HLA-DQB1	HLA-DQB1	mRNA	blue	-0.135079	0.43217	0.0281408	0.870583	-0.277272	0.101588	-0.0580843	0.736501	0.238697	0.160915	0.296356	0.0792505	-0.290222	0.085969	0.238107	0.161984	0.13228	0.441859	0.247488	0.145594	-0.127129	0.45999	0.826223	5.45e-10	-0.0487216	0.777805	0.137593	0.423571	-0.0386041	0.823121	-0.0425218	0.805498	-0.1606	0.349434
MSRB1	MSRB1	mRNA	blue	0.133729	0.436831	-0.072832	0.672929	0.319103	0.0578312	-0.133292	0.438344	-0.0650885	0.706063	0.414677	0.0119162	0.0196833	0.909283	-0.144304	0.401089	-0.0470377	0.785302	-0.404898	0.0143022	0.0662776	0.700938	0.369144	0.0267183	0.0408385	0.813059	0.316965	0.0596238	0.0592846	0.731255	-0.0798443	0.643437	0.112748	0.512658
LGMN	LGMN	mRNA	blue	0.133548	0.437457	-0.0537582	0.755503	0.124137	0.470703	0.421993	0.0103594	0.40086	0.015399	0.216236	0.205271	-0.159005	0.354305	0.0058019	0.97321	-0.108139	0.530147	0.142055	0.408549	-0.117898	0.493459	0.464359	0.00433079	-0.0601378	0.727534	-0.172764	0.313645	0.0502469	0.771032	0.297066	0.0785008	-0.0189322	0.912732
CD48	CD48	mRNA	blue	-0.133012	0.439315	-0.156175	0.363045	-0.129445	0.45179	-0.0798188	0.643543	0.346833	0.0382302	0.530177	0.000881484	-0.212812	0.212712	0.264603	0.118871	0.265541	0.11752	0.211482	0.215652	0.0450032	0.794384	0.934929	7.27e-17	0.0782304	0.650179	0.172851	0.313398	-0.0588193	0.733287	-0.080787	0.639511	-0.105854	0.538924
TMEM176A	TMEM176A	mRNA	blue	0.132865	0.439824	-0.118318	0.49191	0.138845	0.419325	0.64011	2.62e-05	0.543975	0.000605227	0.0489743	0.776682	-0.547168	0.000553509	0.404763	0.014338	0.0504308	0.770216	0.464262	0.00434001	-0.184342	0.281804	0.66123	1.13e-05	-0.370074	0.0263088	0.241868	0.15526	0.0554332	0.748128	0.170028	0.321488	0.053353	0.757291
PTPRC	PTPRC	mRNA	blue	-0.132202	0.442131	-0.161889	0.34553	-0.238137	0.16193	0.150864	0.37979	0.448414	0.00609057	0.464171	0.0043487	-0.216572	0.204549	0.220279	0.196719	0.198505	0.245808	0.285604	0.0913113	0.0249093	0.88534	0.915009	5.83e-15	-0.0321047	0.852541	0.0714333	0.678872	-0.0494385	0.77462	0.13689	0.425967	-0.182946	0.285528
C1R	C1R	mRNA	blue	0.132199	0.442139	-0.332222	0.0477466	0.119611	0.487155	0.477759	0.00321085	0.529863	0.000888905	0.189825	0.267485	-0.555432	0.000437428	0.333732	0.0466833	-0.0243218	0.888027	0.398442	0.0160886	0.0525605	0.76079	0.652909	1.59e-05	-0.416947	0.0114133	0.114105	0.507561	0.114492	0.506115	0.319693	0.0573437	0.040643	0.813938
HLA-E	HLA-E	mRNA	blue	-0.131352	0.445098	-0.33676	0.0446071	-0.193099	0.259165	-0.138838	0.419349	0.20329	0.234377	0.681988	4.64e-06	0.209263	0.220618	-0.273149	0.106989	-0.082838	0.631004	-0.227378	0.182314	-0.147184	0.391655	0.70202	1.83e-06	0.131323	0.445199	-0.134023	0.435813	-0.330923	0.0486773	0.161038	0.348104	-0.38133	0.0217498
SUSD3	SUSD3	mRNA	blue	0.130257	0.448934	-0.210249	0.218402	0.110115	0.522615	0.199541	0.243302	0.198674	0.245398	0.391161	0.0183244	-0.279532	0.0987178	0.305815	0.069698	0.016557	0.923646	0.248995	0.143079	-0.0198294	0.908613	0.723895	6.05e-07	-0.110128	0.522565	0.450054	0.00588498	0.0487035	0.777885	-0.0112782	0.947949	-0.0421547	0.807145
C3AR1	C3AR1	mRNA	blue	-0.129322	0.452224	-0.123804	0.471906	-0.137467	0.424001	0.367957	0.0272487	0.343497	0.0402547	0.338279	0.0435939	-0.360918	0.0305744	0.135383	0.431126	-0.0163838	0.924442	0.293765	0.0820372	-0.0135635	0.937421	0.863085	1.28e-11	-0.335548	0.0454286	0.046525	0.787588	0.148742	0.386607	0.293852	0.081942	-0.127044	0.460293
BTN3A1	BTN3A1	mRNA	blue	-0.127713	0.457916	0.0996783	0.56299	-0.140935	0.412289	-0.0394096	0.81949	0.307831	0.0677845	0.202999	0.23506	-0.368938	0.0268098	0.38432	0.0206561	0.37475	0.0243274	0.199173	0.244191	0.00474349	0.978096	0.771922	3.54e-08	0.0364646	0.832781	0.211189	0.216302	-0.0208077	0.904124	-0.207399	0.224852	0.00967239	0.955352
ITPRIPL2	ITPRIPL2	mRNA	blue	0.127374	0.45912	-0.0661323	0.701564	-0.137674	0.423297	0.255057	0.13328	0.34022	0.042327	0.0777696	0.652109	-0.211308	0.216039	0.176739	0.302469	0.164652	0.337247	0.368555	0.0269805	0.156057	0.363411	0.397527	0.0163565	-0.0321822	0.852189	-0.321794	0.0556356	0.0824204	0.632733	0.281514	0.0962516	-0.0186934	0.913828
CD83	CD83	mRNA	blue	-0.127227	0.459644	0.161169	0.347708	-0.168841	0.324927	0.193802	0.257401	0.0685051	0.691374	0.0196252	0.90955	-0.543941	0.000605803	0.495	0.00214607	0.336493	0.0447872	0.581892	0.000197227	0.11304	0.51156	0.469616	0.0038566	-0.35899	0.0315415	0.28006	0.0980565	0.446814	0.00629714	-0.00586789	0.972905	0.139377	0.417527
APOBEC3F	APOBEC3F	mRNA	blue	-0.12661	0.461839	0.00951136	0.956094	0.149262	0.384931	0.00656123	0.969705	0.0777144	0.652341	0.211636	0.215311	-0.087454	0.612029	0.341742	0.0413541	0.269528	0.111909	0.269655	0.111733	0.217335	0.202922	0.339418	0.0428466	0.214829	0.208305	-0.00548103	0.974691	0.153578	0.371178	-0.103016	0.549921	0.403589	0.0146502
HLA-DOA	HLA-DOA	mRNA	blue	-0.126604	0.461863	-0.00184971	0.991458	-0.244817	0.150131	0.0330565	0.848219	0.318745	0.0581283	0.197873	0.247346	-0.339973	0.0424861	0.344133	0.0398622	0.115293	0.503125	0.497815	0.00200545	0.0434303	0.801425	0.740898	2.38e-07	-0.030363	0.86046	-0.00686312	0.968312	0.114579	0.505788	0.0384597	0.823772	-0.066894	0.698287
WNT7B	WNT7B	mRNA	blue	0.126369	0.4627	-0.190021	0.266981	0.559509	0.000388578	0.225858	0.185333	-0.159485	0.352836	0.0167901	0.922574	0.294671	0.0810541	-0.309581	0.0661559	-0.275266	0.10419	-0.330524	0.0489666	0.210701	0.217391	-0.417379	0.0113196	0.0786292	0.648511	-0.23697	0.164058	0.156343	0.362522	0.24015	0.158306	0.271736	0.108888
FASN	FASN	mRNA	blue	0.125612	0.465408	-0.264329	0.119267	0.0984519	0.567827	-0.125018	0.467536	-0.266476	0.116186	-0.130606	0.447707	0.296205	0.0794109	-0.126659	0.461665	-0.224012	0.189048	0.0344766	0.841779	0.375283	0.0241096	-0.459796	0.00478258	0.129754	0.450702	-0.285841	0.0910311	0.0614312	0.721904	0.0771966	0.654513	-0.0143534	0.933784
UBE2L6	UBE2L6	mRNA	blue	-0.123847	0.471749	-0.112641	0.51306	-0.02996	0.862294	-0.139399	0.417455	-0.114917	0.504525	0.736574	3.03e-07	0.0573905	0.739538	-0.114066	0.50771	-0.112318	0.514276	-0.13507	0.432203	0.198211	0.246522	0.687712	3.59e-06	-0.00588236	0.972838	0.147086	0.391976	0.0535201	0.756553	0.0755638	0.66138	-0.0283039	0.869839
ZBED6CL	ZBED6CL	mRNA	blue	0.123818	0.471854	-0.325649	0.0526066	-0.0419617	0.808012	0.340667	0.0420388	0.310612	0.0652114	0.315564	0.0608223	-0.102212	0.553056	0.181378	0.289748	0.223417	0.190256	0.157527	0.358854	-0.0784037	0.649454	0.376737	0.0235239	-0.135421	0.430997	0.084553	0.623926	-0.156996	0.360497	0.0895376	0.603544	-0.215957	0.205869
CCL19	CCL19	mRNA	blue	-0.123577	0.472722	-0.174887	0.307642	-0.294273	0.081485	-0.248396	0.144074	0.459988	0.00476273	0.219404	0.198548	0.029807	0.862991	0.310216	0.0655731	0.449587	0.00594294	0.288645	0.0877656	-0.214565	0.20888	0.511813	0.00141933	0.435459	0.00794313	-0.0752467	0.662717	-0.367044	0.0276626	-0.26138	0.123599	-0.272625	0.107691
SECTM1	SECTM1	mRNA	blue	-0.122418	0.47692	-0.32427	0.0536749	0.0762721	0.658397	-0.0698429	0.685652	0.193386	0.258445	0.439606	0.00730382	0.142385	0.407448	-0.0362621	0.833697	-0.190318	0.266221	-0.0657368	0.703267	0.224037	0.188996	0.612434	7.19e-05	0.24754	0.145506	-0.0309476	0.8578	-0.151362	0.378201	0.00927182	0.957199	-0.0773071	0.654049
ALOX5	ALOX5	mRNA	blue	0.122303	0.477336	-0.16195	0.345345	-0.0208834	0.903777	0.283094	0.0943197	0.471629	0.00368727	0.218875	0.19966	-0.23478	0.168105	0.267499	0.114738	0.121161	0.481489	0.309214	0.0664947	0.0016716	0.99228	0.730411	4.26e-07	-0.0222056	0.897716	0.0272524	0.874636	-0.180158	0.29306	0.0465495	0.787479	-0.0975237	0.571501
ID2	ID2	mRNA	blue	-0.120636	0.483404	-0.251742	0.138576	0.122277	0.477429	-0.0703861	0.683333	0.279377	0.0989128	-0.03117	0.856789	-0.332986	0.0472062	0.47794	0.00319768	0.251995	0.138166	0.25316	0.136292	0.243459	0.152477	0.421392	0.0104805	0.0840552	0.625977	0.311165	0.0647092	0.026768	0.876847	-0.342399	0.0409398	0.244549	0.150592
PSME2	PSME2	mRNA	blue	-0.119963	0.485866	0.151551	0.377601	-0.00188628	0.991289	-0.0508191	0.768495	-0.112309	0.514309	0.583225	0.000189123	-0.0784546	0.649241	0.0180623	0.916727	0.0348743	0.839977	-0.0996597	0.563063	0.12484	0.468177	0.694445	2.63e-06	-0.0647866	0.707366	0.435337	0.00796259	0.141837	0.409274	-0.0519826	0.763344	0.136769	0.426379
CD27	CD27	mRNA	blue	-0.119413	0.487883	-0.129678	0.450969	-0.0937497	0.586547	-0.135767	0.429809	0.262038	0.122622	0.420067	0.0107516	-0.141265	0.411185	0.288245	0.0882259	0.201724	0.238077	0.155543	0.365013	0.110967	0.51938	0.842827	1.13e-10	0.176347	0.303559	0.283241	0.0941415	-0.104845	0.542822	-0.21141	0.215813	-0.0680804	0.693194
HLA-DMA	HLA-DMA	mRNA	blue	-0.119246	0.488496	0.0354544	0.837351	-0.2252	0.18665	-0.0630896	0.714706	0.358534	0.0317739	0.338615	0.0433726	-0.315648	0.0607503	0.30903	0.0666659	0.17075	0.319405	0.269391	0.112098	-0.00058186	0.997313	0.91076	1.29e-14	0.0173355	0.920067	0.205754	0.228632	-0.0679651	0.693688	-0.0861933	0.617187	-0.104414	0.544491
NKG7	NKG7	mRNA	blue	-0.118986	0.48945	-0.0028384	0.986892	-0.0252038	0.883993	-0.0681911	0.692719	0.146705	0.393215	0.424425	0.00988194	-0.317688	0.059013	0.218515	0.200419	0.0925638	0.591311	0.0611094	0.723303	0.0281213	0.870672	0.865872	9.21e-12	-0.0974486	0.571798	0.434284	0.0081328	0.0790753	0.646646	-0.119782	0.486531	0.0247648	0.886001
TBX1	TBX1	mRNA	blue	0.118946	0.489597	0.0564146	0.743817	-0.0335674	0.845901	0.343899	0.0400063	-0.194433	0.255825	-0.31001	0.0657616	-0.135531	0.430619	-0.0133017	0.938626	-0.0536054	0.756177	0.167535	0.328737	-0.0938755	0.586042	-0.410783	0.0128224	-0.392294	0.0179603	0.107158	0.533908	0.291367	0.0846835	0.255696	0.132278	0.0650008	0.706441
HLA-DMB	HLA-DMB	mRNA	blue	-0.118623	0.490785	-0.0293474	0.865083	-0.210632	0.217546	0.0309867	0.857622	0.352354	0.0350625	0.358509	0.0317867	-0.303011	0.0724302	0.28814	0.0883474	0.13122	0.445559	0.334582	0.0460926	0.0168313	0.922384	0.918012	3.24e-15	-0.0223922	0.896861	0.125512	0.465764	0.0164621	0.924082	0.00675206	0.968824	-0.119674	0.486926
LILRB2	LILRB2	mRNA	blue	-0.118574	0.490968	-0.135497	0.430737	-0.199439	0.243549	0.151353	0.378231	0.313076	0.0629977	0.398306	0.0161282	-0.382581	0.0212863	0.228859	0.179404	0.157095	0.360191	0.293145	0.0827149	-0.000459054	0.99788	0.874668	3.12e-12	-0.228475	0.180156	0.158007	0.357371	0.130977	0.446409	0.111067	0.519004	-0.184639	0.281018
QPCT	QPCT	mRNA	blue	-0.116062	0.50026	0.118312	0.491931	-0.162049	0.345047	0.149447	0.384335	0.147887	0.389374	0.178907	0.296481	-0.140585	0.413464	0.293038	0.0828324	0.258717	0.12761	0.396192	0.0167538	0.132709	0.440368	0.473163	0.00356267	0.0855508	0.619823	0.0569717	0.741374	0.11072	0.520316	0.0346369	0.841053	0.183836	0.283151
ARHGAP4	ARHGAP4	mRNA	blue	0.115729	0.5015	-0.153932	0.370064	-0.171749	0.31654	0.0676585	0.695004	0.332981	0.04721	0.394285	0.0173352	-0.261641	0.123211	0.32509	0.0530374	0.29763	0.0779081	0.272817	0.107433	-0.102459	0.552094	0.680238	5.02e-06	-0.0444155	0.797013	0.410403	0.0129139	-0.131617	0.44417	-0.0768776	0.655852	-0.109586	0.524627
STAT5A	STAT5A	mRNA	blue	-0.115097	0.503853	-0.211019	0.216682	-0.397993	0.0162195	-0.0736536	0.669448	0.379451	0.0224616	0.434254	0.00813757	-0.179473	0.294929	0.127797	0.457619	0.310523	0.0652931	0.173603	0.311265	-0.0824639	0.632552	0.692956	2.81e-06	-0.0151232	0.930241	0.115126	0.503746	-0.115184	0.503529	0.0590934	0.73209	-0.287519	0.089066
GLUL	GLUL	mRNA	blue	-0.114906	0.504568	-0.0229708	0.894211	0.335478	0.0454765	-0.17628	0.303746	0.217229	0.203147	-0.0109732	0.949354	-0.0703678	0.683411	0.362348	0.0298732	0.0532962	0.757541	0.106412	0.536774	0.250752	0.140186	0.367084	0.027644	0.408167	0.0134635	0.115166	0.503596	-0.0588576	0.73312	-0.360511	0.0307766	0.188083	0.271982
CD53	CD53	mRNA	blue	-0.11413	0.507468	-0.108394	0.529174	-0.15222	0.375473	0.170702	0.319545	0.339042	0.0430922	0.481968	0.0029156	-0.294212	0.0815509	0.167328	0.329344	0.119875	0.486189	0.225171	0.186709	-0.00411854	0.980981	0.960471	1.85e-20	-0.158194	0.356797	0.160509	0.349711	0.014343	0.933832	0.139502	0.417105	-0.12948	0.451667
SIGLEC1	SIGLEC1	mRNA	blue	-0.114127	0.507481	-0.205922	0.228244	-0.0876064	0.611407	0.210979	0.216772	0.376066	0.0237928	0.548537	0.000532573	-0.231429	0.174436	0.023264	0.892868	0.0659807	0.702217	0.0884873	0.607815	-0.00874077	0.959649	0.83692	2.02e-10	-0.20251	0.236214	-0.0703248	0.683595	-0.0466153	0.787185	0.26046	0.124975	-0.25946	0.126482
SLC25A37	SLC25A37	mRNA	blue	-0.113735	0.508949	-0.0095554	0.955891	-0.218194	0.201097	-0.234898	0.167885	-0.0244912	0.887252	0.41204	0.0125237	-0.156338	0.362539	0.0658545	0.70276	0.326589	0.0518886	-0.0793323	0.645573	-0.0343257	0.842463	0.39528	0.0170299	-0.10211	0.553454	0.288107	0.0883856	0.0839064	0.626591	-0.069487	0.687172	-0.283508	0.093818
FERMT3	FERMT3	mRNA	blue	-0.1121	0.5151	-0.130398	0.448439	-0.11864	0.490723	0.237064	0.163885	0.367537	0.0274382	0.491169	0.00235129	-0.320474	0.0567038	0.185014	0.280024	0.176273	0.303765	0.242527	0.154103	0.0299387	0.862391	0.947929	1.82e-18	-0.192703	0.260163	0.0978387	0.570253	0.037279	0.829101	0.167819	0.327907	-0.0985614	0.567394
GZMB	GZMB	mRNA	blue	-0.111656	0.516776	-0.0773356	0.65393	0.218728	0.199969	-0.0485705	0.778477	0.101088	0.557452	0.500505	0.00187868	-0.233305	0.17087	0.204544	0.231442	0.126246	0.463139	-0.0117634	0.945713	0.201112	0.239535	0.744875	1.89e-07	-0.0339238	0.844285	0.335071	0.0457557	0.193966	0.256992	-0.113831	0.508589	0.149461	0.38429
TTC39C	TTC39C	mRNA	blue	0.111438	0.517599	-0.00248625	0.988518	0.335913	0.04518	-0.014497	0.933123	-0.015866	0.926823	-0.140227	0.414667	-0.069523	0.687018	0.189637	0.267968	0.351985	0.0352673	0.0796323	0.644321	0.250379	0.140797	-0.31276	0.0632784	0.139534	0.416997	-0.17351	0.311528	0.340965	0.041848	-0.0632735	0.713909	0.409938	0.0130266
ST6GAL1	ST6GAL1	mRNA	blue	-0.111132	0.518755	-0.09613	0.577037	-0.182652	0.286316	0.0714948	0.67861	0.288057	0.088443	0.112622	0.513131	-0.350808	0.0359273	0.540665	0.000663343	0.332517	0.0475376	0.607132	8.63e-05	0.307109	0.0684649	0.590907	0.000147977	0.00145461	0.993282	0.085351	0.620644	0.127344	0.459227	-0.0506001	0.769466	0.202449	0.23636
RARRES1	RARRES1	mRNA	blue	0.110722	0.52031	-0.105932	0.538625	0.0477123	0.782296	-0.0312077	0.856618	0.407328	0.0136748	0.26772	0.114428	-0.254027	0.134909	0.337646	0.0440138	0.205346	0.229576	0.172148	0.3154	0.0878472	0.610424	0.565856	0.000322182	0.0630271	0.714977	0.169175	0.323957	-0.296128	0.0794926	-0.074375	0.666396	0.0429039	0.803784
PNRC1	PNRC1	mRNA	blue	0.11063	0.520658	-0.224658	0.187741	-0.15016	0.382044	-0.0175172	0.919232	0.264855	0.118507	0.0577623	0.73791	-0.244636	0.150443	0.159529	0.352702	-0.1224	0.476985	0.232964	0.171514	-0.228763	0.179593	0.368171	0.0271525	-0.138529	0.420396	0.272592	0.107734	-0.134869	0.432895	0.0353752	0.837709	-0.0902639	0.600598
SELL	SELL	mRNA	blue	-0.110056	0.52284	-0.182883	0.285698	-0.0894083	0.604069	-0.11644	0.498855	0.391478	0.0182219	0.429339	0.00897385	-0.120613	0.48349	0.199998	0.242202	0.185885	0.277726	0.161105	0.347903	0.111526	0.517266	0.740503	2.43e-07	0.129339	0.452163	0.111041	0.5191	-0.139312	0.417747	-0.0447055	0.795715	-0.0858167	0.618732
ABCA1	ABCA1	mRNA	blue	0.108068	0.530419	-0.220677	0.195892	0.258712	0.127618	0.381853	0.0215552	0.323314	0.0544253	0.200657	0.240621	-0.173952	0.310277	0.102707	0.551127	-0.235616	0.166552	0.0605654	0.725671	0.290545	0.0856055	0.4346	0.00808141	-0.149359	0.384619	0.0805649	0.640435	-0.00402969	0.981391	0.155267	0.365875	0.132278	0.441866
LST1	LST1	mRNA	blue	-0.107327	0.533259	0.108479	0.528848	-0.172775	0.313613	0.0106361	0.950908	0.284549	0.0925664	0.275338	0.104095	-0.378846	0.0226949	0.347159	0.0380374	0.239189	0.160028	0.230863	0.175522	-0.0787728	0.64791	0.855979	2.85e-11	-0.111301	0.518117	0.362888	0.029612	-0.0596223	0.729781	-0.165816	0.333795	-0.038339	0.824316
CD40	CD40	mRNA	blue	-0.107287	0.533411	0.214505	0.209009	-0.225692	0.185664	-0.05256	0.760792	-0.0369216	0.830715	0.533048	0.000816235	-0.130782	0.447091	0.107363	0.53312	0.204912	0.230586	0.0967955	0.57439	-0.00487016	0.977511	0.644569	2.21e-05	-0.0917909	0.594425	0.401929	0.015102	0.105898	0.538754	-0.0274239	0.873853	-0.0194341	0.910427
LTB	LTB	mRNA	blue	0.107278	0.533447	0.0333439	0.846915	-0.237506	0.163078	0.0363108	0.833476	0.247304	0.145904	0.119211	0.488626	-0.394956	0.0171288	0.501359	0.00183993	0.243597	0.152238	0.54892	0.000526836	-0.0598578	0.728754	0.646795	2.02e-05	-0.0731314	0.67166	0.289923	0.0863072	-0.00563275	0.97399	-0.137059	0.425389	-0.0332394	0.847389
UBE2E2	UBE2E2	mRNA	blue	-0.107271	0.533473	0.0362082	0.83394	-0.313727	0.0624223	-0.144064	0.401882	-0.0493043	0.775216	0.47675	0.00328544	0.211247	0.216174	-0.198944	0.244744	-0.0842589	0.625138	0.0408934	0.812812	-0.00955511	0.955893	0.417838	0.0112209	0.0380365	0.825681	-0.1075	0.532596	-0.0854079	0.62041	0.123143	0.474293	-0.0812559	0.637563
CCL18	CCL18	mRNA	blue	-0.106322	0.537121	0.0478881	0.781513	0.0326317	0.850147	0.234542	0.168548	0.316137	0.0603297	0.106149	0.537789	-0.274146	0.105663	0.115425	0.502633	-0.223491	0.190105	0.200308	0.241458	0.138645	0.420002	0.488823	0.00248527	-0.210372	0.218128	0.0989881	0.56571	0.0343319	0.842435	0.139045	0.418648	0.0906408	0.599072
STAB1	STAB1	mRNA	blue	0.106018	0.538294	-0.279259	0.0990609	-0.183219	0.284798	0.320859	0.0563909	0.580459	0.000206281	0.170866	0.319072	-0.418681	0.0110413	0.251498	0.138971	0.142665	0.406517	0.337329	0.0442251	-0.160312	0.350311	0.700433	1.98e-06	-0.244489	0.150696	-0.0308964	0.858033	-0.0952599	0.580505	0.177404	0.300624	-0.293327	0.0825154
SERPINB9	SERPINB9	mRNA	blue	-0.105389	0.540719	0.103099	0.549599	-0.144252	0.401263	-0.106578	0.536138	-0.153536	0.371309	0.335522	0.0454467	0.188815	0.270085	-0.242092	0.154866	-0.231215	0.174846	-0.197776	0.247583	-0.073027	0.672102	0.371486	0.025697	-0.0381325	0.825247	0.158197	0.356785	-0.052764	0.759891	0.0511197	0.767163	-0.0841045	0.625774
CD4	CD4	mRNA	blue	-0.105131	0.541715	-0.128732	0.454307	-0.117147	0.496236	0.180555	0.29198	0.380518	0.0220552	0.334601	0.0460795	-0.330273	0.049149	0.273671	0.106294	0.103378	0.548514	0.292569	0.0833483	-0.0511001	0.76725	0.939168	2.39e-17	-0.104174	0.545422	0.145614	0.396784	-0.0294332	0.864693	0.0215912	0.900532	-0.102728	0.551043
NEDD4L	NEDD4L	mRNA	blue	0.10369	0.547302	-0.182327	0.287189	0.241369	0.156141	0.0804725	0.64082	-0.0640286	0.710641	-0.519735	0.00115949	-0.209942	0.21909	0.197981	0.247082	-0.224905	0.187243	0.181079	0.290557	0.254788	0.133705	-0.435908	0.00787166	-0.178128	0.298622	0.134853	0.43295	0.261616	0.123248	-0.0430213	0.803258	0.112807	0.512436
HLA-B	HLA-B	mRNA	blue	-0.102875	0.550472	-0.140025	0.415346	-0.126424	0.462506	0.0572975	0.739946	0.143187	0.404785	0.536697	0.000739475	-0.117891	0.493485	0.0237081	0.890835	0.0154032	0.928952	0.00309534	0.985705	-0.0362049	0.833955	0.826379	5.38e-10	-0.0857998	0.618801	0.195907	0.25217	-0.0909738	0.597725	0.0923747	0.592072	-0.169697	0.322444
UBD	UBD	mRNA	blue	-0.102501	0.55193	-0.0671977	0.696982	-0.0955231	0.579455	-0.116099	0.500122	0.25846	0.128002	0.368603	0.0269592	-0.213507	0.211187	0.322632	0.0549659	0.144714	0.399739	0.316293	0.060196	0.0648531	0.707079	0.773016	3.29e-08	0.104156	0.545492	0.134395	0.434529	-0.0237485	0.89065	-0.0885198	0.607682	0.0461686	0.789178
STAT1	STAT1	mRNA	blue	-0.10242	0.552244	-0.234014	0.169536	-0.142755	0.406216	-0.090289	0.600496	0.0785096	0.649011	0.77629	2.64e-08	0.147306	0.391258	-0.13298	0.439423	-0.0028841	0.986681	-0.0140301	0.935272	0.129347	0.452136	0.690079	3.22e-06	0.0659958	0.702152	-0.270192	0.110994	-0.0680128	0.693483	0.206423	0.22709	-0.238576	0.161133
FOXP3	FOXP3	mRNA	blue	-0.102357	0.552492	-0.0773394	0.653914	-0.108941	0.527084	0.134602	0.433813	0.284452	0.0926824	0.474512	0.00345613	-0.254753	0.133759	0.21074	0.217304	0.183195	0.284862	0.236369	0.165161	-0.0519611	0.76344	0.915725	5.08e-15	-0.0629705	0.715222	0.134015	0.43584	0.098919	0.565982	0.066984	0.6979	-0.0760841	0.659188
TMEM63B	TMEM63B	mRNA	blue	-0.101442	0.556066	-0.0825745	0.632094	0.0507376	0.768857	-0.0743628	0.666448	-0.261233	0.123819	-0.02756	0.873232	0.234779	0.168106	-0.203746	0.233306	0.0346806	0.840855	-0.300785	0.0746587	0.406755	0.0138205	-0.328491	0.0504589	0.0730821	0.671869	-0.220299	0.196677	-0.0025934	0.988023	0.0426036	0.805131	0.194819	0.254864
RENBP	RENBP	mRNA	blue	0.101425	0.556132	-0.102625	0.551444	0.118376	0.491697	0.283084	0.0943317	0.429482	0.00894837	0.196022	0.251886	-0.489144	0.00246656	0.480588	0.00300972	0.157582	0.358684	0.380145	0.0221966	-0.0428584	0.803988	0.761633	6.87e-08	-0.175602	0.30564	0.472856	0.00358733	0.0799345	0.643061	-0.0807199	0.63979	0.034103	0.843472
NBN	NBN	mRNA	blue	-0.100745	0.558796	0.0397818	0.817813	-0.224938	0.187177	0.204875	0.230671	0.216714	0.204247	0.198621	0.245526	-0.105507	0.540265	0.00955806	0.955879	-0.00818601	0.962208	0.311481	0.0644237	-0.110679	0.520473	0.412396	0.0124402	-0.0895224	0.603606	-0.211782	0.214987	0.404437	0.0144242	0.3293	0.0498611	-0.136605	0.426941
LAG3	LAG3	mRNA	blue	-0.100631	0.559244	-0.0759722	0.659659	0.0526616	0.760343	-0.0753071	0.662461	0.0354127	0.837539	0.597213	0.000120417	-0.143523	0.403673	0.0613664	0.722186	0.0993725	0.564194	-0.0243483	0.887905	0.0837937	0.627056	0.787745	1.19e-08	-0.052947	0.759083	0.267937	0.114123	0.135861	0.429487	0.00241302	0.988856	-0.00998123	0.953928
HERC5	HERC5	mRNA	blue	-0.100337	0.560398	-0.00629854	0.970917	-0.193855	0.25727	0.0982504	0.568624	0.110835	0.519881	0.602607	0.000100608	-0.272291	0.10814	0.175843	0.304966	0.191149	0.264099	0.214454	0.209121	0.151737	0.377009	0.637146	2.93e-05	-0.280052	0.0980662	0.207078	0.225586	0.250037	0.141357	0.138272	0.421267	-0.00153889	0.992893
BATF	BATF	mRNA	blue	-0.0992053	0.564853	-0.109326	0.525615	-0.108374	0.529249	-0.0392246	0.820324	0.43991	0.00725876	0.327013	0.0515672	-0.358292	0.0318973	0.378203	0.0229448	0.204802	0.23084	0.231135	0.174998	0.0287221	0.867933	0.870984	4.96e-12	-0.000659498	0.996954	0.264656	0.118794	-0.185257	0.27938	-0.127536	0.458546	-0.116774	0.497617
WAS	WAS	mRNA	blue	-0.0986932	0.566874	-0.115486	0.502406	-0.13739	0.424263	0.0331598	0.84775	0.364104	0.02903	0.480304	0.00302939	-0.283251	0.0941287	0.248468	0.143955	0.246851	0.146666	0.191038	0.264381	-0.00379152	0.982491	0.964811	2.65e-21	-0.0373932	0.828585	0.207615	0.224358	-0.0531727	0.758086	-0.0386353	0.82298	-0.101553	0.555631
HCST	HCST	mRNA	blue	-0.0982669	0.568558	0.0210545	0.902992	-0.110139	0.522524	-0.000313753	0.998551	0.285325	0.0916419	0.418421	0.0110964	-0.36965	0.0264949	0.230579	0.176067	0.135947	0.429191	0.0993473	0.564293	-0.0459698	0.790066	0.914458	6.48e-15	-0.157628	0.35854	0.409237	0.0131982	-0.0768314	0.656046	-0.0982291	0.568708	-0.017477	0.919416
OLR1	OLR1	mRNA	blue	-0.0982657	0.568563	0.18105	0.290635	-0.170837	0.319156	0.181864	0.288437	0.2375	0.163088	0.0444292	0.796952	-0.132639	0.44061	0.196434	0.25087	0.172049	0.315681	0.207179	0.225355	0.0323213	0.851557	0.444977	0.00654167	0.0108139	0.950089	0.227933	0.181218	0.0312673	0.856347	-0.0581615	0.736163	-0.000711856	0.996712
CCL22	CCL22	mRNA	blue	-0.0974847	0.571655	-0.179348	0.295272	-0.241055	0.156697	0.0151112	0.930296	0.270886	0.110044	0.494378	0.0021783	0.102567	0.551671	0.072134	0.675892	0.171816	0.316348	0.228199	0.180696	0.0958415	0.578185	0.636477	3.01e-05	0.157549	0.358785	-0.1816	0.289148	-0.201069	0.239638	0.088903	0.606123	-0.127381	0.459094
IL15RA	IL15RA	mRNA	blue	-0.0969491	0.57378	-0.0909605	0.597779	-0.211055	0.216603	0.0637842	0.711699	0.273733	0.106212	0.577007	0.000229646	-0.143659	0.403221	-0.0995041	0.563676	0.00600192	0.972286	-0.079765	0.643767	0.026933	0.876094	0.732488	3.81e-07	-0.211075	0.216557	0.138183	0.421567	-0.0890653	0.605463	0.227334	0.1824	0.0123985	0.942787
WARS1	WARS1	mRNA	blue	-0.0968793	0.574057	-0.252954	0.136622	0.0501377	0.771516	-0.043107	0.802874	0.0163449	0.924621	0.534918	0.000776053	0.183445	0.284194	-0.234585	0.168469	-0.325709	0.0525605	-0.0700423	0.6848	0.167952	0.327516	0.527425	0.000948336	0.114952	0.504396	-0.207173	0.225369	0.133065	0.439129	0.272625	0.10769	-0.091324	0.596309
ERAP2	ERAP2	mRNA	blue	-0.096427	0.575855	0.0208685	0.903845	-0.0420748	0.807504	0.206332	0.2273	0.203222	0.234536	0.252706	0.13702	-0.143822	0.402681	-0.120412	0.484222	-0.0297003	0.863476	0.000204448	0.999056	-0.030645	0.859176	0.352582	0.0349365	-0.236337	0.16522	-0.140424	0.414003	0.128434	0.455361	0.408892	0.0132831	-0.0889774	0.60582
GNLY	GNLY	mRNA	blue	-0.0960961	0.577171	0.00725902	0.966485	-0.0213645	0.901571	-0.00845102	0.960985	-0.0388112	0.822187	0.502073	0.00180806	-0.232093	0.173168	0.0479825	0.781093	0.0540264	0.754321	-0.0962883	0.576406	-0.0511326	0.767106	0.647802	1.95e-05	-0.213955	0.210208	0.46764	0.00402931	0.14009	0.415126	-0.0034642	0.984002	-0.0273176	0.874338
CTSH	CTSH	mRNA	blue	0.0958793	0.578035	0.0083681	0.961368	0.0761839	0.658768	0.0622036	0.718549	0.117175	0.49613	0.144227	0.401346	-0.209865	0.219265	0.262279	0.122266	0.281734	0.0959806	0.0137463	0.936579	-0.0783326	0.649751	0.388332	0.0192604	0.0259565	0.880553	0.306199	0.0693304	-0.168616	0.32558	-0.155784	0.364263	0.0888508	0.606335
LRRC61	LRRC61	mRNA	blue	0.0958439	0.578176	-0.182458	0.286839	0.121796	0.479176	0.132332	0.441677	0.0525407	0.760877	0.370295	0.0262123	-0.0777188	0.652322	0.0665693	0.699683	0.168915	0.324712	-0.126446	0.462426	-0.0457333	0.791122	0.31752	0.0591546	-0.117778	0.493901	0.283543	0.093776	-0.0531026	0.758396	-0.0563012	0.744315	-0.0341297	0.843351
MZB1	MZB1	mRNA	blue	-0.0957503	0.578549	-0.0626028	0.716817	-0.152281	0.375281	-0.134389	0.43455	0.171557	0.317089	0.292714	0.0831887	-0.0427102	0.804653	0.229462	0.178229	0.321354	0.0559901	0.0791928	0.646155	0.140698	0.413086	0.620897	5.34e-05	0.230014	0.177159	0.356082	0.0330469	-0.0590781	0.732157	-0.282212	0.0953944	0.0201213	0.907273
IL18BP	IL18BP	mRNA	blue	-0.0952101	0.580704	-0.0377576	0.82694	0.0271887	0.874926	0.121972	0.478537	0.303588	0.0718612	0.404058	0.0145249	-0.420148	0.0107348	0.292392	0.0835437	0.0358197	0.835698	0.269284	0.112245	0.146903	0.392571	0.743073	2.1e-07	-0.255742	0.132206	0.123416	0.473304	0.230436	0.176343	0.131336	0.445154	0.158859	0.354752
ARHGDIB	ARHGDIB	mRNA	blue	-0.0945852	0.583201	-0.07457	0.665573	-0.130728	0.447282	0.0841004	0.625791	0.278463	0.100067	0.200868	0.240118	-0.409848	0.0130484	0.234038	0.169491	-0.055909	0.746038	0.208468	0.222417	-0.0808167	0.639388	0.74948	1.44e-07	-0.248804	0.143396	0.363812	0.029169	0.0521331	0.762679	-0.0239391	0.889778	-0.0300162	0.862038
FYB1	FYB1	mRNA	blue	-0.0936584	0.586913	-0.0577757	0.737852	-0.120293	0.48466	-0.0500438	0.771933	-0.00430198	0.980134	0.535596	0.000761926	0.0334896	0.846254	-0.265388	0.11774	-0.119011	0.48936	-0.148587	0.387107	-0.0610248	0.723671	0.556076	0.000429362	-0.0741332	0.667418	-0.0995363	0.563549	0.133941	0.436097	0.317885	0.0588468	-0.14612	0.395128
LY96	LY96	mRNA	blue	0.0922116	0.592729	0.158258	0.3566	0.0833573	0.628858	0.356553	0.0327993	0.436322	0.00780623	0.204801	0.230843	-0.318709	0.0581583	0.192237	0.261338	0.197137	0.249143	0.113905	0.50831	-0.126143	0.463508	0.607032	8.66e-05	-0.105681	0.539591	0.241691	0.155572	-0.0638665	0.711343	0.0306126	0.859324	0.107294	0.533384
LY75	LY75	mRNA	blue	-0.0922105	0.592733	0.082604	0.631973	-0.405683	0.0140971	-0.0354292	0.837465	0.191051	0.26435	0.328131	0.0507273	-0.138663	0.419941	0.16235	0.344138	0.461144	0.0046451	0.193635	0.25782	-0.0907313	0.598705	0.536331	0.000746882	-0.0422453	0.806739	0.0487252	0.777789	-0.0617727	0.72042	0.0289893	0.866715	-0.151679	0.377192
APOL4	APOL4	mRNA	blue	0.092002	0.593574	-0.315119	0.0612067	0.492858	0.00225877	0.00943111	0.956465	0.185141	0.279688	0.236661	0.164624	-0.0557975	0.746527	0.237715	0.162697	-0.094762	0.582494	0.0257717	0.881398	0.261912	0.122809	0.376483	0.0236252	0.175007	0.307307	-0.00710037	0.967217	0.048021	0.780922	-0.127597	0.458328	0.307708	0.0678998
C1orf162	C1orf162	mRNA	blue	-0.091545	0.595417	-0.0807642	0.639606	-0.16055	0.349586	0.0694365	0.687388	0.377639	0.0231663	0.369637	0.0265008	-0.291788	0.0842134	0.157009	0.360457	-0.00392819	0.98186	0.115729	0.501498	-0.0552241	0.749048	0.854951	3.19e-11	-0.151934	0.376381	0.278747	0.0997086	-0.153117	0.372633	0.0241668	0.888736	-0.159274	0.353482
C5AR1	C5AR1	mRNA	blue	0.0904955	0.59966	-0.261472	0.123462	0.157227	0.35978	0.506787	0.0016096	0.553191	0.000466531	0.209542	0.219991	-0.411913	0.0125537	0.214527	0.208962	-0.07042	0.683189	0.365875	0.0281995	0.0432654	0.802163	0.638101	2.83e-05	-0.292246	0.083706	-0.0426754	0.804809	0.112361	0.514114	0.357038	0.0325457	-0.0315548	0.855039
WASF3	WASF3	mRNA	blue	-0.0894325	0.603971	-0.0835582	0.628028	0.1029	0.550376	-0.0228914	0.894574	0.42206	0.0103461	0.168093	0.327106	-0.301649	0.0737879	0.49408	0.00219385	0.362041	0.0300228	0.261907	0.122816	0.329982	0.0493609	0.453625	0.00545788	0.0718022	0.677302	0.182138	0.287697	-0.287292	0.0893295	-0.231633	0.174044	0.142723	0.406324
AKNA	AKNA	mRNA	blue	-0.0893493	0.604308	-0.301046	0.074395	-0.0781015	0.650719	0.0846859	0.623379	0.335496	0.0454644	0.512594	0.00139163	-0.300716	0.0747282	0.268542	0.113277	0.227505	0.182061	0.296178	0.0794397	0.134568	0.433933	0.867454	7.63e-12	-0.0918394	0.594229	0.0772751	0.654183	0.0565309	0.743307	0.0777924	0.652014	-0.0741669	0.667276
SLC43A2	SLC43A2	mRNA	blue	0.0890544	0.605507	-0.0774906	0.653279	-0.0845641	0.62388	0.369582	0.0265248	0.150392	0.381302	0.275041	0.104485	-0.269995	0.111264	0.104897	0.54262	0.0997783	0.562596	0.291284	0.0847761	-0.0813513	0.637166	0.434853	0.00804051	-0.285707	0.0911887	0.100363	0.560298	0.194695	0.255174	0.32999	0.0493551	-0.084568	0.623865
CORO1A	CORO1A	mRNA	blue	-0.0888621	0.606289	-0.156314	0.362614	-0.131572	0.444329	-0.070222	0.684033	0.141385	0.410784	0.624734	4.65e-05	-0.165469	0.334821	0.120131	0.485253	0.210564	0.217696	0.0148156	0.931656	-0.0323547	0.851405	0.875769	2.71e-12	-0.0576892	0.73823	0.367021	0.0276728	-0.0818153	0.63524	-0.0831721	0.629623	-0.182636	0.286359
CD300A	CD300A	mRNA	blue	-0.0886085	0.607321	-0.0784499	0.649261	-0.0823561	0.632999	0.226741	0.183575	0.210058	0.21883	0.409541	0.0131235	-0.398812	0.0159815	0.192178	0.261489	-0.0176798	0.918484	0.246576	0.147132	0.0752982	0.662499	0.85614	2.8e-11	-0.31775	0.0589606	0.248042	0.144665	0.209169	0.220831	0.217494	0.202582	-0.0657785	0.703088
GIMAP4	GIMAP4	mRNA	blue	-0.0883225	0.608486	-0.132908	0.439675	-0.152558	0.374403	0.0383221	0.824392	0.538029	0.000713086	0.367019	0.0276737	-0.306507	0.0690361	0.249486	0.142265	0.239157	0.160086	0.184103	0.28244	-0.0978847	0.57007	0.883541	9.62e-13	-0.013988	0.935466	0.126268	0.46306	-0.176994	0.30176	-0.0363721	0.833199	-0.143053	0.405229
CD14	CD14	mRNA	blue	-0.0882402	0.608821	-0.0834876	0.62832	-0.270683	0.110321	0.184155	0.282302	0.126142	0.46351	0.351151	0.0357337	-0.219815	0.197688	-0.0961141	0.5771	-0.109244	0.525926	0.0138978	0.935881	-0.132516	0.441038	0.727481	5e-07	-0.385297	0.0203087	0.276427	0.102678	-0.0157133	0.927526	0.229469	0.178217	-0.272152	0.108327
ABI3	ABI3	mRNA	blue	-0.0881427	0.609219	-0.187427	0.273687	-0.11859	0.490909	0.0919295	0.593866	0.370339	0.0261932	0.404643	0.0143696	-0.320587	0.0566116	0.297156	0.0784054	0.257681	0.129196	0.185897	0.277695	-0.0101241	0.953269	0.907974	2.13e-14	-0.0794779	0.644965	0.241179	0.156477	-0.0676631	0.694984	-0.0680128	0.693484	-0.122776	0.475621
BHLHE41	BHLHE41	mRNA	blue	0.0879159	0.610144	-0.19623	0.251371	-0.107337	0.53322	0.21289	0.212541	0.267741	0.114398	0.368146	0.0271637	-0.133587	0.43732	0.0662464	0.701073	0.320376	0.0567838	0.177262	0.301016	-0.0638995	0.7112	0.456848	0.00509558	-0.111171	0.518611	-0.159205	0.353691	0.0369664	0.830513	0.307568	0.0680312	-0.240826	0.157102
RBM38	RBM38	mRNA	blue	0.0877003	0.611023	-0.179951	0.293624	0.00602052	0.972201	-2.95e-05	0.999864	0.233693	0.17014	0.158153	0.356922	-0.345695	0.0389112	0.502848	0.00177403	0.359703	0.0311807	0.336419	0.0448371	0.238402	0.161449	0.470507	0.00378082	0.00255142	0.988217	0.454706	0.00533398	0.028391	0.869442	-0.19847	0.245894	0.239495	0.159478
LIPA	LIPA	mRNA	blue	-0.0870685	0.613604	-0.14102	0.412006	0.0561255	0.745087	0.202482	0.236281	0.275532	0.103841	0.511494	0.00143081	-0.0192773	0.911147	-0.0408982	0.81279	0.0193532	0.910798	0.0367183	0.831634	0.0363984	0.83308	0.631	3.69e-05	0.0201875	0.906969	-0.0929298	0.589839	0.191101	0.264221	0.263554	0.120394	-0.106888	0.534943
SPRR4	SPRR4	mRNA	blue	0.0870576	0.613649	-0.0536055	0.756177	0.231915	0.173507	0.12125	0.481165	-0.332342	0.0476619	0.212883	0.212556	0.318488	0.0583422	-0.350716	0.0359794	-0.218864	0.199684	-0.257207	0.129928	-0.0103293	0.952323	-0.40704	0.0137477	-0.0163648	0.924529	-0.102948	0.550186	0.132577	0.440825	0.25678	0.130588	0.13226	0.441928
HAVCR2	HAVCR2	mRNA	blue	-0.0870468	0.613693	-0.0909757	0.597717	-0.00559896	0.974146	0.266983	0.115466	0.322376	0.0551692	0.434379	0.00811724	-0.356429	0.0328645	0.16367	0.340178	0.0394276	0.819409	0.186274	0.276703	0.0193866	0.910645	0.926584	5.3e-16	-0.244527	0.15063	0.160358	0.350172	0.100881	0.558264	0.17757	0.300164	-0.0780329	0.651006
TRPV2	TRPV2	mRNA	blue	0.086707	0.615083	-0.356608	0.0327706	0.0707516	0.681775	0.494729	0.00216008	0.498971	0.0019501	0.359438	0.0313146	-0.310815	0.0650267	0.187856	0.272571	0.0649434	0.706689	0.38315	0.0210784	-0.0406255	0.814017	0.635355	3.14e-05	-0.267577	0.114629	-0.0692774	0.688068	0.0134217	0.938074	0.351269	0.0356673	-0.133111	0.438972
C2	C2	mRNA	blue	-0.0862276	0.617047	0.0376427	0.827458	0.108299	0.529537	0.321508	0.0558658	0.407246	0.0136955	0.355719	0.0332391	-0.351076	0.035776	0.231813	0.173701	0.0841137	0.625736	0.213493	0.211218	-0.00913463	0.957832	0.831049	3.52e-10	-0.161921	0.345434	0.230369	0.176473	0.0965625	0.575316	0.100732	0.558847	0.101276	0.556719
MS4A7	MS4A7	mRNA	blue	-0.0861774	0.617253	-0.0789127	0.647325	-0.0674122	0.696061	0.281662	0.0960695	0.496966	0.002047	0.335678	0.0453402	-0.40455	0.0143942	0.164957	0.336341	0.105579	0.539985	0.179992	0.293511	0.00323925	0.985041	0.842671	1.15e-10	-0.296241	0.0793732	0.102856	0.550547	-0.0190289	0.912287	0.203299	0.234355	-0.137753	0.423027
INPP5D	INPP5D	mRNA	blue	-0.086032	0.617849	-0.306711	0.0688423	-0.301665	0.0737711	-0.286126	0.0906947	0.216168	0.205418	0.543583	0.000611863	0.146637	0.393439	-0.0110264	0.949109	0.219993	0.197317	0.00117514	0.994573	-0.141357	0.410878	0.693921	2.69e-06	0.289972	0.0862519	-0.0589882	0.732549	-0.342942	0.0405994	-0.111249	0.518314	-0.419729	0.0108215
TNFSF13B	TNFSF13B	mRNA	blue	-0.0857123	0.61916	-0.21006	0.218825	-0.0543194	0.75303	0.184317	0.281871	0.47168	0.00368313	0.575707	0.000239044	-0.240468	0.157739	0.138112	0.421808	0.115177	0.503556	0.204219	0.2322	-0.0346282	0.841092	0.918747	2.79e-15	-0.100124	0.561236	-0.0211576	0.90252	-0.00914376	0.95779	0.21085	0.217059	-0.137464	0.424012
LAPTM5	LAPTM5	mRNA	blue	-0.085541	0.619864	-0.125515	0.465754	-0.118913	0.48972	0.270575	0.110468	0.310993	0.0648653	0.445157	0.0065173	-0.307786	0.0678261	0.135647	0.430221	0.0368598	0.830995	0.244962	0.149882	-0.0125716	0.941989	0.923453	1.05e-15	-0.230653	0.175926	0.136703	0.426605	0.0846822	0.623394	0.214457	0.209115	-0.110217	0.522226
MPEG1	MPEG1	mRNA	blue	-0.0851814	0.621341	-0.233366	0.170756	-0.222279	0.192583	0.134467	0.43428	0.41411	0.0120446	0.388786	0.0191075	-0.307795	0.0678178	0.213724	0.210712	0.0774993	0.653243	0.332767	0.0473607	-0.0434661	0.801264	0.902683	5.29e-14	-0.122852	0.475344	0.0186965	0.913814	0.0088652	0.959075	0.139768	0.416211	-0.263688	0.120199
ODC1	ODC1	mRNA	blue	0.0847677	0.623043	-0.0167501	0.922758	0.348407	0.0373045	0.349655	0.0365835	-0.141777	0.409476	-0.221352	0.194493	-0.0645878	0.708224	-0.0179847	0.917083	-0.459861	0.0047759	0.162161	0.344709	0.300695	0.0747498	-0.399483	0.0157886	-0.357305	0.0324066	0.0223667	0.896978	0.455792	0.00521194	0.281041	0.0968356	0.279435	0.0988404
IL32	IL32	mRNA	blue	0.0847341	0.623181	0.0209442	0.903498	-0.181851	0.288471	0.327939	0.0508704	0.140547	0.413591	0.122179	0.477787	-0.533273	0.000811302	0.302665	0.0727735	0.016676	0.923099	0.429216	0.00899559	-0.111145	0.518706	0.623232	4.91e-05	-0.463812	0.00438297	0.434535	0.00809194	0.279539	0.0987095	0.156317	0.362604	0.0690455	0.68906
FPR3	FPR3	mRNA	blue	-0.0846096	0.623693	-0.0801456	0.642181	-0.137769	0.422972	0.445166	0.00651604	0.337026	0.044428	0.38177	0.0215858	-0.374425	0.0244612	0.0939744	0.585646	0.0197916	0.908786	0.319641	0.057387	-0.0501084	0.771646	0.805503	3.12e-09	-0.379912	0.0222854	-0.020797	0.904174	0.239847	0.158848	0.392561	0.0178753	-0.132728	0.440301
UBA7	UBA7	mRNA	blue	-0.0843335	0.62483	-0.11285	0.512274	-0.289238	0.0870867	-0.241061	0.156686	0.291991	0.0839886	0.591796	0.000143773	-0.0590041	0.73248	0.173356	0.311965	0.392725	0.0178234	0.0399221	0.817182	-0.0786081	0.648599	0.800352	4.66e-09	0.219919	0.19747	0.1045	0.544158	-0.320212	0.0569177	-0.189963	0.267131	-0.226348	0.184355
LYSMD2	LYSMD2	mRNA	blue	-0.0841421	0.625619	0.16017	0.350743	0.135104	0.432087	-0.0764214	0.657769	0.129922	0.450112	0.198268	0.246383	-0.157022	0.360416	0.0138445	0.936127	0.201612	0.238344	-0.269732	0.111627	0.0617972	0.720313	0.381664	0.0216254	0.0490705	0.776255	0.282544	0.0949882	0.0762545	0.658472	-0.080438	0.640963	0.241033	0.156735
B2M	B2M	mRNA	blue	-0.0838158	0.626965	-0.191233	0.263887	-0.054206	0.75353	0.0263489	0.878761	0.150055	0.382381	0.571393	0.000272738	-0.0399626	0.817	-0.0742055	0.667113	-0.122465	0.476748	-0.0957139	0.578694	-0.131719	0.443813	0.804507	3.38e-09	-0.0211953	0.902347	0.2032	0.23459	-0.114658	0.505493	0.0901034	0.601248	-0.213989	0.210134
CHI3L1	CHI3L1	mRNA	blue	-0.0822153	0.633582	-0.0056566	0.97388	-0.154413	0.368551	0.154876	0.367099	0.0678301	0.694267	0.0377224	0.827099	-0.00877302	0.9595	0.0167624	0.922701	-0.0254962	0.882657	0.137168	0.425019	-0.0239964	0.889516	0.330561	0.0489392	-0.120836	0.482674	0.0625729	0.716946	-0.095303	0.580333	0.0860156	0.617916	-0.134021	0.435818
BATF2	BATF2	mRNA	blue	-0.0814429	0.636786	-0.237432	0.163213	-0.161359	0.347132	-0.16949	0.323042	0.185332	0.279182	0.72457	5.84e-07	0.0649488	0.706666	-0.0803906	0.641161	0.046069	0.789623	-0.084153	0.625574	0.0369117	0.83076	0.685881	3.9e-06	0.0426273	0.805025	0.0148906	0.931311	-0.177142	0.301349	0.104461	0.544309	-0.225313	0.186423
PIK3IP1	PIK3IP1	mRNA	blue	0.0802864	0.641595	-0.331154	0.0485107	0.364168	0.029	-0.0381531	0.825155	0.323783	0.0540557	0.272477	0.10789	0.0884598	0.607927	0.165019	0.336158	0.316527	0.0599966	-0.0857013	0.619205	-0.0760909	0.65916	0.324115	0.053796	0.469265	0.00388675	0.0052367	0.975819	-0.183366	0.284406	-0.233488	0.170526	0.0405399	0.814402
IMPA2	IMPA2	mRNA	blue	0.0802143	0.641895	0.0522196	0.762296	0.181487	0.289453	-0.211465	0.21569	-0.398992	0.0159296	-0.0337999	0.844847	0.365789	0.0282395	-0.338558	0.0434099	0.0418988	0.808294	-0.390748	0.0184586	-0.0139528	0.935628	-0.588174	0.000161586	0.184866	0.280415	-0.185805	0.277936	0.0914801	0.595679	-0.073291	0.670983	0.141369	0.410837
CST3	CST3	mRNA	blue	0.0797564	0.643803	-0.246372	0.147477	-0.185472	0.278814	-0.0848342	0.622769	0.123047	0.474639	0.277242	0.101627	-0.0154278	0.928839	-0.0611252	0.723234	-0.269124	0.112468	-0.018547	0.9145	-0.0475601	0.782974	0.530905	0.000864508	-0.0490971	0.776136	0.216647	0.20439	-0.254235	0.134579	0.0316985	0.854386	-0.189535	0.268231
CD37	CD37	mRNA	blue	-0.079678	0.64413	-0.112975	0.511802	-0.115317	0.503035	0.111688	0.516655	0.403066	0.0147913	0.463407	0.00442189	-0.312543	0.0634712	0.291529	0.0845018	0.287798	0.0887426	0.278718	0.0997446	0.042264	0.806655	0.902636	5.33e-14	-0.0788725	0.647493	0.174384	0.30906	-0.0334281	0.846533	0.0214208	0.901313	-0.0964164	0.575897
GCH1	GCH1	mRNA	blue	-0.0791855	0.646186	0.118181	0.492415	0.0956377	0.578998	-0.0160116	0.926154	0.214604	0.208794	0.219108	0.19917	0.0951651	0.580883	-0.0112247	0.948195	0.18787	0.272534	-0.118164	0.492479	-0.102397	0.552333	0.343118	0.0404897	0.310851	0.064994	0.0356348	0.836534	0.0115246	0.946813	-0.0735614	0.669838	0.216936	0.203773
GJA1	GJA1	mRNA	blue	0.0791535	0.646319	0.171857	0.316231	-0.195364	0.253513	0.254878	0.133563	-0.113948	0.508151	-0.12386	0.471704	-0.0547305	0.751219	-0.298944	0.0765422	0.0374377	0.828384	-0.0121735	0.943823	-0.249111	0.142886	-0.485532	0.00268443	-0.397638	0.0163238	-0.264487	0.119038	0.209546	0.219982	0.458769	0.00488967	-0.0125512	0.942083
HLA-C	HLA-C	mRNA	blue	-0.0777734	0.652093	-0.235851	0.166116	0.082701	0.631571	0.0477541	0.78211	0.114185	0.507263	0.559946	0.000383646	-0.038048	0.825629	-0.0226339	0.895753	-0.0715036	0.678572	-0.100849	0.558392	0.0136665	0.936946	0.720173	7.36e-07	0.00845762	0.960955	0.132394	0.44146	-0.105207	0.541424	0.0646896	0.707785	-0.133712	0.436888
FANCE	FANCE	mRNA	blue	0.0772387	0.654336	0.15672	0.361352	0.390936	0.0183973	-0.0342171	0.842955	-0.198103	0.246785	-0.273396	0.10666	-0.0249015	0.885375	0.150639	0.38051	0.105047	0.54204	-0.0237746	0.890531	0.255613	0.132408	-0.387731	0.0194642	0.117912	0.493409	0.0361071	0.834397	0.38606	0.0200406	-0.165702	0.334132	0.321803	0.0556286
SLAMF8	SLAMF8	mRNA	blue	-0.0755264	0.661537	-0.0743575	0.66647	-0.091098	0.597222	0.323395	0.054361	0.289848	0.0863929	0.344219	0.0398095	-0.327793	0.0509802	0.145004	0.398785	-0.0253885	0.883149	0.261604	0.123266	0.0294217	0.864745	0.86003	1.81e-11	-0.272262	0.108179	0.0556625	0.747121	0.132794	0.440071	0.218071	0.201359	-0.0904936	0.599668
GPSM3	GPSM3	mRNA	blue	-0.075398	0.662078	-0.0476753	0.782461	-0.129821	0.450467	0.131976	0.442918	0.312885	0.0631671	0.469943	0.00382865	-0.35664	0.0327536	0.29755	0.0779914	0.239475	0.159514	0.281584	0.0961658	-0.0107386	0.950436	0.942466	9.51e-18	-0.154202	0.369215	0.307896	0.0677231	0.0471901	0.784622	0.010686	0.950679	-0.0538414	0.755136
CTSW	CTSW	mRNA	blue	-0.0749607	0.663923	0.0198319	0.908601	0.0257844	0.88134	-0.0738463	0.668632	0.166691	0.331215	0.437906	0.00756032	-0.144952	0.398956	0.156361	0.362467	0.085016	0.622021	-0.00246619	0.988611	-0.024346	0.887916	0.773402	3.21e-08	0.0740248	0.667877	0.420456	0.0106713	0.0178824	0.917554	-0.162204	0.344579	0.133065	0.439129
APOE	APOE	mRNA	blue	0.073415	0.670458	0.0493209	0.775142	0.0409094	0.81274	0.350499	0.0361023	0.18163	0.289068	0.309441	0.0662853	-0.358335	0.0318754	0.163812	0.339753	0.091748	0.594598	0.110111	0.522628	-0.0639448	0.711004	0.704399	1.63e-06	-0.298811	0.0766796	0.444301	0.00663361	0.120154	0.485167	0.0685284	0.691274	0.0486607	0.778076
LRATD1	LRATD1	mRNA	blue	-0.0733011	0.670941	0.0940266	0.585437	0.337062	0.0444043	-0.212843	0.212644	-0.0676152	0.695189	-0.362036	0.030025	0.212713	0.212931	-0.0681263	0.692997	-0.0486685	0.778041	-0.298057	0.0774619	0.0791045	0.646524	-0.459	0.00486538	0.409058	0.0132422	-0.0528334	0.759585	-0.110769	0.520133	-0.254032	0.134901	0.298733	0.0767595
SLCO2B1	SLCO2B1	mRNA	blue	-0.0726926	0.673521	-0.279121	0.0992352	-0.177059	0.30158	0.136084	0.428723	0.38583	0.0201212	0.272318	0.108103	-0.0545996	0.751796	-0.00423794	0.98043	-0.0756986	0.660811	0.126244	0.463146	-0.0839154	0.626554	0.704621	1.61e-06	0.0297863	0.863085	-0.236486	0.164946	-0.221638	0.193901	0.140557	0.413558	-0.380262	0.0221519
CSF1	CSF1	mRNA	blue	0.0724327	0.674624	-0.197782	0.247567	-0.0658732	0.70268	0.340576	0.0420978	0.416684	0.0114705	0.158227	0.356696	-0.487222	0.00258045	0.384123	0.0207265	0.115632	0.501862	0.458201	0.00494976	0.0601912	0.727301	0.711681	1.14e-06	-0.289352	0.0869572	-0.00164614	0.992398	0.0827561	0.631343	0.207588	0.22442	-0.0197243	0.909095
IL4I1	IL4I1	mRNA	blue	-0.0724244	0.674659	-0.0243171	0.888048	-0.0341751	0.843146	0.187874	0.272524	0.0979877	0.569663	0.29825	0.0772611	-0.417188	0.011361	0.405651	0.0141053	0.25761	0.129306	0.437945	0.00755429	0.0308347	0.858314	0.735024	3.31e-07	-0.195864	0.252275	0.295038	0.0806586	0.281569	0.0961841	-0.0340289	0.843808	0.0693756	0.687649
OR2I1P	OR2I1P	mRNA	blue	-0.0715835	0.678233	-0.0746083	0.665411	-0.0473931	0.783718	-0.0405498	0.814357	0.309071	0.0666271	0.327799	0.0509752	-0.244522	0.150639	0.339831	0.0425784	0.171464	0.317355	0.345125	0.0392565	0.0861388	0.617411	0.732842	3.73e-07	0.0791313	0.646412	0.0484794	0.778882	0.0052725	0.975653	-0.0224655	0.896525	0.0982936	0.568452
HCK	HCK	mRNA	blue	0.071185	0.679929	-0.233696	0.170135	0.470004	0.00382343	0.413284	0.0122339	0.351918	0.0353048	0.0895428	0.603523	-0.288992	0.0873682	0.361184	0.0304429	0.0404042	0.815012	0.284396	0.0927494	0.265512	0.117562	0.396675	0.0166092	-0.00688843	0.968195	-0.0608532	0.724418	0.199576	0.243217	0.0840035	0.626191	0.278877	0.0995433
TSPAN15	TSPAN15	mRNA	blue	0.069815	0.685771	-0.123687	0.472327	0.105797	0.539146	0.201502	0.238606	0.277929	0.100748	0.268389	0.113491	-0.210615	0.217583	0.113049	0.511525	0.115215	0.503413	0.038982	0.821417	0.0719356	0.676735	0.374691	0.0243518	-0.0704483	0.683068	0.12895	0.453537	0.0816712	0.635838	0.161362	0.347124	0.156872	0.360881
FCHSD2	FCHSD2	mRNA	blue	-0.0693916	0.68758	0.046834	0.78621	-0.0219216	0.899017	0.255937	0.1319	0.396067	0.0167912	0.306326	0.0692089	-0.305427	0.0700717	0.106098	0.537986	0.113143	0.51117	0.178944	0.296377	0.0598608	0.728741	0.497078	0.00204147	-0.242168	0.154733	-0.0197798	0.90884	0.326712	0.0517947	0.280647	0.0973249	0.152654	0.374097
ENPP2	ENPP2	mRNA	blue	0.0686111	0.69092	-0.29611	0.0795124	-0.0954276	0.579836	0.349305	0.0367843	0.743073	2.1e-07	0.19988	0.242485	-0.316564	0.0599646	0.221454	0.19428	0.140587	0.413456	0.370472	0.0261351	-0.162145	0.344758	0.688566	3.45e-06	-0.0614343	0.72189	-0.263339	0.120709	-0.20928	0.220582	0.267827	0.114277	-0.225515	0.186018
FBP1	FBP1	mRNA	blue	-0.0682173	0.692607	-0.0507952	0.768601	-0.265389	0.117738	0.0834266	0.628571	0.1475	0.39063	0.507099	0.00159717	0.151298	0.378405	-0.17628	0.303745	0.039522	0.818983	0.0340615	0.84366	-0.102744	0.550982	0.555869	0.000431933	0.0175389	0.919132	-0.145928	0.395755	-0.115004	0.504201	0.186552	0.275974	-0.233957	0.169645
LGR4	LGR4	mRNA	blue	-0.0664879	0.700034	0.0887647	0.606686	-0.197231	0.248915	-0.310255	0.0655378	-0.0489998	0.776569	-0.270132	0.111077	0.0139063	0.935842	0.265531	0.117535	0.487595	0.00255802	0.233449	0.1706	0.0835125	0.628216	-0.328544	0.0504194	0.318177	0.0586022	-0.146578	0.393632	-0.0417911	0.808778	-0.283783	0.0934866	0.091063	0.597364
HERPUD1	HERPUD1	mRNA	blue	-0.0660959	0.701721	-0.0376374	0.827482	0.0426423	0.804958	0.145508	0.39713	0.275046	0.104478	0.0307896	0.858519	-0.167816	0.327916	0.35844	0.0318219	0.216555	0.204588	0.143035	0.405288	0.142185	0.408115	0.516036	0.00127508	0.118389	0.491647	0.383161	0.0210743	-0.245866	0.148337	-0.289708	0.0865519	0.101401	0.556225
PKP1	PKP1	mRNA	blue	-0.0657084	0.70339	-0.275502	0.103881	0.21619	0.205371	-0.241846	0.155299	-0.426629	0.00946539	0.0789308	0.64725	0.566697	0.000314192	-0.521704	0.00110182	-0.318917	0.0579856	-0.423302	0.0100999	0.180418	0.292351	-0.604526	9.43e-05	0.206609	0.226662	-0.474968	0.00342069	0.0450576	0.794141	0.128996	0.453374	-0.0344226	0.842024
CCR1	CCR1	mRNA	blue	-0.0655564	0.704045	-0.219251	0.19887	-0.129469	0.451705	0.319995	0.0570956	0.383874	0.020816	0.492679	0.00226844	-0.339807	0.0425939	0.0844758	0.624244	0.0220341	0.898502	0.252676	0.137068	-0.0380814	0.825478	0.85968	1.89e-11	-0.331531	0.0482399	-0.02126	0.90205	0.0848873	0.62255	0.356272	0.0329471	-0.180529	0.292051
DCP1B	DCP1B	mRNA	blue	0.0652904	0.705192	0.0248555	0.885586	0.112268	0.514466	-0.110312	0.521866	0.154723	0.367578	-0.0462039	0.789021	-0.366553	0.0278873	0.438476	0.0074734	0.158669	0.355334	0.122935	0.475047	0.0676157	0.695187	0.395444	0.0169798	0.000800181	0.996305	0.41901	0.0109719	-0.0394368	0.819368	-0.414235	0.0120163	0.254606	0.133993
HSPA4L	HSPA4L	mRNA	blue	-0.0652191	0.705499	-0.165868	0.333643	-0.0611389	0.723175	-0.175417	0.306157	-0.26649	0.116166	-0.298185	0.077329	0.251432	0.139078	-0.160968	0.348317	0.0878047	0.610597	-0.110898	0.519642	-0.0661055	0.701679	-0.444879	0.00655495	0.244184	0.151222	-0.152044	0.376033	0.0742846	0.666778	-0.117263	0.495805	-0.0547647	0.751069
LGALS9	LGALS9	mRNA	blue	-0.0651204	0.705926	-0.0700593	0.684728	0.160655	0.349268	-0.10227	0.55283	0.263659	0.120241	0.412018	0.0125288	-0.167412	0.329097	0.332205	0.0477586	0.267226	0.115123	0.0524938	0.761085	0.198821	0.245043	0.739303	2.6e-07	0.219738	0.19785	0.286102	0.0907235	-0.150571	0.380727	-0.334793	0.045947	0.191864	0.262284
IL12RB2	IL12RB2	mRNA	blue	0.0643478	0.709262	-0.118529	0.491131	-0.200486	0.241031	0.16663	0.331393	0.0723024	0.675177	0.319048	0.0578767	-0.177189	0.30122	-0.0756725	0.660922	-0.0526955	0.760194	0.145878	0.39592	-0.0688294	0.689985	0.451983	0.00565088	-0.278243	0.100347	-0.0549421	0.750288	0.316366	0.0601337	0.39695	0.0165271	-0.176038	0.304421
TRIM69	TRIM69	mRNA	blue	0.0641667	0.710044	-0.247383	0.145771	0.134137	0.435418	-0.147471	0.390723	0.153566	0.371215	0.473924	0.00350222	0.0307146	0.85886	-0.0251971	0.884024	-0.131719	0.443815	-0.221403	0.194387	0.0291463	0.866	0.555435	0.000437389	0.160241	0.350529	0.129645	0.451085	-0.196156	0.251553	-0.156962	0.360601	-0.0446289	0.796058
LILRB4	LILRB4	mRNA	blue	-0.064072	0.710454	-0.0933482	0.588158	-0.000429188	0.998018	0.266504	0.116146	0.33292	0.0472525	0.43272	0.00839106	-0.307978	0.0676467	0.185685	0.278253	0.0854986	0.620038	0.201926	0.237598	-0.00128317	0.994074	0.872395	4.16e-12	-0.180299	0.292677	0.143797	0.402764	0.0956665	0.578883	0.121533	0.480135	-0.0670818	0.69748
RELB	RELB	mRNA	blue	-0.0639753	0.710872	-0.12704	0.460309	-0.01866	0.913981	0.23447	0.168683	0.0135247	0.937599	0.144287	0.401148	-0.36045	0.0308071	0.249451	0.142324	-0.0790082	0.646926	0.445554	0.00646402	0.128908	0.453686	0.397518	0.0163591	-0.396994	0.0165142	0.263695	0.120189	0.401435	0.0152386	0.266073	0.116759	0.0477471	0.782141
C1QB	C1QB	mRNA	blue	-0.0638933	0.711227	-0.149287	0.384851	0.00487775	0.977476	0.200452	0.241113	0.275832	0.10345	0.401562	0.0152033	-0.259963	0.125722	0.0635845	0.712563	-0.0761911	0.658738	0.0194914	0.910164	-0.0420316	0.807698	0.870319	5.38e-12	-0.188651	0.27051	0.229795	0.177584	-0.0209998	0.903243	0.0966541	0.574952	-0.139104	0.418448
LAIR1	LAIR1	mRNA	blue	-0.0632018	0.71422	-0.117943	0.493295	-0.0728566	0.672825	0.279242	0.0990823	0.37652	0.0236105	0.394791	0.0171792	-0.322834	0.0548049	0.152349	0.375062	0.103718	0.547192	0.174288	0.309329	-0.0605478	0.725748	0.893454	2.29e-13	-0.22716	0.182744	0.136753	0.426434	-0.00279153	0.987108	0.131999	0.442839	-0.144602	0.400107
C1QC	C1QC	mRNA	blue	-0.0611842	0.722978	-0.167552	0.328688	-0.0098975	0.954314	0.24554	0.148893	0.27993	0.0982183	0.416173	0.0115826	-0.283648	0.093649	0.058114	0.736371	-0.0717212	0.677647	0.0521023	0.762815	-0.0573562	0.739689	0.876662	2.41e-12	-0.237798	0.162545	0.202653	0.235878	0.00981959	0.954673	0.154239	0.369098	-0.162797	0.342793
ADAMDEC1	ADAMDEC1	mRNA	blue	0.060027	0.728017	-0.251494	0.138977	0.224712	0.187633	0.292419	0.0835146	0.434491	0.00809899	0.279325	0.098978	-0.295654	0.0799985	0.394733	0.0171971	0.210161	0.218601	0.312518	0.0634936	-0.00214028	0.990116	0.749479	1.44e-07	0.0327453	0.849632	0.172142	0.315418	0.0769449	0.655569	-0.0838208	0.626944	0.0191079	0.911925
CXCR4	CXCR4	mRNA	blue	0.0588932	0.732965	-0.181693	0.288898	-0.104667	0.543513	0.194987	0.254447	0.359256	0.0314068	0.146301	0.394537	-0.282986	0.0944508	0.416353	0.011543	0.162907	0.342463	0.574593	0.000247363	0.0788603	0.647544	0.611844	7.34e-05	0.00298052	0.986236	0.111947	0.515676	0.113225	0.510865	0.0640447	0.710572	0.123541	0.472853
ZNF320	ZNF320	mRNA	blue	-0.0579432	0.737118	0.00224011	0.989655	-0.171235	0.318013	0.0490172	0.776491	0.346116	0.0386583	-0.0586225	0.734147	-0.293939	0.0818479	0.387844	0.0194258	0.543848	0.000607369	0.298379	0.0771268	0.0791791	0.646212	0.360139	0.030962	0.13046	0.448222	0.0421106	0.807343	0.121714	0.479476	-0.201134	0.239481	0.139449	0.417284
NAAA	NAAA	mRNA	blue	-0.057567	0.738765	-0.0441035	0.798409	-0.27337	0.106695	-0.0413573	0.810727	0.331443	0.0483034	0.206413	0.227114	-0.0399924	0.816866	0.280729	0.0972227	0.352574	0.0349411	0.236172	0.165523	-0.215281	0.207327	0.602959	9.94e-05	0.294388	0.0813599	0.101536	0.555699	-0.212056	0.21438	-0.21019	0.218536	-0.263742	0.12012
CCN3	CCN3	mRNA	blue	0.0560367	0.745476	-0.0937926	0.586375	0.390734	0.0184631	0.274226	0.105558	0.274448	0.105265	0.249677	0.14195	-0.272654	0.107651	0.117443	0.495141	-0.123789	0.471959	0.126142	0.46351	0.130981	0.446396	0.390781	0.0184477	-0.133719	0.436864	0.0323095	0.85161	0.286946	0.0897335	0.18855	0.270772	0.11706	0.496557
TYROBP	TYROBP	mRNA	blue	-0.0556394	0.747222	0.0871299	0.613354	-0.0921964	0.59279	0.191694	0.262713	0.218741	0.199942	0.347935	0.03758	-0.405276	0.0142031	0.163746	0.33995	0.0379951	0.825868	0.0991327	0.565139	-0.120301	0.484628	0.867495	7.59e-12	-0.299872	0.0755877	0.45441	0.00536763	0.0391946	0.820459	0.0202755	0.906566	-0.0175071	0.919278
ANKRD18B	ANKRD18B	mRNA	blue	0.0547418	0.75117	0.371296	0.0257785	0.223563	0.189958	-0.0728555	0.67283	-0.0871745	0.613171	-0.194599	0.255412	0.0237176	0.890791	0.0594561	0.730507	0.16828	0.326559	-0.0812789	0.637467	-0.00614052	0.971647	-0.366688	0.0278251	0.179549	0.294722	0.133065	0.439129	0.219602	0.198133	-0.128728	0.454319	0.246791	0.146768
ST6GALNAC4	ST6GALNAC4	mRNA	blue	0.0542944	0.75314	-0.211669	0.215237	-0.0683898	0.691868	0.170375	0.320484	0.144527	0.400354	0.506258	0.00163089	-0.222494	0.192141	0.0650288	0.706321	0.00957948	0.95578	0.074497	0.665881	0.0310019	0.857553	0.482185	0.00290108	-0.29474	0.0809797	0.324509	0.0534882	-0.0852678	0.620986	0.150004	0.382545	-0.210111	0.218712
C1QA	C1QA	mRNA	blue	-0.0542269	0.753438	-0.167702	0.328249	-0.0182723	0.915762	0.1849	0.280326	0.33574	0.0452981	0.421292	0.0105006	-0.287575	0.0890012	0.0953881	0.579993	-0.0509167	0.768063	0.0715887	0.67821	-0.0394854	0.819148	0.905147	3.49e-14	-0.184232	0.282097	0.208612	0.222092	-0.0383951	0.824063	0.112941	0.511931	-0.147456	0.390771
TENT5C	TENT5C	mRNA	blue	-0.0541078	0.753962	-0.0849738	0.622195	-0.20814	0.223163	0.0234346	0.892087	0.348008	0.0375377	0.242214	0.154651	-0.19688	0.249774	0.371826	0.0255515	0.433051	0.00833595	0.359542	0.0312623	0.0404083	0.814994	0.701874	1.84e-06	0.144989	0.398836	0.163656	0.340218	0.025459	0.882827	-0.157501	0.358933	0.0508665	0.768285
TREM2	TREM2	mRNA	blue	-0.0540639	0.754156	-0.0763913	0.657896	-0.0300454	0.861905	0.171023	0.318622	-0.0465389	0.787526	0.352589	0.0349325	-0.126359	0.462735	-0.231368	0.174552	-0.0373336	0.828854	-0.302765	0.0726746	0.013041	0.939827	0.438038	0.00754008	-0.364096	0.0290339	0.273815	0.106102	0.132291	0.441822	0.183928	0.282906	-0.0285958	0.868508
FAM83F	FAM83F	mRNA	blue	-0.053594	0.756227	-0.166531	0.331686	0.346644	0.0383431	-0.148516	0.387338	-0.338154	0.043677	-0.073467	0.670238	0.435655	0.0079118	-0.328929	0.0501347	-0.0562823	0.744398	-0.390114	0.0186661	0.110924	0.519544	-0.474627	0.00344718	0.341527	0.0414902	-0.331248	0.0484432	0.101295	0.556644	-0.0539472	0.75467	0.191453	0.263327
PINLYP	PINLYP	mRNA	blue	0.0531694	0.758101	-0.128698	0.454426	0.38364	0.0209007	-0.045422	0.792512	-0.156431	0.362249	-0.0764959	0.657456	-0.0183164	0.91556	0.0686083	0.690932	0.258846	0.127413	-0.208061	0.223342	0.118355	0.491775	-0.342964	0.0405861	0.0789114	0.647331	0.273645	0.106328	0.103907	0.54646	-0.296575	0.0790183	0.146218	0.394805
LITAF	LITAF	mRNA	blue	-0.053134	0.758257	-0.0467757	0.78647	-0.183533	0.283958	0.126624	0.461792	0.181585	0.28919	0.0724266	0.67465	-0.399492	0.0157861	0.180498	0.292135	-0.0990957	0.565285	0.335271	0.0456184	0.0707773	0.681665	0.525242	0.00100451	-0.32083	0.0564147	0.220956	0.195312	0.214163	0.209755	0.28949	0.0867994	-0.0883739	0.608277
SLC7A7	SLC7A7	mRNA	blue	-0.0529066	0.759261	-0.112564	0.513351	0.003563	0.983546	0.480066	0.00304599	0.378326	0.0228969	0.315993	0.0604533	-0.378695	0.0227533	0.237199	0.163638	0.0623861	0.717757	0.326331	0.052085	0.0211658	0.902482	0.836914	2.02e-10	-0.297523	0.0780199	0.122494	0.476642	0.137091	0.42528	0.23418	0.169227	-0.0585913	0.734283
PITPNM3	PITPNM3	mRNA	blue	-0.0528306	0.759597	-0.226627	0.1838	0.142561	0.406863	-0.166548	0.331635	0.0265811	0.8777	-0.19604	0.251841	0.315438	0.0609312	-0.254985	0.133394	-0.0100422	0.953646	-0.25198	0.13819	-0.25035	0.140844	-0.54587	0.000574047	0.317257	0.0593761	-0.419534	0.0108622	-0.234547	0.16854	-0.0336525	0.845515	-0.241018	0.156761
DUSP2	DUSP2	mRNA	blue	0.0524132	0.761441	0.120959	0.482225	0.112643	0.513052	0.080597	0.640302	0.00782767	0.963861	0.266563	0.116062	-0.290399	0.08577	0.35999	0.0310369	0.171703	0.316673	0.264644	0.118811	0.261668	0.123171	0.49285	0.00225921	-0.0597444	0.729249	0.477126	0.00325744	0.188254	0.271538	-0.0949323	0.581813	0.333052	0.0471597
FCGR2A	FCGR2A	mRNA	blue	-0.0519788	0.763361	-0.120129	0.48526	-0.0442789	0.797624	0.450945	0.00577579	0.248897	0.143241	0.297678	0.0778583	-0.361055	0.0305069	-0.0411344	0.811729	-0.239875	0.158797	0.143355	0.404228	0.0105818	0.951159	0.703532	1.7e-06	-0.518406	0.00119989	0.0345857	0.841285	0.189227	0.269022	0.47497	0.00342056	-0.153282	0.372112
SPI1	SPI1	mRNA	blue	-0.0518086	0.764114	0.0122267	0.943578	-0.153384	0.371791	0.273649	0.106322	0.323947	0.053927	0.356445	0.032856	-0.434993	0.00801783	0.238842	0.160653	0.15118	0.378781	0.268797	0.112922	-0.0465317	0.787558	0.916612	4.27e-15	-0.309919	0.0658459	0.25522	0.133024	0.0654394	0.704549	0.118124	0.492624	-0.0488203	0.777367
EPHB3	EPHB3	mRNA	blue	0.0517826	0.764229	0.0613455	0.722276	0.417891	0.0112094	0.0368356	0.831104	-0.387184	0.0196513	-0.252503	0.137346	0.298631	0.0768651	-0.104422	0.544462	-0.344847	0.0394255	-0.085425	0.62034	0.234896	0.167888	-0.489219	0.00246218	0.219156	0.199069	-0.129245	0.452496	0.233244	0.170986	-0.0820294	0.634352	0.512119	0.00140841
FBXL14	FBXL14	mRNA	blue	-0.051598	0.765046	-0.13715	0.42508	0.0849255	0.622393	-0.0732233	0.67127	0.161377	0.347077	-0.0431343	0.802751	-0.207961	0.22357	0.29734	0.0782126	-0.0542341	0.753406	0.239044	0.160289	0.407019	0.0137532	0.375141	0.0241674	0.13558	0.430452	0.0940278	0.585432	0.0337922	0.844881	-0.141343	0.410923	0.23294	0.171559
FCER1G	FCER1G	mRNA	blue	-0.0507324	0.768879	0.0572073	0.740341	-0.0380695	0.825532	0.267582	0.114622	0.203737	0.233327	0.349079	0.0369146	-0.41552	0.0117271	0.169896	0.321867	-0.0413465	0.810775	0.153992	0.369874	-0.0290348	0.866508	0.868539	6.69e-12	-0.346238	0.0385854	0.439434	0.00732941	0.147954	0.389157	0.107165	0.533882	0.0413953	0.810556
PREX1	PREX1	mRNA	blue	-0.0507195	0.768937	-0.239394	0.159661	-0.0739162	0.668336	0.237642	0.162829	0.631431	3.63e-05	0.336177	0.0450006	-0.350708	0.0359836	0.395889	0.016845	0.261339	0.12366	0.442622	0.00686699	0.0666062	0.699525	0.875467	2.82e-12	-0.0361373	0.834261	-0.0280084	0.871187	-0.0636354	0.712343	0.0961357	0.577014	-0.0615096	0.721563
MS4A4A	MS4A4A	mRNA	blue	-0.0492102	0.775634	-0.138133	0.421738	0.00550847	0.974564	0.382687	0.0212476	0.533726	0.000801458	0.305375	0.0701215	-0.406209	0.0139608	0.152154	0.375684	-0.0287294	0.867899	0.232641	0.172125	-0.115427	0.502623	0.815038	1.44e-09	-0.307635	0.0679685	0.0659839	0.702203	0.0109292	0.949558	0.285404	0.0915486	-0.136419	0.427576
HSD17B14	HSD17B14	mRNA	blue	0.0486366	0.778183	-0.0247332	0.886145	0.218178	0.201132	0.486899	0.00260004	0.351335	0.0356306	0.0648535	0.707077	-0.450473	0.0058335	0.447616	0.00619294	0.111425	0.517649	0.342849	0.0406578	0.184658	0.280967	0.540343	0.00066924	-0.259658	0.126182	0.408543	0.0133698	0.0750027	0.663746	-0.0323199	0.851563	0.215718	0.206384
CST7	CST7	mRNA	blue	-0.0486054	0.778322	-0.151896	0.376502	0.0623651	0.717847	0.0690693	0.688959	0.336148	0.0450205	0.318048	0.0587103	-0.358671	0.0317036	0.329642	0.0496097	0.142584	0.406786	0.233963	0.169633	0.0394404	0.819351	0.855308	3.07e-11	-0.0371103	0.829863	0.308163	0.0674732	0.0484813	0.778874	-0.0751417	0.663159	-0.010496	0.951554
CYBB	CYBB	mRNA	blue	-0.0485985	0.778353	-0.0844209	0.62447	-0.179371	0.295209	0.306769	0.0687872	0.367271	0.0275592	0.357735	0.0321843	-0.322326	0.0552096	0.159891	0.351595	0.0422201	0.806852	0.339482	0.0428049	-0.0314683	0.855433	0.884113	8.88e-13	-0.227825	0.181431	-0.0281149	0.870701	0.105535	0.540157	0.249194	0.142748	-0.0999745	0.561824
AJUBA	AJUBA	mRNA	blue	-0.0483375	0.779513	0.125702	0.465085	-0.0035418	0.983644	0.3181	0.0586664	-0.195702	0.252676	-0.0748204	0.664515	0.0408252	0.813118	-0.198268	0.246385	0.170203	0.320981	-0.106952	0.534699	-0.131328	0.44518	-0.346793	0.0382539	-0.215638	0.206556	-0.205497	0.229227	0.211567	0.215462	0.27334	0.106734	0.00594585	0.972545
NAV1	NAV1	mRNA	blue	0.0480902	0.780614	-0.314534	0.0617157	0.354955	0.0336462	0.398771	0.0159935	-0.00320021	0.985221	-0.18363	0.2837	0.0249294	0.885248	-0.100349	0.560351	-0.250234	0.141035	0.145496	0.397171	0.273742	0.106199	-0.400022	0.015635	-0.20293	0.235223	-0.384195	0.0207006	0.371539	0.0256741	0.451549	0.00570286	0.0390727	0.821008
MS4A6A	MS4A6A	mRNA	blue	0.0474305	0.783551	-0.22458	0.1879	-0.00569284	0.973713	0.235497	0.166772	0.533663	0.000802814	0.293106	0.0827583	-0.376639	0.023563	0.274252	0.105524	0.0665566	0.699738	0.23111	0.175047	-0.0450034	0.794383	0.902422	5.52e-14	-0.125411	0.466126	0.143326	0.404324	-0.0933165	0.588285	0.056396	0.743899	-0.16503	0.336125
CD274	CD274	mRNA	blue	-0.0473299	0.784	-0.245405	0.149124	0.11872	0.490431	-0.0910422	0.597448	-0.0363796	0.833165	0.579841	0.000210299	0.147038	0.392131	-0.18418	0.282234	-0.192131	0.261608	-0.168644	0.3255	0.0412874	0.811041	0.451273	0.00573603	0.0170255	0.921492	0.0639043	0.711179	0.00422355	0.980496	0.0496938	0.773486	-0.175199	0.306768
AIF1	AIF1	mRNA	blue	-0.0466541	0.787012	-0.000560999	0.997409	-0.100661	0.559127	0.185558	0.278586	0.386451	0.0199046	0.271679	0.108965	-0.446758	0.00630447	0.30004	0.0754168	0.0865535	0.615712	0.279866	0.0982991	-0.0314642	0.855451	0.916252	4.58e-15	-0.207674	0.224224	0.25051	0.140582	0.0319205	0.853378	0.0294463	0.864633	-0.0354	0.837597
ACP5	ACP5	mRNA	blue	-0.0455002	0.792163	-0.0107869	0.950213	-0.148034	0.388898	0.0830708	0.630041	-0.118098	0.492721	0.613499	6.93e-05	0.0931856	0.588811	-0.189656	0.267918	-0.0109477	0.949472	-0.127805	0.457588	0.0385733	0.823259	0.482145	0.00290376	-0.131458	0.444725	0.17043	0.320326	0.0691812	0.68848	0.172821	0.313482	-0.104603	0.543758
P2RX7	P2RX7	mRNA	blue	0.0451756	0.793614	-0.0550654	0.749746	-0.0938258	0.586242	0.266972	0.115482	0.347337	0.0379316	0.318517	0.0583179	-0.105496	0.540308	0.0228619	0.894709	0.173097	0.312699	0.162024	0.345123	-0.0756247	0.661123	0.490796	0.00237214	-0.0196759	0.909317	-0.223504	0.190079	0.0249154	0.885312	0.220147	0.196995	-0.0251869	0.88407
PLAAT1	PLAAT1	mRNA	blue	-0.0434554	0.801312	0.16362	0.340327	0.406299	0.0139376	0.086767	0.614838	-0.0590146	0.732434	-0.279151	0.0991971	-0.0566948	0.742588	0.156662	0.361533	0.0716614	0.677901	0.0283531	0.869615	0.120941	0.482293	-0.368101	0.0271839	0.087921	0.610123	0.00145764	0.993268	0.0597739	0.72912	-0.171039	0.318576	0.318765	0.0581117
FAS	FAS	mRNA	blue	-0.0426762	0.804805	-0.0546219	0.751698	-0.282845	0.0946216	-0.0842022	0.625371	0.042881	0.803887	0.221342	0.194513	-0.140587	0.413456	0.160375	0.350119	-0.0783166	0.649818	0.326552	0.0519163	-0.00156254	0.992784	0.54417	0.000601963	-0.0888963	0.60615	0.158978	0.354386	0.20631	0.227351	0.0732654	0.671092	-0.107989	0.530723
WRNIP1	WRNIP1	mRNA	blue	0.0423674	0.806191	0.441474	0.00703056	-0.0809888	0.638672	-0.155649	0.364683	-0.302545	0.072893	-0.374201	0.0245535	-0.0600538	0.7279	-0.011196	0.948328	0.0411505	0.811656	-0.0601276	0.727578	0.12225	0.477529	-0.376799	0.0234992	-0.0983113	0.568383	0.190135	0.266689	0.323747	0.0540841	-0.0800129	0.642734	0.293218	0.0826348
CELSR1	CELSR1	mRNA	blue	0.0421292	0.80726	-0.232964	0.171514	0.358653	0.0317131	0.180489	0.292158	-0.3093	0.0664154	0.0730462	0.672021	0.272098	0.1084	-0.414879	0.0118707	-0.261443	0.123505	-0.337428	0.0441594	0.228866	0.17939	-0.421337	0.0104915	-0.0776146	0.652759	-0.347363	0.0379164	0.199331	0.243808	0.358821	0.0316274	0.112488	0.513635
AHDC1	AHDC1	mRNA	blue	0.0413492	0.810763	-0.0815673	0.636269	-0.00772189	0.964349	-0.418241	0.0111346	-0.27238	0.10802	-0.0520085	0.76323	0.217297	0.203002	0.0284398	0.86922	0.162743	0.342956	-0.00666825	0.969211	0.00077202	0.996435	-0.415054	0.0118313	0.314837	0.0614514	-0.0958404	0.57819	-0.0531819	0.758045	-0.301065	0.0743758	0.018216	0.916021
KIAA1522	KIAA1522	mRNA	blue	0.0407211	0.813587	-0.0429054	0.803777	0.207433	0.224773	-0.236826	0.164322	-0.341875	0.0412695	0.00728043	0.966386	0.330985	0.0486327	-0.241926	0.155158	0.0399949	0.816854	-0.367016	0.0276754	0.0419821	0.80792	-0.39993	0.0156612	0.241587	0.155756	-0.0505934	0.769495	0.0604041	0.726373	-0.103716	0.547199	0.0809378	0.638884
PARP3	PARP3	mRNA	blue	-0.0403684	0.815173	-0.294318	0.0814362	-0.147739	0.389855	-0.0295171	0.864311	0.331907	0.0479709	0.661067	1.14e-05	-0.0145353	0.932947	0.0188045	0.913318	0.289124	0.0872174	-0.0744079	0.666257	-0.00237721	0.989022	0.622285	5.08e-05	0.0817702	0.635427	0.00292346	0.986499	-0.339671	0.0426824	0.0817806	0.635384	-0.176404	0.3034
TMSB4X	TMSB4X	mRNA	blue	-0.0400767	0.816486	0.20133	0.239016	-0.173332	0.312032	0.160297	0.350356	0.28085	0.0970725	-0.0485505	0.778566	-0.359964	0.0310499	0.129677	0.450971	-0.154823	0.367266	0.111761	0.516377	-0.213862	0.210412	0.477194	0.0032524	-0.23382	0.169901	0.416324	0.0115494	-0.0802887	0.641585	0.012713	0.941337	-0.0156382	0.927872
GPR183	GPR183	mRNA	blue	0.0394873	0.81914	-0.148064	0.388801	-0.0958617	0.578105	0.330248	0.0491666	0.555938	0.000431076	0.219524	0.198298	-0.404818	0.0143233	0.389918	0.0187309	0.0731938	0.671395	0.549024	0.000525282	-0.0565884	0.743055	0.824207	6.53e-10	-0.144366	0.400884	0.109598	0.524581	0.0502758	0.770904	0.145895	0.395864	-0.0159133	0.926606
PSME1	PSME1	mRNA	blue	-0.0381938	0.824971	0.0154604	0.92869	0.128057	0.456696	0.0364551	0.832824	0.0360192	0.834795	0.537722	0.0007191	-0.156366	0.36245	0.110669	0.520509	0.0468842	0.785986	-0.0409246	0.812672	0.110385	0.521587	0.714862	9.68e-07	-0.0244489	0.887446	0.420897	0.010581	0.0943839	0.584006	-0.0599388	0.728401	0.195775	0.252496
LRRC25	LRRC25	mRNA	blue	-0.0380596	0.825577	-0.12106	0.481856	-0.119139	0.48889	0.334549	0.0461156	0.30544	0.070059	0.342321	0.0409883	-0.37634	0.0236824	0.128783	0.454126	0.0130498	0.939786	0.199846	0.242567	-0.0437479	0.800002	0.863119	1.27e-11	-0.33567	0.0453457	0.173969	0.31023	0.120348	0.484456	0.215905	0.205981	-0.147611	0.390269
GBP2	GBP2	mRNA	blue	-0.0376261	0.827533	-0.212717	0.21292	0.0455709	0.791847	-0.137533	0.423775	0.481687	0.0029346	0.451409	0.00571973	-0.0896411	0.603124	0.217321	0.202951	0.309235	0.0664753	0.0444234	0.796977	-0.0307937	0.8585	0.667664	8.65e-06	0.261683	0.123149	-0.0840704	0.625915	-0.198287	0.246337	-0.0993325	0.564352	-0.115149	0.503659
RBBP8	RBBP8	mRNA	blue	-0.0373779	0.828654	0.349353	0.0367566	0.0733003	0.670944	0.00288623	0.986671	-0.180164	0.293042	-0.296319	0.0792899	-0.160707	0.34911	0.0800158	0.642722	0.245756	0.148524	0.133198	0.438668	-0.0205521	0.905297	-0.513748	0.00135154	-0.0934355	0.587807	-0.0315873	0.854892	0.508493	0.00154265	0.0622622	0.718294	0.318023	0.058731
CYP7B1	CYP7B1	mRNA	blue	0.0369373	0.830644	0.00606984	0.971973	-0.0142708	0.934164	0.0900463	0.60148	0.340556	0.04211	-0.0796744	0.644145	-0.110161	0.522441	0.391392	0.0182495	0.237688	0.162746	0.408383	0.0134097	-0.0861323	0.617437	0.391935	0.0180751	0.2599	0.125817	-0.0408519	0.812999	-0.0658288	0.702871	-0.221376	0.194442	0.0110881	0.948825
RNF207	RNF207	mRNA	blue	0.0365953	0.83219	0.0893049	0.604489	-0.151813	0.376767	-0.0798719	0.643322	0.170831	0.319171	0.242165	0.154738	-0.095031	0.581419	0.163096	0.341897	0.381535	0.0216732	0.0195354	0.909962	-0.294061	0.0817154	0.361573	0.0302516	0.096435	0.575823	0.226212	0.184625	-0.158027	0.357311	-0.139841	0.415964	-0.207133	0.225461
IL2RA	IL2RA	mRNA	blue	-0.0364741	0.832738	-0.171078	0.318462	-0.0309816	0.857645	0.301235	0.0742039	0.328806	0.0502252	0.0563588	0.744062	-0.345402	0.0390882	0.379595	0.0224066	-0.0921301	0.593057	0.616637	6.21e-05	0.0166844	0.92306	0.652762	1.6e-05	-0.149505	0.384149	0.0510507	0.767469	0.239135	0.160126	0.159853	0.351711	0.00399184	0.981566
KRT1	KRT1	mRNA	blue	-0.0360143	0.834817	0.230583	0.17606	-0.0138115	0.936279	-0.329649	0.0496046	-0.0580153	0.736803	0.0170433	0.92141	0.204042	0.232613	-0.143676	0.403165	0.157501	0.358933	-0.365352	0.0284429	-0.132024	0.44275	-0.319836	0.0572261	0.212021	0.214457	-0.0822891	0.633276	-0.278198	0.100405	-0.229564	0.178031	0.0663767	0.700512
RGS19	RGS19	mRNA	blue	0.0359701	0.835017	0.00183896	0.991507	0.0392409	0.82025	0.33244	0.0475923	-0.0505951	0.769488	0.262078	0.122563	-0.214537	0.20894	-0.0724216	0.674671	-0.26853	0.113293	-0.0836436	0.627675	0.259623	0.126236	0.405568	0.014127	-0.489254	0.00246016	0.408454	0.0133919	0.154492	0.368302	0.262344	0.12217	0.138661	0.419949
HLA-DPA1	HLA-DPA1	mRNA	blue	-0.0347918	0.840351	-0.177592	0.300103	-0.202025	0.237362	-0.00450255	0.979208	0.338003	0.0437764	0.290383	0.0857872	-0.233562	0.170386	0.250495	0.140607	0.0208624	0.903873	0.293594	0.0822233	-0.0827223	0.631483	0.842516	1.17e-10	0.0206831	0.904696	0.0910916	0.597248	-0.117955	0.493249	-0.0315141	0.855224	-0.240356	0.157939
WIPF1	WIPF1	mRNA	blue	0.0345855	0.841286	-0.0830087	0.630298	-0.103087	0.549645	0.515531	0.00129162	0.452521	0.00558695	0.0408596	0.812964	-0.663714	1.02e-05	0.468349	0.00396655	0.293713	0.082094	0.674054	6.58e-06	-0.0543308	0.75298	0.607077	8.65e-05	-0.441206	0.00706912	0.0507407	0.768842	0.349354	0.0367565	0.286705	0.090015	-0.00155563	0.992816
OCIAD1	OCIAD1	mRNA	blue	-0.033965	0.844098	0.241328	0.156214	-0.0811842	0.63786	-0.138411	0.420793	0.107599	0.532214	0.0611803	0.722995	-0.279126	0.0992287	0.260413	0.125045	0.195349	0.25355	0.0703056	0.683677	-0.24754	0.145506	0.47261	0.00360714	-0.00275811	0.987263	0.54514	0.000585885	0.0508873	0.768193	-0.310417	0.06539	0.148877	0.386172
HAPLN3	HAPLN3	mRNA	blue	-0.033784	0.844919	-0.175252	0.30662	-0.0639972	0.710777	0.310462	0.0653488	0.224472	0.188116	0.508344	0.00154842	-0.237082	0.163852	0.0954241	0.57985	0.0194983	0.910133	0.300265	0.075187	-0.0414103	0.810489	0.667705	8.64e-06	-0.234183	0.169221	-0.0442735	0.797649	0.264571	0.118917	0.357301	0.032409	-0.0701141	0.684494
PLAAT4	PLAAT4	mRNA	blue	-0.0337591	0.845032	-0.157826	0.357929	0.0395819	0.818714	-0.112491	0.513625	0.367777	0.02733	0.468018	0.00399577	-0.186784	0.275367	0.225089	0.186873	0.099298	0.564488	0.0382343	0.824789	-0.0236837	0.890947	0.804593	3.35e-09	0.123509	0.472968	0.154943	0.366888	-0.158423	0.356093	-0.115362	0.502866	-0.0986702	0.566965
NLRC5	NLRC5	mRNA	blue	-0.0335378	0.846035	-0.253672	0.135474	-0.0370731	0.830031	-0.0787587	0.647969	0.0964324	0.575833	0.734363	3.43e-07	0.105108	0.541807	-0.104475	0.544254	0.0273356	0.874256	-0.143953	0.402251	0.0881615	0.609142	0.672696	6.98e-06	0.0740105	0.667938	-0.0103828	0.952076	-0.101317	0.556558	0.0721448	0.675847	-0.134435	0.434389
SELPLG	SELPLG	mRNA	blue	-0.0334802	0.846296	-0.161538	0.346591	-0.119534	0.487439	0.226583	0.183888	0.361261	0.0304054	0.355181	0.0335253	-0.297518	0.0780249	0.222347	0.192442	0.0364501	0.832846	0.260366	0.125115	0.030535	0.859677	0.917753	3.41e-15	-0.155117	0.366345	0.20946	0.220175	-0.0537737	0.755435	0.066869	0.698394	-0.0688911	0.689721
APOC1	APOC1	mRNA	blue	-0.0330128	0.848417	0.176853	0.302151	0.110009	0.523016	0.284122	0.0930778	0.178737	0.296948	0.263215	0.12089	-0.325503	0.0527191	0.182281	0.287312	0.122685	0.475949	0.0539115	0.754828	-0.00379818	0.98246	0.697242	2.3e-06	-0.19384	0.257307	0.443352	0.00676469	0.141115	0.411688	-0.03431	0.842534	0.171468	0.317343
HLA-DPB1	HLA-DPB1	mRNA	blue	-0.0327768	0.849489	-0.0550127	0.749978	-0.162825	0.34271	0.00975642	0.954964	0.373565	0.0248175	0.277141	0.101757	-0.340122	0.04239	0.310106	0.0656741	0.0802002	0.641954	0.266544	0.116089	-0.0571882	0.740425	0.906106	2.96e-14	-0.0260292	0.880221	0.266379	0.116323	-0.115963	0.500628	-0.103356	0.548599	-0.139858	0.415906
RASSF4	RASSF4	mRNA	blue	0.032153	0.852321	-0.12453	0.469291	-0.00690218	0.968131	0.382996	0.0211345	0.518063	0.00121053	0.277158	0.101735	-0.458627	0.00490462	0.419526	0.0108639	0.168077	0.327153	0.437801	0.00757635	0.065087	0.70607	0.885067	7.78e-13	-0.193075	0.259226	0.163877	0.339559	0.055478	0.747931	0.0917839	0.594453	-0.00967028	0.955362
RNASE1	RNASE1	mRNA	blue	0.0297094	0.863435	-0.0681818	0.692759	-0.0289655	0.866824	0.401153	0.015317	0.396841	0.0165595	0.213037	0.212217	-0.458037	0.00496727	0.110719	0.520321	0.0050616	0.976627	0.108563	0.528528	-0.196008	0.251921	0.64483	2.18e-05	-0.427269	0.00934729	0.302163	0.0732735	0.0756363	0.661074	0.23194	0.17346	-0.0474942	0.783267
SEPTIN6	SEPTIN6	mRNA	blue	-0.0296665	0.86363	-0.0944134	0.583888	-0.251333	0.139239	0.0928279	0.590248	0.570804	0.000277656	0.204815	0.23081	-0.388003	0.0193719	0.430635	0.0087464	0.258617	0.127763	0.416068	0.0116057	-0.0965543	0.575348	0.774889	2.9e-08	-0.0232302	0.893023	0.221538	0.194107	-0.126595	0.461894	-0.0411314	0.811742	-0.0873218	0.612569
ICAM1	ICAM1	mRNA	blue	-0.0288592	0.867308	-0.025485	0.882708	-0.275117	0.104384	0.323112	0.0545848	0.2206	0.196052	0.331958	0.0479348	-0.4448	0.00656559	0.210434	0.217988	0.0542431	0.753366	0.474348	0.00346891	0.00420322	0.98059	0.67693	5.81e-06	-0.459516	0.00481158	0.074715	0.66496	0.220987	0.195248	0.397221	0.0164467	-0.0811287	0.638091
SH2B3	SH2B3	mRNA	blue	-0.028246	0.870103	-0.111989	0.515518	-0.198898	0.244856	0.539191	0.000690761	0.463787	0.00438536	0.198959	0.244708	-0.493685	0.00221467	0.285926	0.0909308	0.0221683	0.897887	0.644875	2.18e-05	0.0295241	0.864279	0.627206	4.25e-05	-0.483422	0.00281927	-0.119904	0.486082	0.340803	0.041952	0.512416	0.00139791	-0.0348413	0.840127
CCL13	CCL13	mRNA	blue	-0.0279248	0.871568	-0.0970724	0.57329	-0.0619228	0.719768	0.239635	0.159228	0.268031	0.113992	0.160645	0.349297	-0.330524	0.0489663	-0.0443669	0.79723	-0.32606	0.0522913	0.124016	0.471139	0.00458754	0.978816	0.432007	0.00851129	-0.4003	0.0155564	-0.0856965	0.619225	-0.000919159	0.995755	0.389078	0.0190098	-0.154697	0.367661
NEFL	NEFL	mRNA	blue	0.0268847	0.876314	-0.103513	0.54799	0.296756	0.078827	0.0755876	0.661279	-0.380482	0.0220688	-0.0933796	0.588032	0.121563	0.480026	-0.330958	0.0486522	-0.248555	0.143809	-0.317454	0.0592095	0.113421	0.510126	-0.478461	0.00315991	-0.225207	0.186637	-0.0863429	0.616574	0.218328	0.200815	0.187106	0.274524	-0.0249204	0.885289
CD69	CD69	mRNA	blue	0.0253964	0.883113	0.110964	0.519392	-0.295395	0.0802753	0.0858787	0.618478	0.175083	0.307092	-0.0540315	0.754299	-0.441994	0.00695608	0.543377	0.000615383	0.19813	0.246719	0.679374	5.21e-06	-0.0329155	0.848859	0.469121	0.00389925	-0.143296	0.404423	0.273952	0.10592	0.208045	0.223379	-0.0976996	0.570803	0.0893979	0.604111
FCGR3A	FCGR3A	mRNA	blue	0.0230919	0.893656	-0.1266	0.461878	0.0483124	0.779625	0.416173	0.0115826	0.30094	0.0745017	0.337766	0.0439339	-0.373387	0.0248918	0.0604256	0.72628	-0.0739694	0.668111	0.110341	0.521755	-0.0461487	0.789267	0.801388	4.31e-09	-0.364383	0.0288981	0.15308	0.372751	0.156847	0.360957	0.281057	0.096816	-0.0787907	0.647835
NFATC2	NFATC2	mRNA	blue	-0.0230859	0.893684	-0.151516	0.377711	-0.232107	0.173141	0.294939	0.0807657	0.666624	9.04e-06	0.362679	0.0297127	-0.283237	0.0941456	0.157521	0.358873	0.0833346	0.628951	0.355538	0.0333353	-0.145884	0.395899	0.709668	1.26e-06	-0.119931	0.485982	-0.218102	0.201293	-0.0905689	0.599363	0.378653	0.0227696	-0.222829	0.191455
PIM2	PIM2	mRNA	blue	0.0227885	0.895046	-0.0990493	0.565468	0.0259769	0.88046	0.068356	0.692012	0.240458	0.157756	0.264885	0.118463	-0.2989	0.0765874	0.397359	0.016406	0.30962	0.0661203	0.25102	0.139748	0.177114	0.301426	0.700006	2.02e-06	0.0240922	0.889077	0.424538	0.00986011	0.179784	0.294079	-0.181366	0.289782	0.167598	0.328554
ACSF2	ACSF2	mRNA	blue	0.0227249	0.895337	-0.0767726	0.656293	-0.0444479	0.796868	-0.0437354	0.800058	0.133323	0.438235	0.110622	0.520688	-0.279174	0.0991681	0.388948	0.0190532	0.327721	0.0510337	0.134773	0.433226	0.342834	0.0406668	0.458255	0.00494411	-0.0136214	0.937154	0.239084	0.160218	-0.105829	0.539021	-0.222396	0.192342	0.0104162	0.951922
PTGDS	PTGDS	mRNA	blue	-0.0223913	0.896865	-0.20562	0.228943	-0.240334	0.157977	-0.0645235	0.708503	0.400693	0.0154457	0.299535	0.0759333	0.0900195	0.601589	-0.0136397	0.93707	0.189631	0.267983	0.0134013	0.938167	-0.294646	0.0810814	0.41904	0.0109657	0.182735	0.286094	-0.0145567	0.932848	-0.463259	0.00443617	-0.0417771	0.808841	-0.347965	0.0375628
ITGAM	ITGAM	mRNA	blue	-0.0221392	0.89802	-0.0362156	0.833907	-0.250338	0.140864	0.285023	0.0920009	0.398192	0.0161614	0.267451	0.114807	-0.330481	0.0489976	0.206889	0.226021	0.123919	0.471492	0.422204	0.0103172	0.000381316	0.998239	0.691731	2.98e-06	-0.232521	0.172354	-0.120913	0.482395	-0.0213661	0.901563	0.299544	0.0759238	-0.0840289	0.626086
SLC22A23	SLC22A23	mRNA	blue	-0.0216573	0.900229	0.142176	0.408144	-0.0867338	0.614974	-0.287375	0.0892337	-0.447811	0.00616772	-0.0828783	0.630837	0.491671	0.00232346	-0.409535	0.0131249	-0.0634555	0.713121	-0.371146	0.0258433	0.160002	0.351256	-0.58766	0.000164269	0.154845	0.367195	-0.329817	0.0494811	-0.0652724	0.70527	-0.0136937	0.936821	0.0717242	0.677634
ALOX5AP	ALOX5AP	mRNA	blue	0.0210022	0.903232	-0.0640631	0.710492	-0.179813	0.294	0.175389	0.306235	0.235099	0.16751	0.120719	0.483101	-0.244079	0.151404	0.269688	0.111687	-0.0198817	0.908373	0.323245	0.0544799	0.00646473	0.97015	0.665817	9.35e-06	-0.0865039	0.615915	0.201242	0.239225	-0.146233	0.394756	-0.00739764	0.965845	-0.0153178	0.929345
EDARADD	EDARADD	mRNA	blue	-0.0206231	0.904971	-0.205384	0.229489	0.0749388	0.664015	-0.254846	0.133613	0.0288862	0.867185	0.0813258	0.637272	-0.106136	0.537838	0.367505	0.0274531	0.376967	0.0234321	0.10997	0.523166	0.217375	0.202836	0.372934	0.0250817	0.255922	0.131924	0.221419	0.194355	0.0392335	0.820283	-0.406318	0.0139327	0.139044	0.418652
CYFIP2	CYFIP2	mRNA	blue	0.0201503	0.90714	-0.305133	0.0703554	-0.0267634	0.876868	-0.0832787	0.629182	0.320206	0.0569232	0.0620586	0.719178	-0.157172	0.359952	0.482982	0.00284815	0.194797	0.25492	0.385056	0.0203937	0.337703	0.0439758	0.504895	0.00168681	0.255119	0.133183	0.194737	0.255068	-0.0875716	0.611549	-0.248707	0.143557	0.113376	0.510295
SLC15A3	SLC15A3	mRNA	blue	0.0196125	0.909608	-0.259593	0.126281	-0.152222	0.375466	0.1169	0.497152	0.22022	0.196843	0.697391	2.28e-06	-0.123584	0.472697	-0.0616573	0.720921	0.016691	0.923029	0.0607124	0.725031	-0.136242	0.428183	0.797953	5.6e-09	-0.171248	0.317975	0.1189	0.489769	0.0322482	0.851889	0.241431	0.156031	-0.238017	0.162148
ARHGAP45	ARHGAP45	mRNA	blue	-0.0195099	0.910079	-0.154562	0.368083	-0.052114	0.762763	0.256323	0.131299	0.290221	0.0859709	0.559324	0.000390691	-0.315791	0.0606267	0.133698	0.436936	0.256585	0.130891	0.115129	0.503736	0.0425516	0.805364	0.75141	1.29e-07	-0.275767	0.103535	0.257704	0.129161	0.0772476	0.654299	0.1922	0.261434	-0.0718092	0.677273
VAMP5	VAMP5	mRNA	blue	-0.0193707	0.910718	-0.240589	0.157525	-0.138464	0.420614	-0.039463	0.819249	0.363929	0.0291135	0.513398	0.00136357	-0.0896263	0.603184	0.123102	0.474442	0.279892	0.0982661	0.0444623	0.796804	-0.189963	0.267131	0.681182	4.81e-06	0.110614	0.520719	0.275277	0.104175	-0.219746	0.197833	-0.0916886	0.594838	-0.236033	0.16578
NDUFA4L2	NDUFA4L2	mRNA	blue	0.0189994	0.912423	0.00276633	0.987225	-0.11769	0.494227	-0.27325	0.106854	-0.342865	0.0406476	0.136069	0.428775	0.380449	0.0220812	-0.402789	0.0148666	0.0455365	0.792001	-0.43331	0.00829285	-0.147789	0.389692	-0.434865	0.00803849	0.0752998	0.662492	-0.020778	0.90426	-0.109179	0.526174	-0.0443782	0.79718	-0.0720064	0.676434
S100B	S100B	mRNA	blue	0.018366	0.915332	-0.258791	0.127497	-0.189209	0.26907	0.14955	0.384005	0.563751	0.000342986	0.0875846	0.611496	-0.17165	0.316823	0.214857	0.208245	0.108396	0.529164	0.343468	0.0402725	-0.187414	0.273721	0.559881	0.000384377	0.0757743	0.660493	-0.229558	0.178043	-0.305959	0.0695598	0.0599492	0.728356	-0.257222	0.129905
MMP7	MMP7	mRNA	blue	-0.0181813	0.91618	-0.104154	0.545501	0.0382603	0.824671	0.313202	0.0628861	0.283374	0.0939806	0.287398	0.0892069	-0.254465	0.134216	0.0807114	0.639826	0.157804	0.357998	0.120336	0.484502	-0.0325458	0.850537	0.459987	0.00476284	-0.198356	0.246171	-0.0611562	0.7231	-0.0703302	0.683571	0.293548	0.0822744	-0.127639	0.458179
ZXDB	ZXDB	mRNA	blue	-0.0166767	0.923095	-0.302749	0.0726905	0.145441	0.397351	0.100359	0.560315	0.392597	0.017864	0.0252426	0.883816	-0.260103	0.125511	0.458091	0.00496155	0.0874457	0.612063	0.452515	0.00558764	0.194398	0.255914	0.43441	0.00811222	0.112355	0.514136	0.00188196	0.991309	0.173029	0.312892	-0.00684593	0.968391	0.179738	0.294205
MARK3	MARK3	mRNA	blue	0.0161057	0.925721	0.0729578	0.672396	0.129607	0.451219	0.170927	0.318895	-0.381023	0.0218649	0.06785	0.694182	0.323479	0.0542949	-0.523755	0.00104444	-0.398187	0.0161629	-0.248769	0.143453	0.0466984	0.786815	-0.428571	0.00911076	-0.167406	0.329115	-0.412737	0.0123606	0.396517	0.0166562	0.493191	0.00224093	0.0217406	0.899847
HCLS1	HCLS1	mRNA	blue	-0.0160356	0.926043	-0.112905	0.512066	0.10603	0.538245	0.0282504	0.870083	0.235255	0.16722	0.360897	0.0305851	-0.302599	0.0728391	0.341287	0.0416427	0.17444	0.308901	0.169606	0.322707	0.24998	0.141452	0.780214	2.02e-08	-0.0265231	0.877965	0.344245	0.0397937	-0.0178896	0.91752	-0.148082	0.388741	0.0415045	0.810065
RNF114	RNF114	mRNA	blue	-0.0156148	0.927979	0.0122818	0.943324	0.128623	0.454691	0.0213167	0.90179	0.180233	0.292856	0.184783	0.280634	-0.287303	0.0893168	0.454367	0.00537251	0.101237	0.556871	0.326493	0.0519617	0.335263	0.0456239	0.593897	0.00013427	0.0151566	0.930087	0.368162	0.0271566	0.182039	0.287964	-0.154962	0.366832	0.32372	0.0541051
CD79A	CD79A	mRNA	blue	-0.0144429	0.933372	-0.14333	0.404309	-0.186846	0.275205	-0.14355	0.40358	0.237891	0.162376	0.377471	0.0232323	0.0504555	0.770107	0.124213	0.47043	0.263994	0.119753	0.0611988	0.722914	0.0485155	0.778722	0.617845	5.95e-05	0.279886	0.0982737	0.193515	0.258122	-0.131825	0.443445	-0.154163	0.369337	-0.0788644	0.647527
CTSZ	CTSZ	mRNA	blue	0.0133142	0.938569	-0.117639	0.494414	0.256273	0.131376	0.571075	0.000275383	0.337621	0.0440307	0.203985	0.232746	-0.468383	0.00396355	0.234608	0.168426	-0.0759364	0.65981	0.254847	0.133612	0.127427	0.458931	0.587338	0.000165968	-0.473134	0.00356496	0.257169	0.129987	0.294864	0.0808467	0.314997	0.0613123	0.215082	0.207758
GSDMD	GSDMD	mRNA	blue	-0.0132625	0.938807	-0.0398995	0.817284	0.159971	0.35135	0.307826	0.0677892	0.0774825	0.653313	0.444951	0.00654515	-0.350491	0.0361067	0.0419636	0.808004	0.012946	0.940264	-0.0361113	0.834379	0.169238	0.323773	0.559038	0.000393963	-0.412292	0.0124645	0.253917	0.135084	0.289654	0.0866126	0.317647	0.059047	0.0700422	0.684801
SEMA7A	SEMA7A	mRNA	blue	-0.0131855	0.939161	-0.335703	0.0453233	-0.161626	0.346324	0.20068	0.240567	-0.0931143	0.589097	0.418084	0.0111682	0.306719	0.068835	-0.461563	0.00460306	-0.431541	0.00859051	-0.0810345	0.638482	-0.102572	0.551653	0.305956	0.0695633	-0.100206	0.560913	-0.234477	0.16867	0.0772282	0.65438	0.472441	0.00362084	-0.318298	0.0585006
LY86	LY86	mRNA	blue	-0.012328	0.943111	-0.0713569	0.679197	-0.0166299	0.92331	0.098269	0.56855	0.35813	0.0319809	0.330338	0.0491012	-0.299955	0.0755036	0.247483	0.145603	0.194159	0.25651	0.096703	0.574757	-0.0608308	0.724515	0.844465	9.61e-11	-0.0664077	0.700378	0.330648	0.0488763	-0.197486	0.248291	-0.0934234	0.587856	-0.0929233	0.589865
ATP2A3	ATP2A3	mRNA	blue	-0.0106225	0.950971	-0.207519	0.224579	-0.190773	0.265059	-0.00520552	0.975963	0.499865	0.00190817	0.517324	0.00123373	-0.114722	0.505256	0.208113	0.223225	0.330087	0.0492839	0.218174	0.20114	-0.0196699	0.909344	0.728964	4.61e-07	0.110902	0.519629	-0.0400554	0.816582	-0.276889	0.102081	0.0431014	0.802899	-0.188112	0.271907
LZIC	LZIC	mRNA	blue	-0.00895106	0.958679	0.342399	0.0409398	-0.0570571	0.740999	0.0770223	0.655244	-0.0896668	0.60302	-0.334107	0.0464215	-0.03909	0.82093	-0.0606041	0.725502	-0.0307138	0.858864	0.0738371	0.668671	-0.133935	0.436115	-0.368389	0.0270549	-0.10547	0.540407	-0.216777	0.204111	0.262739	0.121588	0.110051	0.522857	0.174914	0.307568
PIK3AP1	PIK3AP1	mRNA	blue	-0.00828043	0.961772	-0.222605	0.191915	0.180962	0.290874	0.271588	0.109089	0.269622	0.111779	0.435444	0.00794558	-0.17998	0.293546	0.124484	0.469457	-0.0319521	0.853234	0.17297	0.31306	0.326677	0.0518215	0.724283	5.93e-07	-0.059435	0.730599	0.0483817	0.779317	0.122943	0.475015	0.193368	0.258491	0.0830769	0.630016
IL10RA	IL10RA	mRNA	blue	-0.00826868	0.961826	-0.233809	0.169922	-0.140082	0.415154	0.038148	0.825178	0.424243	0.00991702	0.406934	0.0137749	-0.33514	0.0457084	0.264592	0.118887	0.171733	0.316585	0.218286	0.200902	0.0345506	0.841444	0.921532	1.58e-15	-0.0789392	0.647215	0.217587	0.202384	-0.055042	0.749849	-0.0263361	0.878819	-0.131601	0.444227
JAK3	JAK3	mRNA	blue	-0.00772437	0.964338	-0.161118	0.347862	-0.215757	0.2063	0.198204	0.246539	0.465685	0.00420668	0.277996	0.100662	-0.435811	0.00788705	0.510847	0.00145428	0.379979	0.0222597	0.608264	8.3e-05	-0.00562334	0.974034	0.78544	1.4e-08	-0.103588	0.547697	0.115545	0.502185	0.0960468	0.577368	0.0283372	0.869687	-0.0631313	0.714525
MSR1	MSR1	mRNA	blue	0.00731403	0.966231	0.0308763	0.858124	-0.015879	0.926764	0.509387	0.00150856	0.40898	0.0132615	0.174349	0.309157	-0.478268	0.00317386	0.206627	0.226621	0.00237863	0.989015	0.392235	0.0179791	-0.0864802	0.616012	0.704845	1.6e-06	-0.363641	0.0292504	0.059547	0.73011	0.267651	0.114525	0.327146	0.0514663	0.0566393	0.742832
FMNL1	FMNL1	mRNA	blue	0.00708988	0.967265	-0.168042	0.327255	-0.174997	0.307334	0.239131	0.160133	0.429539	0.00893833	0.375431	0.0240494	-0.40401	0.0145378	0.288452	0.0879871	0.17401	0.310113	0.317247	0.0593848	0.139527	0.417021	0.853465	3.75e-11	-0.220076	0.197142	0.212038	0.21442	0.0338491	0.844623	0.145084	0.398522	-0.0465106	0.787652
UNC13B	UNC13B	mRNA	blue	0.00609264	0.971868	-0.144462	0.400569	0.228309	0.18048	-0.0587256	0.733696	0.197184	0.249028	-0.314062	0.0621282	0.30933	0.0663881	-0.0923195	0.592294	-0.200405	0.241226	-0.152975	0.373081	0.107705	0.53181	-0.374788	0.024312	0.391089	0.0183479	-0.313781	0.0623749	-0.251197	0.13946	-0.0741731	0.66725	-0.0909031	0.598011
CCL2	CCL2	mRNA	blue	-0.00459015	0.978803	0.0643405	0.709293	-0.249864	0.141643	0.194927	0.254598	0.254063	0.134852	0.0449145	0.794781	-0.549528	0.000517845	0.424361	0.00989417	0.2825	0.0950417	0.505967	0.00164269	-0.129598	0.45125	0.495445	0.00212329	-0.35564	0.0332807	0.267582	0.114621	0.148694	0.386762	0.0573873	0.739552	-0.0592499	0.731407
RTL10	RTL10	mRNA	blue	-0.00458791	0.978814	-0.0792297	0.646001	0.113993	0.507982	0.00965759	0.95542	-0.170538	0.320015	-0.329329	0.0498397	0.101625	0.55535	0.107001	0.534511	0.215985	0.20581	0.0951864	0.580798	0.212284	0.213876	-0.443135	0.00679498	0.170676	0.31962	-0.185327	0.279196	0.185071	0.279873	-0.0704272	0.683158	0.125941	0.46423
RNASE6	RNASE6	mRNA	blue	0.00356733	0.983526	-0.158881	0.354684	-0.0764103	0.657816	0.205884	0.228332	0.462772	0.00448355	0.329657	0.0495989	-0.364183	0.0289926	0.227319	0.182429	0.058252	0.735767	0.201128	0.239496	-0.11991	0.48606	0.917207	3.8e-15	-0.147952	0.389164	0.214552	0.208907	-0.0728785	0.672732	0.061795	0.720323	-0.167477	0.328906
PTPN18	PTPN18	mRNA	blue	0.00318873	0.985274	-0.122005	0.478419	0.0709463	0.680945	0.0894023	0.604093	0.184004	0.282703	0.36943	0.026592	-0.313229	0.0628623	0.33151	0.0482554	0.315044	0.0612718	0.117608	0.49453	0.0371451	0.829706	0.56035	0.000379131	-0.100309	0.56051	0.482462	0.00288255	0.0642652	0.709619	-0.141895	0.40908	0.104823	0.542909
IDH3B	IDH3B	mRNA	blue	0.0028867	0.986669	0.0253883	0.88315	0.211428	0.215772	-0.0291763	0.865863	-0.00559054	0.974185	0.0381062	0.825366	-0.190036	0.266944	0.218221	0.201042	-0.0586714	0.733934	0.127553	0.458486	0.314852	0.0614386	0.339498	0.0427946	0.0598123	0.728953	0.217673	0.202202	0.244986	0.149841	-0.0361346	0.834273	0.233904	0.169743
HIVEP3	HIVEP3	mRNA	blue	0.00271755	0.98745	-0.192249	0.261309	-0.359066	0.0315028	0.0877005	0.611023	0.24502	0.149784	0.455941	0.00519536	0.0438479	0.799554	-0.036717	0.83164	0.275817	0.10347	0.105167	0.541577	-0.00791942	0.963438	0.536478	0.000743896	-0.0310945	0.857132	-0.224394	0.188274	-0.0852623	0.621009	0.237634	0.162844	-0.221439	0.194313
CD163	CD163	mRNA	blue	-0.00247988	0.988547	-0.288574	0.0878469	-0.051356	0.766117	0.352385	0.0350455	0.438697	0.00743997	0.337478	0.0441261	-0.284883	0.0921673	0.0295411	0.864201	-0.143636	0.403298	0.211931	0.214655	-0.0300265	0.861991	0.747717	1.6e-07	-0.27566	0.103674	-0.086806	0.614678	-0.0219449	0.898911	0.361536	0.0302698	-0.189841	0.267443
IGLL5	IGLL5	mRNA	blue	-0.00188696	0.991286	-0.0663616	0.700577	-0.0782993	0.649891	-0.168389	0.326243	0.226848	0.183362	0.217892	0.201738	-0.126174	0.463396	0.298724	0.0767695	0.308916	0.0667716	0.0575894	0.738667	0.123287	0.473772	0.637713	2.87e-05	0.257545	0.129406	0.39759	0.016338	-0.132953	0.439519	-0.388431	0.0192268	0.0187672	0.913489
CSF1R	CSF1R	mRNA	blue	0.00119359	0.994488	-0.219806	0.197706	-0.198255	0.246415	0.305202	0.0702881	0.423765	0.0100096	0.213379	0.211467	-0.368733	0.026901	0.248427	0.144023	0.0865969	0.615534	0.389315	0.0189307	-0.117976	0.49317	0.826925	5.12e-10	-0.201851	0.237776	-0.0200177	0.907749	-0.00835965	0.961407	0.162295	0.344304	-0.206068	0.227908
ACAP3	ACAP3	mRNA	blue	0.000773933	0.996426	0.0153028	0.929415	0.182518	0.286676	-0.0690207	0.689166	-0.133318	0.438252	0.135175	0.431842	0.376286	0.0237042	-0.294802	0.0809131	0.138862	0.419268	-0.396207	0.0167492	-0.0216312	0.900348	-0.436989	0.00770194	0.205763	0.228612	-0.325035	0.0530803	-0.183906	0.282963	-0.0133763	0.938283	-0.0475537	0.783002
BTN3A2	BTN3A2	mRNA	blue	-0.000748235	0.996544	0.15048	0.381018	-0.075484	0.661716	-0.0836703	0.627565	0.201799	0.237899	0.0761946	0.658723	-0.307008	0.0685601	0.340118	0.0423927	0.406123	0.0139829	0.0116844	0.946077	-0.0236644	0.891035	0.562211	0.000358954	0.0346353	0.84106	0.399356	0.0158248	-0.134344	0.434704	-0.37636	0.0236744	0.070485	0.682911
BTG2	BTG2	mRNA	brown	0.540901	0.00065903	-0.426025	0.009578	0.376274	0.023709	0.254588	0.13402	0.539389	0.000687025	-0.128636	0.454647	-0.338913	0.0431769	0.564137	0.000339079	0.0428155	0.80418	0.465662	0.00420879	0.0225887	0.895961	0.230262	0.17668	0.0960504	0.577354	0.186304	0.276623	-0.110601	0.520769	-0.134015	0.435839	0.20788	0.223755
HSPA4	HSPA4	mRNA	brown	-0.538038	0.00071292	0.373797	0.0247211	-0.265109	0.118141	-0.199956	0.242303	-0.448556	0.00607256	0.232804	0.171818	0.454936	0.00530793	-0.492672	0.00226883	0.0912084	0.596776	-0.306982	0.0685852	0.113561	0.509603	-0.161531	0.346613	0.142469	0.40717	-0.358792	0.0316419	0.245375	0.149175	0.156397	0.362356	0.0850433	0.621909
SERPINB2	SERPINB2	mRNA	brown	-0.533787	0.000800143	0.25736	0.129691	-0.296493	0.0791052	-0.514619	0.00132197	-0.564663	0.000333828	0.0408108	0.813183	0.578844	0.000216933	-0.380151	0.0221942	-0.219177	0.199025	-0.292728	0.0831737	0.110804	0.519998	-0.216111	0.20554	0.334525	0.0461321	-0.052065	0.76298	0.0433136	0.801947	-0.183279	0.284637	-0.132466	0.44121
LIMCH1	LIMCH1	mRNA	brown	0.511299	0.00143783	-0.36575	0.0282578	0.26001	0.125651	0.300547	0.0749	0.589116	0.000156771	-0.331138	0.0485224	-0.374685	0.0243541	0.491352	0.00234114	-0.0309376	0.857846	0.371909	0.0255161	-0.156615	0.361679	0.0502186	0.771157	-0.00950847	0.956108	0.104625	0.543676	-0.326047	0.0523017	-0.102461	0.552085	-0.102992	0.550014
CLU	CLU	mRNA	brown	0.507754	0.00157136	-0.280409	0.0976209	0.416095	0.0115999	0.0964881	0.575612	0.456777	0.00510335	-0.00316551	0.985381	-0.209042	0.221118	0.350409	0.0361531	0.00580036	0.973217	0.16844	0.326093	-0.209867	0.219259	0.248969	0.143122	0.145786	0.396221	0.210382	0.218104	-0.210923	0.216895	-0.23402	0.169527	0.0409176	0.812703
ALDH1B1	ALDH1B1	mRNA	brown	0.507753	0.0015714	-0.330522	0.0489681	0.242061	0.15492	0.59911	0.000113082	0.845813	8.38e-11	-0.195753	0.252548	-0.672082	7.17e-06	0.559811	0.000385164	-0.0193231	0.910936	0.62213	5.1e-05	-0.0718888	0.676934	0.366947	0.0277066	-0.307361	0.0682263	0.0087598	0.959561	0.037097	0.829923	0.262072	0.122572	-0.0334147	0.846594
CCDC80	CCDC80	mRNA	brown	0.49663	0.00206362	-0.315972	0.0604713	0.240603	0.157498	0.624572	4.67e-05	0.849716	5.59e-11	-0.0924493	0.591772	-0.485678	0.00267526	0.390311	0.0186016	0.0799555	0.642973	0.442552	0.00687686	-0.248327	0.14419	0.310981	0.0648762	-0.208136	0.223172	-0.109128	0.52637	-0.149519	0.384102	0.214723	0.208537	0.0325433	0.850549
TPM1	TPM1	mRNA	brown	0.493768	0.00221027	-0.408381	0.0134101	0.099296	0.564496	0.609089	8.07e-05	0.865358	9.79e-12	-0.222598	0.191928	-0.512315	0.00140146	0.378135	0.0229715	-0.011858	0.945277	0.475756	0.00336026	-0.240788	0.157171	0.228467	0.180171	-0.301917	0.0735188	-0.105074	0.541938	-0.186727	0.275516	0.314852	0.0614384	-0.175592	0.305668
SELENOM	SELENOM	mRNA	brown	0.493594	0.00221952	-0.290373	0.0857984	0.00607044	0.97197	0.504002	0.00172439	0.576939	0.000230128	-0.08987	0.602195	-0.525856	0.000988427	0.307175	0.0684028	-0.0612298	0.722779	0.38005	0.0222328	-0.290837	0.0852765	0.233213	0.171045	-0.446244	0.00637216	0.30743	0.0681615	-0.13737	0.42433	0.220765	0.195708	-0.101888	0.554321
CYS1	CYS1	mRNA	brown	0.478535	0.00315456	-0.336582	0.0447269	0.298629	0.076868	0.720646	7.18e-07	0.728594	4.71e-07	-0.271967	0.108576	-0.459724	0.00479006	0.291238	0.0848276	-0.121133	0.481592	0.384019	0.020764	-0.189829	0.267473	0.121702	0.47952	-0.28149	0.0962813	-0.137116	0.425196	-0.077529	0.653118	0.336653	0.044679	0.0429024	0.803791
DACT3	DACT3	mRNA	brown	0.453933	0.00542233	-0.375349	0.0240827	0.181241	0.29012	0.561959	0.000361625	0.936079	5.42e-17	-0.250687	0.140292	-0.523603	0.00104859	0.509541	0.00150275	0.0407892	0.81328	0.552684	0.000473352	-0.247138	0.146182	0.29084	0.0852727	-0.11304	0.511559	-0.0949226	0.581852	-0.224008	0.189055	0.152694	0.373972	-0.086882	0.614367
TAGLN	TAGLN	mRNA	brown	0.452427	0.00559814	-0.370343	0.0261913	0.166431	0.331981	0.491844	0.00231395	0.898889	9.83e-14	-0.156485	0.362081	-0.437372	0.00764255	0.383993	0.0207734	0.0437355	0.800057	0.379718	0.0223594	-0.304612	0.0708602	0.328292	0.0506069	-0.0836923	0.627474	-0.0550986	0.7496	-0.277075	0.101841	0.127309	0.459353	-0.162634	0.343285
RBPMS	RBPMS	mRNA	brown	0.444799	0.00656579	-0.314139	0.0620609	0.154742	0.367519	0.205303	0.229676	0.837881	1.84e-10	-0.200613	0.240726	-0.40845	0.0133929	0.525302	0.00100292	0.125309	0.466492	0.43182	0.00854295	-0.367012	0.0276772	0.297842	0.0776863	0.118303	0.491965	0.06617	0.701402	-0.370754	0.0260125	-0.16316	0.341705	-0.16635	0.332218
ACTA2	ACTA2	mRNA	brown	0.443332	0.00676751	-0.348719	0.037123	0.158422	0.356094	0.522685	0.00107403	0.919137	2.58e-15	-0.209351	0.220422	-0.48017	0.00303874	0.44212	0.006938	0.0488007	0.777453	0.477981	0.0031947	-0.324283	0.0536643	0.309239	0.066472	-0.0849486	0.622298	-0.0982353	0.568683	-0.252196	0.137841	0.135175	0.431841	-0.0989227	0.565968
GREM1	GREM1	mRNA	brown	0.441843	0.00697751	-0.252412	0.137492	0.234689	0.168275	0.748513	1.53e-07	0.739916	2.51e-07	-0.182803	0.285911	-0.542819	0.000624994	0.283626	0.0936754	-0.0488135	0.777397	0.404165	0.0144965	-0.190914	0.264698	0.177238	0.301082	-0.430789	0.00871979	-0.0896233	0.603196	0.0167297	0.922851	0.39732	0.0164175	0.0159905	0.926251
CXCL5	CXCL5	mRNA	brown	-0.441059	0.0070905	0.443591	0.00673146	-0.377387	0.0232655	0.0233638	0.892411	-0.340763	0.0419775	-0.00851492	0.96069	-0.0202697	0.906592	-0.213406	0.211408	-0.150481	0.381017	0.0768865	0.655815	0.146981	0.392316	-0.0801624	0.642111	-0.315341	0.0610146	-0.0299625	0.862283	0.37032	0.0262014	0.342057	0.041155	0.00679765	0.968614
MFAP5	MFAP5	mRNA	brown	0.438877	0.00741289	-0.276805	0.10219	0.189455	0.268437	0.658438	1.27e-05	0.611295	7.48e-05	-0.141562	0.410193	-0.360169	0.0309472	0.215839	0.206123	0.0249722	0.885052	0.322833	0.0548061	-0.315811	0.0606095	0.144911	0.399091	-0.244806	0.15015	-0.00334587	0.984549	-0.0936715	0.58686	0.253952	0.135029	0.00956984	0.955825
TPSB2	TPSB2	mRNA	brown	0.438134	0.00752546	-0.390056	0.0186852	0.252662	0.13709	0.144768	0.399563	0.482022	0.00291199	-0.0748337	0.664459	-0.3051	0.0703874	0.372054	0.0254542	-0.138486	0.420539	0.241238	0.156373	-0.214543	0.208926	0.2591	0.127028	0.0262459	0.879231	0.258826	0.127445	-0.400352	0.0155417	-0.196752	0.250089	-0.108138	0.530151
MRGPRF	MRGPRF	mRNA	brown	0.436596	0.00776322	-0.380081	0.0222207	0.0804392	0.640958	0.568784	0.000295123	0.855694	2.94e-11	-0.192376	0.260988	-0.5054	0.0016659	0.442106	0.0069401	0.142761	0.406197	0.482381	0.00288795	-0.349156	0.0368705	0.28087	0.0970473	-0.179356	0.295251	-0.0478245	0.781797	-0.205283	0.229723	0.139968	0.415537	-0.157555	0.358766
RSPO3	RSPO3	mRNA	brown	0.430726	0.00873076	-0.331565	0.0482155	0.0841848	0.625443	0.393471	0.0175886	0.888895	4.51e-13	-0.0480535	0.780777	-0.474988	0.00341916	0.385594	0.0202038	0.0958408	0.578188	0.353704	0.0343213	-0.230856	0.175535	0.404402	0.0144334	-0.172043	0.315698	-0.0149688	0.930951	-0.333089	0.0471335	0.143519	0.403685	-0.179225	0.295607
THBS3	THBS3	mRNA	brown	0.427533	0.00929884	-0.157571	0.358719	0.0919461	0.593799	0.448377	0.00609527	0.675659	6.14e-06	-0.208079	0.223301	-0.458571	0.00491056	0.547512	0.000548185	0.292123	0.0838416	0.48791	0.00253915	-0.155212	0.366049	0.195447	0.253307	-0.137975	0.422274	0.107003	0.534501	-0.254286	0.134499	0.00856295	0.960469	-0.066318	0.700764
LIMS2	LIMS2	mRNA	brown	0.426503	0.00948883	-0.388042	0.0193586	0.205228	0.229851	0.412785	0.0123494	0.866704	8.34e-12	-0.206698	0.226458	-0.407471	0.0136385	0.499774	0.00191241	0.11492	0.504514	0.389243	0.0189548	-0.0713347	0.679291	0.228193	0.180707	0.0406689	0.813822	-0.00816256	0.962316	-0.329963	0.0493747	-0.00821525	0.962073	0.0107555	0.950358
PDLIM3	PDLIM3	mRNA	brown	0.424193	0.0099267	-0.36719	0.0275959	0.281428	0.0963575	0.61857	5.8e-05	0.889332	4.23e-13	-0.184606	0.281104	-0.514761	0.00131719	0.431046	0.0086755	0.0124127	0.942721	0.464522	0.00431543	-0.209525	0.220028	0.297586	0.0779539	-0.184003	0.282705	-0.0874929	0.61187	-0.155586	0.364881	0.224676	0.187706	-0.0503795	0.770444
SLC2A9	SLC2A9	mRNA	brown	-0.423256	0.0101091	0.0921939	0.5928	-0.305316	0.0701788	-0.321579	0.0558088	-0.455268	0.00527047	0.23736	0.163345	0.253092	0.136401	-0.272362	0.108044	0.00560463	0.97412	-0.289986	0.086236	0.107791	0.531478	-0.0298209	0.862927	-0.0889928	0.605757	0.136241	0.428184	-0.063744	0.711873	-0.0683552	0.692016	-0.129533	0.45148
TPSAB1	TPSAB1	mRNA	brown	0.421858	0.0103865	-0.2743	0.105459	0.261272	0.12376	0.135401	0.431066	0.403637	0.0146376	-0.0877488	0.610825	-0.312011	0.0639469	0.385661	0.0201805	-0.072355	0.674954	0.221612	0.193955	-0.18815	0.271808	0.183142	0.285005	-0.0301732	0.861324	0.366555	0.0278862	-0.341264	0.0416575	-0.228192	0.18071	-0.0337513	0.845067
GSN	GSN	mRNA	brown	0.420112	0.0107423	-0.636416	3.02e-05	0.297972	0.0775505	0.263888	0.119908	0.540275	0.0006705	0.110148	0.522489	0.057865	0.73746	0.131451	0.444749	-0.0805285	0.640587	0.225668	0.185712	-0.0959776	0.577643	0.0924155	0.591908	0.296698	0.0788885	-0.392253	0.0179733	-0.290194	0.086001	0.146912	0.392541	-0.215088	0.207746
TGFB1I1	TGFB1I1	mRNA	brown	0.41942	0.010886	-0.362077	0.0300051	0.120917	0.482379	0.709785	1.25e-06	0.756394	9.5e-08	-0.056966	0.741399	-0.520254	0.00114404	0.336541	0.0447544	-0.0918756	0.594083	0.481784	0.002928	-0.257354	0.129701	0.315418	0.0609485	-0.354548	0.0338646	0.00970987	0.955179	-0.067355	0.696306	0.396525	0.016654	-0.117137	0.496273
CPA3	CPA3	mRNA	brown	0.417547	0.0112834	-0.387747	0.0194588	0.351946	0.0352889	0.177083	0.301514	0.553814	0.000458272	-0.0484919	0.778826	-0.250386	0.140785	0.31385	0.0623145	-0.0627161	0.716325	0.147544	0.390488	-0.163841	0.339665	0.180289	0.292704	0.0733569	0.670704	0.108645	0.528213	-0.379039	0.0226204	-0.142293	0.407754	-0.0533579	0.757269
LDLRAD4	LDLRAD4	mRNA	brown	0.412889	0.0123253	-0.414801	0.0118883	0.330524	0.0489663	0.574742	0.000246241	0.79003	1.01e-08	-0.209559	0.219953	-0.471422	0.00370444	0.599065	0.000113253	0.17661	0.302828	0.652631	1.61e-05	-0.00668144	0.96915	0.215267	0.207357	-0.0449769	0.794502	-0.216226	0.205292	-0.00920502	0.957507	0.0968227	0.574282	0.14609	0.395224
RECK	RECK	mRNA	brown	0.410594	0.0128679	-0.309329	0.0663889	0.411139	0.0127371	0.543705	0.000609796	0.830681	3.64e-10	-0.305507	0.0699946	-0.493836	0.00220669	0.547907	0.00054211	0.0261593	0.879627	0.576365	0.000234243	-0.0383178	0.824412	0.141289	0.411104	-0.0973664	0.572124	-0.143928	0.402332	0.0177364	0.918224	0.156998	0.360491	0.144157	0.401577
ZCCHC24	ZCCHC24	mRNA	brown	0.410341	0.012929	-0.391685	0.0181552	0.178046	0.298848	0.630283	3.79e-05	0.923388	1.07e-15	-0.274871	0.104707	-0.456493	0.00513448	0.381277	0.0217698	-0.0246973	0.886309	0.518046	0.00121105	-0.236234	0.165409	0.192963	0.259507	-0.193255	0.258774	-0.266785	0.115747	-0.183671	0.28359	0.282698	0.0948011	-0.100772	0.558691
FXYD6	FXYD6	mRNA	brown	0.404482	0.0144121	-0.340005	0.0424656	0.370455	0.0261424	0.494234	0.00218579	0.693536	2.74e-06	-0.304072	0.0713871	-0.587377	0.000165763	0.615794	6.39e-05	0.0337846	0.844916	0.58909	0.000156903	0.0565035	0.743427	0.250441	0.140695	-0.0871161	0.61341	0.0777913	0.652018	0.0689942	0.68928	0.0693699	0.687673	0.282918	0.0945335
CCN2	CCN2	mRNA	brown	0.402652	0.0149037	-0.417503	0.0112929	0.19868	0.245384	0.726134	5.37e-07	0.755287	1.02e-07	-0.215997	0.205784	-0.485067	0.00271363	0.296223	0.0793923	-0.192947	0.259547	0.524809	0.00101598	-0.154147	0.369386	0.243975	0.151584	-0.363684	0.0292302	-0.117832	0.493702	-0.0283715	0.869531	0.434319	0.00812712	-0.0252751	0.883667
TMEM47	TMEM47	mRNA	brown	0.400958	0.0153716	-0.283076	0.0943417	0.170013	0.32153	0.629331	3.93e-05	0.926133	5.86e-16	-0.273326	0.106753	-0.505645	0.00165582	0.451866	0.00566487	0.0592363	0.731466	0.596134	0.000124777	-0.243249	0.152843	0.213718	0.210724	-0.176613	0.302819	-0.258573	0.127831	-0.114736	0.505204	0.285782	0.091101	-0.0343432	0.842384
HMCN1	HMCN1	mRNA	brown	0.398942	0.0159441	-0.311598	0.0643186	-0.00248027	0.988546	0.571297	0.000273536	0.823714	6.82e-10	-0.335385	0.0455404	-0.563676	0.000343741	0.446224	0.00637479	-0.0116453	0.946257	0.688779	3.41e-06	-0.189798	0.267555	0.227513	0.182046	-0.284224	0.0929561	-0.271157	0.109675	0.00120735	0.994424	0.354166	0.0340709	-0.157241	0.359736
NKX6-1	NKX6-1	mRNA	brown	0.398628	0.0160348	-0.40379	0.0145964	0.13607	0.428769	0.484659	0.00273949	0.921242	1.68e-15	-0.136788	0.426317	-0.450712	0.00580425	0.458172	0.00495284	0.111309	0.518085	0.472933	0.00358109	-0.303521	0.0719273	0.31827	0.0585243	-0.0776225	0.652726	-0.12093	0.482332	-0.275179	0.104304	0.135914	0.429306	-0.198176	0.246607
DDR2	DDR2	mRNA	brown	0.396399	0.0166915	-0.270158	0.11104	0.0453798	0.792701	0.690673	3.13e-06	0.825888	5.62e-10	-0.344582	0.0395872	-0.596699	0.000122478	0.529787	0.000890708	0.0485761	0.778452	0.803801	3.57e-09	-0.203604	0.233639	0.225306	0.186437	-0.311158	0.0647156	-0.22193	0.193299	0.0507425	0.768835	0.323276	0.0544552	-0.0141984	0.934497
MYL9	MYL9	mRNA	brown	0.395146	0.0170705	-0.331457	0.0482932	0.147286	0.391325	0.402979	0.0148148	0.894846	1.85e-13	-0.161581	0.346461	-0.394141	0.0173797	0.447336	0.00622908	0.0951493	0.580946	0.378586	0.0227959	-0.224314	0.188437	0.311477	0.0644276	-0.00309219	0.98572	-0.0422877	0.806548	-0.394081	0.0173984	0.0364165	0.832998	-0.116218	0.499682
PALM	PALM	mRNA	brown	0.393308	0.0176396	-0.329023	0.050065	0.528105	0.000931423	0.399789	0.0157012	0.57892	0.000216423	-0.205788	0.228554	-0.282826	0.094645	0.495157	0.00213801	-0.0355834	0.836767	0.327941	0.0508688	0.219866	0.197581	0.190745	0.265129	0.181071	0.29058	0.0572394	0.7402	-0.0444559	0.796832	-0.12982	0.450468	0.257796	0.12902
LAMB2	LAMB2	mRNA	brown	0.391901	0.018086	-0.418527	0.0110739	0.140536	0.413627	0.541454	0.000649049	0.777418	2.45e-08	-0.0518619	0.763878	-0.399469	0.0157927	0.418646	0.0110487	0.253158	0.136295	0.477754	0.00321125	-0.178058	0.298817	0.225518	0.186012	-0.0949738	0.581647	-0.208103	0.223248	-0.207064	0.225618	0.249351	0.142489	-0.128418	0.455419
BCHE	BCHE	mRNA	brown	0.391751	0.0181339	-0.0487933	0.777486	0.247421	0.145706	0.344437	0.0396758	0.46702	0.00408479	-0.397802	0.0162755	-0.444729	0.00657528	0.414047	0.012059	-0.140327	0.414328	0.346514	0.0384205	0.0610515	0.723555	0.134316	0.434801	-0.108435	0.529014	0.114672	0.505442	0.0561671	0.744904	0.00281448	0.987002	0.301493	0.0739445
KANK2	KANK2	mRNA	brown	0.388695	0.019138	-0.302018	0.0734185	0.0192206	0.911407	0.50228	0.00179893	0.93889	2.58e-17	-0.223396	0.190299	-0.5197	0.00116052	0.427973	0.00921874	0.112304	0.514331	0.551909	0.000483949	-0.258687	0.127656	0.246069	0.147993	-0.193776	0.257468	-0.219269	0.198832	-0.184629	0.281042	0.257492	0.129489	-0.120734	0.483048
CACNA2D1	CACNA2D1	mRNA	brown	0.387286	0.0196164	-0.314236	0.0619761	0.508346	0.00154834	0.404007	0.0145384	0.506722	0.00161219	-0.296199	0.0794174	-0.267716	0.114433	0.379223	0.0225493	-0.0906611	0.598989	0.333515	0.046835	0.129327	0.452207	-0.0400433	0.816636	0.0225203	0.896274	-0.122465	0.476748	-0.0570203	0.741161	0.0492506	0.775454	0.169977	0.321635
IL1B	IL1B	mRNA	brown	-0.386709	0.0198152	0.155469	0.365245	-0.367001	0.0276823	-0.169081	0.32423	-0.45625	0.00516118	0.29321	0.0826437	0.242255	0.154581	-0.338145	0.0436827	-0.138003	0.422177	-0.152532	0.374483	0.279048	0.0993274	0.119825	0.48637	-0.205703	0.228752	0.0248147	0.885772	0.120051	0.485543	0.230787	0.175667	-0.0918886	0.594031
KLF2	KLF2	mRNA	brown	0.385926	0.0200876	-0.267088	0.115318	0.110094	0.522692	0.238118	0.161965	0.640726	2.56e-05	-0.107864	0.531199	-0.342473	0.0408929	0.501627	0.00182792	0.0398074	0.817698	0.476276	0.00332093	-0.091322	0.596318	0.355094	0.0335717	0.0881349	0.609251	0.230171	0.176856	-0.187542	0.273389	-0.14964	0.383715	0.10829	0.529569
CNN1	CNN1	mRNA	brown	0.384988	0.0204179	-0.357627	0.0322398	0.0753701	0.662196	0.291249	0.0848149	0.884595	8.31e-13	-0.0694893	0.687163	-0.303426	0.0720209	0.342015	0.0411811	0.111316	0.518058	0.318162	0.0586145	-0.278551	0.0999559	0.314713	0.0615598	0.0771176	0.654844	-0.144961	0.398926	-0.375717	0.0239334	0.0490992	0.776127	-0.235851	0.166116
PHYH	PHYH	mRNA	brown	0.38493	0.0204386	-0.219757	0.197809	0.151474	0.377845	0.355695	0.0332517	0.565856	0.000322183	-0.229611	0.17794	-0.385573	0.0202113	0.369015	0.0267754	0.0284945	0.86897	0.317955	0.0587882	0.037974	0.825963	0.151365	0.378193	-0.114412	0.506413	0.0114527	0.947144	-0.145743	0.39636	0.0873229	0.612565	0.0933502	0.58815
C11orf96	C11orf96	mRNA	brown	0.382302	0.0213889	-0.273006	0.10718	0.173817	0.310659	0.513499	0.00136012	0.660665	1.16e-05	-0.179677	0.294371	-0.484043	0.00277899	0.433597	0.0082454	-0.098128	0.569108	0.573277	0.000257535	-0.196336	0.251112	0.26892	0.112751	-0.24616	0.147837	0.12657	0.461984	-0.0470659	0.785176	0.186757	0.275438	0.0438783	0.799418
WFS1	WFS1	mRNA	brown	0.381848	0.021557	-0.400042	0.0156295	0.259017	0.127154	0.325036	0.0530796	0.638828	2.75e-05	-0.245553	0.148872	-0.497147	0.00203808	0.538925	0.000695814	-0.0435496	0.80089	0.47098	0.0037412	0.142556	0.406878	0.21551	0.206833	-0.148981	0.385836	0.284918	0.0921254	-0.0805465	0.640512	-0.00673023	0.968925	0.131237	0.445497
PODN	PODN	mRNA	brown	0.381703	0.0216107	-0.319776	0.0572755	0.179835	0.293939	0.606648	8.77e-05	0.875642	2.75e-12	-0.198222	0.246495	-0.511083	0.0014457	0.494268	0.00218405	0.145716	0.396448	0.506189	0.00163367	-0.232771	0.171879	0.374429	0.0244593	-0.143005	0.405388	-0.00429532	0.980165	-0.185959	0.277531	0.116025	0.500399	0.00331599	0.984687
PLPP3	PLPP3	mRNA	brown	0.381538	0.0216721	-0.330897	0.0486962	0.137489	0.423928	0.288338	0.0881182	0.766259	5.12e-08	-0.329332	0.0498372	-0.482145	0.00290376	0.745096	1.87e-07	0.256831	0.13051	0.706466	1.47e-06	-0.0161575	0.925483	0.285351	0.0916111	0.102023	0.553794	-0.05915	0.731843	-0.178835	0.296677	-0.142331	0.407627	0.0541865	0.753615
IL36G	IL36G	mRNA	brown	-0.381485	0.0216919	0.0308682	0.858161	-0.123659	0.472426	-0.237717	0.162694	-0.578874	0.000216728	0.376653	0.0235574	0.515421	0.00129523	-0.494712	0.00216096	-0.212463	0.21348	-0.392674	0.0178396	0.3348	0.045942	-0.113262	0.510723	-0.0228365	0.894826	-0.0325609	0.850469	-0.0224662	0.896522	0.126639	0.461738	-0.184034	0.282624
ZBTB47	ZBTB47	mRNA	brown	0.379626	0.0223945	-0.423106	0.0101386	0.119999	0.485734	0.560392	0.000378662	0.802386	3.99e-09	-0.16828	0.326559	-0.393622	0.0175413	0.290816	0.0852997	0.0405581	0.81432	0.391831	0.0181083	-0.172	0.315823	0.15301	0.372972	-0.239506	0.159458	-0.191535	0.263118	-0.192056	0.261797	0.276587	0.102472	-0.171706	0.316663
TNS2	TNS2	mRNA	brown	0.378333	0.0228942	-0.402263	0.01501	0.14136	0.410866	0.410032	0.0130038	0.923773	9.81e-16	-0.115344	0.502934	-0.478659	0.00314568	0.501233	0.00184559	0.182665	0.286282	0.477043	0.00326359	-0.162208	0.344568	0.322236	0.0552815	-0.0898622	0.602226	-0.070527	0.682732	-0.381581	0.0216563	0.073582	0.669751	-0.0708168	0.681497
ITPKB	ITPKB	mRNA	brown	0.377226	0.0233294	-0.544351	0.000598924	0.342465	0.040898	0.193414	0.258374	0.476093	0.00333473	-0.250734	0.140215	-0.134136	0.435421	0.322122	0.0553725	-0.0736842	0.669318	0.366175	0.028061	0.12172	0.479455	-0.200654	0.24063	0.102502	0.551926	-0.232664	0.172083	-0.0399689	0.816971	0.0631362	0.714504	0.0434418	0.801373
FERMT2	FERMT2	mRNA	brown	0.374838	0.0242915	-0.337502	0.0441102	0.178806	0.296758	0.704339	1.64e-06	0.866255	8.8e-12	-0.174144	0.309736	-0.617369	6.05e-05	0.472142	0.00364518	0.0329451	0.848725	0.613077	7.03e-05	-0.126843	0.461012	0.327267	0.0513755	-0.333677	0.0467215	-0.153656	0.370933	0.00675769	0.968798	0.355324	0.0334491	-0.0792835	0.645776
RASD2	RASD2	mRNA	brown	0.373543	0.0248266	-0.101232	0.55689	0.0904837	0.599708	0.47994	0.00305482	0.530678	0.00086977	-0.28079	0.0971469	-0.468419	0.00396046	0.368878	0.0268363	0.13714	0.425114	0.484416	0.00275504	-0.130175	0.44922	-0.00104641	0.995167	-0.196659	0.250317	-0.179727	0.294237	0.0339393	0.844215	0.300002	0.0754556	0.172485	0.314438
SOD3	SOD3	mRNA	brown	0.372173	0.0254037	-0.336261	0.044944	0.077026	0.655229	0.320708	0.0565132	0.82873	4.35e-10	0.10089	0.558228	-0.406474	0.0138927	0.304319	0.0711455	0.137786	0.422916	0.256546	0.130953	-0.200191	0.241738	0.45414	0.0053986	-0.105476	0.540385	-0.0453052	0.793034	-0.231466	0.174365	0.136525	0.427213	-0.147364	0.391072
JAM3	JAM3	mRNA	brown	0.370722	0.0260267	-0.281469	0.0963067	0.211302	0.216053	0.558839	0.000396261	0.922598	1.26e-15	-0.229593	0.177975	-0.541463	0.000648901	0.468527	0.00395097	0.0878608	0.610368	0.466595	0.00412328	-0.221414	0.194364	0.283486	0.0938443	-0.194739	0.255064	-0.0371142	0.829845	-0.255531	0.132537	0.163912	0.339454	-0.0337629	0.845014
C1orf74	C1orf74	mRNA	brown	-0.369797	0.0264305	0.0563051	0.744298	-0.437558	0.00761385	-0.381232	0.0217865	-0.607789	8.44e-05	0.375199	0.024144	0.341957	0.0412178	-0.526257	0.000978037	-0.125566	0.465572	-0.373006	0.0250514	0.0460323	0.789787	-0.129587	0.45129	-0.206396	0.227152	0.0620385	0.719265	0.14541	0.397454	0.167264	0.329531	-0.294719	0.0810023
CKB	CKB	mRNA	brown	0.369418	0.026597	-0.36529	0.0284719	0.173938	0.310318	0.22373	0.189619	0.599991	0.000109816	0.0518382	0.763983	-0.167039	0.330192	0.1221	0.478071	0.0575176	0.738982	0.177635	0.299985	-0.106137	0.537836	0.0111842	0.948382	0.102105	0.553475	-0.288506	0.0879248	-0.188019	0.272148	0.237028	0.163951	-0.0644709	0.70873
GABARAPL1	GABARAPL1	mRNA	brown	0.367342	0.0275269	-0.243128	0.153053	0.492714	0.00226656	0.321004	0.0562727	0.623939	4.78e-05	-0.384444	0.0206115	-0.57635	0.000234353	0.686487	3.79e-06	0.00753453	0.965213	0.499077	0.00194509	0.181726	0.288809	0.212067	0.214355	0.0361404	0.834247	0.268035	0.113986	0.0197202	0.909114	-0.165631	0.334342	0.290824	0.0852911
CCL20	CCL20	mRNA	brown	-0.36543	0.0284066	0.212252	0.213946	0.0662743	0.700952	-0.31083	0.0650137	-0.402818	0.0148588	0.0550006	0.750031	0.160304	0.350335	-0.0151388	0.930169	-0.0993893	0.564128	-0.164639	0.337287	0.359236	0.0314168	0.106319	0.537135	0.120601	0.483532	0.322761	0.0548628	0.00482342	0.977727	-0.254681	0.133874	0.230467	0.176284
CPXM2	CPXM2	mRNA	brown	0.363705	0.0292198	-0.290177	0.0860201	0.135939	0.429218	0.274863	0.104718	0.898349	1.07e-13	-0.23557	0.166636	-0.422023	0.0103534	0.488802	0.00248649	0.12637	0.462697	0.436701	0.00774685	-0.165851	0.333691	0.239387	0.159673	0.055546	0.747632	-0.119216	0.488606	-0.313287	0.0628104	0.00267678	0.987638	-0.0666048	0.699531
PTPRJ	PTPRJ	mRNA	brown	0.361928	0.0300779	-0.205268	0.229757	0.169528	0.322933	0.372859	0.0251134	0.591754	0.00014397	-0.341918	0.0412424	-0.427782	0.00925354	0.50198	0.00181218	0.0412278	0.811308	0.466389	0.00414205	-0.092696	0.590779	0.219896	0.197518	-0.0633952	0.713383	0.186632	0.275765	-0.181998	0.288075	-0.0631073	0.714629	0.0598679	0.72871
CSRP1	CSRP1	mRNA	brown	0.35982	0.0311221	-0.514652	0.00132086	-0.149869	0.38298	0.265851	0.117076	0.74782	1.59e-07	-0.207908	0.223689	-0.319151	0.0577909	0.379495	0.0224449	-0.0339593	0.844124	0.531509	0.000850646	-0.280075	0.0980379	0.185472	0.278813	-0.094335	0.584202	-0.101192	0.557045	-0.351146	0.0357369	0.151982	0.376228	-0.289698	0.0865626
ACTG2	ACTG2	mRNA	brown	0.358674	0.0317023	-0.33652	0.0447691	0.0145842	0.932722	0.28564	0.0912686	0.866695	8.35e-12	-0.120793	0.48283	-0.294456	0.0812872	0.365213	0.0285081	0.147547	0.390476	0.374222	0.0245449	-0.329701	0.049566	0.277624	0.101137	0.0857684	0.61893	-0.136662	0.426745	-0.366609	0.0278614	0.0340636	0.843651	-0.257371	0.129674
DPYSL3	DPYSL3	mRNA	brown	0.358408	0.0318381	-0.351042	0.0357952	0.316728	0.0598254	0.582463	0.000193716	0.763445	6.12e-08	-0.0733198	0.670861	-0.452339	0.00560848	0.302586	0.0728518	-0.125157	0.467039	0.420278	0.0107079	-0.0166644	0.923152	0.257728	0.129125	-0.195965	0.252025	-0.2038	0.23318	0.0805066	0.640678	0.376429	0.0236467	0.0531309	0.758271
FBLN5	FBLN5	mRNA	brown	0.357532	0.032289	-0.146921	0.392514	0.173119	0.312637	0.666312	9.16e-06	0.815852	1.34e-09	-0.320597	0.0566036	-0.666835	8.96e-06	0.634213	3.28e-05	0.119848	0.486286	0.697632	2.26e-06	-0.193109	0.25914	0.337972	0.0437971	-0.286662	0.0900656	0.0942553	0.584521	-0.0413105	0.810937	0.0942597	0.584503	0.112483	0.513654
ABL1	ABL1	mRNA	brown	0.35696	0.0325862	-0.50326	0.00175619	0.197798	0.247528	0.671889	7.23e-06	0.679707	5.14e-06	-0.18283	0.285839	-0.550264	0.000507156	0.398817	0.0159799	-0.133912	0.436197	0.644654	2.2e-05	0.0715876	0.678215	0.167643	0.328422	-0.423015	0.0101564	-0.244882	0.15002	0.185626	0.278407	0.423635	0.0100349	-0.000340522	0.998427
HEPH	HEPH	mRNA	brown	0.354111	0.0341003	-0.354738	0.0337625	0.148802	0.386415	0.754549	1.06e-07	0.777374	2.45e-08	-0.20926	0.220627	-0.439383	0.00733697	0.271738	0.108886	0.0443538	0.797289	0.452759	0.00555897	-0.319474	0.0575241	0.172542	0.314276	-0.301892	0.0735443	-0.256556	0.130937	-0.115101	0.503841	0.378249	0.0229272	-0.220349	0.196573
HEG1	HEG1	mRNA	brown	0.354073	0.034121	-0.477489	0.00323067	0.259344	0.126658	0.560129	0.0003816	0.62225	5.08e-05	-0.280612	0.0973681	-0.399014	0.0159232	0.471412	0.00370525	-0.0632611	0.713963	0.477797	0.00320809	0.181479	0.289476	0.13934	0.417653	-0.143259	0.404544	-0.113275	0.510677	-0.0249416	0.885192	0.176632	0.302767	0.124119	0.470769
SLC22A17	SLC22A17	mRNA	brown	0.353206	0.0345935	-0.20618	0.22765	0.527595	0.000944076	0.636306	3.03e-05	0.67031	7.73e-06	-0.4149	0.011866	-0.60026	0.000108834	0.745077	1.87e-07	0.159652	0.352324	0.612508	7.17e-05	0.187682	0.273022	0.170833	0.319166	-0.127799	0.457611	0.139336	0.417665	-0.00756517	0.965072	-0.0313712	0.855874	0.276868	0.102109
CAP2	CAP2	mRNA	brown	0.352983	0.0347155	-0.289844	0.0863976	-0.00167674	0.992256	0.394545	0.0172549	0.632208	3.53e-05	-0.154954	0.366856	-0.176143	0.304129	0.107455	0.532768	-0.0720082	0.676427	0.282257	0.095339	-0.123477	0.473084	0.0338909	0.844434	-0.181583	0.289194	-0.392167	0.0180007	-0.301575	0.0738621	0.344571	0.0395936	-0.181196	0.290242
SSC5D	SSC5D	mRNA	brown	0.35267	0.034888	-0.26797	0.114077	0.127439	0.45889	0.673292	6.8e-06	0.828506	4.44e-10	-0.0731618	0.671531	-0.492743	0.002265	0.324807	0.053257	0.117516	0.49487	0.425998	0.00958308	-0.357286	0.0324169	0.312474	0.0635327	-0.309404	0.0663192	-0.0831939	0.629533	-0.149767	0.383306	0.316724	0.0598288	-0.15216	0.375662
DCN	DCN	mRNA	brown	0.351675	0.0354404	-0.221109	0.194995	0.238345	0.161552	0.700419	1.98e-06	0.709305	1.28e-06	-0.297241	0.078316	-0.421037	0.0105525	0.303921	0.0715351	0.0137347	0.936632	0.394543	0.0172556	-0.219136	0.199112	0.140034	0.415314	-0.237065	0.163884	-0.0698649	0.685558	-0.0949438	0.581767	0.235537	0.166697	0.102084	0.553557
PDE3A	PDE3A	mRNA	brown	0.351437	0.0355734	-0.345352	0.0391185	0.0117567	0.945744	0.453364	0.00548822	0.92133	1.65e-15	-0.17844	0.297765	-0.515117	0.00130531	0.379485	0.0224484	0.0583316	0.735419	0.481633	0.00293821	-0.203511	0.233859	0.243794	0.151897	-0.230802	0.175638	-0.219556	0.19823	-0.244055	0.151445	0.269942	0.111338	-0.119989	0.485771
PLAAT3	PLAAT3	mRNA	brown	0.349997	0.0363874	-0.301234	0.0742048	0.594787	0.00013042	0.23985	0.158843	0.631557	3.62e-05	-0.146996	0.392267	-0.357111	0.0325075	0.567459	0.000307103	0.0554791	0.747927	0.29685	0.0787285	0.118291	0.492008	0.200212	0.241689	0.143984	0.402147	0.101833	0.554538	-0.0719522	0.676665	-0.16461	0.337373	0.217166	0.203281
KRT75	KRT75	mRNA	brown	-0.349808	0.0364955	0.374192	0.0245571	-0.277028	0.101903	-0.0716934	0.677765	-0.325198	0.0529541	0.265936	0.116955	0.058507	0.734652	-0.283205	0.0941843	-0.000539476	0.997509	-0.209444	0.220212	0.269409	0.112074	-0.0686395	0.690798	-0.352497	0.0349832	-0.0795347	0.644728	0.0738422	0.66865	0.269288	0.11224	0.0605515	0.725731
C1QTNF3	C1QTNF3	mRNA	brown	0.349038	0.0369386	-0.104718	0.543316	0.219481	0.198388	0.564504	0.000335402	0.772614	3.38e-08	-0.303159	0.0722844	-0.486445	0.00262784	0.494466	0.00217369	0.260677	0.124649	0.453445	0.00547879	-0.246921	0.146549	0.151125	0.378957	-0.0694403	0.687372	0.0495488	0.77413	-0.116637	0.498124	0.0393602	0.819712	0.16368	0.340148
CRISPLD2	CRISPLD2	mRNA	brown	0.348238	0.0374032	-0.268387	0.113494	0.102864	0.550516	0.65371	1.54e-05	0.838168	1.79e-10	-0.209856	0.219284	-0.510855	0.001454	0.408285	0.0134341	0.0122807	0.943329	0.634922	3.19e-05	-0.283919	0.0933218	0.250416	0.140736	-0.282398	0.0951673	-0.211843	0.214852	-0.0389243	0.821677	0.34439	0.0397044	0.0329375	0.848759
NPDC1	NPDC1	mRNA	brown	0.345241	0.0391862	-0.41244	0.0124298	0.417332	0.0113297	0.170049	0.321425	0.551171	0.000494241	0.0338081	0.844809	-0.214412	0.209213	0.402203	0.0150267	0.0176268	0.918728	0.131403	0.444919	0.146789	0.392944	0.314693	0.0615765	0.235634	0.166517	0.226975	0.18311	-0.314308	0.0619125	-0.228326	0.180448	0.203052	0.234937
NRP1	NRP1	mRNA	brown	0.345189	0.0392173	-0.103707	0.547234	0.10652	0.536358	0.366485	0.0279185	0.64768	1.95e-05	-0.109345	0.525544	-0.520978	0.00112278	0.289436	0.086861	0.0607048	0.725064	0.237675	0.16277	-0.0274461	0.873752	0.294299	0.0814565	-0.332809	0.0473312	-0.0905367	0.599493	-0.0391432	0.82069	0.241317	0.156232	0.0401828	0.816008
FLNC	FLNC	mRNA	brown	0.344616	0.0395662	-0.44098	0.00710186	-0.0232191	0.893074	0.297075	0.0784911	0.827179	5.01e-10	-0.0446704	0.795872	-0.211993	0.214519	0.173623	0.311209	-0.0256756	0.881837	0.291272	0.0847896	-0.211173	0.216339	0.2609	0.124314	-0.0156189	0.92796	-0.291437	0.0846049	-0.334865	0.045897	0.237378	0.163311	-0.3272	0.0514261
TPM2	TPM2	mRNA	brown	0.341645	0.0414156	-0.25116	0.139521	-0.0362061	0.83395	0.500439	0.00188169	0.885221	7.61e-13	-0.236041	0.165765	-0.585615	0.000175339	0.543798	0.000608213	0.201147	0.239452	0.589586	0.000154419	-0.23861	0.161072	0.296389	0.0792156	-0.22912	0.178896	-0.000211375	0.999024	-0.251818	0.138453	0.147798	0.389663	-0.16241	0.34396
PKD2	PKD2	mRNA	brown	0.341602	0.0414427	-0.333166	0.0470792	0.358668	0.0317052	0.640632	2.57e-05	0.793572	7.78e-09	-0.26672	0.115839	-0.639736	2.66e-05	0.717498	8.45e-07	0.188802	0.27012	0.738318	2.75e-07	0.0793141	0.645649	0.250341	0.140859	-0.200531	0.240923	-0.080352	0.641321	0.0603318	0.726688	0.155449	0.365307	0.191974	0.262005
PRKG1	PRKG1	mRNA	brown	0.340762	0.041978	-0.176525	0.303063	0.469984	0.00382515	0.643972	2.26e-05	0.730106	4.34e-07	-0.277081	0.101835	-0.485809	0.0026671	0.355934	0.0331253	-0.0212339	0.90217	0.369832	0.0264147	-0.188478	0.270959	0.0362286	0.833848	-0.243412	0.152559	-0.141375	0.410816	0.0182435	0.915895	0.246053	0.14802	0.112158	0.51488
IL6	IL6	mRNA	brown	0.339453	0.0428237	-0.171278	0.31789	0.236965	0.164066	0.413963	0.0120782	0.503699	0.00173733	-0.258554	0.127859	-0.533249	0.000811816	0.455894	0.00520056	-0.124126	0.470743	0.496834	0.0020535	-0.0678699	0.694097	0.147456	0.390772	-0.343326	0.0403609	0.15448	0.368342	0.0275718	0.873179	0.0898569	0.602248	0.0926363	0.591019
AOC3	AOC3	mRNA	brown	0.338116	0.0437021	-0.311644	0.0642771	0.0513568	0.766114	0.3396	0.0427283	0.917552	3.55e-15	0.00831905	0.961594	-0.370127	0.0262855	0.34721	0.0380071	0.171486	0.317293	0.362049	0.0300188	-0.290667	0.0854681	0.415398	0.0117544	0.00852097	0.960662	-0.18709	0.274567	-0.344789	0.0394606	0.147426	0.390869	-0.192936	0.259577
FOXF2	FOXF2	mRNA	brown	0.33181	0.0480403	-0.342974	0.0405797	0.310233	0.065558	0.564184	0.000338609	0.664079	1.01e-05	-0.210634	0.217541	-0.539748	0.000680277	0.330761	0.0487944	-0.120599	0.483538	0.37696	0.0234348	-0.0684055	0.6918	0.1014	0.556233	-0.387933	0.0193956	-0.0807351	0.639727	0.116094	0.500142	0.360827	0.0306196	0.0721362	0.675883
DPT	DPT	mRNA	brown	0.331507	0.0482577	-0.286349	0.0904328	0.0100788	0.953478	0.416404	0.0115318	0.794759	7.12e-09	-0.17946	0.294966	-0.429342	0.00897324	0.421946	0.0103688	0.212696	0.212967	0.384092	0.0207376	-0.232714	0.171989	0.205444	0.229349	-0.106054	0.538156	-0.0463539	0.788352	-0.337481	0.0441242	0.0619422	0.719683	-0.0492276	0.775557
LIFR	LIFR	mRNA	brown	0.331501	0.0482616	-0.316303	0.0601878	0.306068	0.0694561	0.320011	0.0570827	0.673382	6.78e-06	-0.105012	0.542177	-0.336899	0.0445137	0.511104	0.00144492	0.02097	0.90338	0.544807	0.000591361	0.104902	0.542602	0.203211	0.234562	0.0451983	0.793512	-0.178396	0.297883	-0.0236331	0.891179	0.142961	0.405534	0.0652413	0.705404
RAI2	RAI2	mRNA	brown	0.329795	0.0494973	-0.306633	0.0689169	0.233148	0.171166	0.382198	0.0214276	0.899009	9.64e-14	-0.17205	0.315681	-0.373691	0.024765	0.521362	0.00111163	0.202994	0.235072	0.435511	0.00793489	-0.151241	0.378588	0.368017	0.0272216	0.133246	0.438501	-0.0229916	0.894115	-0.333916	0.0465545	-0.0977619	0.570557	0.0171232	0.921043
COLEC12	COLEC12	mRNA	brown	0.32968	0.0495814	-0.254272	0.13452	0.198683	0.245376	0.713426	1.04e-06	0.836786	2.05e-10	-0.273844	0.106064	-0.603843	9.65e-05	0.464062	0.00435906	-0.0234864	0.89185	0.671303	7.41e-06	-0.151493	0.377786	0.297748	0.077785	-0.315099	0.061224	-0.196979	0.249531	0.0548828	0.75055	0.341486	0.041516	0.0112146	0.948242
CHRDL2	CHRDL2	mRNA	brown	0.329346	0.0498273	-0.179707	0.294291	-0.126776	0.461248	0.275252	0.104209	0.554349	0.00045129	0.0910559	0.597393	-0.306306	0.069228	0.122051	0.478252	0.100839	0.558429	0.232836	0.171758	-0.264302	0.119307	0.277421	0.101397	-0.229741	0.177688	-0.00813816	0.962428	-0.013792	0.936368	0.229691	0.177784	-0.147457	0.39077
IL1A	IL1A	mRNA	brown	-0.329107	0.0500032	0.0852943	0.620877	-0.400586	0.0154758	-0.244462	0.150743	-0.494327	0.00218097	0.386328	0.0199473	0.529371	0.000900626	-0.604329	9.49e-05	-0.26302	0.121175	-0.347861	0.0376235	0.13642	0.427571	-0.013375	0.938288	-0.0654655	0.704437	-0.182185	0.287572	-0.0586767	0.733911	0.282589	0.0949336	-0.342871	0.0406439
RASL11A	RASL11A	mRNA	brown	0.328906	0.0501514	-0.341043	0.0417984	0.36124	0.0304153	0.127671	0.458067	0.567617	0.000305646	-0.123207	0.474062	-0.151091	0.379067	0.344247	0.0397919	-0.100437	0.560005	0.228412	0.180278	0.0430394	0.803176	0.116536	0.4985	0.259366	0.126624	0.016776	0.922639	-0.255566	0.132482	-0.125881	0.464443	0.0628333	0.715817
APBB1	APBB1	mRNA	brown	0.327987	0.0508345	-0.261262	0.123775	0.177648	0.299947	0.43941	0.00733302	0.826113	5.51e-10	-0.254192	0.134647	-0.611978	7.31e-05	0.767916	4.6e-08	0.119879	0.486175	0.763327	6.17e-08	-0.0254996	0.882641	0.431705	0.00856247	-0.0563647	0.744037	0.0984887	0.567682	-0.0467932	0.786392	-0.0499032	0.772557	0.142285	0.407779
DEPP1	DEPP1	mRNA	brown	0.327954	0.050859	-0.177797	0.299536	0.0830261	0.630226	0.396326	0.0167136	0.778821	2.22e-08	-0.0369885	0.830413	-0.556289	0.000426722	0.60059	0.000107641	0.304107	0.0713525	0.629216	3.94e-05	-0.168725	0.325264	0.481848	0.0029237	-0.0699754	0.685086	0.0740965	0.667574	-0.0371344	0.829754	0.0829275	0.630634	0.0448397	0.795115
TGFA	TGFA	mRNA	brown	-0.327283	0.0513631	0.145248	0.397983	-0.257933	0.12881	-0.135793	0.429721	-0.614398	6.71e-05	0.176938	0.301916	0.45169	0.00568585	-0.428976	0.0090384	-0.260775	0.124502	-0.0441448	0.798224	0.0936334	0.587013	-0.309154	0.0665502	-0.0403863	0.815093	-0.250365	0.14082	0.305047	0.0704384	0.307472	0.0681224	-0.0375487	0.827883
ZER1	ZER1	mRNA	brown	0.325906	0.0524096	-0.533872	0.000798313	0.326863	0.0516803	0.0726653	0.673637	0.47975	0.00306811	0.135915	0.429303	-0.26177	0.12302	0.373582	0.0248106	-0.103334	0.548685	0.272565	0.107771	0.167505	0.328826	0.416044	0.0116111	0.159194	0.353725	0.03446	0.841854	-0.0880627	0.609545	-0.0985346	0.5675	0.0161068	0.925716
FOXF1	FOXF1	mRNA	brown	0.323561	0.0542308	-0.343903	0.0400038	0.245518	0.148931	0.453664	0.00545332	0.880755	1.41e-12	-0.265339	0.11781	-0.44306	0.00680546	0.494203	0.00218744	0.0549481	0.750262	0.495511	0.00211991	-0.2106	0.217618	0.193058	0.259269	-0.0832859	0.629153	-0.0449735	0.794517	-0.282227	0.0953755	0.0738254	0.668721	-0.042581	0.805232
ZEB1	ZEB1	mRNA	brown	0.321182	0.0561288	-0.287877	0.0886513	0.351262	0.0356712	0.621942	5.14e-05	0.865058	1.01e-11	-0.196034	0.251855	-0.484115	0.00277432	0.451021	0.00576657	0.0996447	0.563122	0.505028	0.00168129	-0.126806	0.461142	0.184553	0.281245	-0.189702	0.2678	-0.23313	0.171202	-0.0388207	0.822144	0.237582	0.162939	0.0349214	0.839764
NOD2	NOD2	mRNA	brown	-0.321169	0.0561393	0.0353052	0.838026	-0.349842	0.0364762	-0.440869	0.00711801	-0.607763	8.45e-05	0.414613	0.0119305	0.651405	1.69e-05	-0.469063	0.00390426	0.00461653	0.978682	-0.323803	0.0540399	-0.00866394	0.960003	-0.152602	0.374263	0.257894	0.128869	-0.0956196	0.57907	-0.0772253	0.654392	-0.0350322	0.839262	-0.274531	0.105155
RCAN2	RCAN2	mRNA	brown	0.318337	0.058468	-0.307653	0.0679514	0.203246	0.23448	0.49704	0.00204332	0.879287	1.71e-12	-0.17699	0.30177	-0.380751	0.0219673	0.397013	0.0165084	0.183348	0.284453	0.416095	0.0115997	-0.281853	0.095835	0.239018	0.160337	-0.0170267	0.921486	-0.194654	0.255275	-0.301398	0.0740403	0.118453	0.491414	-0.0971534	0.572969
SHC2	SHC2	mRNA	brown	0.318254	0.0585375	-0.332417	0.0476086	0.378522	0.0228207	0.526416	0.000973934	0.647207	1.99e-05	-0.147731	0.38988	-0.437794	0.00757744	0.490229	0.00240422	0.166781	0.330951	0.341595	0.0414473	0.0462532	0.788801	0.153667	0.370897	-0.144342	0.400966	-0.00867562	0.959949	-0.130685	0.447431	0.0410801	0.811973	0.0239608	0.889679
CSGALNACT1	CSGALNACT1	mRNA	brown	0.317459	0.0592054	-0.328207	0.0506705	0.16581	0.333812	0.525797	0.000989966	0.512753	0.00138604	0.023964	0.889664	-0.202532	0.236162	0.136217	0.428266	0.0304742	0.859954	0.302365	0.073072	-0.18631	0.276609	0.0717429	0.677554	-0.160794	0.348846	-0.167673	0.328333	0.047629	0.782667	0.409106	0.0132303	-0.130938	0.446544
PRELP	PRELP	mRNA	brown	0.315633	0.0607626	-0.294889	0.0808191	0.0881817	0.60906	0.295016	0.0806827	0.872014	4.36e-12	-0.0833254	0.628989	-0.449392	0.00596733	0.519351	0.00117103	0.352489	0.0349877	0.448508	0.00607872	-0.215416	0.207037	0.447663	0.00618684	0.0797533	0.643816	-0.0658067	0.702966	-0.254161	0.134697	-0.0582326	0.735852	-0.0452974	0.793069
MGP	MGP	mRNA	brown	0.315515	0.0608645	-0.174928	0.307529	-0.0353227	0.837947	0.351982	0.0352692	0.773441	3.2e-08	-0.162488	0.343723	-0.628485	4.05e-05	0.65582	1.41e-05	0.22224	0.192663	0.70926	1.28e-06	-0.216796	0.204071	0.447363	0.00622567	-0.15247	0.37468	0.116005	0.500472	-0.0871023	0.613466	0.0136268	0.937129	0.00422006	0.980512
MAP1B	MAP1B	mRNA	brown	0.313733	0.0624175	-0.283606	0.0936991	0.649086	1.85e-05	0.535475	0.000764426	0.557258	0.000414915	-0.310189	0.0655984	-0.412439	0.0124302	0.478719	0.00314132	-0.196448	0.250835	0.43952	0.00731652	0.336742	0.0446195	-0.00528941	0.975575	-0.149503	0.384155	-0.0935503	0.587347	0.0178267	0.917809	0.141567	0.410175	0.288253	0.0882172
TRIM25	TRIM25	mRNA	brown	-0.31369	0.0624548	0.0141742	0.934609	-0.00131891	0.993909	-0.327119	0.0514866	-0.318696	0.058169	-0.030162	0.861375	0.229446	0.17826	0.0140209	0.935315	0.18817	0.271755	-0.0699687	0.685115	0.397748	0.0162914	-0.195354	0.253537	0.274278	0.10549	-0.228352	0.180397	0.165413	0.334989	-0.25465	0.133922	-0.0282248	0.8702
GAS6	GAS6	mRNA	brown	0.312811	0.0632328	-0.480168	0.0030389	0.284892	0.092157	0.340039	0.0424433	0.523552	0.00104999	0.0728717	0.672761	-0.269027	0.112602	0.304894	0.0705868	0.17246	0.314511	0.144923	0.399053	-0.0562332	0.744614	0.168589	0.32566	-0.134247	0.435037	0.0559084	0.74604	-0.274147	0.105662	-0.00665822	0.969257	-0.0351843	0.838573
LMOD1	LMOD1	mRNA	brown	0.312599	0.0634218	-0.377557	0.0231987	0.0515094	0.765438	0.219316	0.198733	0.896892	1.35e-13	-0.0163814	0.924453	-0.270173	0.11102	0.323236	0.0544866	0.173999	0.310143	0.296532	0.0790639	-0.241671	0.155608	0.326416	0.0520203	0.102819	0.550691	-0.214829	0.208307	-0.389666	0.0188141	0.0670574	0.697585	-0.23007	0.17705
MSRB3	MSRB3	mRNA	brown	0.310064	0.0657125	-0.343669	0.0401483	0.207457	0.224719	0.594261	0.000132682	0.899594	8.78e-14	-0.214119	0.20985	-0.494488	0.00217254	0.454542	0.00535264	0.0742155	0.66707	0.504378	0.00170849	-0.0596678	0.729583	0.20962	0.219816	-0.186622	0.27579	-0.238891	0.160566	-0.183063	0.285215	0.254441	0.134253	-0.00979247	0.954798
INHBB	INHBB	mRNA	brown	0.30843	0.0672235	-0.14606	0.395323	0.246994	0.146426	0.34045	0.0421784	0.484053	0.00277833	-0.143063	0.405196	-0.352974	0.0347206	0.32331	0.0544283	0.101502	0.555832	0.315223	0.0611172	0.116479	0.498712	0.0906424	0.599065	-0.121446	0.48045	-0.209293	0.220551	0.0206434	0.904878	0.233332	0.17082	0.275301	0.104144
PDE5A	PDE5A	mRNA	brown	0.308082	0.067549	-0.249116	0.142878	-0.0397368	0.818016	0.366687	0.0278257	0.916014	4.8e-15	-0.255472	0.132629	-0.512721	0.00138717	0.594423	0.000131981	0.228557	0.179995	0.701013	1.92e-06	-0.216079	0.205607	0.268966	0.112687	-0.0570938	0.740839	-0.181782	0.288656	-0.161309	0.347284	0.11028	0.521985	-0.0957875	0.578401
BVES	BVES	mRNA	brown	0.307405	0.0681847	-0.253477	0.135785	-0.151012	0.37932	0.55443	0.000450236	0.58793	0.000162856	-0.0145489	0.932884	-0.443436	0.00675297	0.153857	0.370299	-0.194219	0.256359	0.517506	0.00122798	-0.224296	0.188472	0.2287	0.179715	-0.463685	0.00439513	-0.24733	0.145859	0.124228	0.470376	0.577366	0.00022711	-0.154767	0.367441
SYNM	SYNM	mRNA	brown	0.306613	0.0689353	-0.398384	0.0161057	0.0119287	0.944951	0.228447	0.180211	0.901632	6.29e-14	-0.0984649	0.567776	-0.326146	0.0522262	0.419857	0.010795	0.16378	0.339847	0.460666	0.00469338	-0.22912	0.178895	0.287291	0.0893312	0.0607244	0.724979	-0.245535	0.148903	-0.279153	0.0991949	0.0839621	0.626361	-0.267332	0.114974
THBS4	THBS4	mRNA	brown	0.306503	0.0690404	-0.238678	0.16095	0.0661454	0.701508	0.37462	0.0243808	0.805855	3.04e-09	-0.135302	0.431406	-0.611715	7.37e-05	0.61157	7.41e-05	0.180975	0.290838	0.578065	0.000222248	-0.0793314	0.645576	0.537979	0.000714075	-0.154646	0.367819	0.102506	0.551909	-0.167258	0.329548	0.00397813	0.981629	-0.0148173	0.931649
ABCA2	ABCA2	mRNA	brown	0.306267	0.0692653	-0.525013	0.00101056	0.495706	0.00211003	0.227216	0.182634	0.55712	0.000416578	0.00473962	0.978113	-0.227281	0.182504	0.395413	0.0169894	0.0889438	0.605957	0.151664	0.377241	0.223711	0.189658	0.235434	0.166889	0.200234	0.241636	0.0100465	0.953627	-0.212264	0.213921	-0.10876	0.527773	0.21295	0.212408
COX7A1	COX7A1	mRNA	brown	0.305342	0.0701538	-0.280947	0.0969521	0.118529	0.491134	0.456938	0.00508579	0.900831	7.18e-14	-0.250699	0.140272	-0.495135	0.00213916	0.455304	0.00526643	0.106923	0.534811	0.451892	0.00566174	-0.350495	0.0361046	0.233849	0.169846	-0.13887	0.419242	-0.000161828	0.999253	-0.337347	0.0442133	0.069709	0.686224	-0.110289	0.521953
EML1	EML1	mRNA	brown	0.302432	0.0730049	-0.278112	0.100514	0.291216	0.084852	0.512322	0.00140121	0.645441	2.13e-05	-0.375516	0.0240151	-0.35896	0.0315569	0.400756	0.0154279	-0.207754	0.224042	0.560885	0.000373234	0.0910039	0.597603	0.0259609	0.880533	-0.0587366	0.733649	-0.317359	0.0592898	0.00310339	0.985668	0.218543	0.200361	0.114633	0.505589
ZFAND5	ZFAND5	mRNA	brown	0.302182	0.0732542	-0.366451	0.0279342	0.38024	0.0221604	0.161526	0.346625	0.491612	0.00232674	-0.151443	0.377945	-0.257646	0.129252	0.518408	0.00119983	-0.182741	0.286078	0.424906	0.00978968	0.0844595	0.624311	0.272577	0.107755	0.168283	0.326551	0.15946	0.352911	-0.122858	0.475324	-0.217608	0.202341	0.00696927	0.967822
SLIT2	SLIT2	mRNA	brown	0.300304	0.0751477	-0.419808	0.0108051	-0.0140342	0.935253	0.415131	0.011814	0.77955	2.11e-08	-0.0679723	0.693657	-0.389477	0.0188767	0.278479	0.100048	-0.0943525	0.584132	0.544156	0.000602185	-0.117647	0.494387	0.323824	0.0540238	-0.164642	0.337278	-0.324811	0.0532535	-0.128808	0.454038	0.393471	0.0175886	-0.17958	0.294637
PLN	PLN	mRNA	brown	0.296588	0.0790049	-0.308499	0.0671587	-0.000699232	0.996771	0.293102	0.0827627	0.893659	2.22e-13	-0.00866725	0.959988	-0.317063	0.0595406	0.312896	0.0631568	0.161265	0.347415	0.348887	0.0370258	-0.220226	0.196829	0.35194	0.0352926	0.00491779	0.977291	-0.225959	0.185131	-0.288856	0.0875232	0.170403	0.320406	-0.217182	0.203247
WWTR1	WWTR1	mRNA	brown	0.29604	0.0795871	-0.285279	0.0916959	0.308064	0.0675652	0.234083	0.169408	0.506178	0.00163412	-0.199567	0.24324	-0.277849	0.10085	0.466884	0.00409709	0.0322364	0.851942	0.46989	0.00383314	0.0918441	0.59421	-0.0392946	0.820008	0.055125	0.749484	-0.164101	0.338888	-0.00984425	0.954559	0.116648	0.498086	0.259803	0.125964
RAB23	RAB23	mRNA	brown	0.294723	0.0809984	-0.280237	0.097835	-0.0139843	0.935483	0.642785	2.37e-05	0.746674	1.7e-07	-0.180331	0.292589	-0.446281	0.00636724	0.220425	0.196416	-0.0115929	0.946498	0.538829	0.000697662	-0.176866	0.302116	0.184403	0.281642	-0.363462	0.0293361	-0.422784	0.010202	0.124825	0.468231	0.541853	0.000641941	-0.19168	0.262749
PDE4DIP	PDE4DIP	mRNA	brown	0.29357	0.0822503	-0.125264	0.466654	0.194778	0.254968	0.452556	0.0055828	0.755852	9.82e-08	-0.201549	0.238494	-0.533392	0.000808709	0.607304	8.58e-05	0.226157	0.184735	0.604511	9.43e-05	0.0247522	0.886058	0.419143	0.0109439	-0.0742089	0.667099	-0.0617743	0.720413	-0.0492018	0.775671	0.105487	0.540339	0.208883	0.221476
TSPAN2	TSPAN2	mRNA	brown	0.29354	0.0822831	-0.248817	0.143374	-0.0493804	0.774878	0.553268	0.000465506	0.814873	1.46e-09	-0.126752	0.461335	-0.525211	0.00100533	0.481769	0.00292904	0.166913	0.330563	0.694039	2.68e-06	-0.239104	0.160181	0.320134	0.0569815	-0.261258	0.123781	-0.23332	0.170842	-0.0479177	0.781382	0.326219	0.0521704	-0.177131	0.30138
MRAS	MRAS	mRNA	brown	0.292162	0.0837984	-0.273582	0.106412	0.0761963	0.658716	0.612004	7.3e-05	0.801432	4.29e-09	-0.266985	0.115464	-0.587353	0.000165886	0.566505	0.000315999	0.0481214	0.780475	0.649334	1.83e-05	-0.017115	0.92108	0.44819	0.00611916	-0.269671	0.111711	0.0601221	0.727602	-0.0503219	0.770699	0.173895	0.310439	-0.0130297	0.939879
POLR3G	POLR3G	mRNA	brown	-0.292111	0.0838554	0.210704	0.217386	-0.299869	0.0755908	-0.255089	0.133231	-0.469062	0.00390431	0.179925	0.293694	0.433537	0.00825528	-0.552974	0.00046944	-0.0116617	0.946181	-0.397572	0.0163432	-0.0537348	0.755607	-0.375146	0.0241654	-0.0292521	0.865518	-0.145401	0.397482	0.160043	0.35113	0.190716	0.265203	-0.283236	0.0941469
LRRC32	LRRC32	mRNA	brown	0.291843	0.0841528	-0.301535	0.0739018	0.352182	0.0351577	0.791987	8.74e-09	0.772878	3.32e-08	-0.273623	0.106357	-0.530929	0.000863957	0.462838	0.00447712	-0.0557979	0.746525	0.611371	7.46e-05	-0.10562	0.539826	0.219949	0.197407	-0.2762	0.102972	-0.109885	0.523489	0.0708968	0.681156	0.317352	0.0592957	0.15699	0.360515
CLDN5	CLDN5	mRNA	brown	0.290935	0.0851668	-0.309994	0.0657771	0.153373	0.371825	0.217637	0.202278	0.660713	1.16e-05	0.0286087	0.868449	-0.157334	0.359449	0.258096	0.128559	0.0242698	0.888265	0.314439	0.0617987	-0.220689	0.195867	0.20859	0.222141	0.144272	0.401195	-0.0554243	0.748167	-0.277657	0.101095	0.0578507	0.737523	-0.100186	0.560994
SLC7A5	SLC7A5	mRNA	brown	-0.290243	0.0859451	0.0342447	0.84283	0.15548	0.365212	-0.0224264	0.896704	-0.536095	0.000751673	0.170373	0.320491	0.263047	0.121136	-0.508044	0.00156002	-0.381485	0.0216921	-0.46017	0.00474407	0.391881	0.0180922	-0.140171	0.414855	-0.232834	0.17176	-0.0587893	0.733418	0.271396	0.109349	0.216593	0.204504	0.0749076	0.664147
F13A1	F13A1	mRNA	brown	0.289432	0.0868654	-0.331447	0.0483005	0.169417	0.323254	0.574447	0.000248472	0.699147	2.1e-06	-0.164062	0.339006	-0.403061	0.0147929	0.216102	0.205558	-0.091964	0.593727	0.357289	0.0324154	-0.16535	0.335174	0.342097	0.0411294	-0.262482	0.121967	-0.205623	0.228936	-0.111947	0.515677	0.300432	0.0750171	-0.0904797	0.599724
AXL	AXL	mRNA	brown	0.287346	0.0892673	-0.226348	0.184356	-0.039546	0.818875	0.646885	2.02e-05	0.730698	4.2e-07	0.0542122	0.753502	-0.505156	0.00167597	0.445995	0.00640518	0.189233	0.269008	0.60527	9.2e-05	-0.242163	0.154741	0.48788	0.00254096	-0.278985	0.0994076	-0.0310786	0.857204	-0.0657543	0.703192	0.326499	0.0519564	-0.144781	0.39952
IRAG1	IRAG1	mRNA	brown	0.286308	0.0904803	-0.396516	0.0166565	0.106621	0.53597	0.391345	0.018265	0.942228	1.02e-17	-0.118749	0.490324	-0.339395	0.0428614	0.36264	0.0297316	0.140092	0.415119	0.400438	0.0155174	-0.235547	0.166679	0.290826	0.0852894	0.0102557	0.952662	-0.279531	0.0987194	-0.3231	0.0545946	0.15551	0.365116	-0.220276	0.196725
ZNF37A	ZNF37A	mRNA	brown	-0.285165	0.0918324	0.133854	0.436396	-0.0534588	0.756824	0.0441403	0.798245	0.352357	0.035061	0.00453677	0.97905	-0.166216	0.332614	0.344822	0.0394402	0.745022	1.87e-07	0.277257	0.101608	0.132572	0.440844	0.197783	0.247565	0.201774	0.237958	-0.213526	0.211144	0.124096	0.47085	-0.0759113	0.659916	0.179675	0.294377
CCNE1	CCNE1	mRNA	brown	-0.284981	0.0920508	-0.0380775	0.825496	0.137358	0.424372	0.0242346	0.888426	-0.368283	0.0271021	0.215582	0.206678	0.212151	0.214171	-0.321972	0.0554929	-0.294784	0.0809322	-0.265379	0.117752	0.177215	0.301147	-0.023475	0.891902	-0.171638	0.316857	0.202311	0.236686	0.361183	0.0304438	0.151474	0.377845	-0.0360209	0.834787
THRB	THRB	mRNA	brown	0.284713	0.0923709	-0.431789	0.00854822	0.15672	0.361352	-0.0347432	0.840571	0.429691	0.00891162	0.0269746	0.875904	0.072884	0.672709	0.0860243	0.61788	0.0230431	0.89388	0.015023	0.930702	0.0191716	0.911632	0.0621467	0.718796	0.292856	0.0830325	-0.143988	0.402133	-0.39899	0.01593	0.0228391	0.894814	-0.0603778	0.726488
MPHOSPH6	MPHOSPH6	mRNA	brown	-0.284599	0.0925065	0.468204	0.00397936	0.0185291	0.914583	-0.296133	0.0794877	-0.579241	0.000214269	0.19142	0.26341	0.246565	0.14715	-0.357969	0.0320637	-0.0495633	0.774066	-0.437745	0.00758495	0.127287	0.45943	-0.145702	0.396493	-0.0718171	0.677239	0.233493	0.170516	0.224578	0.187904	-0.0282504	0.870083	0.217551	0.202461
CACNA1H	CACNA1H	mRNA	brown	0.284231	0.0929476	-0.384586	0.0205608	0.0780703	0.65085	0.457159	0.00506178	0.926584	5.3e-16	-0.127776	0.457692	-0.431553	0.0085885	0.362249	0.0299213	0.0419383	0.808117	0.464092	0.00435623	-0.212546	0.213298	0.268062	0.113948	-0.123899	0.471561	-0.278031	0.100617	-0.24985	0.141666	0.277129	0.101772	-0.233451	0.170595
DES	DES	mRNA	brown	0.283849	0.0934069	-0.270733	0.110252	-0.0267845	0.876772	0.085646	0.619432	0.734248	3.45e-07	0.140015	0.415378	-0.169067	0.32427	0.163483	0.340737	0.169563	0.32283	0.130431	0.448322	-0.263163	0.120967	0.349825	0.0364857	0.113818	0.508639	-0.188829	0.270051	-0.359408	0.0313297	0.0683621	0.691986	-0.276859	0.10212
CXCL12	CXCL12	mRNA	brown	0.282189	0.0954226	-0.260991	0.124179	0.188818	0.270078	0.452007	0.00564794	0.716769	8.78e-07	-0.181468	0.289505	-0.390969	0.0183866	0.438486	0.00747196	0.115535	0.502221	0.474156	0.00348393	-0.129392	0.451976	0.20656	0.226774	-0.0660485	0.701925	-0.134514	0.434118	-0.157632	0.358528	0.0631154	0.714594	0.102536	0.551791
IL23A	IL23A	mRNA	brown	-0.281781	0.0959232	0.132111	0.442448	-0.352418	0.0350273	-0.314186	0.0620191	-0.314161	0.0620411	0.127797	0.457617	0.197877	0.247335	0.021473	0.901074	0.175159	0.30688	0.0270416	0.875598	0.0982219	0.568736	0.145707	0.396478	0.114268	0.506952	0.194209	0.256384	-0.0877009	0.611021	-0.240537	0.157616	-0.149687	0.383563
PRKAR2B	PRKAR2B	mRNA	brown	0.280619	0.0973591	-0.259004	0.127174	0.324373	0.0535943	0.164659	0.337228	0.796875	6.08e-09	-0.19683	0.249897	-0.438602	0.00745439	0.681599	4.72e-06	0.170179	0.321049	0.527664	0.000942351	0.0808365	0.639305	0.300173	0.0752808	0.147962	0.389129	-0.0268953	0.876266	-0.210304	0.218278	-0.155567	0.364938	0.13558	0.43045
RBPMS2	RBPMS2	mRNA	brown	0.279063	0.0993082	-0.350514	0.0360935	0.0890781	0.605411	0.352453	0.035008	0.883941	9.1e-13	-0.200746	0.240409	-0.453539	0.00546781	0.578154	0.000221635	0.155229	0.365995	0.541169	0.000654176	-0.0307276	0.858801	0.264745	0.118665	-0.0269973	0.8758	-0.0895088	0.603661	-0.286671	0.0900552	0.0116258	0.946347	-0.0277367	0.872426
CHRDL1	CHRDL1	mRNA	brown	0.27858	0.0999198	-0.36754	0.0274368	-0.0564672	0.743587	0.0855734	0.619731	0.856693	2.64e-11	-0.0463422	0.788403	-0.322162	0.0553402	0.453471	0.00547577	0.21508	0.207764	0.43678	0.00773441	-0.0934729	0.587657	0.370803	0.0259916	0.0968709	0.57409	-0.163071	0.341972	-0.403788	0.014597	-0.0428011	0.804245	-0.18333	0.2845
RASL12	RASL12	mRNA	brown	0.277884	0.100805	-0.287743	0.088806	-0.0148287	0.931596	0.34565	0.0389387	0.935884	5.69e-17	-0.167725	0.328183	-0.457173	0.00506021	0.502476	0.00179028	0.169008	0.324442	0.525462	0.00099872	-0.232825	0.171779	0.310844	0.0650005	-0.0403689	0.815171	-0.12737	0.459135	-0.341856	0.0412814	0.0901213	0.601176	-0.117491	0.494963
HK2	HK2	mRNA	brown	-0.276016	0.103212	0.107944	0.530895	-0.0528546	0.759491	-0.185375	0.27907	-0.606472	8.83e-05	0.233411	0.17067	0.489713	0.00243367	-0.532969	0.000817961	-0.0631254	0.714551	-0.384212	0.0206946	0.267837	0.114264	-0.412301	0.0124624	0.038144	0.825196	-0.235404	0.166944	0.325488	0.0527304	0.226059	0.184932	0.16561	0.334403
DAAM2	DAAM2	mRNA	brown	0.271649	0.109006	-0.356499	0.0328277	0.0240333	0.889347	0.321065	0.0562233	0.947826	1.88e-18	-0.151725	0.377045	-0.360614	0.0307255	0.424359	0.0098946	0.174761	0.307997	0.45749	0.005026	-0.183147	0.284991	0.249745	0.141838	0.0163837	0.924442	-0.289952	0.0862747	-0.388499	0.0192042	0.119707	0.486804	-0.226654	0.183747
FILIP1L	FILIP1L	mRNA	brown	0.271637	0.109023	-0.276679	0.102353	0.120682	0.483235	0.706458	1.47e-06	0.865058	1.01e-11	-0.18887	0.269942	-0.543166	0.000619007	0.355198	0.0335161	0.0301114	0.861605	0.530238	0.000880046	-0.19105	0.264351	0.258793	0.127495	-0.352102	0.0352021	-0.232501	0.172392	-0.0450069	0.794368	0.395104	0.0170835	-0.0998212	0.562427
ANXA6	ANXA6	mRNA	brown	0.270295	0.110852	-0.262307	0.122225	0.066764	0.698846	0.685827	3.91e-06	0.824868	6.16e-10	-0.205314	0.229652	-0.617762	5.96e-05	0.588679	0.00015899	0.030642	0.85919	0.78638	1.31e-08	-0.142828	0.405977	0.494465	0.00217377	-0.289797	0.0864511	-0.0241478	0.888823	-0.00228121	0.989465	0.275118	0.104384	-0.0043771	0.979787
DDIT4	DDIT4	mRNA	brown	-0.270148	0.111054	-0.0586015	0.734239	-0.307694	0.0679132	-0.243404	0.152573	-0.360692	0.0306865	0.345305	0.0391469	0.306703	0.0688498	-0.282558	0.0949712	-0.0195387	0.909947	-0.0949225	0.581852	0.0956226	0.579058	0.0313895	0.855791	0.0493044	0.775215	-0.0293252	0.865185	0.00496461	0.977075	0.146775	0.392988	-0.286764	0.0899458
PKIG	PKIG	mRNA	brown	0.26992	0.111367	-0.0342535	0.84279	0.0617185	0.720655	0.439787	0.00727684	0.763396	6.14e-08	-0.170469	0.320215	-0.644677	2.2e-05	0.555138	0.000441142	0.012775	0.941052	0.592918	0.000138627	-0.150901	0.379674	0.410421	0.0129097	-0.246864	0.146645	0.150782	0.380053	-0.0378111	0.826698	0.12072	0.483096	0.0986765	0.56694
NTN4	NTN4	mRNA	brown	0.269383	0.112109	-0.277682	0.101063	0.0313836	0.855818	0.365635	0.028311	0.65764	1.31e-05	-0.218265	0.200947	-0.337702	0.0439766	0.398286	0.0161341	-0.0857494	0.619008	0.488595	0.00249862	-0.135861	0.429485	0.281611	0.0961315	-0.0537839	0.75539	-0.100755	0.558761	-0.247113	0.146225	0.181937	0.28824	-0.111609	0.516951
DMPK	DMPK	mRNA	brown	0.267161	0.115216	-0.374842	0.0242896	-0.0540217	0.754342	0.206538	0.226826	0.744391	1.94e-07	-0.0557282	0.746832	-0.423505	0.0100603	0.438234	0.00751023	0.24759	0.145423	0.439387	0.00733644	-0.193048	0.259295	0.239485	0.159497	-0.112182	0.51479	-0.130665	0.447503	-0.31741	0.0592468	0.0682831	0.692325	-0.248437	0.144007
CDC42BPA	CDC42BPA	mRNA	brown	0.26573	0.11725	-0.347276	0.0379678	0.572176	0.000266325	0.469133	0.00389822	0.581566	0.000199251	-0.0771297	0.654793	-0.308521	0.0671388	0.441437	0.00703577	0.10204	0.553728	0.401405	0.0152468	0.37429	0.0245168	0.0776897	0.652444	-0.0563707	0.74401	-0.222155	0.192838	0.099739	0.562751	0.178088	0.298734	0.302146	0.0732905
CALD1	CALD1	mRNA	brown	0.265043	0.118236	-0.291678	0.0843367	0.078563	0.648788	0.695806	2.46e-06	0.838194	1.79e-10	-0.168537	0.32581	-0.43554	0.00793017	0.257757	0.12908	0.0647966	0.707323	0.440873	0.00711747	-0.284493	0.0926329	0.202413	0.236445	-0.297049	0.0785184	-0.310069	0.0657079	-0.0743112	0.666666	0.452637	0.00557332	-0.187528	0.273425
KLK14	KLK14	mRNA	brown	-0.264946	0.118375	0.217571	0.202419	-0.286021	0.0908184	-0.365621	0.0283174	-0.584188	0.000183458	0.482209	0.00289946	0.450532	0.00582621	-0.562509	0.00035581	-0.0605343	0.725806	-0.490897	0.00236651	0.0175179	0.919229	-0.125522	0.465728	-0.0768148	0.656116	0.0566907	0.742606	-0.00383854	0.982274	0.131396	0.444944	-0.158522	0.355787
R3HDM4	R3HDM4	mRNA	brown	-0.26183	0.122931	0.373497	0.024846	-0.141105	0.41172	0.0502951	0.770818	-0.436558	0.00776916	0.252745	0.136957	0.279888	0.0982719	-0.542391	0.000632449	-0.0574785	0.739153	-0.420682	0.010625	-0.252801	0.136867	-0.215155	0.2076	-0.1796	0.294583	0.136221	0.428254	0.116963	0.496918	0.240997	0.1568	-0.121111	0.481672
CADPS2	CADPS2	mRNA	brown	0.261394	0.123578	-0.20515	0.230032	-0.117753	0.493996	0.364316	0.0289295	0.856969	2.56e-11	-0.134482	0.434229	-0.505155	0.00167603	0.56035	0.000379134	0.25022	0.141056	0.652326	1.63e-05	-0.23439	0.168834	0.437331	0.00764879	-0.0846393	0.623571	0.00696583	0.967838	-0.181223	0.290169	0.0897623	0.602632	-0.0534749	0.756753
ESM1	ESM1	mRNA	brown	-0.260634	0.124714	0.268976	0.112674	-0.193639	0.257811	0.214081	0.209933	-0.329102	0.0500066	-0.155508	0.365123	0.0263824	0.878608	-0.137006	0.425572	-0.0260251	0.88024	0.0950012	0.581538	0.121981	0.478505	-0.328902	0.0501547	-0.324199	0.0537299	-0.0982992	0.56843	0.377817	0.0230964	0.261938	0.12277	0.248348	0.144155
SORBS1	SORBS1	mRNA	brown	0.259535	0.126369	-0.346383	0.0384984	-0.0637188	0.711982	0.153876	0.370239	0.876136	2.58e-12	-0.0737905	0.668868	-0.279857	0.0983098	0.379891	0.0222931	0.25713	0.130047	0.404292	0.0144625	-0.250017	0.14139	0.310397	0.0654083	0.133393	0.437992	-0.272468	0.107901	-0.34298	0.0405759	0.0290731	0.866333	-0.289802	0.0864447
RGMA	RGMA	mRNA	brown	0.258769	0.127531	-0.496284	0.00208092	0.374711	0.0243433	-0.000646032	0.997016	0.434258	0.00813704	-0.180331	0.292589	-0.0378635	0.826462	0.323474	0.0542992	0.097597	0.57121	0.183477	0.284109	-0.0259426	0.880617	-0.130898	0.446685	0.328547	0.0504172	-0.0622823	0.718207	-0.296	0.0796293	-0.281949	0.0957163	-0.0878907	0.610246
HSPB6	HSPB6	mRNA	brown	0.258391	0.128108	-0.244186	0.151218	-0.0512813	0.766448	0.166497	0.331785	0.841094	1.35e-10	-0.0611963	0.722925	-0.264586	0.118895	0.318237	0.0585519	0.223326	0.190441	0.317656	0.0590396	-0.281376	0.096422	0.300552	0.0748952	0.0904947	0.599663	-0.199759	0.242777	-0.334786	0.0459514	0.0237137	0.890809	-0.265797	0.117154
PXDC1	PXDC1	mRNA	brown	0.256855	0.130473	-0.12488	0.468031	0.0615802	0.721256	0.339022	0.0431054	0.353279	0.0345533	-0.366179	0.0280592	-0.225715	0.185618	0.0550315	0.749895	-0.279667	0.0985488	0.132068	0.442597	0.00883755	0.959202	-0.152054	0.376	-0.312515	0.0634964	-0.132373	0.441534	-0.175767	0.305178	0.256901	0.130402	-0.105388	0.540722
COL15A1	COL15A1	mRNA	brown	0.251804	0.138474	-0.136169	0.428431	-0.0320721	0.852689	0.652625	1.61e-05	0.772541	3.39e-08	-0.252297	0.137679	-0.569318	0.000290407	0.407674	0.0135873	0.0781963	0.650322	0.630054	3.82e-05	-0.078055	0.650914	0.233542	0.170424	-0.305315	0.0701792	-0.199752	0.242793	0.0661831	0.701345	0.370033	0.0263268	0.0212803	0.901957
MYH11	MYH11	mRNA	brown	0.249991	0.141433	-0.32713	0.0514789	0.19888	0.244898	0.0996264	0.563194	0.771367	3.67e-08	0.0365695	0.832307	-0.287203	0.0894331	0.386942	0.0197346	0.20682	0.226177	0.207982	0.223522	-0.0304974	0.859848	0.316717	0.0598346	0.142854	0.405889	-0.112853	0.512263	-0.283364	0.0939915	-0.0666956	0.69914	-0.0558761	0.746182
FAM13B	FAM13B	mRNA	brown	-0.249872	0.141629	-0.128001	0.456896	-0.236345	0.165205	0.0669322	0.698123	0.528123	0.000930959	0.193809	0.257385	-0.0814395	0.6368	0.234035	0.169497	0.572388	0.000264612	0.305387	0.0701103	-0.0261969	0.879455	0.313078	0.0629955	0.159234	0.353603	-0.419453	0.0108791	-0.210755	0.217272	0.104938	0.542463	-0.077179	0.654586
TNFSF12	TNFSF12	mRNA	brown	0.249844	0.141675	-0.241951	0.155114	0.19494	0.254564	0.458171	0.00495304	0.840069	1.49e-10	-0.045552	0.791932	-0.560224	0.000380533	0.50922	0.00151486	0.121414	0.480568	0.374723	0.0243387	-0.126435	0.462465	0.579916	0.000209807	-0.143153	0.404896	0.189604	0.268051	-0.22228	0.19258	-0.00434674	0.979927	0.0331123	0.847966
INKA1	INKA1	mRNA	brown	-0.249818	0.141719	0.305967	0.0695526	-0.314874	0.0614197	-0.490507	0.00238846	-0.547639	0.000546222	0.0963523	0.576152	0.263242	0.120851	-0.312512	0.063499	0.173122	0.312627	-0.528255	0.000927709	-0.168168	0.326886	-0.166623	0.331414	0.146365	0.394325	0.398683	0.0160189	-0.0505456	0.769707	-0.350679	0.0360002	-0.0165919	0.923485
KCTD12	KCTD12	mRNA	brown	0.249177	0.142777	-0.271255	0.109541	-0.00765906	0.964639	0.574485	0.000248185	0.84271	1.15e-10	-0.0717638	0.677466	-0.462665	0.00449406	0.265289	0.117882	0.0364885	0.832673	0.49862	0.00196674	-0.246319	0.147568	0.38986	0.0187501	-0.291501	0.0845334	-0.338769	0.0432714	-0.0827979	0.63117	0.438808	0.00742332	-0.154643	0.36783
UTRN	UTRN	mRNA	brown	0.249117	0.142876	-0.408521	0.0133753	0.153161	0.372493	0.149082	0.385512	0.531376	0.000853702	-0.16455	0.337551	-0.275483	0.103906	0.46686	0.00409922	0.159531	0.352693	0.518049	0.00121097	0.126343	0.462794	0.254706	0.133833	0.214519	0.208979	-0.18663	0.275771	0.0572487	0.74016	-0.109182	0.526163	0.0191761	0.911611
MAMDC2	MAMDC2	mRNA	brown	0.248239	0.144337	0.00323847	0.985044	-0.262025	0.122642	0.222916	0.191277	0.597126	0.000120762	-0.215696	0.206433	-0.46745	0.00404619	0.520657	0.00113215	0.230569	0.176087	0.732302	3.85e-07	-0.261962	0.122735	0.177204	0.301176	-0.100624	0.559271	-0.142943	0.405592	-0.0543413	0.752933	0.10646	0.53659	-0.0770057	0.655314
DNAJB1	DNAJB1	mRNA	brown	-0.246734	0.146865	0.0741454	0.667367	-0.00402782	0.9814	-0.310984	0.0648732	-0.602833	9.98e-05	0.17823	0.298342	0.425448	0.00968662	-0.253694	0.135439	-0.201875	0.237718	-0.20471	0.231054	0.241839	0.155312	-0.114283	0.506898	0.305575	0.0699292	-0.0106154	0.951004	0.0958565	0.578126	-0.135636	0.430257	0.0918513	0.594181
TNS1	TNS1	mRNA	brown	0.245019	0.149785	-0.41414	0.0120378	0.179345	0.295281	0.347898	0.0376019	0.916122	4.7e-15	-0.160264	0.350458	-0.387272	0.0196211	0.542452	0.000631382	0.208008	0.223463	0.5374	0.00072544	0.0132429	0.938897	0.265256	0.11793	0.0870556	0.613657	-0.321954	0.0555073	-0.262404	0.122082	0.0828628	0.630902	-0.0153009	0.929423
MPDZ	MPDZ	mRNA	brown	0.244857	0.150062	-0.228516	0.180076	0.177658	0.299921	0.551979	0.000482993	0.76889	4.31e-08	-0.351601	0.0354813	-0.720305	7.31e-07	0.653229	1.57e-05	0.058253	0.735763	0.79199	8.74e-09	0.0926943	0.590786	0.25802	0.128676	-0.332369	0.0476421	-0.13612	0.4286	0.183733	0.283425	0.253683	0.135457	0.0710812	0.680371
EIF4E3	EIF4E3	mRNA	brown	0.243674	0.152104	-0.363179	0.0294719	-0.163625	0.340311	0.00976499	0.954925	0.637501	2.89e-05	0.0363996	0.833075	-0.197745	0.247657	0.366941	0.0277094	0.117502	0.494922	0.470399	0.00378994	-0.0640585	0.710512	0.440841	0.0071221	0.178448	0.297742	-0.263628	0.120286	-0.269555	0.111871	0.0190093	0.912377	-0.0928651	0.590099
GADD45G	GADD45G	mRNA	brown	0.243593	0.152245	-0.271505	0.109202	0.391099	0.0183444	0.0886694	0.607073	0.556124	0.000428765	0.0181186	0.916468	-0.444948	0.0065456	0.498736	0.00196123	0.0881719	0.6091	0.131828	0.443434	0.144099	0.401767	0.46178	0.00458143	0.0274408	0.873776	0.229955	0.177273	-0.231975	0.173392	-0.277137	0.101762	0.0821429	0.633882
CLIP3	CLIP3	mRNA	brown	0.240362	0.157929	-0.37398	0.0246448	0.1246	0.469039	0.592262	0.000141618	0.891923	2.89e-13	-0.154582	0.368022	-0.414543	0.0119463	0.453569	0.00546438	0.205311	0.229659	0.492905	0.00225626	-0.134156	0.435354	0.287104	0.0895483	-0.129114	0.452956	-0.19339	0.258434	-0.255099	0.133214	0.180846	0.291189	-0.076706	0.656573
TLN1	TLN1	mRNA	brown	0.239217	0.159978	-0.422838	0.0101913	0.0879777	0.609892	0.483003	0.00284679	0.784459	1.5e-08	-0.139613	0.416731	-0.470891	0.00374862	0.31719	0.0594332	-0.0484627	0.778957	0.492043	0.00230304	-0.072853	0.67284	0.215512	0.206829	-0.321888	0.05556	-0.306484	0.0690584	-0.0393794	0.819626	0.450455	0.00583561	-0.183309	0.284556
VWA5A	VWA5A	mRNA	brown	0.238051	0.162086	-0.270949	0.109958	0.180496	0.292141	0.0765024	0.657429	0.532818	0.000821299	-0.120207	0.484974	-0.0932215	0.588666	0.420953	0.0105695	0.100474	0.559863	0.319676	0.0573577	-0.171435	0.317438	0.167511	0.328807	0.295041	0.0806561	0.0840861	0.62585	-0.369221	0.0266843	-0.221532	0.194121	-0.0413642	0.810696
IFITM2	IFITM2	mRNA	brown	0.236851	0.164275	-0.182766	0.28601	0.158516	0.355806	0.383768	0.0208545	0.424555	0.00985679	-0.0386681	0.822832	-0.373379	0.0248951	0.321709	0.0557039	-0.144695	0.399802	0.284002	0.0932219	-0.171275	0.317897	0.226742	0.183572	-0.242774	0.153671	0.377328	0.023289	-0.14768	0.390044	0.0105061	0.951508	0.159854	0.351706
SETBP1	SETBP1	mRNA	brown	0.233723	0.170083	-0.295891	0.0797451	0.291333	0.0847209	0.505789	0.00164993	0.526885	0.000961969	-0.301165	0.0742747	-0.353409	0.0344822	0.315098	0.0612252	-0.182674	0.286257	0.54297	0.000622384	0.091767	0.594521	-0.0314551	0.855493	-0.162822	0.342718	-0.484713	0.00273607	0.213087	0.212107	0.385591	0.0202048	0.183199	0.28485
TPI1	TPI1	mRNA	brown	-0.233477	0.170547	0.167074	0.33009	-0.0606929	0.725116	-0.149094	0.385471	-0.52862	0.000918765	0.0814826	0.636621	0.0970092	0.573541	-0.337166	0.0443348	-0.332328	0.0476715	-0.287348	0.0892644	0.250554	0.140509	-0.0842493	0.625177	-0.194676	0.255221	0.195202	0.253914	0.307596	0.0680049	0.175789	0.305115	0.180431	0.292317
S1PR3	S1PR3	mRNA	brown	0.233134	0.171193	-0.269961	0.111311	0.22604	0.184969	0.609837	7.87e-05	0.859928	1.84e-11	-0.218842	0.199729	-0.506221	0.00163236	0.43675	0.00773912	0.0482276	0.780003	0.57515	0.000243173	0.0325158	0.850674	0.166085	0.333002	-0.215661	0.206508	-0.384494	0.0205936	0.0334046	0.846639	0.41045	0.0129025	0.00646032	0.970171
AKAP12	AKAP12	mRNA	brown	0.233109	0.171241	-0.296593	0.0789999	0.0132007	0.939091	0.549828	0.000513468	0.809153	2.33e-09	0.0039989	0.981533	-0.359245	0.0314121	0.183203	0.284841	-0.0611382	0.723178	0.415654	0.0116974	-0.208486	0.222377	0.391384	0.0182522	-0.217247	0.20311	-0.339438	0.0428333	-0.127389	0.459069	0.506523	0.0016202	-0.122529	0.476517
PTPRM	PTPRM	mRNA	brown	0.230841	0.175564	-0.160079	0.351023	-0.0530083	0.758812	0.488822	0.00248533	0.799276	5.06e-09	-0.0618262	0.720187	-0.372157	0.0254105	0.362056	0.0300154	0.220378	0.196513	0.545656	0.0005775	-0.0219458	0.898906	0.221252	0.194699	-0.149013	0.385733	-0.382235	0.0214138	-0.0599249	0.728462	0.368883	0.0268344	0.0505312	0.769771
RALGPS1	RALGPS1	mRNA	brown	0.230736	0.175764	-0.276179	0.103	0.369259	0.0266676	-0.196293	0.251217	0.376702	0.0235377	-0.104492	0.544191	-0.0601201	0.727611	0.395964	0.0168225	0.128885	0.453766	0.0442671	0.797677	0.309377	0.0663449	0.102264	0.552856	0.516975	0.0012448	0.0504695	0.770045	-0.311519	0.0643894	-0.464634	0.00430482	0.220318	0.196638
PPP1R14A	PPP1R14A	mRNA	brown	0.230431	0.176353	-0.174407	0.308993	-0.119111	0.488991	0.217057	0.203514	0.802552	3.93e-09	-0.213384	0.211456	-0.346939	0.0381676	0.373294	0.0249308	0.186857	0.275177	0.346533	0.0384089	-0.364088	0.0290376	0.170827	0.319184	-0.0150622	0.930521	-0.0383011	0.824487	-0.402014	0.0150785	0.0245396	0.887031	-0.228445	0.180213
CRYL1	CRYL1	mRNA	brown	0.228973	0.179182	-0.0845658	0.623873	0.320933	0.0563305	0.137796	0.422882	0.378038	0.0230097	-0.146623	0.393485	0.030899	0.858021	0.11462	0.505635	-0.0160728	0.925872	-0.00339377	0.984327	0.0520723	0.762948	-0.0374341	0.8284	0.263358	0.12068	-0.163502	0.340681	-0.315068	0.0612515	-0.109858	0.52359	0.173517	0.311509
CNTNAP1	CNTNAP1	mRNA	brown	0.228516	0.180075	-0.227068	0.182926	-0.0797744	0.643728	0.544743	0.000592412	0.846706	7.64e-11	-0.131265	0.4454	-0.570194	0.000282828	0.405955	0.0140263	0.202574	0.236064	0.564432	0.000336125	-0.256829	0.130512	0.256355	0.131248	-0.354483	0.0338997	-0.156263	0.362771	-0.0377896	0.826795	0.331248	0.0484437	-0.220231	0.196818
LPP	LPP	mRNA	brown	0.22827	0.180558	-0.342874	0.0406419	0.205613	0.22896	0.36337	0.02938	0.833468	2.81e-10	-0.128785	0.454121	-0.482164	0.00290248	0.544996	0.000588248	0.17248	0.314454	0.528003	0.000933932	0.142248	0.407904	0.236026	0.165793	-0.0837551	0.627215	-0.221353	0.19449	-0.150659	0.380446	0.11931	0.488262	0.170485	0.320167
SERPING1	SERPING1	mRNA	brown	0.226819	0.18342	-0.305408	0.0700902	0.223099	0.190904	0.549896	0.000512473	0.673424	6.76e-06	0.262772	0.12154	-0.354103	0.0341049	0.226957	0.183146	-0.0698822	0.685484	0.28267	0.0948349	-0.120311	0.484593	0.652734	1.6e-05	-0.187616	0.273196	-0.051603	0.765024	-0.0979504	0.56981	0.28422	0.0929609	-0.00386402	0.982156
GALE	GALE	mRNA	brown	-0.226048	0.184953	0.295442	0.0802248	-0.501369	0.00183949	-0.556835	0.000420028	-0.595718	0.000126496	0.184728	0.280782	0.518679	0.00119151	-0.633933	3.31e-05	-0.160871	0.348611	-0.536561	0.000742209	-0.225583	0.185883	-0.166207	0.33264	0.141784	0.409452	0.0237997	0.890416	-0.110268	0.522033	-0.0265014	0.878064	-0.307596	0.0680047
PTGIS	PTGIS	mRNA	brown	0.225611	0.185828	-0.233879	0.16979	-0.131898	0.44319	0.268324	0.113582	0.709087	1.29e-06	-0.115934	0.500735	-0.375831	0.0238876	0.504124	0.00171923	0.261929	0.122784	0.704133	1.65e-06	-0.198464	0.245908	0.374385	0.0244775	0.0295056	0.864363	-0.270649	0.110368	-0.043922	0.799222	0.109883	0.523495	-0.0679115	0.693918
NFIC	NFIC	mRNA	brown	0.224523	0.188014	-0.0455554	0.791917	0.0582725	0.735678	0.0249972	0.884938	0.564782	0.000332649	-0.147115	0.391882	-0.538499	0.000703994	0.569082	0.000292484	0.403919	0.0145619	0.339785	0.0426081	-0.139675	0.416524	0.285239	0.091744	-0.00218161	0.989925	0.15119	0.378751	-0.133189	0.4387	-0.258399	0.128095	0.108197	0.529927
HSPB8	HSPB8	mRNA	brown	0.224174	0.188721	-0.402243	0.0150155	-0.0599444	0.728377	-0.108369	0.529269	0.45078	0.00579594	0.0717615	0.677475	0.180817	0.291268	-0.0682664	0.692396	-0.0803181	0.641463	-0.0201051	0.907347	-0.264754	0.118653	0.105407	0.54065	0.282572	0.0949545	-0.27673	0.102287	-0.474811	0.00343283	0.0114273	0.947262	-0.36789	0.0272789
PPP1R12B	PPP1R12B	mRNA	brown	0.223419	0.190253	-0.326325	0.0520891	-0.0264986	0.878077	0.173771	0.310789	0.90465	3.79e-14	-0.0595576	0.730064	-0.335347	0.0455664	0.438951	0.00740171	0.242464	0.154215	0.423428	0.0100753	-0.140544	0.413602	0.375959	0.0238357	0.0926279	0.591053	-0.211158	0.216374	-0.350833	0.0359132	0.0387168	0.822612	-0.212529	0.213335
MITF	MITF	mRNA	brown	0.221645	0.193886	-0.34211	0.0411215	0.158422	0.356094	0.470996	0.00373982	0.886432	6.42e-13	-0.143995	0.402111	-0.405221	0.0142176	0.431004	0.00868274	0.234186	0.169214	0.45677	0.00510408	-0.189513	0.268287	0.293677	0.0821332	-0.0455019	0.792155	-0.248549	0.143819	-0.228526	0.180056	0.133315	0.438264	-0.176138	0.304143
TFAP2A	TFAP2A	mRNA	brown	-0.22079	0.195656	0.365534	0.0283581	-0.477653	0.00321863	-0.320501	0.0566819	-0.587773	0.000163677	0.102523	0.551845	0.183463	0.284147	-0.316789	0.0597736	0.117035	0.49665	-0.186324	0.276573	-0.026707	0.877125	-0.268031	0.113991	-0.212453	0.213504	0.00298538	0.986213	0.27563	0.103714	0.0653378	0.704988	-0.0329131	0.84887
CXCL8	CXCL8	mRNA	brown	-0.220113	0.197064	0.210279	0.218336	-0.130732	0.447266	-0.121254	0.48115	-0.389888	0.0187409	0.0899674	0.6018	-0.0215739	0.900611	-0.0860435	0.617802	-0.106609	0.536017	-0.0132375	0.938921	0.285079	0.0919341	-0.0030245	0.986033	-0.235397	0.166957	0.245244	0.149399	0.213465	0.211278	0.142636	0.406613	0.106619	0.535977
ZNF25	ZNF25	mRNA	brown	0.216841	0.203975	-0.297249	0.0783076	0.0110621	0.948945	0.443784	0.00670476	0.745556	1.82e-07	-0.0798963	0.64322	-0.494748	0.00215907	0.496841	0.00205318	0.427355	0.00933145	0.611058	7.54e-05	-0.0525567	0.760807	0.277689	0.101054	-0.153231	0.372273	-0.228699	0.179717	0.00274726	0.987313	0.219746	0.197833	0.035226	0.838385
GATA6	GATA6	mRNA	brown	0.21675	0.20417	-0.0236779	0.890973	-0.0259137	0.880749	0.231583	0.17414	0.387157	0.0196606	0.0322884	0.851706	-0.354911	0.0336694	0.183896	0.28299	-0.0812468	0.6376	0.356804	0.0326676	-0.0509324	0.767993	0.324276	0.0536703	-0.236367	0.165166	-0.0430264	0.803235	0.080036	0.642638	0.313699	0.0624471	-0.0929618	0.58971
MCAM	MCAM	mRNA	brown	0.215889	0.206017	-0.241186	0.156464	-0.30313	0.0723126	0.363675	0.0292343	0.634812	3.2e-05	-0.084406	0.624532	-0.47816	0.00318167	0.314186	0.06202	0.142693	0.406423	0.53113	0.000859332	-0.161702	0.346094	0.20994	0.219096	-0.343386	0.0403234	-0.0620933	0.719027	-0.00778799	0.964044	0.31304	0.0630295	-0.127432	0.458915
CFL2	CFL2	mRNA	brown	0.21588	0.206035	-0.194402	0.255904	0.131775	0.443617	0.398879	0.0159623	0.747075	1.66e-07	-0.155765	0.364322	-0.377686	0.0231479	0.366157	0.0280695	-0.121655	0.479689	0.419572	0.0108543	0.0819739	0.634583	0.297301	0.0782532	-0.0562706	0.74445	-0.115595	0.501998	-0.104849	0.542807	0.181158	0.290344	0.0567952	0.742148
LPAR3	LPAR3	mRNA	brown	-0.215634	0.206566	0.141922	0.408989	-0.234069	0.169434	-0.147803	0.389646	-0.66888	8.22e-06	0.279383	0.0989052	0.296668	0.0789208	-0.600815	0.000106836	-0.233116	0.171227	-0.343709	0.0401235	0.0552951	0.748736	-0.244101	0.151366	-0.344703	0.0395128	-0.172121	0.315477	0.373843	0.024702	0.425512	0.00967462	-0.107234	0.533614
NACC2	NACC2	mRNA	brown	0.215114	0.207688	-0.540334	0.000669414	0.0321508	0.852331	0.311281	0.0646048	0.672008	7.19e-06	-0.105554	0.540082	-0.123715	0.472227	0.0312172	0.856574	-0.238666	0.160972	0.230495	0.176229	-0.0786903	0.648255	-0.00271595	0.987457	-0.0863162	0.616684	-0.407615	0.0136021	-0.26357	0.120371	0.396215	0.0167468	-0.268867	0.112825
SPEG	SPEG	mRNA	brown	0.213958	0.210201	-0.441014	0.00709696	0.189666	0.267893	0.400249	0.0155708	0.705195	1.57e-06	-0.0277616	0.872312	-0.422979	0.0101635	0.479774	0.00306643	0.221199	0.194809	0.448189	0.00611935	0.0275935	0.873079	0.2753	0.104145	-0.13361	0.437242	-0.123127	0.47435	-0.235916	0.165997	0.136873	0.426026	-0.183411	0.284284
CYBRD1	CYBRD1	mRNA	brown	0.213024	0.212245	-0.311861	0.0640819	0.197402	0.248495	0.509278	0.00151269	0.67556	6.17e-06	-0.158812	0.354895	-0.539701	0.00068117	0.478194	0.00317918	0.383833	0.0208308	0.431033	0.00867775	-0.108914	0.527186	0.296596	0.078996	-0.181952	0.288199	-0.130732	0.447266	0.00129546	0.994017	0.109797	0.523821	-0.0709709	0.68084
TOX	TOX	mRNA	brown	0.212419	0.213578	-0.312925	0.0631316	0.040868	0.812926	0.435978	0.0078605	0.714441	9.89e-07	-0.0527397	0.759998	-0.49648	0.00207111	0.446359	0.00635697	0.00218222	0.989922	0.683498	4.34e-06	-0.1065	0.536437	0.462516	0.00450861	-0.217163	0.203288	-0.224417	0.188228	0.117697	0.494202	0.325987	0.0523477	-0.125713	0.465044
RBMS3	RBMS3	mRNA	brown	0.211566	0.215466	-0.261391	0.123582	0.0334144	0.846595	0.475703	0.0033643	0.623762	4.81e-05	-0.0376668	0.827349	-0.637509	2.89e-05	0.422126	0.0103328	0.0569453	0.741489	0.584685	0.000180593	-0.210292	0.218306	0.48126	0.00296356	-0.407346	0.0136702	-0.0288217	0.867479	0.137042	0.425448	0.296023	0.0796045	-0.100699	0.558978
FNBP1	FNBP1	mRNA	brown	0.211405	0.215824	-0.420687	0.010624	-0.0573901	0.73954	0.165893	0.333569	0.819554	9.8e-10	-0.0284618	0.869119	-0.292919	0.082963	0.433915	0.00819313	0.143246	0.404587	0.512698	0.00138796	-0.138907	0.419115	0.421187	0.0105221	0.118434	0.491482	-0.267354	0.114943	-0.280536	0.097463	0.00472572	0.978178	-0.204577	0.231365
PALLD	PALLD	mRNA	brown	0.210941	0.216856	-0.33033	0.0491074	0.11532	0.503024	0.528566	0.000920091	0.720147	7.37e-07	-0.333702	0.0467038	-0.485694	0.0026743	0.388891	0.0190722	0.053823	0.755218	0.565841	0.00032232	-0.00277289	0.987194	-0.000323988	0.998504	-0.236749	0.164463	-0.390856	0.0184236	0.0118349	0.945383	0.336963	0.0444709	-0.0193913	0.910623
JPT1	JPT1	mRNA	brown	-0.210376	0.218118	0.260418	0.125037	0.00821894	0.962056	-0.212922	0.212471	-0.581887	0.000197257	0.303762	0.0716911	0.188363	0.271255	-0.347404	0.0378923	0.0146923	0.932224	-0.411734	0.0125958	0.112084	0.515158	-0.032964	0.848639	-0.0449205	0.794754	0.329364	0.0498135	0.270314	0.110827	-0.0124828	0.942398	0.279431	0.0988443
EPHA2	EPHA2	mRNA	brown	-0.209913	0.219157	0.124933	0.467843	-0.202613	0.235972	-0.274918	0.104646	-0.439579	0.00730776	-0.0761619	0.658861	0.436632	0.00775762	-0.247442	0.145672	-0.228953	0.179221	0.0159299	0.92653	-0.0456342	0.791565	-0.334823	0.0459266	0.266294	0.116445	-0.233105	0.171247	0.144896	0.399141	-0.00451875	0.979133	0.0379418	0.826108
GNAZ	GNAZ	mRNA	brown	0.208409	0.222551	-0.335963	0.0451462	0.295122	0.0805683	0.328645	0.0503448	0.658354	1.27e-05	-0.313452	0.062665	-0.43677	0.00773607	0.69457	2.61e-06	0.00339091	0.984341	0.691274	3.04e-06	0.137707	0.423185	0.179023	0.296163	0.0273825	0.874042	0.0592699	0.731319	-0.0839756	0.626305	-0.0591604	0.731798	0.214258	0.209548
SH3BP1	SH3BP1	mRNA	brown	-0.208314	0.222768	0.0208976	0.903712	0.213105	0.212069	-0.21257	0.213245	-0.667099	8.86e-06	0.0777235	0.652303	0.491929	0.00230925	-0.337271	0.044264	-0.165779	0.333904	-0.367136	0.0276204	0.37494	0.0242496	-0.266763	0.115778	0.28708	0.0895765	-0.00232948	0.989242	0.340161	0.0423648	-0.118365	0.491737	0.300005	0.075452
SOX18	SOX18	mRNA	brown	0.2077	0.224165	-0.142171	0.408159	-0.133671	0.437031	0.123732	0.472166	0.439735	0.00728464	-0.00135876	0.993725	-0.125655	0.465251	0.187411	0.27373	0.174049	0.310003	0.18332	0.284527	-0.127885	0.457305	0.0766808	0.656679	0.0194992	0.910128	0.0778206	0.651896	-0.22068	0.195884	-0.0341301	0.843349	0.0230002	0.894076
MAP3K14	MAP3K14	mRNA	brown	0.207679	0.224212	-0.133489	0.43766	-0.0838016	0.627023	0.155389	0.365496	0.602399	0.000101313	0.0304071	0.860259	-0.523691	0.00104619	0.397804	0.016275	0.339247	0.0429583	0.357338	0.0323898	-0.156302	0.362651	0.490088	0.00241224	-0.119631	0.487081	0.0069625	0.967853	-0.097044	0.573403	0.0428136	0.804189	-0.144556	0.400261
TLE2	TLE2	mRNA	brown	0.207209	0.225286	-0.0948062	0.582317	0.229721	0.177726	0.334549	0.0461155	0.630412	3.77e-05	-0.388102	0.0193382	-0.381368	0.0217358	0.674816	6.37e-06	0.28591	0.0909488	0.573483	0.000255913	-0.0587078	0.733775	0.119403	0.487921	0.20346	0.233977	0.0668728	0.698378	-0.130709	0.447346	-0.2236	0.189885	0.211977	0.214554
ADCY6	ADCY6	mRNA	brown	0.206697	0.226459	-0.21777	0.201996	-0.00617701	0.971478	-0.0804335	0.640982	0.497108	0.00203998	-0.297355	0.0781961	-0.184544	0.281269	0.58528	0.000177215	0.418494	0.0110809	0.395685	0.0169068	0.0779581	0.65132	0.0900971	0.601274	0.410346	0.0129277	0.0049103	0.977325	-0.334323	0.0462716	-0.450604	0.00581735	-0.0143832	0.933647
CAVIN2	CAVIN2	mRNA	brown	0.20467	0.231149	-0.290311	0.0858688	0.415337	0.011768	0.089276	0.604606	0.694161	2.66e-06	-0.183629	0.283702	-0.249208	0.142725	0.506616	0.00161644	-0.0079375	0.963354	0.30523	0.0702618	0.203996	0.232722	0.310121	0.0656604	0.282405	0.0951584	0.0499531	0.772335	-0.27647	0.102623	-0.273709	0.106244	0.163711	0.340054
FHDC1	FHDC1	mRNA	brown	-0.20463	0.231242	0.00281738	0.986989	0.0595003	0.730314	-0.0893374	0.604357	-0.312299	0.0636894	0.0381451	0.825191	0.0824337	0.632677	0.0194754	0.910237	0.259955	0.125734	-0.0363023	0.833515	0.24962	0.142044	-0.235179	0.167362	0.0400218	0.816733	-0.146856	0.392723	0.263448	0.120549	0.000643404	0.997029	0.0166794	0.923083
ACO1	ACO1	mRNA	brown	0.202243	0.236846	-0.240001	0.158573	0.101064	0.557548	0.394064	0.0174037	0.637403	2.91e-05	-0.269737	0.111621	-0.328768	0.0502534	0.334845	0.0459114	0.0133693	0.938315	0.417293	0.0113382	-0.139365	0.41757	0.0910558	0.597393	-0.076601	0.657014	-0.0736631	0.669408	-0.00615708	0.97157	0.125899	0.464379	-0.133923	0.436159
FBXO32	FBXO32	mRNA	brown	0.201313	0.239056	-0.182526	0.286655	0.223447	0.190196	0.0482789	0.779774	0.565848	0.000322254	-0.0430773	0.803006	-0.0353797	0.837689	0.256489	0.131041	0.17733	0.300829	0.132045	0.442676	-0.0321352	0.852402	0.205018	0.230338	0.387631	0.0194985	-0.222428	0.192277	-0.284703	0.0923826	-0.0609003	0.724213	0.0329992	0.848479
FABP3	FABP3	mRNA	brown	0.200891	0.240062	-0.241843	0.155304	0.138237	0.421386	0.311027	0.0648342	0.520702	0.00113084	0.0937679	0.586474	-0.384842	0.0204697	0.24048	0.157717	-0.0446416	0.796001	0.159817	0.35182	-0.186528	0.276037	0.450107	0.00587843	-0.219454	0.198444	0.36663	0.0278517	-0.234834	0.168004	0.0268919	0.876281	-0.0419629	0.808006
FAM114A1	FAM114A1	mRNA	brown	0.200257	0.24158	-0.244143	0.151293	0.123405	0.473345	0.313255	0.0628387	0.543751	0.000609012	-0.0849728	0.622199	-0.260633	0.124715	0.353562	0.0343987	0.255684	0.132296	0.391123	0.0183367	-0.0135475	0.937494	0.240039	0.158505	0.101589	0.555492	-0.209896	0.219194	0.0832248	0.629405	0.0856478	0.619425	-0.0988012	0.566447
RBP1	RBP1	mRNA	brown	-0.200245	0.24161	0.0743144	0.666653	-0.048952	0.776781	-0.00370026	0.982912	-0.348254	0.0373939	0.259781	0.125997	0.170512	0.320089	-0.186042	0.277313	0.139113	0.41842	-0.0831541	0.629697	0.197038	0.249387	-0.16562	0.334375	-0.0972555	0.572564	-0.222829	0.191456	0.173691	0.311015	0.245023	0.149778	-0.0199443	0.908086
ST14	ST14	mRNA	brown	-0.200099	0.24196	0.280852	0.0970699	-0.420767	0.0106076	-0.37481	0.024303	-0.382809	0.0212029	0.088854	0.606322	0.145713	0.396459	-0.263495	0.120481	0.268445	0.113412	-0.398119	0.0161829	-0.103909	0.546452	-0.0179458	0.917262	0.0431539	0.802663	0.335199	0.0456676	-0.0670343	0.697684	-0.220665	0.195915	-0.0438443	0.79957
PPP1R14C	PPP1R14C	mRNA	brown	-0.199637	0.243071	0.214768	0.208439	-0.425388	0.00969795	-0.175393	0.306225	-0.387049	0.0196978	0.142528	0.406974	0.105821	0.539054	-0.384885	0.0204545	-0.0238272	0.89029	-0.0588248	0.733263	-0.140369	0.414187	-0.181646	0.289024	-0.224707	0.187642	-0.220911	0.195406	0.303673	0.0717783	0.360929	0.030569	-0.0345825	0.841299
APLNR	APLNR	mRNA	brown	0.198894	0.244866	-0.0604404	0.726215	-0.0913286	0.596291	0.346292	0.038553	0.697705	2.25e-06	-0.329653	0.0496017	-0.481711	0.00293293	0.534226	0.000790709	0.270637	0.110384	0.557783	0.000408635	-0.0994046	0.564068	0.266792	0.115737	-0.0535606	0.756375	0.05342	0.756995	-0.0697542	0.68603	-0.0596971	0.729455	0.0743147	0.666651
AQP1	AQP1	mRNA	brown	0.197154	0.249103	-0.260755	0.124532	-0.0751068	0.663307	0.0499881	0.77218	0.825792	5.67e-10	-0.134863	0.432916	-0.277107	0.1018	0.454083	0.00540514	0.202435	0.236392	0.382987	0.0211377	-0.148981	0.385835	0.353251	0.0345685	0.178457	0.297717	-0.0592961	0.731205	-0.42769	0.00927022	-0.154072	0.369622	-0.152043	0.376037
SYNPO2	SYNPO2	mRNA	brown	0.196571	0.250533	-0.260063	0.125571	-0.188949	0.26974	0.103361	0.548579	0.801575	4.24e-09	-0.102454	0.552113	-0.369263	0.0266655	0.503798	0.00173309	0.334983	0.045816	0.565583	0.000324808	-0.230124	0.176946	0.34384	0.0400427	0.0782428	0.650127	-0.171761	0.316505	-0.235187	0.167347	-0.0253429	0.883358	-0.229432	0.178288
TBC1D9	TBC1D9	mRNA	brown	0.195891	0.252209	-0.371669	0.0256184	0.182055	0.287922	0.172098	0.315543	0.466852	0.00409997	-0.256234	0.131437	-0.130133	0.449368	0.404778	0.0143339	-0.0640433	0.710578	0.434543	0.00809054	0.0724985	0.674344	0.179716	0.294264	0.227296	0.182475	-0.0951892	0.580787	-0.224557	0.187945	-0.0819558	0.634658	0.0702458	0.683932
SLC46A3	SLC46A3	mRNA	brown	0.195698	0.252685	-0.083409	0.628644	0.297199	0.0783602	0.188405	0.271147	0.551381	0.0004913	0.0137845	0.936403	-0.262387	0.122107	0.400505	0.0154985	0.187206	0.274264	0.158247	0.356632	0.116153	0.499923	0.37874	0.0227358	0.153241	0.372242	0.068033	0.693397	-0.15256	0.374395	-0.128858	0.453861	0.302184	0.0732526
TOX2	TOX2	mRNA	brown	0.19478	0.254962	-0.227388	0.182294	0.188125	0.271873	0.477336	0.00324196	0.519272	0.00117344	-0.0579979	0.736879	-0.241949	0.155118	0.0993922	0.564116	-0.165752	0.333984	0.175057	0.307165	0.180744	0.291467	0.189123	0.269291	-0.261225	0.12383	-0.347751	0.0376884	-0.0727644	0.673216	0.442289	0.00691403	0.038189	0.824993
NEXN	NEXN	mRNA	brown	0.193105	0.259152	-0.300708	0.0747372	0.0324028	0.851187	0.428813	0.00906738	0.920157	2.1e-15	0.0172999	0.920231	-0.387919	0.0194002	0.319258	0.0577024	0.145355	0.397631	0.397968	0.0162271	-0.235696	0.166403	0.418212	0.0111408	-0.0907083	0.598799	-0.234201	0.169187	-0.237981	0.162213	0.257744	0.129101	-0.171253	0.31796
PLXDC2	PLXDC2	mRNA	brown	0.192922	0.259611	-0.39247	0.0179045	0.0340747	0.843601	0.383381	0.0209943	0.468909	0.00391766	-0.193998	0.256911	-0.211292	0.216074	0.239005	0.16036	0.212596	0.213188	0.300385	0.0750646	-0.193767	0.257491	0.111863	0.515992	-0.0119576	0.944818	-0.275736	0.103576	-0.199097	0.244374	0.101562	0.555598	-0.317593	0.0590925
EFEMP1	EFEMP1	mRNA	brown	0.192167	0.261516	-0.183702	0.283508	-0.217312	0.202969	0.379459	0.0224587	0.545288	0.000583459	-0.235522	0.166726	-0.408789	0.0133087	0.312899	0.0631549	0.114367	0.50658	0.417283	0.0113403	-0.367606	0.027407	0.246189	0.147787	-0.19464	0.25531	0.149833	0.383094	-0.0172504	0.920458	0.14345	0.403913	-0.212494	0.213411
RASSF2	RASSF2	mRNA	brown	0.191068	0.264307	-0.246247	0.14769	-0.110603	0.520761	0.279954	0.098189	0.712378	1.1e-06	-0.104387	0.544597	-0.473877	0.00350595	0.644667	2.2e-05	0.262314	0.122214	0.782374	1.74e-08	-0.0866803	0.615193	0.52957	0.000895858	0.00385591	0.982193	-0.0394777	0.819183	-0.0811256	0.638104	-0.0267605	0.876881	-0.0341686	0.843175
LGALS9B	LGALS9B	mRNA	brown	-0.19013	0.266703	-0.00928571	0.957135	0.054595	0.751816	-0.109031	0.526742	-0.31526	0.0610851	0.151533	0.377657	0.305141	0.070348	-0.258371	0.128139	0.0478813	0.781544	-0.202037	0.237334	0.196803	0.249964	-0.122747	0.475725	0.145526	0.397072	-0.304473	0.0709958	0.0686724	0.690657	0.0783192	0.649807	-0.141555	0.410216
ASB2	ASB2	mRNA	brown	0.189494	0.268334	-0.264007	0.119735	-0.116932	0.497032	0.0832292	0.629387	0.580202	0.000207941	0.0614968	0.721619	-0.249015	0.143045	0.0908152	0.598366	0.116686	0.497946	0.0868891	0.614338	-0.0862962	0.616766	0.256293	0.131345	-0.101736	0.554915	-0.133573	0.437367	-0.257283	0.12981	0.180786	0.291351	-0.126109	0.463628
KRT17	KRT17	mRNA	brown	-0.189106	0.269335	0.0230503	0.893847	0.166414	0.332031	0.0838754	0.626719	-0.499727	0.00191459	0.135555	0.430537	0.303902	0.0715537	-0.516245	0.00126827	-0.329506	0.0497097	-0.38987	0.0187467	0.149279	0.384875	-0.351762	0.0353919	-0.217383	0.202818	0.0231518	0.893382	0.361337	0.0303676	0.322874	0.0547737	0.113804	0.508692
NCALD	NCALD	mRNA	brown	0.188815	0.270085	-0.180479	0.292186	0.0207211	0.904521	0.258351	0.12817	0.545517	0.000579748	-0.317528	0.0591471	-0.355808	0.0331916	0.553172	0.000466784	0.246991	0.146431	0.687967	3.54e-06	-0.0971231	0.573089	0.0778045	0.651963	0.0727853	0.673127	-0.162828	0.342701	0.107319	0.53329	-0.00129836	0.994004	0.129169	0.452763
ITPK1	ITPK1	mRNA	brown	0.188465	0.270991	-0.213416	0.211386	0.258184	0.128425	0.348333	0.0373479	0.335238	0.0456409	0.00060298	0.997215	-0.291979	0.0840013	0.0480552	0.78077	-0.23808	0.162034	0.107923	0.530974	-0.119424	0.487841	0.062729	0.716269	-0.347213	0.0380052	-0.00814206	0.96241	0.171548	0.317116	0.374589	0.0243938	-0.03441	0.842081
UBALD2	UBALD2	mRNA	brown	-0.188277	0.271478	0.235328	0.167085	0.199578	0.243213	-0.352811	0.0348103	-0.400683	0.0154486	0.109803	0.523799	0.162183	0.344641	0.0453192	0.792972	0.15702	0.360422	-0.173125	0.312619	0.309779	0.0659742	-0.0206965	0.904634	0.340716	0.0420078	0.342762	0.0407118	0.215702	0.20642	-0.35225	0.0351203	0.504888	0.00168711
RAP2B	RAP2B	mRNA	brown	-0.186859	0.275169	0.213147	0.211976	0.129889	0.450226	-0.0896641	0.60303	-0.533591	0.000804383	0.270376	0.110742	0.337076	0.044395	-0.360189	0.0309374	-0.168039	0.327262	-0.423996	0.00996468	0.350984	0.0358281	-0.120965	0.482205	0.0468883	0.785968	0.134776	0.433214	0.257613	0.129302	0.0349092	0.839819	0.469814	0.00383968
ECM2	ECM2	mRNA	brown	0.186296	0.276645	-0.167195	0.329733	0.122232	0.477593	0.634631	3.23e-05	0.779843	2.07e-08	-0.061464	0.721761	-0.486648	0.00261537	0.372116	0.0254278	0.276577	0.102485	0.401475	0.0152273	-0.155417	0.365409	0.326602	0.0518784	-0.250275	0.140967	-0.153329	0.371965	-0.0435523	0.800878	0.243569	0.152287	-0.0173136	0.920168
CAMK2G	CAMK2G	mRNA	brown	0.185082	0.279843	-0.337071	0.0443979	0.117362	0.495439	-0.0803164	0.64147	0.520813	0.00112758	-0.16188	0.345556	-0.217097	0.203429	0.390497	0.0185407	0.232135	0.173088	0.298586	0.0769117	0.113191	0.510991	0.0475706	0.782927	0.228993	0.179142	-0.0406734	0.813801	-0.161573	0.346484	-0.150069	0.382338	-0.113778	0.508787
GLRX3	GLRX3	mRNA	brown	-0.184106	0.282431	0.0471747	0.784691	0.0500844	0.771753	-0.0678571	0.694151	-0.515667	0.00128714	0.333299	0.0469863	0.348198	0.0374262	-0.399143	0.0158861	-0.278021	0.100631	-0.252342	0.137606	0.326107	0.0522553	0.0151569	0.930086	-0.00600976	0.97225	0.0574035	0.739482	0.284788	0.0922807	0.218116	0.201264	0.11995	0.485914
IL22RA1	IL22RA1	mRNA	brown	-0.183856	0.283096	0.0376761	0.827307	-0.33644	0.0448228	-0.278722	0.0997395	-0.462085	0.00455106	0.284727	0.0923537	0.520989	0.00112246	-0.390937	0.0183972	-0.176967	0.301835	-0.117146	0.496238	-0.044258	0.797718	-0.159198	0.353714	0.253685	0.135454	-0.349102	0.0369017	0.15878	0.354994	0.147961	0.389134	-0.210397	0.218071
IL33	IL33	mRNA	brown	-0.182659	0.286298	-0.217243	0.203117	-0.21306	0.212166	-0.19002	0.266984	0.407623	0.0136	-0.0880885	0.60944	0.100458	0.559923	0.0657772	0.703094	0.0216667	0.900186	0.0790608	0.646706	-0.102373	0.552428	0.135738	0.429908	0.204837	0.23076	-0.158311	0.356435	-0.493182	0.00224145	-0.072591	0.673952	-0.287679	0.0888806
SPARCL1	SPARCL1	mRNA	brown	0.181023	0.29071	-0.170966	0.318784	0.028702	0.868024	0.301889	0.0735474	0.832957	2.94e-10	-0.117584	0.494621	-0.544447	0.000597318	0.647531	1.97e-05	0.274667	0.104976	0.638151	2.82e-05	-0.025748	0.881506	0.413255	0.0122407	-0.0656909	0.703465	-0.0582116	0.735944	-0.214516	0.208986	-0.00048894	0.997742	0.0804375	0.640966
NR2F1	NR2F1	mRNA	brown	0.180425	0.292333	-0.145115	0.398421	0.332098	0.0478354	0.236289	0.165307	0.499785	0.00191192	-0.299351	0.0761226	-0.302949	0.0724918	0.443652	0.00672305	0.175424	0.306139	0.378834	0.0226996	-0.16248	0.343746	-0.0109337	0.949536	0.0817698	0.635429	0.00605597	0.972037	-0.0901467	0.601073	-0.110843	0.519852	0.163695	0.340103
PRKAB2	PRKAB2	mRNA	brown	0.178268	0.298236	-0.0843359	0.62482	0.249777	0.141785	0.542176	0.000636218	0.554452	0.000449951	-0.194283	0.2562	-0.354067	0.0341242	0.26457	0.118919	0.223017	0.191072	0.317733	0.0589744	0.0524491	0.761282	-0.0780586	0.650899	-0.20315	0.234706	-0.427747	0.00925983	0.0034053	0.984274	0.382105	0.0214618	0.0712895	0.679484
PLXNC1	PLXNC1	mRNA	brown	0.177222	0.301126	-0.245885	0.148305	0.0829245	0.630646	0.706465	1.47e-06	0.671614	7.31e-06	0.120935	0.482314	-0.405966	0.0140235	0.283239	0.0941435	0.0877867	0.610671	0.458692	0.00489784	-0.0968317	0.574246	0.608425	8.26e-05	-0.293691	0.0821182	-0.172793	0.313561	0.0448655	0.795	0.367394	0.0275032	-0.0697855	0.685897
MYLK	MYLK	mRNA	brown	0.176852	0.302154	-0.390584	0.0185123	0.0199228	0.908184	0.408399	0.0134055	0.855725	2.93e-11	-0.00371559	0.982841	-0.411586	0.0126309	0.425386	0.00969828	0.311983	0.0639727	0.41922	0.0109279	-0.0860014	0.617974	0.2992	0.0762777	-0.12098	0.482151	-0.242238	0.154609	-0.254669	0.133892	0.185628	0.278402	-0.183216	0.284804
TNFSF9	TNFSF9	mRNA	brown	0.176241	0.303853	0.146963	0.392375	0.328849	0.0501936	-0.0767057	0.656574	-0.367029	0.0276695	0.0435073	0.80108	0.052995	0.758871	-0.00852669	0.960636	-0.0979188	0.569936	-0.217348	0.202893	-0.00423997	0.98042	-0.167266	0.329527	0.0118007	0.945541	0.357836	0.032132	0.0556512	0.74717	-0.299096	0.076385	0.248136	0.144508
ITGA1	ITGA1	mRNA	brown	0.175688	0.305399	-0.303629	0.0718212	0.0817112	0.635672	0.605646	9.08e-05	0.82965	4e-10	-0.0690797	0.688914	-0.395534	0.0169525	0.246919	0.146552	-0.00571108	0.973629	0.488481	0.00250533	-0.118396	0.491621	0.255203	0.133051	-0.265074	0.118191	-0.443276	0.00677526	-0.0753479	0.662289	0.498164	0.00198858	-0.13486	0.432924
DIRAS1	DIRAS1	mRNA	brown	0.175671	0.305446	-0.371656	0.0256243	-0.0135535	0.937466	0.315264	0.0610811	0.61293	7.07e-05	-0.0298225	0.86292	-0.171982	0.315875	0.285538	0.0913895	0.199941	0.242339	0.301028	0.0744126	0.0168469	0.922313	0.112075	0.515194	-0.0461375	0.789317	-0.127721	0.457888	-0.358351	0.0318675	0.0484527	0.779001	-0.143351	0.40424
ZNF808	ZNF808	mRNA	brown	0.174781	0.307942	-0.153701	0.37079	0.0269598	0.875971	0.0459829	0.790007	0.399332	0.0158319	-0.0897354	0.602741	-0.056171	0.744887	0.173154	0.312536	0.36067	0.0306974	0.134364	0.434635	-0.121201	0.481342	0.149105	0.385438	0.323577	0.0542182	-0.223689	0.189702	-0.033423	0.846556	-0.112051	0.515282	-0.0103997	0.951998
CBX7	CBX7	mRNA	brown	0.174642	0.308332	-0.316384	0.0601182	0.28509	0.0919205	0.0690842	0.688895	0.763323	6.17e-08	-0.0912165	0.596744	-0.242274	0.154546	0.478445	0.00316106	0.283246	0.0941346	0.254553	0.134076	-0.0264065	0.878498	0.238029	0.162126	0.323929	0.0539416	-0.118967	0.489521	-0.345661	0.0389321	-0.18619	0.276923	0.135558	0.430527
DAPK1	DAPK1	mRNA	brown	0.174066	0.309956	-0.220839	0.195556	0.209079	0.221034	0.370916	0.0259426	0.546098	0.000570384	-0.113844	0.50854	-0.377735	0.0231285	0.444818	0.00656311	-0.0428901	0.803846	0.506764	0.00161052	0.254782	0.133715	0.40595	0.0140278	-0.012384	0.942853	-0.0555911	0.747435	0.0462501	0.788815	0.0714882	0.678638	0.0868367	0.614553
ACTG1	ACTG1	mRNA	brown	-0.17399	0.310171	-0.197744	0.24766	-0.116377	0.49909	-0.061256	0.722665	-0.503749	0.00173518	0.206024	0.228009	0.253816	0.135246	-0.372109	0.0254308	-0.425096	0.00975347	-0.196041	0.251839	0.216303	0.205128	-0.0251605	0.884191	-0.180468	0.292216	0.0588697	0.733067	0.114284	0.506894	0.25118	0.139488	-0.168396	0.326223
GAPDH	GAPDH	mRNA	brown	-0.172536	0.314294	-0.0178253	0.917816	0.0692017	0.688392	-0.238381	0.161487	-0.512161	0.00140692	0.0314372	0.855574	0.143404	0.404067	-0.349866	0.0364626	-0.434512	0.00809557	-0.350793	0.0359355	0.30102	0.0744208	-0.122197	0.47772	-0.150927	0.37959	0.199805	0.242666	0.203028	0.234992	0.10176	0.554824	0.0710814	0.68037
SNTB1	SNTB1	mRNA	brown	0.172129	0.315455	-0.29597	0.0796614	0.125236	0.466756	0.364743	0.028728	0.744518	1.93e-07	-0.309952	0.0658148	-0.182526	0.286655	0.391554	0.0181976	-0.0739875	0.668035	0.556342	0.000426064	-0.0751117	0.663286	0.118191	0.492377	0.135624	0.430299	-0.362369	0.0298631	-0.297716	0.0778184	0.0639566	0.710953	-0.0904156	0.599984
INAFM2	INAFM2	mRNA	brown	0.169905	0.321842	0.157206	0.359844	0.068102	0.693101	0.202644	0.235899	0.551894	0.000484161	-0.28297	0.0944699	-0.450726	0.00580245	0.453138	0.00551455	0.221782	0.193605	0.428927	0.00904713	-0.147876	0.389409	0.279301	0.0990088	0.0515396	0.765304	0.0370638	0.830073	0.0633672	0.713504	-0.0586669	0.733953	0.158537	0.35574
C20orf194	C20orf194	mRNA	brown	0.169732	0.322342	-0.350696	0.0359906	0.29138	0.0846682	0.299841	0.0756196	0.502824	0.00177509	-0.122178	0.47779	-0.196446	0.250842	0.235787	0.166234	0.199416	0.243604	0.208994	0.221226	0.136638	0.426826	-0.0259507	0.88058	0.018889	0.91293	-0.421547	0.0104492	-0.0719742	0.676571	0.227216	0.182633	-0.0435237	0.801006
IL1RAP	IL1RAP	mRNA	brown	-0.167808	0.327938	0.0419452	0.808086	-0.043477	0.801215	0.117615	0.494503	-0.354773	0.0337434	0.159335	0.353294	0.31615	0.0603183	-0.4394	0.00733445	-0.179618	0.294533	-0.14311	0.405038	0.110123	0.522584	-0.195794	0.252448	-0.103527	0.547934	-0.399374	0.0158198	0.28612	0.0907018	0.436756	0.00773823	0.180872	0.291118
ARID4A	ARID4A	mRNA	brown	-0.167534	0.328742	0.204539	0.231453	-3.07e-05	0.999858	0.138791	0.419509	0.449905	0.00590345	0.107826	0.531345	-0.167672	0.328336	0.225665	0.185719	0.662886	1.06e-05	0.176532	0.303044	-0.13624	0.428188	0.182627	0.286383	0.144627	0.400027	-0.295896	0.0797405	0.0456478	0.791503	0.066045	0.70194	0.150276	0.381673
RGS2	RGS2	mRNA	brown	0.16623	0.332574	-0.0517045	0.764575	-0.137315	0.42452	0.226565	0.183923	0.73208	3.89e-07	-0.200032	0.24212	-0.40666	0.0138448	0.306616	0.0689329	0.0425372	0.805429	0.351675	0.0354404	-0.333455	0.046877	0.311498	0.064409	-0.146456	0.394028	0.0796503	0.644246	-0.260351	0.125138	0.08791	0.610168	-0.128349	0.45566
VEGFA	VEGFA	mRNA	brown	-0.16577	0.333933	0.0479553	0.781214	0.0301893	0.86125	-0.13069	0.447414	-0.327453	0.0512353	0.0693815	0.687623	0.19077	0.265064	-0.182381	0.287045	-0.0527252	0.760062	-0.186087	0.277193	0.475731	0.00336223	-0.296102	0.0795206	-0.0587141	0.733747	-0.112864	0.512219	0.137776	0.422951	0.0976316	0.571073	0.256493	0.131035
FOXO4	FOXO4	mRNA	brown	0.165406	0.33501	-0.224692	0.187674	-0.00383134	0.982307	-0.260166	0.125416	0.46634	0.00414651	0.0692669	0.688113	-0.00516048	0.97617	0.282351	0.0952238	0.322065	0.055418	0.0908815	0.598098	-0.130432	0.44832	0.280113	0.0979897	0.48523	0.00270333	0.0340008	0.843935	-0.359696	0.0311843	-0.363812	0.0291691	-0.0546473	0.751586
LTBP4	LTBP4	mRNA	brown	0.165326	0.335247	-0.372041	0.0254599	0.324997	0.0531098	0.364583	0.0288034	0.391073	0.0183529	0.00803042	0.962926	-0.217787	0.201961	0.18679	0.27535	0.102544	0.55176	0.103794	0.546897	-0.11093	0.51952	0.0385856	0.823204	-0.100152	0.561125	0.00694369	0.96794	-0.122787	0.47558	0.0803629	0.641276	-0.00281545	0.986998
NFIA	NFIA	mRNA	brown	0.164538	0.337587	-0.0325841	0.850363	-0.238462	0.161341	-0.0104906	0.951579	0.516513	0.0012596	-0.182296	0.287272	-0.227466	0.182138	0.35925	0.0314094	0.127144	0.459938	0.468115	0.00398713	-0.147653	0.390134	0.283512	0.0938126	0.0925675	0.591296	-0.172531	0.314307	-0.215296	0.207295	-0.0879001	0.610208	-0.0622073	0.718532
CNKSR1	CNKSR1	mRNA	brown	-0.164487	0.33774	0.335634	0.0453704	-0.273732	0.106212	-0.269506	0.111939	-0.725456	5.57e-07	0.219871	0.197571	0.533173	0.000813487	-0.530122	0.000882783	-0.107557	0.532375	-0.369575	0.026528	-0.166111	0.332923	-0.270191	0.110995	0.0666774	0.699218	0.0582	0.735995	0.159692	0.352201	0.0303051	0.860723	-0.0140933	0.934981
APOD	APOD	mRNA	brown	0.163361	0.341103	-0.251222	0.13942	0.0737714	0.668949	0.180115	0.293177	0.754364	1.08e-07	-0.00130061	0.993993	-0.424531	0.00986154	0.600503	0.000107955	0.216498	0.204708	0.562402	0.000356939	-0.122776	0.475621	0.607997	8.38e-05	0.121003	0.482067	0.111392	0.517774	-0.24348	0.152442	-0.157196	0.359876	0.00900994	0.958407
SLIT3	SLIT3	mRNA	brown	0.161175	0.347689	-0.355339	0.0334407	0.00231563	0.989306	0.479911	0.00305684	0.745844	1.79e-07	-0.154598	0.367972	-0.395816	0.0168669	0.400903	0.0153869	0.17033	0.320615	0.658062	1.29e-05	-0.111921	0.515775	0.176717	0.302529	-0.134772	0.433227	-0.351974	0.0352736	-0.0522454	0.762182	0.361655	0.0302113	-0.108104	0.530282
RRP1	RRP1	mRNA	brown	-0.159934	0.351463	0.291321	0.0847344	-0.241441	0.156013	-0.300164	0.0752894	-0.456901	0.00508977	0.239003	0.160363	0.117262	0.495809	-0.217221	0.203163	0.153449	0.371583	-0.345817	0.0388378	0.164169	0.338688	-0.0304013	0.860286	-0.151995	0.376188	0.329988	0.0493566	-0.0488815	0.777095	-0.124845	0.468159	0.0398111	0.817682
MDFI	MDFI	mRNA	brown	-0.159304	0.353387	0.18993	0.267214	-0.402061	0.0150656	-0.0821047	0.63404	-0.583594	0.000186932	0.0609828	0.723854	0.337061	0.0444048	-0.44444	0.00661468	-0.224848	0.18736	-0.11108	0.518952	-0.138791	0.419509	-0.292605	0.0833085	-0.183958	0.282826	-0.0307819	0.858554	0.200486	0.241031	0.273162	0.106971	-0.18776	0.272822
RHOU	RHOU	mRNA	brown	0.156883	0.360845	-0.370709	0.0260324	0.304365	0.0711012	0.295206	0.0804785	0.680023	5.07e-06	-0.158182	0.356834	-0.444657	0.00658504	0.570103	0.000283605	0.055388	0.748327	0.580375	0.000206824	0.0495969	0.773916	0.322949	0.0547138	0.0299069	0.862536	-0.096123	0.577064	-0.10197	0.554002	-0.0174261	0.91965	0.11954	0.487415
DEPDC7	DEPDC7	mRNA	brown	-0.156851	0.360945	0.181501	0.289416	-0.21915	0.199082	-0.173732	0.310898	-0.467425	0.00404844	0.0245578	0.886947	0.174267	0.309388	-0.472423	0.0036223	-0.0443904	0.797125	-0.461379	0.0046214	-0.413296	0.0122312	-0.211297	0.216064	-0.209966	0.219037	0.218555	0.200335	0.101441	0.556069	-0.0442473	0.797766	-0.283231	0.0941533
MARCHF2	MARCHF2	mRNA	brown	0.155747	0.364378	-0.0658372	0.702835	-0.0309727	0.857686	-0.033982	0.844021	0.491619	0.00232635	-0.0219238	0.899007	-0.163802	0.339781	0.168179	0.326855	0.126435	0.462465	-0.0764979	0.657448	-0.231814	0.1737	0.293089	0.0827765	0.0963791	0.576045	0.33383	0.0466144	-0.575822	0.000238193	-0.288987	0.0873739	-0.081023	0.63853
ZNF83	ZNF83	mRNA	brown	0.155387	0.3655	-0.138553	0.420312	-0.15903	0.354227	-0.0481221	0.780472	0.523465	0.0010524	-0.142389	0.407434	-0.242619	0.153942	0.430442	0.00877999	0.540059	0.000674495	0.251731	0.138593	-0.161109	0.347889	0.318389	0.0584246	0.303841	0.0716135	0.0450352	0.794241	-0.247304	0.145903	-0.368025	0.0272182	-0.0834507	0.628472
KLHL5	KLHL5	mRNA	brown	0.15529	0.365803	-0.156533	0.361931	0.114389	0.506499	0.519563	0.00116464	0.682881	4.46e-06	-0.170502	0.32012	-0.520583	0.00113432	0.539679	0.000681571	0.140512	0.41371	0.717683	8.37e-07	0.204205	0.232233	0.221429	0.194334	-0.247612	0.145385	-0.186805	0.275311	0.183837	0.283147	0.306876	0.0686854	0.0917715	0.594503
BOC	BOC	mRNA	brown	0.153593	0.371132	-0.397861	0.0162583	-0.0521261	0.76271	0.192459	0.260779	0.78242	1.73e-08	-0.156277	0.362729	-0.24432	0.150987	0.422798	0.0101993	0.287371	0.0892374	0.484547	0.00274665	-0.193235	0.258823	0.248122	0.144532	0.190559	0.265604	-0.369039	0.0267648	-0.282102	0.0955289	0.0399743	0.816947	-0.267301	0.115017
SOCS2	SOCS2	mRNA	brown	0.152012	0.376132	-0.295352	0.0803216	-0.0715875	0.678216	0.277389	0.101438	0.512174	0.00140645	-0.034739	0.84059	-0.227768	0.181543	0.221702	0.193771	0.0370884	0.829962	0.347621	0.0377648	-0.00399381	0.981557	0.100763	0.558729	-0.0713008	0.679435	-0.116036	0.500357	0.0167575	0.922724	0.259055	0.127096	-0.185842	0.277839
CXCL1	CXCL1	mRNA	brown	-0.151761	0.376932	0.214407	0.209223	-0.181606	0.289133	-0.110759	0.520168	-0.324408	0.0535668	0.0579768	0.736971	-0.0289499	0.866895	-0.00106685	0.995073	-0.0597857	0.729069	0.0947371	0.582593	0.140416	0.41403	-0.00536726	0.975216	-0.200801	0.240278	0.294642	0.0810861	0.179632	0.294495	0.0882036	0.60897	0.0284188	0.869315
SLC25A27	SLC25A27	mRNA	brown	0.151599	0.377447	-0.0438668	0.799469	-0.0134341	0.938016	0.0500271	0.772007	0.396784	0.0165764	-0.10393	0.546368	-0.279614	0.0986149	0.4665	0.00413195	0.317235	0.0593952	0.336614	0.0447053	0.125751	0.46491	0.133609	0.437243	-0.0188695	0.913019	-0.0388333	0.822087	-0.190735	0.265155	-0.127143	0.45994	-0.109199	0.526099
STARD13	STARD13	mRNA	brown	0.151203	0.37871	-0.230485	0.176248	-0.247262	0.145974	0.512287	0.00140245	0.75417	1.09e-07	-0.13613	0.428565	-0.557849	0.000407842	0.410571	0.0128735	0.11017	0.522404	0.745593	1.81e-07	-0.24875	0.143485	0.314688	0.0615814	-0.387844	0.0194257	-0.285756	0.0911313	-0.016031	0.926065	0.416484	0.0115144	-0.229135	0.178865
TGM2	TGM2	mRNA	brown	0.150542	0.380822	-0.333363	0.0469412	-0.101183	0.557081	0.251948	0.138242	0.629362	3.92e-05	0.21342	0.211378	-0.142677	0.406477	0.0476159	0.782725	-0.0702538	0.683898	0.17876	0.296883	-0.224836	0.187382	0.538569	0.000702645	-0.0545636	0.751954	-0.144706	0.399766	-0.175318	0.306433	0.304202	0.0712598	-0.204539	0.231454
PLPP1	PLPP1	mRNA	brown	0.150192	0.381941	-0.124494	0.469418	-0.132223	0.442055	0.294956	0.0807468	0.681189	4.81e-06	0.102875	0.550471	-0.459629	0.00479988	0.365515	0.0283671	0.303213	0.0722306	0.416937	0.0114155	-0.212187	0.21409	0.452915	0.00554061	-0.170557	0.319961	-0.0637334	0.711919	-0.199293	0.243901	0.150691	0.380344	-0.0276119	0.872996
TACC1	TACC1	mRNA	brown	0.149831	0.3831	-0.104377	0.544636	0.199003	0.244601	0.120349	0.484452	0.727365	5.03e-07	-0.198892	0.244871	-0.237035	0.163938	0.439518	0.00731685	0.228594	0.179923	0.331327	0.0483863	0.0389617	0.821508	0.257512	0.129458	0.324407	0.0535676	-0.18975	0.267676	-0.170479	0.320184	-0.128621	0.454698	0.100627	0.559261
IER5	IER5	mRNA	brown	-0.147847	0.389504	0.212494	0.213413	-0.514614	0.00132214	-0.364799	0.028702	-0.468313	0.00396973	0.388142	0.0193247	0.33229	0.0476989	-0.400838	0.0154051	-0.00923361	0.957375	-0.251323	0.139255	-0.2489	0.143237	0.0974354	0.57185	0.0162069	0.925256	0.185619	0.278425	-0.0573448	0.739739	0.0703186	0.683621	-0.198748	0.24522
CPQ	CPQ	mRNA	brown	0.147203	0.391594	-0.233697	0.170133	0.309209	0.0664998	0.552441	0.000476659	0.735771	3.17e-07	-0.145149	0.398308	-0.460972	0.00466238	0.417744	0.0112411	0.0986538	0.567029	0.367311	0.027541	0.0268397	0.87652	0.340101	0.0424034	-0.167791	0.327989	-0.101655	0.555235	-0.141906	0.409044	0.18788	0.272509	0.199086	0.244402
HMGA1	HMGA1	mRNA	brown	0.146038	0.395394	-0.148048	0.388853	0.276673	0.10236	-0.168455	0.32605	-0.497456	0.0020229	0.132	0.442834	0.303238	0.0722063	-0.12573	0.464983	-0.224185	0.188696	-0.212574	0.213237	0.318273	0.0585216	-0.136465	0.427418	0.190011	0.267007	0.114887	0.504638	0.269466	0.111993	-0.140701	0.413074	0.0966464	0.574982
GNG2	GNG2	mRNA	brown	0.145944	0.395702	-0.2152	0.207502	0.0389246	0.821675	0.600781	0.000106958	0.593821	0.000134603	0.157963	0.357507	-0.354089	0.0341122	0.128256	0.455992	-0.0145012	0.933103	0.386153	0.0200082	-0.180483	0.292175	0.458141	0.00495618	-0.345288	0.0391572	-0.254105	0.134785	0.0817359	0.63557	0.498332	0.00198053	-0.0620315	0.719296
FAM83D	FAM83D	mRNA	brown	0.145875	0.395929	-0.156488	0.362073	-0.148562	0.38719	-0.157078	0.360243	0.468738	0.0039325	-0.128597	0.454783	-0.0236316	0.891185	0.116714	0.49784	-0.0132179	0.939012	0.162645	0.343252	-0.299245	0.0762314	0.096496	0.57558	0.330544	0.0489521	-0.205978	0.228115	-0.267887	0.114193	-0.093946	0.58576	-0.203946	0.232837
NATD1	NATD1	mRNA	brown	0.14504	0.398668	-0.327135	0.0514746	0.0106158	0.951002	0.038406	0.824014	0.428678	0.00909159	-0.287279	0.0893454	0.0619404	0.719691	0.2809	0.0970109	-0.0423745	0.806159	0.269338	0.112172	0.06542	0.704633	-0.0680445	0.693347	0.373039	0.0250378	-0.321302	0.0560316	-0.462876	0.00447343	-0.146501	0.393884	-0.117333	0.495549
GNAL	GNAL	mRNA	brown	0.1443	0.401103	-0.398256	0.0161429	0.00305271	0.985902	-0.039807	0.8177	0.464565	0.00431134	-0.273273	0.106823	-0.000655766	0.996971	0.304358	0.0711078	0.118784	0.490192	0.355603	0.0333004	-0.125824	0.464647	-0.086702	0.615104	0.313686	0.062459	-0.292895	0.0829895	-0.296464	0.0791367	-0.103346	0.548637	-0.0963112	0.576316
ENPP4	ENPP4	mRNA	brown	0.144276	0.401184	-0.212583	0.213215	0.172875	0.31333	0.224392	0.188279	0.605503	9.12e-05	0.0275864	0.873112	-0.212308	0.213823	0.370524	0.0261127	0.170449	0.320271	0.330127	0.049255	0.140741	0.412939	0.445954	0.0064106	0.233781	0.169975	-0.13728	0.424636	-0.173859	0.310542	0.0192756	0.911155	0.0726608	0.673655
GADD45B	GADD45B	mRNA	brown	0.14406	0.401896	-0.245601	0.148789	-0.0254003	0.883095	0.255135	0.133158	0.748354	1.54e-07	-0.00718521	0.966825	-0.288151	0.0883346	0.323236	0.0544871	0.0571128	0.740755	0.354451	0.0339168	-0.148668	0.386846	0.417908	0.0112058	-0.0176982	0.9184	0.00173956	0.991966	-0.392793	0.0178018	0.0756847	0.66087	-0.18913	0.269273
CH25H	CH25H	mRNA	brown	0.14333	0.404309	-0.223885	0.189306	0.381786	0.0215801	-0.0394047	0.819512	0.317439	0.0592229	0.127222	0.459661	-0.0977741	0.570508	0.23538	0.166989	-0.0886916	0.606983	0.0776403	0.652651	-0.0552877	0.748768	0.287943	0.0885743	0.21685	0.203956	0.176122	0.304186	-0.149238	0.385009	-0.227716	0.181647	0.113828	0.508599
NIBAN1	NIBAN1	mRNA	brown	-0.139884	0.41582	0.0174798	0.919404	-0.222685	0.19175	0.00258429	0.988065	0.489171	0.00246498	0.0758773	0.660059	-0.0110786	0.948869	-0.0437764	0.799874	0.276155	0.103031	0.0627097	0.716353	-0.281787	0.0959159	0.188237	0.271581	0.134777	0.433212	-0.428355	0.00914963	-0.22146	0.19427	0.122355	0.477147	-0.287545	0.0890355
STON1	STON1	mRNA	brown	0.139797	0.416111	-0.300597	0.0748496	0.0507016	0.769016	0.434861	0.00803916	0.656454	1.38e-05	-0.19523	0.253844	-0.537676	0.000720007	0.504815	0.00169015	0.381958	0.0215163	0.577118	0.000228862	-0.118633	0.49075	0.0939585	0.58571	-0.22987	0.177438	-0.177347	0.30078	0.0702746	0.683809	0.149681	0.383582	-0.0281287	0.870638
RPS6KB2	RPS6KB2	mRNA	brown	-0.139711	0.416401	0.389256	0.0189505	-0.345558	0.0389943	-0.365036	0.0285908	-0.388851	0.0190858	-0.134919	0.432722	0.26206	0.12259	-0.171609	0.31694	-0.0339963	0.843956	-0.229016	0.179098	-0.185679	0.278266	-0.300218	0.0752346	0.122924	0.475083	0.316122	0.0603431	-0.146443	0.39407	-0.299259	0.0762173	-0.13128	0.445347
EIF6	EIF6	mRNA	brown	-0.138793	0.419501	0.244874	0.150033	-0.0597408	0.729264	-0.401618	0.0151878	-0.515102	0.00130583	0.226341	0.184369	0.373943	0.0246602	-0.350145	0.0363032	-0.291004	0.0850889	-0.484138	0.00277286	0.00304786	0.985925	0.00188639	0.991288	0.153903	0.370155	0.497518	0.0020199	-0.0573229	0.739834	-0.242451	0.154237	0.0119687	0.944767
SVIL	SVIL	mRNA	brown	0.137618	0.423488	-0.282683	0.0948192	0.116161	0.499894	0.20292	0.235248	0.626983	4.28e-05	-0.110652	0.520574	-0.274662	0.104982	0.325292	0.0528816	0.366697	0.027821	0.290012	0.0862067	-0.019225	0.911387	-0.0235731	0.891453	-0.034354	0.842335	-0.281287	0.0965313	-0.183804	0.283236	0.06866	0.69071	-0.0404406	0.814849
MBNL2	MBNL2	mRNA	brown	0.137132	0.425143	-0.29032	0.0858584	-0.247427	0.145696	0.387461	0.0195563	0.637351	2.91e-05	0.0164293	0.924233	-0.163534	0.340585	0.139418	0.417391	0.185746	0.278092	0.483192	0.00283432	-0.178499	0.297601	0.0954256	0.579844	-0.150988	0.379396	-0.585103	0.000178211	-0.145857	0.395987	0.469772	0.00384325	-0.317373	0.0592782
ARHGAP31	ARHGAP31	mRNA	brown	0.136517	0.427242	-0.365917	0.0281803	0.174108	0.309838	0.385842	0.0201168	0.720062	7.4e-07	-0.100231	0.560816	-0.202241	0.236853	0.367326	0.0275343	0.0661036	0.701688	0.504205	0.00171581	0.0620255	0.719322	0.294223	0.0815396	0.147376	0.391033	-0.48257	0.00287539	-0.143528	0.403654	0.123334	0.473601	-0.0241496	0.888815
LDHA	LDHA	mRNA	brown	-0.136447	0.427481	0.133308	0.438287	-0.219841	0.197634	-0.107034	0.534384	-0.574532	0.000247829	0.0807843	0.639522	0.225564	0.185921	-0.552083	0.000481557	-0.279464	0.098803	-0.383833	0.020831	-0.0415879	0.809691	-0.334148	0.0463933	-0.332464	0.0475748	0.0587935	0.7334	0.2639	0.119891	0.317635	0.0590575	-0.013127	0.939431
CREBRF	CREBRF	mRNA	brown	-0.13605	0.428837	-0.072769	0.673197	0.120741	0.483023	0.0538593	0.755058	0.684173	4.21e-06	0.0574196	0.739411	-0.22945	0.178253	0.493443	0.00222751	0.466109	0.00416763	0.327696	0.0510524	0.224475	0.188111	0.392066	0.018033	0.312677	0.0633519	-0.252514	0.137329	-0.167355	0.329265	-0.100784	0.558647	0.173503	0.311549
STAP2	STAP2	mRNA	brown	-0.135622	0.430304	0.0433122	0.801954	-0.16585	0.333696	-0.39339	0.0176138	-0.458118	0.00495866	0.285574	0.0913462	0.287987	0.0885242	-0.194208	0.256388	0.15551	0.365118	-0.388062	0.0193518	-0.00056254	0.997402	0.00573251	0.97353	0.221731	0.193709	0.315396	0.0609673	-0.0881116	0.609345	-0.330572	0.0489315	-0.034704	0.840749
RFTN1	RFTN1	mRNA	brown	0.13241	0.441406	-0.231461	0.174375	-0.0665667	0.699694	0.596883	0.000121737	0.649369	1.83e-05	0.223965	0.189143	-0.404781	0.0143331	0.113738	0.508936	-0.000401461	0.998146	0.375965	0.0238335	-0.171475	0.317323	0.499817	0.00191041	-0.448949	0.00602284	-0.185247	0.279407	0.0271063	0.875303	0.524162	0.00103336	-0.142572	0.406826
CELF2	CELF2	mRNA	brown	0.131782	0.443593	-0.277606	0.101161	-0.122995	0.474827	0.184534	0.281295	0.795223	6.88e-09	-0.0674244	0.696008	-0.426415	0.00950504	0.576414	0.00023389	0.239118	0.160156	0.697875	2.23e-06	-0.120552	0.48371	0.539081	0.000692859	0.0479844	0.781085	-0.181809	0.288585	-0.159228	0.353621	0.0089121	0.958858	-0.139338	0.417659
FGF1	FGF1	mRNA	brown	0.131316	0.445221	-0.10391	0.546448	-0.0450274	0.794276	0.024901	0.885378	0.334867	0.0458961	0.156464	0.362147	0.00437136	0.979814	0.0288132	0.867518	0.283247	0.0941333	0.0108283	0.950023	-0.273032	0.107146	0.232893	0.171649	0.188281	0.271468	-0.092691	0.590799	-0.318717	0.0581515	0.0271829	0.874953	-0.12482	0.468249
RERE	RERE	mRNA	brown	0.130908	0.446651	-0.0303774	0.860394	-0.0711764	0.679965	0.0604138	0.726331	0.55399	0.00045597	-0.275617	0.103731	-0.17695	0.301882	0.462493	0.00451086	0.306326	0.0692094	0.504687	0.00169552	-0.0708699	0.681271	0.0364158	0.833001	0.219424	0.198507	-0.39235	0.0179424	-0.187033	0.274715	-0.100048	0.561537	0.0167963	0.922545
TSHZ2	TSHZ2	mRNA	brown	-0.130793	0.447053	-0.0826652	0.631719	0.132373	0.441535	-0.0248685	0.885526	0.406309	0.0139351	0.202967	0.235137	0.0604748	0.726065	0.277144	0.101754	0.264318	0.119283	0.296395	0.0792096	0.0286687	0.868176	0.314034	0.0621525	0.519869	0.00115549	-0.215886	0.206023	-0.121022	0.481995	-0.100641	0.559206	0.151852	0.376644
FHL1	FHL1	mRNA	brown	0.129717	0.450832	-0.370698	0.026037	-0.0283809	0.869488	0.26764	0.114539	0.874198	3.31e-12	-0.00559315	0.974173	-0.230147	0.176902	0.267258	0.115078	0.0317791	0.85402	0.365488	0.0283796	-0.121679	0.479601	0.430625	0.0087482	0.0663848	0.700477	-0.305101	0.0703857	-0.355408	0.0334044	0.191504	0.263197	-0.266534	0.116104
CCL28	CCL28	mRNA	brown	-0.12713	0.459987	0.130743	0.447227	-0.225469	0.18611	0.12644	0.462447	0.439446	0.00732766	0.0688923	0.689716	-0.188338	0.27132	0.0406959	0.8137	0.237304	0.163446	0.087884	0.610274	-0.0588839	0.733005	0.258055	0.128622	-0.0903121	0.600403	-0.249261	0.142637	-0.0911191	0.597137	0.236306	0.165277	-0.185612	0.278444
KCNMA1	KCNMA1	mRNA	brown	0.12709	0.460132	-0.3689	0.0268265	-0.155929	0.363811	0.149937	0.38276	0.747946	1.58e-07	0.124757	0.468475	-0.186364	0.276466	0.14064	0.413279	0.0571156	0.740743	0.27531	0.104132	-0.0715988	0.678168	0.291867	0.0841255	-0.0257044	0.881705	-0.37182	0.0255539	-0.359503	0.0312816	0.314307	0.0619137	-0.255872	0.132002
KYNU	KYNU	mRNA	brown	-0.123347	0.473554	0.104442	0.544382	0.159851	0.351716	-0.115033	0.504093	-0.451178	0.00574759	0.158313	0.35643	0.169108	0.324151	-0.357045	0.0325419	-0.491785	0.00231721	-0.390752	0.0184574	0.109102	0.52647	0.00154223	0.992878	-0.177412	0.3006	0.310539	0.0652787	0.139888	0.415805	0.0231269	0.893496	0.113887	0.508379
IRF6	IRF6	mRNA	brown	-0.122885	0.475226	-0.138485	0.420545	-0.0463016	0.788585	-0.162374	0.344068	-0.495012	0.00214548	0.152985	0.373051	0.268004	0.114029	-0.346688	0.0383168	-0.266495	0.116159	-0.179163	0.295777	0.223055	0.190995	-0.227057	0.182947	-0.109078	0.526561	-0.0641695	0.710032	0.202459	0.236336	0.235733	0.166335	-0.102064	0.553633
TNRC6C	TNRC6C	mRNA	brown	-0.120949	0.482261	0.192759	0.260023	0.027397	0.873976	0.0962135	0.576704	0.444766	0.00657024	-0.0452766	0.793162	-0.37954	0.0224277	0.53602	0.000753205	0.652216	1.63e-05	0.406408	0.0139095	-0.0612525	0.722681	0.258279	0.128279	0.147943	0.389192	0.0455177	0.792085	0.033688	0.845354	-0.188807	0.270106	0.364732	0.0287333
AJM1	AJM1	mRNA	brown	0.120866	0.482563	-0.337869	0.0438654	-0.066984	0.6979	0.126403	0.46258	0.623159	4.92e-05	0.075409	0.662032	-0.212277	0.213891	0.181121	0.290444	0.269567	0.111854	0.121402	0.480611	0.00532762	0.975399	0.154806	0.36732	-0.0125754	0.941972	-0.170732	0.319457	-0.420446	0.0106734	0.100508	0.559728	-0.203088	0.234853
GAS7	GAS7	mRNA	brown	0.119478	0.487645	-0.307223	0.0683572	-0.0510363	0.767533	0.193175	0.258975	0.658505	1.27e-05	-0.148745	0.386598	-0.00645386	0.9702	0.324059	0.0538398	0.163072	0.341969	0.417981	0.0111901	-0.22101	0.195199	0.147409	0.390924	0.365291	0.0284713	-0.459372	0.00482654	-0.431178	0.00865269	-0.0788008	0.647793	-0.179613	0.294548
BTC	BTC	mRNA	brown	0.117806	0.4938	-0.291356	0.0846948	0.0882583	0.608748	-0.0469055	0.785891	0.668812	8.24e-06	0.0191901	0.911547	-0.202162	0.23704	0.429195	0.00899931	0.113634	0.509329	0.284127	0.0930716	0.150272	0.381687	0.422288	0.0103005	0.307533	0.0680648	-0.131518	0.444517	-0.377663	0.0231569	-0.170194	0.321008	-0.0424372	0.805878
TMX4	TMX4	mRNA	brown	0.113233	0.510832	-0.112885	0.512142	-0.115814	0.501182	-0.0504428	0.770163	0.409623	0.0131035	-0.048247	0.779916	-0.360824	0.0306209	0.402684	0.014895	0.199274	0.243947	0.363661	0.0292411	-0.0310871	0.857166	0.364079	0.0290421	-0.0203837	0.906069	0.125087	0.467289	-0.00208628	0.990365	-0.0725412	0.674163	0.0904394	0.599887
PCDH7	PCDH7	mRNA	brown	0.111701	0.516605	-0.168594	0.325644	0.0386021	0.823129	0.210306	0.218275	0.422811	0.0101967	-0.319061	0.0578657	-0.257952	0.128781	0.0734213	0.670431	-0.233976	0.169608	0.183605	0.283767	-0.128457	0.455281	0.00744211	0.96564	-0.188847	0.270004	-0.233633	0.170253	-0.066636	0.699396	0.262508	0.121929	-0.121928	0.478695
LRRC75B	LRRC75B	mRNA	brown	0.110227	0.522188	0.21865	0.200134	-0.129725	0.450803	0.123313	0.473678	-0.303502	0.0719461	0.0515947	0.76506	-0.0498872	0.772628	-0.137909	0.422497	0.0676514	0.695034	-0.0671598	0.697145	-0.162596	0.343397	-0.191377	0.26352	-0.259358	0.126636	0.234621	0.1684	0.103605	0.547633	0.215386	0.2071	0.139596	0.41679
GALNS	GALNS	mRNA	brown	-0.109208	0.526066	0.13789	0.422561	0.13829	0.421204	0.292082	0.0838873	-0.340816	0.0419436	0.160964	0.348328	0.00233258	0.989228	-0.206649	0.226569	0.0312379	0.85648	-0.185678	0.27827	0.157544	0.358801	-0.136914	0.425887	-0.379298	0.0225203	0.0815596	0.636301	0.142941	0.405599	0.247707	0.145226	0.271649	0.109006
ZNF467	ZNF467	mRNA	brown	0.108045	0.530509	-0.168101	0.327083	0.0966359	0.575024	0.276364	0.10276	0.332688	0.0474167	0.0776941	0.652426	0.0431996	0.802458	0.229475	0.178204	0.0557275	0.746835	0.159179	0.35377	0.229995	0.177196	0.20022	0.241669	0.17723	0.301106	0.029807	0.86299	-0.274745	0.104873	-0.0915794	0.595278	0.0743606	0.666457
CREB3L2	CREB3L2	mRNA	brown	0.106416	0.53676	-0.385127	0.0203686	0.0082673	0.961833	0.402531	0.0149368	0.444786	0.0065675	-0.104765	0.543134	-0.0280983	0.870777	0.217287	0.203024	0.288787	0.087603	0.355693	0.033253	-0.133204	0.438648	0.0173034	0.920214	0.151518	0.377706	-0.373758	0.024737	-0.170133	0.321183	0.114985	0.504273	-0.13972	0.416373
INO80C	INO80C	mRNA	brown	0.106271	0.537317	0.0107139	0.95055	-0.0886608	0.607108	-0.139286	0.417834	-0.399561	0.0157663	0.123305	0.473705	0.319038	0.0578852	-0.410349	0.0129271	-0.251966	0.138212	-0.320029	0.0570678	-0.121174	0.48144	-0.263373	0.120659	-0.00527398	0.975647	0.0772815	0.654156	0.188417	0.271116	0.103502	0.548033	0.0763516	0.658063
SH3BGR	SH3BGR	mRNA	brown	0.105712	0.539473	0.0520195	0.763181	-0.113363	0.510346	0.145929	0.395752	0.657778	1.3e-05	-0.166807	0.330874	-0.428236	0.00917119	0.430716	0.0087324	0.275574	0.103788	0.228934	0.179257	-0.0852725	0.620967	0.287414	0.0891875	-0.0795268	0.644761	0.228105	0.180882	-0.348516	0.0372411	-0.125313	0.466477	0.0247635	0.886007
FGL2	FGL2	mRNA	brown	0.103057	0.549764	-0.327053	0.0515371	-0.0678037	0.69438	0.140062	0.41522	0.808244	2.51e-09	0.15601	0.363558	-0.341016	0.0418155	0.352234	0.035129	0.150669	0.380415	0.33565	0.0453595	-0.107726	0.531729	0.64793	1.94e-05	0.0104065	0.951967	-0.145301	0.397809	-0.279654	0.0985647	0.0820783	0.63415	-0.268867	0.112825
ARSB	ARSB	mRNA	brown	0.102593	0.551571	-0.231558	0.174188	-0.0246697	0.886436	0.699091	2.11e-06	0.735921	3.15e-07	-0.178421	0.297816	-0.544773	0.000591915	0.476968	0.00326916	0.0452844	0.793127	0.78678	1.27e-08	0.0501814	0.771322	0.338316	0.0435698	-0.343536	0.0402307	-0.273748	0.106191	0.214528	0.208959	0.474566	0.00345189	0.0883901	0.608211
RAMP2	RAMP2	mRNA	brown	0.102545	0.551758	0.149684	0.383573	-0.00236285	0.989088	0.146058	0.395329	0.527476	0.000947068	-0.24797	0.144785	-0.457481	0.0050269	0.56111	0.000370773	0.297518	0.0780257	0.37499	0.0242293	-0.0502539	0.771001	0.267004	0.115436	-0.00597529	0.972409	0.407147	0.0137207	-0.123954	0.471366	-0.308199	0.0674395	0.274894	0.104677
KCND3	KCND3	mRNA	brown	-0.10192	0.554198	-0.275387	0.104031	-0.233279	0.17092	0.0190105	0.912372	0.551814	0.000485266	0.305555	0.069948	-0.0250382	0.88475	-0.0299549	0.862317	0.0102605	0.95264	0.166141	0.332835	-0.0909368	0.597874	0.348285	0.0373757	0.0658289	0.702871	-0.439009	0.00739294	-0.218813	0.19979	0.374473	0.0244414	-0.226134	0.184781
[truncated: 3,858 more rows]

## Sheet: select module genes
	geneSymbol	type	moduleColor	GS.CR	p.GS.CR	MM.midnightblue	p.MM.midnightblue	MM.green	p.MM.green	MM.yellow	p.MM.yellow	MM.brown	p.MM.brown	MM.salmon	p.MM.salmon	MM.black	p.MM.black	MM.red	p.MM.red	MM.grey	p.MM.grey	MM.magenta	p.MM.magenta	MM.cyan	p.MM.cyan	MM.blue	p.MM.blue	MM.pink	p.MM.pink	MM.turquoise	p.MM.turquoise	MM.purple	p.MM.purple	MM.greenyellow	p.MM.greenyellow	MM.tan	p.MM.tan
[truncated: 1,319 more rows]
