# Supplementary material for: miR-4443 promotes radiation resistance of esophageal squamous cell carcinoma via targeting PTPRJ
Source: J Transl Med. 2022 Dec 28;20:626. doi: 10.1186/s12967-022-03818-5 (PMC9795664; doi:10.1186/s12967-022-03818-5)
Supplement: Supplementary file 7 — Additional file 7: Table S6. miR-4443 target genes were predicted by TargetScan. [file 12967_2022_3818_MOESM7_ESM.xlsx]

## Sheet: TargetScan
Table S6. miR-4443 target genes were predicted by TargetScan
Target gene	Representative transcript	Gene name	3P-seq tags + 5	Total sites	8mer sites	7mer-m8 sites	7mer-A1 sites	6mer sites	Representative miRNA	Cumulative weighted context++ score	Total context++ score	Aggregate PCT
FAM83F	ENST00000333407.6	family with sequence similarity 83, member F	5	6	1	3	2	4	hsa-miR-4443	-1.78	-1.78	N/A
HIF3A	ENST00000377670.4	hypoxia inducible factor 3, alpha subunit	5	5	1	1	3	3	hsa-miR-4443	-1.56	-1.56	N/A
SHISA6	ENST00000441885.3	shisa family member 6	5	2	1	1	0	7	hsa-miR-4443	-1.26	-1.26	N/A
KRTAP4-12	ENST00000394014.1	keratin associated protein 4-12	31	3	1	1	1	0	hsa-miR-4443	-1.25	-1.25	N/A
APOBEC3C	ENST00000361441.4	apolipoprotein B mRNA editing enzyme, catalytic polypeptide-like 3C	14	3	1	2	0	2	hsa-miR-4443	-1.04	-1.04	N/A
IL1RN	ENST00000361779.3	interleukin 1 receptor antagonist	19	3	1	2	0	0	hsa-miR-4443	-1.04	-1.04	N/A
TIMP2	ENST00000585421.1	TIMP metallopeptidase inhibitor 2	3147	3	1	1	1	0	hsa-miR-4443	-1.03	-1.08	N/A
MOB3A	ENST00000357066.3	MOB kinase activator 3A	13	3	1	2	0	3	hsa-miR-4443	-1	-1	N/A
RP11-520P18.5	ENST00000562505.1	Uncharacterized protein	5	2	1	1	0	0	hsa-miR-4443	-1	-1	N/A
C20orf26	ENST00000377309.2	chromosome 20 open reading frame 26	5	2	2	0	0	0	hsa-miR-4443	-0.96	-0.96	N/A
B3GALT5	ENST00000380620.4	UDP-Gal:betaGlcNAc beta 1,3-galactosyltransferase, polypeptide 5	5	2	1	1	0	9	hsa-miR-4443	-0.95	-0.95	N/A
CD209	ENST00000301357.8	CD209 molecule	5	2	2	0	0	0	hsa-miR-4443	-0.94	-0.94	N/A
LMX1B	ENST00000355497.5	LIM homeobox transcription factor 1, beta	8	3	0	2	1	4	hsa-miR-4443	-0.86	-0.86	N/A
TMEM95	ENST00000330767.4	transmembrane protein 95	5	2	0	2	0	2	hsa-miR-4443	-0.85	-0.85	N/A
LZTR1	ENST00000215739.8	leucine-zipper-like transcription regulator 1	356	6	1	3	2	0	hsa-miR-4443	-0.84	-0.86	N/A
PRSS33	ENST00000576886.1	protease, serine, 33	5	2	1	1	0	1	hsa-miR-4443	-0.83	-0.83	N/A
PRRG3	ENST00000370353.3	proline rich Gla (G-carboxyglutamic acid) 3 (transmembrane)	5	2	2	0	0	1	hsa-miR-4443	-0.8	-0.8	N/A
AC016559.1	ENST00000594347.1	Uncharacterized protein	15	3	1	0	2	0	hsa-miR-4443	-0.79	-0.79	N/A
TPRXL	ENST00000326972.8	tetra-peptide repeat homeobox-like	5	2	1	1	0	0	hsa-miR-4443	-0.79	-0.79	N/A
CLEC4M	ENST00000357361.2	C-type lectin domain family 4, member M	5	2	1	1	0	0	hsa-miR-4443	-0.78	-0.78	N/A
F2RL2	ENST00000296641.4	coagulation factor II (thrombin) receptor-like 2	5	2	1	1	0	1	hsa-miR-4443	-0.78	-0.78	N/A
PFKFB3	ENST00000536985.1	6-phosphofructo-2-kinase/fructose-2,6-biphosphatase 3	29	3	1	1	1	4	hsa-miR-4443	-0.77	-0.77	N/A
CTA-299D3.8	ENST00000407505.3	Uncharacterized protein	5	1	1	0	0	0	hsa-miR-4443	-0.76	-0.76	N/A
TMEM75	ENST00000539634.1	transmembrane protein 75	5	2	0	2	0	0	hsa-miR-4443	-0.74	-0.74	N/A
CD274	ENST00000381573.4	CD274 molecule	351	3	1	1	1	0	hsa-miR-4443	-0.74	-0.75	N/A
IMMP2L	ENST00000405709.2	IMP2 inner mitochondrial membrane peptidase-like (S. cerevisiae)	560	1	1	0	0	0	hsa-miR-4443	-0.74	-0.74	N/A
H6PD	ENST00000377403.2	hexose-6-phosphate dehydrogenase (glucose 1-dehydrogenase)	467	4	0	4	0	4	hsa-miR-4443	-0.74	-0.75	N/A
PTPN7	ENST00000367279.4	protein tyrosine phosphatase, non-receptor type 7	5	3	0	2	1	1	hsa-miR-4443	-0.73	-0.73	N/A
RP11-276H1.3	ENST00000312019.2		5	2	1	1	0	0	hsa-miR-4443	-0.73	-0.73	N/A
DNAH17-AS1	ENST00000598378.1	DNAH17 antisense RNA 1	23	3	1	1	1	2	hsa-miR-4443	-0.73	-0.76	N/A
ISCA2	ENST00000554924.1	iron-sulfur cluster assembly 2	135	2	0	2	0	1	hsa-miR-4443	-0.72	-0.76	N/A
AGPAT4	ENST00000366911.5	1-acylglycerol-3-phosphate O-acyltransferase 4	142	2	1	1	0	1	hsa-miR-4443	-0.72	-0.83	N/A
RPP25	ENST00000322177.5	ribonuclease P/MRP 25kDa subunit	546	3	0	3	0	2	hsa-miR-4443	-0.72	-0.75	N/A
TMEM154	ENST00000304385.3	transmembrane protein 154	5	3	1	2	0	0	hsa-miR-4443	-0.71	-0.71	N/A
RP11-497E19.2	ENST00000553678.1	Uncharacterized protein	5	1	1	0	0	0	hsa-miR-4443	-0.71	-0.71	N/A
ACBD7	ENST00000356189.5	acyl-CoA binding domain containing 7	34	3	0	3	0	0	hsa-miR-4443	-0.71	-0.87	N/A
FLJ00388	ENST00000594280.1		185	2	1	1	0	0	hsa-miR-4443	-0.71	-0.71	N/A
COX6B2	ENST00000590900.1	cytochrome c oxidase subunit VIb polypeptide 2 (testis)	5	2	1	1	0	2	hsa-miR-4443	-0.71	-0.71	N/A
TEX35	ENST00000367642.3	testis expressed 35	5	3	0	2	1	3	hsa-miR-4443	-0.7	-0.7	N/A
GBA2	ENST00000378088.1	glucosidase, beta (bile acid) 2	19	2	0	2	0	1	hsa-miR-4443	-0.7	-0.7	N/A
SLC30A2	ENST00000374278.3	solute carrier family 30 (zinc transporter), member 2	5	1	1	0	0	2	hsa-miR-4443	-0.7	-0.7	N/A
CXXC11	ENST00000343216.3	CXXC finger protein 11	5	3	0	3	0	0	hsa-miR-4443	-0.69	-0.69	N/A
MOGAT3	ENST00000440203.2	monoacylglycerol O-acyltransferase 3	538	1	1	0	0	1	hsa-miR-4443	-0.69	-0.69	N/A
ZNF488	ENST00000494156.1	zinc finger protein 488	61	3	1	1	1	3	hsa-miR-4443	-0.68	-0.78	N/A
NFIC	ENST00000346156.5	nuclear factor I/C (CCAAT-binding transcription factor)	26	3	0	0	3	9	hsa-miR-4443	-0.68	-0.9	N/A
PRY	ENST00000303728.1	PTPN13-like, Y-linked	5	2	1	0	1	0	hsa-miR-4443	-0.67	-0.67	N/A
LYPLA2	ENST00000374505.2	lysophospholipase II	21	3	0	3	0	0	hsa-miR-4443	-0.67	-0.74	N/A
GINM1	ENST00000367419.5	glycoprotein integral membrane 1	428	1	1	0	0	1	hsa-miR-4443	-0.67	-0.68	N/A
NCOA1	ENST00000405141.1	nuclear receptor coactivator 1	200	3	0	3	0	0	hsa-miR-4443	-0.67	-0.75	N/A
PRY2	ENST00000303804.1	PTPN13-like, Y-linked 2	5	2	1	0	1	0	hsa-miR-4443	-0.67	-0.67	N/A
MOB3C	ENST00000319928.3	MOB kinase activator 3C	141	3	1	2	0	2	hsa-miR-4443	-0.66	-0.66	N/A
METTL7B	ENST00000394252.3	methyltransferase like 7B	58	1	1	0	0	0	hsa-miR-4443	-0.66	-0.66	N/A
FLJ00104	ENST00000446344.1	HCG1980662; Uncharacterized protein	60	8	0	0	8	8	hsa-miR-4443	-0.65	-0.65	N/A
ATP6V0E1	ENST00000519374.1	ATPase, H+ transporting, lysosomal 9kDa, V0 subunit e1	1195	2	0	1	1	1	hsa-miR-4443	-0.65	-0.69	N/A
MITF	ENST00000328528.6	microphthalmia-associated transcription factor	593	1	1	0	0	0	hsa-miR-4443	-0.65	-0.65	N/A
AC104667.3	ENST00000452801.1		5	1	1	0	0	1	hsa-miR-4443	-0.65	-0.65	N/A
AL049747.1	ENST00000594060.1		5	1	1	0	0	0	hsa-miR-4443	-0.65	-0.65	N/A
NR6A1	ENST00000487099.2	nuclear receptor subfamily 6, group A, member 1	1082	3	0	2	1	3	hsa-miR-4443	-0.64	-0.65	N/A
KCNIP3	ENST00000295225.5	Kv channel interacting protein 3, calsenilin	555	3	1	1	1	6	hsa-miR-4443	-0.64	-0.64	N/A
SATL1	ENST00000332921.5	spermidine/spermine N1-acetyl transferase-like 1	5	1	1	0	0	0	hsa-miR-4443	-0.64	-0.64	N/A
NUPR1	ENST00000324873.6	nuclear protein, transcriptional regulator, 1	248	1	1	0	0	1	hsa-miR-4443	-0.64	-0.64	N/A
PRRT1	ENST00000211413.5	proline-rich transmembrane protein 1	19	3	0	2	1	1	hsa-miR-4443	-0.63	-0.63	N/A
AFF3	ENST00000409236.2	AF4/FMR2 family, member 3	296	4	1	1	2	0	hsa-miR-4443	-0.63	-0.64	N/A
LRRC3	ENST00000291592.4	leucine rich repeat containing 3	176	1	0	1	0	4	hsa-miR-4443	-0.63	-0.65	N/A
MCAM	ENST00000392814.1	melanoma cell adhesion molecule	398	1	1	0	0	1	hsa-miR-4443	-0.63	-0.63	N/A
CITED4	ENST00000372638.2	Cbp/p300-interacting transactivator, with Glu/Asp-rich carboxy-terminal domain, 4	18	1	1	0	0	1	hsa-miR-4443	-0.63	-0.63	N/A
AC004899.1	ENST00000596947.1	Uncharacterized protein	5	2	1	1	0	0	hsa-miR-4443	-0.62	-0.62	N/A
RIPK3	ENST00000216274.5	receptor-interacting serine-threonine kinase 3	5	1	1	0	0	0	hsa-miR-4443	-0.62	-0.62	N/A
EBF3	ENST00000368648.3	early B-cell factor 3	101	2	1	1	0	0	hsa-miR-4443	-0.62	-0.73	N/A
KLLN	ENST00000445946.3	killin, p53-regulated DNA replication inhibitor	5	2	1	1	0	0	hsa-miR-4443	-0.62	-0.62	N/A
C3orf20	ENST00000253697.3	chromosome 3 open reading frame 20	5	2	0	1	1	0	hsa-miR-4443	-0.62	-0.62	N/A
VSTM5	ENST00000409977.1	V-set and transmembrane domain containing 5	5	2	1	1	0	0	hsa-miR-4443	-0.62	-0.62	N/A
TMEM100	ENST00000424486.2	transmembrane protein 100	86	1	1	0	0	0	hsa-miR-4443	-0.62	-0.62	N/A
CCDC38	ENST00000546386.1	coiled-coil domain containing 38	10	1	1	0	0	0	hsa-miR-4443	-0.62	-0.62	N/A
IFI6	ENST00000361157.6	interferon, alpha-inducible protein 6	141	1	1	0	0	0	hsa-miR-4443	-0.62	-0.65	N/A
CDK2AP1	ENST00000261692.2	cyclin-dependent kinase 2 associated protein 1	1047	1	1	0	0	0	hsa-miR-4443	-0.62	-0.62	N/A
FBXL18	ENST00000382368.3	F-box and leucine-rich repeat protein 18	92	1	1	0	0	6	hsa-miR-4443	-0.62	-0.7	N/A
CACNG3	ENST00000005284.3	calcium channel, voltage-dependent, gamma subunit 3	5	2	1	0	1	3	hsa-miR-4443	-0.61	-0.61	N/A
CCL22	ENST00000219235.4	chemokine (C-C motif) ligand 22	5	3	0	0	3	1	hsa-miR-4443	-0.61	-0.61	N/A
KRTAP4-4	ENST00000390661.3	keratin associated protein 4-4	5	1	1	0	0	0	hsa-miR-4443	-0.6	-0.6	N/A
THY1	ENST00000284240.5	Thy-1 cell surface antigen	2345	2	1	1	0	2	hsa-miR-4443	-0.6	-0.65	N/A
RAB15	ENST00000436278.2	RAB15, member RAS oncogene family	23	3	0	2	1	3	hsa-miR-4443	-0.6	-0.7	N/A
RBM48	ENST00000481551.1	RNA binding motif protein 48	220	4	0	2	2	1	hsa-miR-4443	-0.6	-0.72	N/A
EIF2B3	ENST00000360403.2	eukaryotic translation initiation factor 2B, subunit 3 gamma, 58kDa	901	1	1	0	0	3	hsa-miR-4443	-0.59	-0.65	N/A
SIRPB2	ENST00000359801.3	signal-regulatory protein beta 2	5	1	1	0	0	2	hsa-miR-4443	-0.59	-0.59	N/A
CD300LF	ENST00000361254.4	CD300 molecule-like family member f	5	2	1	1	0	0	hsa-miR-4443	-0.59	-0.59	N/A
NOVA2	ENST00000263257.5	neuro-oncological ventral antigen 2	7	3	0	2	1	6	hsa-miR-4443	-0.59	-0.96	N/A
AGFG2	ENST00000262935.4	ArfGAP with FG repeats 2	3985	2	1	0	1	3	hsa-miR-4443	-0.59	-0.61	N/A
FER1L6	ENST00000522917.1	fer-1-like 6 (C. elegans)	5	1	1	0	0	0	hsa-miR-4443	-0.59	-0.59	N/A
NEU3	ENST00000532963.1	sialidase 3 (membrane sialidase)	243	2	1	0	1	0	hsa-miR-4443	-0.59	-0.6	N/A
HAVCR1	ENST00000523175.1	hepatitis A virus cellular receptor 1	77	3	2	0	1	2	hsa-miR-4443	-0.59	-0.64	N/A
KRTAP4-2	ENST00000377726.2	keratin associated protein 4-2	5	1	1	0	0	0	hsa-miR-4443	-0.59	-0.59	N/A
IRF3	ENST00000309877.7	interferon regulatory factor 3	131	1	1	0	0	0	hsa-miR-4443	-0.59	-0.59	N/A
SHISA7	ENST00000376325.4	shisa family member 7	5	2	0	1	1	5	hsa-miR-4443	-0.59	-0.59	N/A
C1orf74	ENST00000294811.1	chromosome 1 open reading frame 74	5	1	1	0	0	0	hsa-miR-4443	-0.58	-0.58	N/A
PVRIG	ENST00000317271.2	poliovirus receptor related immunoglobulin domain containing	5	1	1	0	0	0	hsa-miR-4443	-0.58	-0.58	N/A
GPX3	ENST00000517973.1	glutathione peroxidase 3 (plasma)	1142	1	1	0	0	0	hsa-miR-4443	-0.58	-0.58	N/A
TRAPPC2	ENST00000453655.2	trafficking protein particle complex 2	589	1	1	0	0	2	hsa-miR-4443	-0.58	-0.6	N/A
LDB1	ENST00000361198.5	LIM domain binding 1	61	3	0	2	1	3	hsa-miR-4443	-0.58	-0.59	N/A
RP11-451M19.3	ENST00000369657.1	Uncharacterized protein	5	1	1	0	0	0	hsa-miR-4443	-0.57	-0.57	N/A
CSF3	ENST00000394149.3	colony stimulating factor 3 (granulocyte)	5	1	0	1	0	2	hsa-miR-4443	-0.57	-0.57	N/A
SLA2	ENST00000262866.4	Src-like-adaptor 2	5	2	0	2	0	3	hsa-miR-4443	-0.57	-0.57	N/A
KIAA1257	ENST00000265068.5	KIAA1257	5	2	1	1	0	1	hsa-miR-4443	-0.57	-0.57	N/A
TMEM214	ENST00000238788.9	transmembrane protein 214	1344	2	0	2	0	2	hsa-miR-4443	-0.57	-0.57	N/A
CYB561D1	ENST00000496961.1	cytochrome b561 family, member D1	105	1	1	0	0	4	hsa-miR-4443	-0.57	-0.57	N/A
BET1L	ENST00000325147.9	Bet1 golgi vesicular membrane trafficking protein-like	702	1	0	1	0	2	hsa-miR-4443	-0.56	-0.57	N/A
CLLU1	ENST00000378485.1	chronic lymphocytic leukemia up-regulated 1	5	2	0	2	0	1	hsa-miR-4443	-0.56	-0.56	N/A
CA13	ENST00000321764.3	carbonic anhydrase XIII	42	2	1	1	0	2	hsa-miR-4443	-0.56	-0.56	N/A
SPATA32	ENST00000331780.4	spermatogenesis associated 32	5	1	0	1	0	0	hsa-miR-4443	-0.56	-0.56	N/A
KNDC1	ENST00000304613.3	kinase non-catalytic C-lobe domain (KIND) containing 1	5	4	0	4	0	0	hsa-miR-4443	-0.56	-0.56	N/A
RNF223	ENST00000453464.2	ring finger protein 223	5	2	1	0	1	0	hsa-miR-4443	-0.56	-0.56	N/A
TMEM199	ENST00000292114.3	transmembrane protein 199	739	2	1	1	0	1	hsa-miR-4443	-0.56	-0.89	N/A
SSSCA1	ENST00000526877.1	Sjogren syndrome/scleroderma autoantigen 1	96	1	1	0	0	0	hsa-miR-4443	-0.56	-0.56	N/A
ZNF469	ENST00000437464.1	zinc finger protein 469	139	2	0	2	0	0	hsa-miR-4443	-0.56	-0.56	N/A
KRT6C	ENST00000252250.6	keratin 6C	5	1	1	0	0	0	hsa-miR-4443	-0.56	-0.56	N/A
KCTD15	ENST00000284006.6	potassium channel tetramerization domain containing 15	2483	2	1	1	0	1	hsa-miR-4443	-0.56	-0.62	N/A
EXOSC6	ENST00000435634.1	exosome component 6	42	2	0	2	0	0	hsa-miR-4443	-0.55	-0.55	N/A
PGLYRP4	ENST00000359650.5	peptidoglycan recognition protein 4	5	2	1	0	1	0	hsa-miR-4443	-0.55	-0.55	N/A
ITGA2B	ENST00000353281.4	integrin, alpha 2b (platelet glycoprotein IIb of IIb/IIIa complex, antigen CD41)	5	1	1	0	0	0	hsa-miR-4443	-0.54	-0.54	N/A
LIX1L	ENST00000369308.3	Lix1 homolog (mouse)-like	695	2	1	1	0	0	hsa-miR-4443	-0.54	-0.68	N/A
LAPTM5	ENST00000294507.3	lysosomal protein transmembrane 5	5	1	1	0	0	1	hsa-miR-4443	-0.54	-0.54	N/A
C11orf44	ENST00000317019.2	chromosome 11 open reading frame 44	5	1	1	0	0	2	hsa-miR-4443	-0.54	-0.54	N/A
PCK1	ENST00000319441.4	phosphoenolpyruvate carboxykinase 1 (soluble)	5	1	1	0	0	1	hsa-miR-4443	-0.53	-0.53	N/A
SPC24	ENST00000592540.1	SPC24, NDC80 kinetochore complex component	141	1	1	0	0	0	hsa-miR-4443	-0.53	-0.53	N/A
BCKDK	ENST00000394950.3	branched chain ketoacid dehydrogenase kinase	709	2	0	2	0	0	hsa-miR-4443	-0.53	-0.53	N/A
PRR3	ENST00000376560.3	proline rich 3	1145	1	1	0	0	0	hsa-miR-4443	-0.53	-0.55	N/A
TAPBP	ENST00000434618.2	TAP binding protein (tapasin)	1144	2	0	0	2	2	hsa-miR-4443	-0.53	-0.53	N/A
FAM86A	ENST00000458008.4	family with sequence similarity 86, member A	5	2	1	1	0	0	hsa-miR-4443	-0.53	-0.53	N/A
GIPC1	ENST00000393029.3	GIPC PDZ domain containing family, member 1	2934	2	0	2	0	0	hsa-miR-4443	-0.53	-0.53	N/A
SPP2	ENST00000168148.3	secreted phosphoprotein 2, 24kDa	5	1	1	0	0	0	hsa-miR-4443	-0.53	-0.53	N/A
MUL1	ENST00000264198.3	mitochondrial E3 ubiquitin protein ligase 1	812	1	1	0	0	1	hsa-miR-4443	-0.52	-0.52	N/A
DUSP16	ENST00000298573.4	dual specificity phosphatase 16	444	1	1	0	0	0	hsa-miR-4443	-0.52	-0.52	N/A
CD74	ENST00000377795.3	CD74 molecule, major histocompatibility complex, class II invariant chain	168	1	1	0	0	1	hsa-miR-4443	-0.52	-0.52	N/A
TNNC1	ENST00000232975.3	troponin C type 1 (slow)	67	1	1	0	0	0	hsa-miR-4443	-0.52	-0.52	N/A
CYP8B1	ENST00000316161.4	cytochrome P450, family 8, subfamily B, polypeptide 1	5	2	0	1	1	0	hsa-miR-4443	-0.52	-0.52	N/A
KCNK12	ENST00000327876.4	potassium channel, subfamily K, member 12	5	3	0	2	1	3	hsa-miR-4443	-0.52	-0.52	N/A
ATG12	ENST00000500945.2	autophagy related 12	1822	1	1	0	0	0	hsa-miR-4443	-0.52	-0.53	N/A
FGF10	ENST00000264664.4	fibroblast growth factor 10	5	1	1	0	0	0	hsa-miR-4443	-0.52	-0.52	N/A
OR11A1	ENST00000377148.1	olfactory receptor, family 11, subfamily A, member 1	5	1	1	0	0	2	hsa-miR-4443	-0.52	-0.52	N/A
PRSS22	ENST00000161006.3	protease, serine, 22	5	2	1	0	1	0	hsa-miR-4443	-0.51	-0.51	N/A
CSDC2	ENST00000306149.7	cold shock domain containing C2, RNA binding	31	3	0	3	0	0	hsa-miR-4443	-0.51	-0.51	N/A
YDJC	ENST00000398873.3	YdjC homolog (bacterial)	494	1	1	0	0	1	hsa-miR-4443	-0.51	-0.52	N/A
FAM106A	ENST00000392176.3	family with sequence similarity 106, member A	5	1	1	0	0	0	hsa-miR-4443	-0.51	-0.51	N/A
CXorf36	ENST00000398000.2	chromosome X open reading frame 36	5	4	0	3	1	3	hsa-miR-4443	-0.51	-0.51	N/A
MBLAC1	ENST00000398075.2	metallo-beta-lactamase domain containing 1	13	1	1	0	0	0	hsa-miR-4443	-0.51	-0.51	N/A
PLA2G5	ENST00000375108.3	phospholipase A2, group V	5	2	0	1	1	2	hsa-miR-4443	-0.51	-0.51	N/A
DPF2	ENST00000528416.1	D4, zinc and double PHD fingers family 2	1164	1	0	0	1	2	hsa-miR-4443	-0.51	-0.51	N/A
PATE4	ENST00000457514.2	prostate and testis expressed 4	5	2	0	2	0	2	hsa-miR-4443	-0.51	-0.51	N/A
LRRC25	ENST00000339007.3	leucine rich repeat containing 25	5	2	0	2	0	1	hsa-miR-4443	-0.5	-0.5	N/A
LETM1	ENST00000302787.2	leucine zipper-EF-hand containing transmembrane protein 1	198	3	2	1	0	3	hsa-miR-4443	-0.5	-0.67	N/A
CNTD2	ENST00000430325.2	cyclin N-terminal domain containing 2	5	2	0	2	0	1	hsa-miR-4443	-0.5	-0.5	N/A
M1AP	ENST00000290536.5	meiosis 1 associated protein	5	1	1	0	0	1	hsa-miR-4443	-0.5	-0.5	N/A
SERTM1	ENST00000315190.3	serine-rich and transmembrane domain containing 1	12	1	1	0	0	0	hsa-miR-4443	-0.5	-0.5	N/A
EMP2	ENST00000359543.3	epithelial membrane protein 2	1725	2	0	2	0	0	hsa-miR-4443	-0.5	-0.51	N/A
HLA-DPB1	ENST00000418931.2	major histocompatibility complex, class II, DP beta 1	47	2	1	0	1	1	hsa-miR-4443	-0.5	-0.56	N/A
LHPP	ENST00000368839.1	phospholysine phosphohistidine inorganic pyrophosphate phosphatase	2365	1	0	1	0	8	hsa-miR-4443	-0.5	-0.85	N/A
SIX5	ENST00000560168.1	SIX homeobox 5	47	2	0	2	0	5	hsa-miR-4443	-0.5	-0.56	N/A
EXOSC2	ENST00000372358.5	exosome component 2	852	3	0	2	1	1	hsa-miR-4443	-0.49	-0.52	N/A
PRDX2	ENST00000301522.2	peroxiredoxin 2	7500	2	0	1	1	0	hsa-miR-4443	-0.49	-0.49	N/A
SPRN	ENST00000414069.2	shadow of prion protein homolog (zebrafish)	5	2	1	1	0	2	hsa-miR-4443	-0.49	-0.49	N/A
PBOV1	ENST00000527246.2	prostate and breast cancer overexpressed 1	5	2	1	0	1	0	hsa-miR-4443	-0.49	-0.49	N/A
TESK1	ENST00000336395.5	testis-specific kinase 1	583	1	1	0	0	0	hsa-miR-4443	-0.49	-0.49	N/A
ZNF317	ENST00000247956.6	zinc finger protein 317	433	2	0	2	0	3	hsa-miR-4443	-0.49	-0.5	N/A
LDHAL6A	ENST00000280706.2	lactate dehydrogenase A-like 6A	5	2	0	2	0	0	hsa-miR-4443	-0.49	-0.49	N/A
CMA1	ENST00000250378.3	chymase 1, mast cell	5	1	0	1	0	0	hsa-miR-4443	-0.49	-0.49	N/A
FKBP1A	ENST00000400137.4	FK506 binding protein 1A, 12kDa	72	2	0	2	0	0	hsa-miR-4443	-0.49	-0.5	N/A
PCSK7	ENST00000320934.3	proprotein convertase subtilisin/kexin type 7	92	3	0	3	0	0	hsa-miR-4443	-0.49	-0.49	N/A
ADIPOQ	ENST00000412955.2	adiponectin, C1Q and collagen domain containing	5	2	0	1	1	1	hsa-miR-4443	-0.49	-0.49	N/A
C21orf49	ENST00000382375.4	chromosome 21 open reading frame 49	5	1	1	0	0	0	hsa-miR-4443	-0.49	-0.49	N/A
CHCHD5	ENST00000409719.1	coiled-coil-helix-coiled-coil-helix domain containing 5	1577	1	0	1	0	4	hsa-miR-4443	-0.49	-0.49	N/A
SPAG17	ENST00000336338.5	sperm associated antigen 17	5	1	0	1	0	0	hsa-miR-4443	-0.49	-0.49	N/A
DNAI2	ENST00000307504.5	dynein, axonemal, intermediate chain 2	5	1	1	0	0	1	hsa-miR-4443	-0.49	-0.49	N/A
MFAP3L	ENST00000393704.3	microfibrillar-associated protein 3-like	69	2	1	0	1	0	hsa-miR-4443	-0.49	-0.52	N/A
PRPS2	ENST00000380668.5	phosphoribosyl pyrophosphate synthetase 2	739	1	1	0	0	0	hsa-miR-4443	-0.48	-0.5	N/A
TMUB1	ENST00000297533.4	transmembrane and ubiquitin-like domain containing 1	79	1	1	0	0	0	hsa-miR-4443	-0.48	-0.48	N/A
C10orf76	ENST00000370033.4	chromosome 10 open reading frame 76	273	4	0	3	1	4	hsa-miR-4443	-0.48	-0.96	N/A
H2AFY2	ENST00000373255.4	H2A histone family, member Y2	46	2	0	1	1	0	hsa-miR-4443	-0.48	-0.48	N/A
GLT1D1	ENST00000281703.6	glycosyltransferase 1 domain containing 1	22	2	0	2	0	3	hsa-miR-4443	-0.48	-0.48	N/A
HABP2	ENST00000542051.1	hyaluronan binding protein 2	34	3	0	3	0	1	hsa-miR-4443	-0.48	-0.66	N/A
SLC25A35	ENST00000577745.1	solute carrier family 25, member 35	376	2	0	1	1	0	hsa-miR-4443	-0.48	-0.48	N/A
PCGF3	ENST00000362003.5	polycomb group ring finger 3	503	1	1	0	0	2	hsa-miR-4443	-0.48	-0.7	N/A
RGSL1	ENST00000294854.8	regulator of G-protein signaling like 1	5	1	1	0	0	1	hsa-miR-4443	-0.48	-0.48	N/A
SAMD12	ENST00000409003.4	sterile alpha motif domain containing 12	57	4	1	1	2	2	hsa-miR-4443	-0.48	-0.48	N/A
AC103801.2	ENST00000428556.2		5	1	0	1	0	0	hsa-miR-4443	-0.48	-0.48	N/A
KLF13	ENST00000307145.3	Kruppel-like factor 13	5	3	0	3	0	2	hsa-miR-4443	-0.48	-0.48	N/A
TMEM170A	ENST00000357613.4	transmembrane protein 170A	70	3	0	2	1	0	hsa-miR-4443	-0.47	-0.65	N/A
AC105020.1	ENST00000435356.1	Uncharacterized protein; cDNA FLJ12988 fis, clone NT2RP3000080	5	2	0	0	2	4	hsa-miR-4443	-0.47	-0.47	N/A
SLC30A8	ENST00000427715.2	solute carrier family 30 (zinc transporter), member 8	5	2	0	2	0	0	hsa-miR-4443	-0.47	-0.47	N/A
CTD-2267D19.3	ENST00000578774.1	Uncharacterized protein	110	2	0	2	0	1	hsa-miR-4443	-0.47	-0.47	N/A
VANGL1	ENST00000355485.2	VANGL planar cell polarity protein 1	721	2	0	2	0	1	hsa-miR-4443	-0.47	-0.51	N/A
TFRC	ENST00000540528.1	transferrin receptor	296	2	0	1	1	0	hsa-miR-4443	-0.47	-0.49	N/A
DDA1	ENST00000359866.4	DET1 and DDB1 associated 1	76	2	1	1	0	0	hsa-miR-4443	-0.47	-0.77	N/A
SLC25A36	ENST00000446041.2	solute carrier family 25 (pyrimidine nucleotide carrier ), member 36	264	1	1	0	0	0	hsa-miR-4443	-0.47	-0.47	N/A
CAMK1G	ENST00000009105.1	calcium/calmodulin-dependent protein kinase IG	5	2	1	0	1	2	hsa-miR-4443	-0.47	-0.47	N/A
FAS	ENST00000352159.4	Fas cell surface death receptor	378	1	1	0	0	0	hsa-miR-4443	-0.47	-0.47	N/A
PML	ENST00000565898.1	promyelocytic leukemia	83	4	0	3	1	1	hsa-miR-4443	-0.47	-0.47	N/A
STX1A	ENST00000395156.3	syntaxin 1A (brain)	82	2	0	2	0	0	hsa-miR-4443	-0.47	-0.47	N/A
LRRC20	ENST00000355790.4	leucine rich repeat containing 20	159	1	1	0	0	3	hsa-miR-4443	-0.47	-0.47	N/A
CREB5	ENST00000357727.2	cAMP responsive element binding protein 5	54	3	1	0	2	1	hsa-miR-4443	-0.47	-0.59	N/A
FAM120C	ENST00000477084.1	family with sequence similarity 120C	11	1	1	0	0	1	hsa-miR-4443	-0.47	-0.47	N/A
NOS1	ENST00000317775.6	nitric oxide synthase 1 (neuronal)	5	2	0	2	0	1	hsa-miR-4443	-0.47	-0.47	N/A
SOCS3	ENST00000330871.2	suppressor of cytokine signaling 3	5	1	1	0	0	1	hsa-miR-4443	-0.47	-0.47	N/A
KDM2A	ENST00000398645.2	lysine (K)-specific demethylase 2A	729	3	1	1	1	3	hsa-miR-4443	-0.46	-0.75	N/A
CYP2C19	ENST00000371321.3	cytochrome P450, family 2, subfamily C, polypeptide 19	5	1	0	1	0	0	hsa-miR-4443	-0.46	-0.46	N/A
ETNK2	ENST00000367201.3	ethanolamine kinase 2	7	3	0	3	0	1	hsa-miR-4443	-0.46	-0.46	N/A
RARB	ENST00000437042.2	retinoic acid receptor, beta	48	1	1	0	0	0	hsa-miR-4443	-0.46	-0.46	N/A
C19orf53	ENST00000593274.1	chromosome 19 open reading frame 53	634	1	0	1	0	1	hsa-miR-4443	-0.46	-0.46	N/A
HSPB7	ENST00000411503.1	heat shock 27kDa protein family, member 7 (cardiovascular)	5	2	1	1	0	2	hsa-miR-4443	-0.46	-0.46	N/A
TINF2	ENST00000558566.1	TERF1 (TRF1)-interacting nuclear factor 2	1214	2	0	2	0	0	hsa-miR-4443	-0.46	-0.46	N/A
NOG	ENST00000332822.4	noggin	107	1	1	0	0	0	hsa-miR-4443	-0.46	-0.46	N/A
NPPC	ENST00000409852.1	natriuretic peptide C	9	2	0	1	1	0	hsa-miR-4443	-0.46	-0.46	N/A
NUCB1	ENST00000405315.4	nucleobindin 1	851	2	1	0	1	1	hsa-miR-4443	-0.46	-0.54	N/A
CUX2	ENST00000261726.6	cut-like homeobox 2	15	2	1	1	0	1	hsa-miR-4443	-0.46	-0.66	N/A
SUMF2	ENST00000434526.2	sulfatase modifying factor 2	182	1	1	0	0	0	hsa-miR-4443	-0.46	-0.53	N/A
CLPSL1	ENST00000373861.5	colipase-like 1	5	1	0	1	0	1	hsa-miR-4443	-0.46	-0.46	N/A
MPL	ENST00000372470.3	myeloproliferative leukemia virus oncogene	0	1	0	1	0	2	hsa-miR-4443	-0.46	-0.46	N/A
NECAB3	ENST00000246190.6	N-terminal EF-hand calcium binding protein 3	154	1	1	0	0	2	hsa-miR-4443	-0.46	-0.84	N/A
C22orf46	ENST00000402966.1	chromosome 22 open reading frame 46	70	2	1	1	0	0	hsa-miR-4443	-0.46	-0.46	N/A
EXOG	ENST00000287675.5	endo/exonuclease (5'-3'), endonuclease G-like	195	2	1	1	0	0	hsa-miR-4443	-0.46	-0.73	N/A
BCL11A	ENST00000356842.4	B-cell CLL/lymphoma 11A (zinc finger protein)	401	1	1	0	0	0	hsa-miR-4443	-0.46	-0.46	N/A
LYZL6	ENST00000293274.4	lysozyme-like 6	5	1	0	1	0	0	hsa-miR-4443	-0.46	-0.46	N/A
PLA2G2D	ENST00000375105.3	phospholipase A2, group IID	5	3	0	1	2	1	hsa-miR-4443	-0.46	-0.46	N/A
USP2	ENST00000455332.2	ubiquitin specific peptidase 2	19	1	1	0	0	0	hsa-miR-4443	-0.46	-0.46	N/A
ZNF418	ENST00000595830.1	zinc finger protein 418	8	2	0	2	0	1	hsa-miR-4443	-0.45	-0.46	N/A
GFRAL	ENST00000340465.2	GDNF family receptor alpha like	5	1	1	0	0	0	hsa-miR-4443	-0.45	-0.45	N/A
IDI2	ENST00000277517.1	isopentenyl-diphosphate delta isomerase 2	5	1	1	0	0	0	hsa-miR-4443	-0.45	-0.45	N/A
FAM101B	ENST00000329099.4	family with sequence similarity 101, member B	126	3	0	2	1	1	hsa-miR-4443	-0.45	-0.56	N/A
ATXN2	ENST00000550104.1	ataxin 2	7	1	1	0	0	1	hsa-miR-4443	-0.45	-0.45	N/A
AC104841.2	ENST00000601871.1	HCG1777198, isoform CRA_a; PRO2900; Uncharacterized protein	5	2	0	2	0	0	hsa-miR-4443	-0.45	-0.45	N/A
CASP16	ENST00000428155.1	caspase 16, apoptosis-related cysteine peptidase (putative)	51	2	0	2	0	1	hsa-miR-4443	-0.45	-0.48	N/A
RAB38	ENST00000243662.6	RAB38, member RAS oncogene family	11	1	0	1	0	1	hsa-miR-4443	-0.45	-0.45	N/A
AC006486.1	ENST00000378108.1		5	1	1	0	0	0	hsa-miR-4443	-0.45	-0.45	N/A
ZDHHC16	ENST00000345745.5	zinc finger, DHHC-type containing 16	82	1	1	0	0	1	hsa-miR-4443	-0.45	-0.45	N/A
ATP8B3	ENST00000526092.2	ATPase, aminophospholipid transporter, class I, type 8B, member 3	110	1	1	0	0	0	hsa-miR-4443	-0.45	-0.45	N/A
AP000889.3	ENST00000600612.1	HCG2032453; Uncharacterized protein; cDNA FLJ25337 fis, clone TST00714	5	1	0	1	0	0	hsa-miR-4443	-0.45	-0.45	N/A
KCNIP1	ENST00000328939.4	Kv channel interacting protein 1	5	1	1	0	0	0	hsa-miR-4443	-0.45	-0.45	N/A
CLDN18	ENST00000343735.4	claudin 18	5	2	0	1	1	0	hsa-miR-4443	-0.45	-0.45	N/A
IDO2	ENST00000502986.2	indoleamine 2,3-dioxygenase 2	5	1	1	0	0	0	hsa-miR-4443	-0.44	-0.44	N/A
ARL6	ENST00000463745.1	ADP-ribosylation factor-like 6	275	1	1	0	0	0	hsa-miR-4443	-0.44	-0.51	N/A
KRT6A	ENST00000330722.6	keratin 6A	5	2	0	2	0	0	hsa-miR-4443	-0.44	-0.44	N/A
ZNF365	ENST00000395254.3	zinc finger protein 365	173	1	1	0	0	0	hsa-miR-4443	-0.44	-0.44	N/A
ZNF416	ENST00000196489.3	zinc finger protein 416	17	1	1	0	0	0	hsa-miR-4443	-0.44	-0.44	N/A
ST14	ENST00000278742.5	suppression of tumorigenicity 14 (colon carcinoma)	11	1	1	0	0	0	hsa-miR-4443	-0.44	-0.44	N/A
SYT15	ENST00000374323.4	synaptotagmin XV	5	2	0	1	1	3	hsa-miR-4443	-0.44	-0.44	N/A
TTC34	ENST00000401094.6	tetratricopeptide repeat domain 34	5	1	1	0	0	0	hsa-miR-4443	-0.44	-0.44	N/A
TRAF4	ENST00000262395.5	TNF receptor-associated factor 4	3123	2	1	1	0	0	hsa-miR-4443	-0.44	-0.6	N/A
ZNF460	ENST00000360338.3	zinc finger protein 460	164	2	0	2	0	2	hsa-miR-4443	-0.44	-0.48	N/A
SH3RF2	ENST00000511217.1	SH3 domain containing ring finger 2	53	2	1	1	0	0	hsa-miR-4443	-0.44	-0.44	N/A
KCNS1	ENST00000306117.1	potassium voltage-gated channel, delayed-rectifier, subfamily S, member 1	5	2	1	0	1	0	hsa-miR-4443	-0.44	-0.44	N/A
ALX3	ENST00000369792.4	ALX homeobox 3	5	2	1	0	1	1	hsa-miR-4443	-0.44	-0.44	N/A
RASSF4	ENST00000374417.2	Ras association (RalGDS/AF-6) domain family member 4	515	1	1	0	0	0	hsa-miR-4443	-0.44	-0.44	N/A
PYDC1	ENST00000302964.3	PYD (pyrin domain) containing 1	5	1	0	1	0	1	hsa-miR-4443	-0.44	-0.44	N/A
STX4	ENST00000313843.3	syntaxin 4	53	3	0	2	1	0	hsa-miR-4443	-0.44	-0.47	N/A
MTHFR	ENST00000376592.1	methylenetetrahydrofolate reductase (NAD(P)H)	207	3	0	3	0	2	hsa-miR-4443	-0.44	-0.47	N/A
CHRNB2	ENST00000368476.3	cholinergic receptor, nicotinic, beta 2 (neuronal)	16	3	1	2	0	1	hsa-miR-4443	-0.43	-0.43	N/A
RPL23A	ENST00000422514.2	ribosomal protein L23a	13	1	0	1	0	0	hsa-miR-4443	-0.43	-0.43	N/A
RP11-422N16.3	ENST00000499579.1	Uncharacterized protein	5	2	0	1	1	3	hsa-miR-4443	-0.43	-0.43	N/A
GRAPL	ENST00000344415.4	GRB2-related adaptor protein-like	5	2	0	1	1	1	hsa-miR-4443	-0.43	-0.43	N/A
C5orf45	ENST00000518219.1	chromosome 5 open reading frame 45	313	2	0	2	0	1	hsa-miR-4443	-0.43	-0.43	N/A
MORN4	ENST00000478953.1	MORN repeat containing 4	296	1	1	0	0	0	hsa-miR-4443	-0.43	-0.43	N/A
TAF11	ENST00000420584.2	TAF11 RNA polymerase II, TATA box binding protein (TBP)-associated factor, 28kDa	18	1	1	0	0	0	hsa-miR-4443	-0.43	-0.43	N/A
MFAP4	ENST00000497081.2	microfibrillar-associated protein 4	67	1	1	0	0	0	hsa-miR-4443	-0.43	-0.43	N/A
CDK12	ENST00000447079.4	cyclin-dependent kinase 12	748	4	0	3	1	1	hsa-miR-4443	-0.43	-0.56	N/A
RASSF2	ENST00000379400.3	Ras association (RalGDS/AF-6) domain family member 2	88	3	1	2	0	1	hsa-miR-4443	-0.43	-0.45	N/A
AC110619.2	ENST00000404891.1	Uncharacterized protein	5	2	0	2	0	1	hsa-miR-4443	-0.43	-0.43	N/A
TMEM26	ENST00000399298.3	transmembrane protein 26	10	3	0	1	2	0	hsa-miR-4443	-0.43	-0.45	N/A
RABEP2	ENST00000357573.6	rabaptin, RAB GTPase binding effector protein 2	5	1	1	0	0	1	hsa-miR-4443	-0.43	-0.43	N/A
FTMT	ENST00000321339.1	ferritin mitochondrial	5	1	0	0	1	1	hsa-miR-4443	-0.43	-0.43	N/A
CLTCL1	ENST00000353891.5	clathrin, heavy chain-like 1	89	1	1	0	0	1	hsa-miR-4443	-0.43	-0.43	N/A
NFASC	ENST00000401399.1	neurofascin	10	2	0	1	1	2	hsa-miR-4443	-0.43	-0.43	N/A
AKT2	ENST00000392038.2	v-akt murine thymoma viral oncogene homolog 2	525	2	0	2	0	1	hsa-miR-4443	-0.43	-0.43	N/A
ATP6V0D2	ENST00000285393.3	ATPase, H+ transporting, lysosomal 38kDa, V0 subunit d2	5	1	1	0	0	1	hsa-miR-4443	-0.43	-0.43	N/A
GJB2	ENST00000382848.4	gap junction protein, beta 2, 26kDa	50	1	1	0	0	0	hsa-miR-4443	-0.43	-0.56	N/A
PURB	ENST00000395699.2	purine-rich element binding protein B	497	5	0	4	1	2	hsa-miR-4443	-0.43	-0.67	N/A
KIAA1755	ENST00000279024.4	KIAA1755	5	1	0	1	0	4	hsa-miR-4443	-0.42	-0.42	N/A
RUNDC3B	ENST00000338056.3	RUN domain containing 3B	41	1	1	0	0	1	hsa-miR-4443	-0.42	-0.42	N/A
KLHL30	ENST00000409223.1	kelch-like family member 30	5	1	0	1	0	3	hsa-miR-4443	-0.42	-0.42	N/A
RFESD	ENST00000513950.2	Rieske (Fe-S) domain containing	15	1	1	0	0	0	hsa-miR-4443	-0.42	-0.69	N/A
KRTAP17-1	ENST00000334202.3	keratin associated protein 17-1	5	1	0	1	0	0	hsa-miR-4443	-0.42	-0.42	N/A
NSG2	ENST00000303177.3	Neuron-specific protein family member 2	5	2	0	1	1	0	hsa-miR-4443	-0.42	-0.42	N/A
LTA	ENST00000454783.1	lymphotoxin alpha	5	1	0	1	0	0	hsa-miR-4443	-0.42	-0.42	N/A
PYROXD2	ENST00000370575.4	pyridine nucleotide-disulphide oxidoreductase domain 2	15	1	0	1	0	0	hsa-miR-4443	-0.42	-0.42	N/A
C2orf16	ENST00000408964.2	chromosome 2 open reading frame 16	5	1	1	0	0	0	hsa-miR-4443	-0.42	-0.42	N/A
SLC41A1	ENST00000367137.3	solute carrier family 41 (magnesium transporter), member 1	300	3	0	2	1	6	hsa-miR-4443	-0.42	-0.42	N/A
FAM168B	ENST00000409185.1	family with sequence similarity 168, member B	122	2	1	0	1	2	hsa-miR-4443	-0.42	-0.47	N/A
HEPACAM	ENST00000298251.4	hepatic and glial cell adhesion molecule	5	1	1	0	0	2	hsa-miR-4443	-0.42	-0.42	N/A
NRIP3	ENST00000309166.3	nuclear receptor interacting protein 3	58	1	1	0	0	0	hsa-miR-4443	-0.42	-0.49	N/A
PDE1B	ENST00000243052.3	phosphodiesterase 1B, calmodulin-dependent	6	1	1	0	0	0	hsa-miR-4443	-0.42	-0.42	N/A
RP4-758J18.2	ENST00000444362.1	HCG20425, isoform CRA_a; Uncharacterized protein; cDNA FLJ53815	283	2	1	1	0	0	hsa-miR-4443	-0.42	-0.42	N/A
ZNF346	ENST00000503039.1	zinc finger protein 346	5	2	0	1	1	2	hsa-miR-4443	-0.42	-0.42	N/A
CKMT1A	ENST00000434505.1	creatine kinase, mitochondrial 1A	5	1	0	1	0	0	hsa-miR-4443	-0.41	-0.41	N/A
COX4I1	ENST00000564903.1	cytochrome c oxidase subunit IV isoform 1	44	1	1	0	0	1	hsa-miR-4443	-0.41	-0.41	N/A
TBX6	ENST00000395224.2	T-box 6	23	1	0	1	0	1	hsa-miR-4443	-0.41	-0.41	N/A
GCLM	ENST00000370238.3	glutamate-cysteine ligase, modifier subunit	809	1	0	1	0	1	hsa-miR-4443	-0.41	-0.43	N/A
TACR3	ENST00000304883.2	tachykinin receptor 3	5	2	0	2	0	0	hsa-miR-4443	-0.41	-0.41	N/A
PAX7	ENST00000420770.2	paired box 7	7	3	0	2	1	0	hsa-miR-4443	-0.41	-0.41	N/A
KCTD2	ENST00000322444.6	potassium channel tetramerization domain containing 2	3328	3	1	0	2	1	hsa-miR-4443	-0.41	-0.41	N/A
POLR2D	ENST00000272645.4	polymerase (RNA) II (DNA directed) polypeptide D	530	2	0	1	1	2	hsa-miR-4443	-0.41	-0.41	N/A
FUBP3	ENST00000319725.9	far upstream element (FUSE) binding protein 3	121	2	0	1	1	0	hsa-miR-4443	-0.41	-0.42	N/A
ALX4	ENST00000329255.3	ALX homeobox 4	52	5	0	5	0	5	hsa-miR-4443	-0.41	-0.41	N/A
EDDM3B	ENST00000326783.3	epididymal protein 3B	5	1	0	1	0	0	hsa-miR-4443	-0.41	-0.41	N/A
NDUFAF2	ENST00000511107.1	NADH dehydrogenase (ubiquinone) complex I, assembly factor 2	18	1	0	1	0	0	hsa-miR-4443	-0.41	-0.41	N/A
SASH3	ENST00000356892.3	SAM and SH3 domain containing 3	5	1	1	0	0	1	hsa-miR-4443	-0.41	-0.41	N/A
MAML3	ENST00000509479.2	mastermind-like 3 (Drosophila)	159	2	0	1	1	1	hsa-miR-4443	-0.41	-0.41	N/A
DGKA	ENST00000551156.1	diacylglycerol kinase, alpha 80kDa	186	1	1	0	0	0	hsa-miR-4443	-0.41	-0.41	N/A
CIB2	ENST00000258930.3	calcium and integrin binding family member 2	119	1	1	0	0	0	hsa-miR-4443	-0.41	-0.41	N/A
ADAM15	ENST00000360674.4	ADAM metallopeptidase domain 15	645	1	1	0	0	0	hsa-miR-4443	-0.41	-0.41	N/A
MYLK3	ENST00000394809.4	myosin light chain kinase 3	21	2	0	1	1	2	hsa-miR-4443	-0.4	-0.48	N/A
CKMT1B	ENST00000300283.6	creatine kinase, mitochondrial 1B	5	1	0	1	0	0	hsa-miR-4443	-0.4	-0.4	N/A
CASC4	ENST00000360824.3	cancer susceptibility candidate 4	5	1	0	1	0	0	hsa-miR-4443	-0.4	-0.4	N/A
C16orf98	ENST00000561916.2	chromosome 16 open reading frame 98	5	1	0	1	0	0	hsa-miR-4443	-0.4	-0.4	N/A
RP11-467N20.5	ENST00000558241.1	Protein LOC440233	5	1	0	1	0	0	hsa-miR-4443	-0.4	-0.4	N/A
PITX2	ENST00000394595.3	paired-like homeodomain 2	75	1	1	0	0	0	hsa-miR-4443	-0.4	-0.4	N/A
RP11-111M22.2	ENST00000530460.1	Homo sapiens putative uncharacterized protein FLJ37770-like (LOC100506127), mRNA.	18	2	1	0	1	2	hsa-miR-4443	-0.4	-0.59	N/A
REL	ENST00000295025.8	v-rel avian reticuloendotheliosis viral oncogene homolog	116	3	0	3	0	0	hsa-miR-4443	-0.4	-0.4	N/A
MTMR11	ENST00000406732.3	myotubularin related protein 11	16	2	0	2	0	2	hsa-miR-4443	-0.4	-0.4	N/A
DHCR24	ENST00000371269.3	24-dehydrocholesterol reductase	7645	2	1	1	0	2	hsa-miR-4443	-0.4	-0.4	N/A
ZNF134	ENST00000396161.5	zinc finger protein 134	184	2	2	0	0	0	hsa-miR-4443	-0.4	-0.45	N/A
STK36	ENST00000295709.3	serine/threonine kinase 36	218	1	1	0	0	0	hsa-miR-4443	-0.4	-0.4	N/A
SMO	ENST00000249373.3	smoothened, frizzled family receptor	142	1	1	0	0	0	hsa-miR-4443	-0.4	-0.4	N/A
KCNQ5	ENST00000370398.1	potassium voltage-gated channel, KQT-like subfamily, member 5	50	2	0	2	0	1	hsa-miR-4443	-0.4	-0.4	N/A
TNS1	ENST00000171887.4	tensin 1	591	5	1	1	3	2	hsa-miR-4443	-0.4	-0.4	N/A
C15orf52	ENST00000397536.2	chromosome 15 open reading frame 52	14	2	0	2	0	2	hsa-miR-4443	-0.4	-0.4	N/A
AC092850.1	ENST00000598023.1	Protein LOC100996701	5	1	1	0	0	0	hsa-miR-4443	-0.4	-0.4	N/A
RAB36	ENST00000263116.2	RAB36, member RAS oncogene family	7	2	0	2	0	1	hsa-miR-4443	-0.4	-0.4	N/A
DNAJC24	ENST00000465995.1	DnaJ (Hsp40) homolog, subfamily C, member 24	424	1	1	0	0	0	hsa-miR-4443	-0.4	-0.49	N/A
TXNDC2	ENST00000357775.5	thioredoxin domain containing 2 (spermatozoa)	5	1	0	1	0	0	hsa-miR-4443	-0.4	-0.4	N/A
ANXA9	ENST00000368947.4	annexin A9	185	1	1	0	0	0	hsa-miR-4443	-0.4	-0.4	N/A
SPN	ENST00000360121.3	sialophorin	5	2	0	1	1	1	hsa-miR-4443	-0.4	-0.4	N/A
CNGA2	ENST00000329903.4	cyclic nucleotide gated channel alpha 2	5	1	1	0	0	0	hsa-miR-4443	-0.4	-0.4	N/A
COX18	ENST00000295890.4	COX18 cytochrome C oxidase assembly factor	356	3	2	0	1	1	hsa-miR-4443	-0.4	-0.85	N/A
PPARA	ENST00000396000.2	peroxisome proliferator-activated receptor alpha	82	3	0	3	0	2	hsa-miR-4443	-0.4	-0.48	N/A
NCOA4	ENST00000452682.1	nuclear receptor coactivator 4	1665	2	1	0	1	0	hsa-miR-4443	-0.4	-0.4	N/A
SCAMP4	ENST00000316097.8	secretory carrier membrane protein 4	223	1	1	0	0	0	hsa-miR-4443	-0.4	-0.4	N/A
HRK	ENST00000257572.5	harakiri, BCL2 interacting protein (contains only BH3 domain)	19	2	0	2	0	4	hsa-miR-4443	-0.39	-0.47	N/A
TNR	ENST00000367674.2	tenascin R	5	5	1	1	3	1	hsa-miR-4443	-0.39	-0.39	N/A
NHLRC4	ENST00000540585.1	NHL repeat containing 4	111	2	0	2	0	0	hsa-miR-4443	-0.39	-0.39	N/A
CLCN7	ENST00000448525.1	chloride channel, voltage-sensitive 7	1022	3	0	2	1	1	hsa-miR-4443	-0.39	-0.39	N/A
CLEC4G	ENST00000328853.5	C-type lectin domain family 4, member G	5	1	0	1	0	2	hsa-miR-4443	-0.39	-0.39	N/A
ZNF398	ENST00000420008.2	zinc finger protein 398	305	1	1	0	0	0	hsa-miR-4443	-0.39	-0.4	N/A
SPOCD1	ENST00000373648.2	SPOC domain containing 1	755	2	1	0	1	1	hsa-miR-4443	-0.39	-0.39	N/A
FAM171B	ENST00000304698.5	family with sequence similarity 171, member B	5	2	1	0	1	0	hsa-miR-4443	-0.39	-0.39	N/A
GFI1	ENST00000370332.1	growth factor independent 1 transcription repressor	154	2	0	1	1	1	hsa-miR-4443	-0.39	-0.39	N/A
ST8SIA2	ENST00000268164.3	ST8 alpha-N-acetyl-neuraminide alpha-2,8-sialyltransferase 2	9	5	0	5	0	2	hsa-miR-4443	-0.39	-0.39	N/A
PIP5K1C	ENST00000335312.3	phosphatidylinositol-4-phosphate 5-kinase, type I, gamma	13	3	1	1	1	2	hsa-miR-4443	-0.39	-0.39	N/A
KIAA1644	ENST00000381176.4	KIAA1644	10	2	1	1	0	4	hsa-miR-4443	-0.39	-0.61	N/A
ZG16	ENST00000400752.4	zymogen granule protein 16	23	1	1	0	0	1	hsa-miR-4443	-0.39	-0.39	N/A
C6orf25	ENST00000375810.4	chromosome 6 open reading frame 25	5	1	0	1	0	2	hsa-miR-4443	-0.39	-0.43	N/A
ATG9B	ENST00000605938.1	autophagy related 9B	5	2	0	2	0	0	hsa-miR-4443	-0.39	-0.39	N/A
CNR2	ENST00000374472.4	cannabinoid receptor 2 (macrophage)	5	2	0	1	1	3	hsa-miR-4443	-0.39	-0.39	N/A
C21orf119	ENST00000534991.2	chromosome 21 open reading frame 119	9	1	0	1	0	1	hsa-miR-4443	-0.39	-0.39	N/A
DLL4	ENST00000249749.5	delta-like 4 (Drosophila)	605	2	1	1	0	0	hsa-miR-4443	-0.39	-0.39	N/A
FSTL4	ENST00000265342.7	follistatin-like 4	60	5	1	2	2	1	hsa-miR-4443	-0.39	-0.61	N/A
SLC7A5	ENST00000565644.1	solute carrier family 7 (amino acid transporter light chain, L system), member 5	155	2	1	1	0	0	hsa-miR-4443	-0.39	-0.41	N/A
MTM1	ENST00000542741.1	myotubularin 1	68	1	0	1	0	0	hsa-miR-4443	-0.39	-0.39	N/A
ZNF33B	ENST00000359467.3	zinc finger protein 33B	30	2	0	2	0	0	hsa-miR-4443	-0.39	-0.5	N/A
ELN	ENST00000252034.7	elastin	445	2	0	2	0	1	hsa-miR-4443	-0.39	-0.39	N/A
CPNE6	ENST00000397016.2	copine VI (neuronal)	5	1	0	1	0	0	hsa-miR-4443	-0.39	-0.39	N/A
ZNF329	ENST00000598312.1	zinc finger protein 329	163	1	1	0	0	1	hsa-miR-4443	-0.39	-0.39	N/A
HECTD3	ENST00000372168.3	HECT domain containing E3 ubiquitin protein ligase 3	45	1	0	1	0	2	hsa-miR-4443	-0.39	-0.39	N/A
CDK2	ENST00000266970.4	cyclin-dependent kinase 2	6789	1	0	1	0	1	hsa-miR-4443	-0.39	-0.39	N/A
TOMM40	ENST00000592434.1	translocase of outer mitochondrial membrane 40 homolog (yeast)	14	4	0	3	1	3	hsa-miR-4443	-0.38	-0.55	N/A
CTC-360G5.1	ENST00000571838.1	uncharacterized protein LOC643669 precursor	5	1	0	1	0	0	hsa-miR-4443	-0.38	-0.38	N/A
ACPP	ENST00000336375.5	acid phosphatase, prostate	22	1	1	0	0	0	hsa-miR-4443	-0.38	-0.38	N/A
ONECUT3	ENST00000382349.4	one cut homeobox 3	5	4	1	2	1	7	hsa-miR-4443	-0.38	-0.38	N/A
COL23A1	ENST00000390654.3	collagen, type XXIII, alpha 1	15	2	1	0	1	3	hsa-miR-4443	-0.38	-0.47	N/A
TGFA	ENST00000295400.6	transforming growth factor, alpha	36	1	1	0	0	1	hsa-miR-4443	-0.38	-0.38	N/A
SERPINA6	ENST00000341584.3	serpin peptidase inhibitor, clade A (alpha-1 antiproteinase, antitrypsin), member 6	69	2	0	0	2	0	hsa-miR-4443	-0.38	-0.38	N/A
DZIP1	ENST00000347108.3	DAZ interacting zinc finger protein 1	360	1	0	1	0	1	hsa-miR-4443	-0.38	-0.39	N/A
MAP3K8	ENST00000375321.1	mitogen-activated protein kinase kinase kinase 8	22	1	1	0	0	0	hsa-miR-4443	-0.38	-0.38	N/A
TSNARE1	ENST00000519651.1	t-SNARE domain containing 1	11	3	0	3	0	4	hsa-miR-4443	-0.38	-0.41	N/A
DBF4B	ENST00000315005.3	DBF4 homolog B (S. cerevisiae)	34	1	1	0	0	3	hsa-miR-4443	-0.38	-0.38	N/A
PMP22	ENST00000395938.2	peripheral myelin protein 22	1152	1	1	0	0	0	hsa-miR-4443	-0.38	-0.38	N/A
SLC12A3	ENST00000438926.2	solute carrier family 12 (sodium/chloride transporter), member 3	5	3	0	1	2	1	hsa-miR-4443	-0.38	-0.38	N/A
CDH24	ENST00000397359.3	cadherin 24, type 2	44	2	0	2	0	0	hsa-miR-4443	-0.38	-0.38	N/A
EXOSC5	ENST00000221233.4	exosome component 5	1152	1	0	1	0	0	hsa-miR-4443	-0.38	-0.38	N/A
CHID1	ENST00000449825.1	chitinase domain containing 1	7326	1	0	1	0	1	hsa-miR-4443	-0.38	-0.38	N/A
HYI	ENST00000372432.1	hydroxypyruvate isomerase (putative)	291	1	0	1	0	0	hsa-miR-4443	-0.38	-0.38	N/A
AP005482.1	ENST00000400514.2	Uncharacterized protein	44	1	1	0	0	1	hsa-miR-4443	-0.38	-0.46	N/A
RCN3	ENST00000270645.3	reticulocalbin 3, EF-hand calcium binding domain	3731	1	0	1	0	1	hsa-miR-4443	-0.38	-0.38	N/A
FKBP1C	ENST00000370659.1	FK506 binding protein 1C	30	2	0	2	0	0	hsa-miR-4443	-0.38	-0.38	N/A
ZNF157	ENST00000377073.3	zinc finger protein 157	5	1	1	0	0	0	hsa-miR-4443	-0.38	-0.38	N/A
NBPF3	ENST00000318220.6	neuroblastoma breakpoint family, member 3	5	1	1	0	0	0	hsa-miR-4443	-0.38	-0.38	N/A
DEFB132	ENST00000382376.3	defensin, beta 132	5	2	0	1	1	0	hsa-miR-4443	-0.38	-0.38	N/A
FAM43B	ENST00000332947.4	family with sequence similarity 43, member B	17	1	1	0	0	0	hsa-miR-4443	-0.38	-0.38	N/A
RP11-178C3.1	ENST00000591035.1	Uncharacterized protein	5	1	0	1	0	0	hsa-miR-4443	-0.38	-0.38	N/A
LY6K	ENST00000522591.1	lymphocyte antigen 6 complex, locus K	2718	2	0	2	0	1	hsa-miR-4443	-0.38	-0.38	N/A
USP44	ENST00000552440.1	ubiquitin specific peptidase 44	29	1	0	1	0	0	hsa-miR-4443	-0.38	-0.38	N/A
TM4SF19	ENST00000446879.1	transmembrane 4 L six family member 19	5	1	0	1	0	0	hsa-miR-4443	-0.38	-0.38	N/A
AC068987.1	ENST00000599343.1	HCG1997999; cDNA FLJ33996 fis, clone DFNES2008881	44	2	0	2	0	2	hsa-miR-4443	-0.38	-0.38	N/A
C9orf66	ENST00000382387.2	chromosome 9 open reading frame 66	13	1	0	1	0	0	hsa-miR-4443	-0.38	-0.38	N/A
KIF1B	ENST00000377086.1	kinesin family member 1B	234	2	1	1	0	0	hsa-miR-4443	-0.38	-0.38	N/A
ZC3H12A	ENST00000373087.6	zinc finger CCCH-type containing 12A	94	2	1	0	1	1	hsa-miR-4443	-0.38	-0.38	N/A
EPN2	ENST00000314728.5	epsin 2	1609	2	0	1	1	0	hsa-miR-4443	-0.37	-0.38	N/A
PAX2	ENST00000370296.2	paired box 2	8	2	0	2	0	1	hsa-miR-4443	-0.37	-0.37	N/A
FAM203B	ENST00000377406.4	family with sequence similarity 203, member B	5	2	0	2	0	0	hsa-miR-4443	-0.37	-0.37	N/A
DBR1	ENST00000260803.4	debranching RNA lariats 1	981	1	1	0	0	0	hsa-miR-4443	-0.37	-0.54	N/A
TRPC3	ENST00000264811.5	transient receptor potential cation channel, subfamily C, member 3	37	1	1	0	0	0	hsa-miR-4443	-0.37	-0.37	N/A
KCNC4	ENST00000369787.3	potassium voltage-gated channel, Shaw-related subfamily, member 4	138	2	1	1	0	2	hsa-miR-4443	-0.37	-0.5	N/A
P2RX1	ENST00000225538.3	purinergic receptor P2X, ligand-gated ion channel, 1	7	1	0	1	0	1	hsa-miR-4443	-0.37	-0.37	N/A
C11orf34	ENST00000338832.2	chromosome 11 open reading frame 34	5	1	0	1	0	0	hsa-miR-4443	-0.37	-0.37	N/A
WDR55	ENST00000358337.5	WD repeat domain 55	251	2	0	2	0	0	hsa-miR-4443	-0.37	-0.4	N/A
NCS1	ENST00000372398.3	neuronal calcium sensor 1	1083	2	0	2	0	2	hsa-miR-4443	-0.37	-0.5	N/A
PIF1	ENST00000268043.4	PIF1 5'-to-3' DNA helicase	19	1	1	0	0	0	hsa-miR-4443	-0.37	-0.37	N/A
NDUFA2	ENST00000512088.1	NADH dehydrogenase (ubiquinone) 1 alpha subcomplex, 2, 8kDa	5404	1	0	1	0	0	hsa-miR-4443	-0.37	-0.37	N/A
DOLPP1	ENST00000540102.1	dolichyldiphosphatase 1	963	2	0	2	0	0	hsa-miR-4443	-0.37	-0.37	N/A
MIF4GD	ENST00000578305.1	MIF4G domain containing	25	1	0	1	0	1	hsa-miR-4443	-0.37	-0.39	N/A
GPR37L1	ENST00000367282.5	G protein-coupled receptor 37 like 1	5	3	0	2	1	2	hsa-miR-4443	-0.37	-0.37	N/A
AL590822.1	ENST00000545087.1	Uncharacterized protein	5	1	1	0	0	1	hsa-miR-4443	-0.37	-0.37	N/A
ZNF557	ENST00000414706.1	zinc finger protein 557	294	2	1	1	0	0	hsa-miR-4443	-0.37	-0.37	N/A
VNN1	ENST00000367928.4	vanin 1	5	2	1	1	0	0	hsa-miR-4443	-0.37	-0.48	N/A
MIEN1	ENST00000577810.1	migration and invasion enhancer 1	140	1	0	1	0	0	hsa-miR-4443	-0.37	-0.37	N/A
SH2D3C	ENST00000373277.4	SH2 domain containing 3C	5	1	0	1	0	1	hsa-miR-4443	-0.37	-0.37	N/A
TSPAN13	ENST00000262067.4	tetraspanin 13	491	1	0	1	0	0	hsa-miR-4443	-0.37	-0.37	N/A
TMPRSS4	ENST00000534111.1	transmembrane protease, serine 4	5	2	1	0	1	0	hsa-miR-4443	-0.36	-0.36	N/A
AC091801.1	ENST00000402115.1	LOC392621; Uncharacterized protein	5	1	1	0	0	0	hsa-miR-4443	-0.36	-0.36	N/A
PIGO	ENST00000298004.5	phosphatidylinositol glycan anchor biosynthesis, class O	152	2	0	1	1	2	hsa-miR-4443	-0.36	-0.39	N/A
MS4A4A	ENST00000337908.4	membrane-spanning 4-domains, subfamily A, member 4A	5	1	0	1	0	0	hsa-miR-4443	-0.36	-0.36	N/A
CBL	ENST00000264033.4	Cbl proto-oncogene, E3 ubiquitin protein ligase	309	1	0	1	0	3	hsa-miR-4443	-0.36	-0.36	N/A
STK35	ENST00000381482.3	serine/threonine kinase 35	263	2	0	1	1	2	hsa-miR-4443	-0.36	-0.39	N/A
TBCA	ENST00000306388.6	tubulin folding cofactor A	3605	1	0	1	0	0	hsa-miR-4443	-0.36	-0.36	N/A
TRPC5	ENST00000262839.2	transient receptor potential cation channel, subfamily C, member 5	5	1	1	0	0	0	hsa-miR-4443	-0.36	-0.36	N/A
TMED2	ENST00000262225.3	transmembrane emp24 domain trafficking protein 2	3025	1	0	1	0	0	hsa-miR-4443	-0.36	-0.36	N/A
AC013269.5	ENST00000409259.1	Uncharacterized protein	5	1	0	1	0	2	hsa-miR-4443	-0.36	-0.36	N/A
GNAT1	ENST00000232461.3	guanine nucleotide binding protein (G protein), alpha transducing activity polypeptide 1	8	1	1	0	0	2	hsa-miR-4443	-0.36	-0.36	N/A
NEUROG3	ENST00000242462.4	neurogenin 3	5	2	0	1	1	0	hsa-miR-4443	-0.36	-0.36	N/A
PPP1R13B	ENST00000423488.2	protein phosphatase 1, regulatory subunit 13B	105	1	1	0	0	1	hsa-miR-4443	-0.36	-0.36	N/A
ZNF90	ENST00000418063.2	zinc finger protein 90	5	2	0	1	1	0	hsa-miR-4443	-0.36	-0.48	N/A
FAM180B	ENST00000356737.2	family with sequence similarity 180, member B	5	1	1	0	0	0	hsa-miR-4443	-0.36	-0.36	N/A
KIF26B	ENST00000366518.4	kinesin family member 26B	25	1	0	1	0	4	hsa-miR-4443	-0.36	-0.36	N/A
PARD6G	ENST00000353265.3	par-6 family cell polarity regulator gamma	172	1	1	0	0	0	hsa-miR-4443	-0.36	-0.36	N/A
KIAA0247	ENST00000342745.4	KIAA0247	161	2	0	1	1	3	hsa-miR-4443	-0.36	-0.37	N/A
CERS5	ENST00000317551.6	ceramide synthase 5	86	1	0	1	0	0	hsa-miR-4443	-0.36	-0.42	N/A
BAK1	ENST00000442998.2	BCL2-antagonist/killer 1	15	1	1	0	0	2	hsa-miR-4443	-0.36	-0.37	N/A
MRGPRF	ENST00000441623.1	MAS-related GPR, member F	140	2	1	0	1	6	hsa-miR-4443	-0.36	-0.66	N/A
CCDC115	ENST00000437688.2	coiled-coil domain containing 115	329	2	0	1	1	0	hsa-miR-4443	-0.36	-0.36	N/A
DNAJC5G	ENST00000296097.3	DnaJ (Hsp40) homolog, subfamily C, member 5 gamma	5	1	0	1	0	0	hsa-miR-4443	-0.36	-0.36	N/A
SMPD3	ENST00000219334.5	sphingomyelin phosphodiesterase 3, neutral membrane (neutral sphingomyelinase II)	9	4	0	3	1	2	hsa-miR-4443	-0.36	-0.36	N/A
S100A7	ENST00000368722.1	S100 calcium binding protein A7	5	1	0	1	0	0	hsa-miR-4443	-0.36	-0.36	N/A
C10orf129	ENST00000430183.1	chromosome 10 open reading frame 129	5	1	0	1	0	0	hsa-miR-4443	-0.36	-0.36	N/A
MAPKBP1	ENST00000457542.2	mitogen-activated protein kinase binding protein 1	36	2	0	1	1	3	hsa-miR-4443	-0.36	-0.36	N/A
KPRP	ENST00000368773.1	keratinocyte proline-rich protein	5	1	1	0	0	0	hsa-miR-4443	-0.36	-0.36	N/A
SH2D4A	ENST00000265807.3	SH2 domain containing 4A	131	1	1	0	0	0	hsa-miR-4443	-0.36	-0.36	N/A
GATSL3	ENST00000407689.3	GATS protein-like 3	20	1	1	0	0	0	hsa-miR-4443	-0.36	-0.36	N/A
PPP1R3G	ENST00000405617.2	protein phosphatase 1, regulatory subunit 3G	29	2	1	1	0	0	hsa-miR-4443	-0.36	-0.39	N/A
THBS1	ENST00000260356.5	thrombospondin 1	46844	3	1	1	1	0	hsa-miR-4443	-0.36	-0.64	N/A
CAMK2A	ENST00000348628.6	calcium/calmodulin-dependent protein kinase II alpha	5	2	0	0	2	0	hsa-miR-4443	-0.35	-0.35	N/A
QRICH1	ENST00000395443.2	glutamine-rich 1	726	1	0	1	0	0	hsa-miR-4443	-0.35	-0.35	N/A
KRT8	ENST00000552551.1	keratin 8	13	1	0	1	0	0	hsa-miR-4443	-0.35	-0.35	N/A
PBX1	ENST00000367897.1	pre-B-cell leukemia homeobox 1	18	2	0	1	1	0	hsa-miR-4443	-0.35	-0.35	N/A
WDHD1	ENST00000360586.3	WD repeat and HMG-box DNA binding protein 1	466	1	1	0	0	0	hsa-miR-4443	-0.35	-0.35	N/A
RARRES3	ENST00000255688.3	retinoic acid receptor responder (tazarotene induced) 3	60	1	0	1	0	3	hsa-miR-4443	-0.35	-0.39	N/A
WWTR1	ENST00000465804.1	WW domain containing transcription regulator 1	828	2	0	2	0	1	hsa-miR-4443	-0.35	-0.49	N/A
C2orf66	ENST00000342506.2	chromosome 2 open reading frame 66	22	1	1	0	0	0	hsa-miR-4443	-0.35	-0.48	N/A
PTPRQ	ENST00000266688.5	protein tyrosine phosphatase, receptor type, Q	0	1	0	1	0	1	hsa-miR-4443	-0.35	-0.35	N/A
ENG	ENST00000344849.3	endoglin	181	1	0	1	0	2	hsa-miR-4443	-0.35	-0.35	N/A
THTPA	ENST00000288014.6	thiamine triphosphatase	14	1	0	1	0	1	hsa-miR-4443	-0.35	-0.36	N/A
ATP2A2	ENST00000395494.2	ATPase, Ca++ transporting, cardiac muscle, slow twitch 2	2042	4	1	2	1	3	hsa-miR-4443	-0.35	-0.39	N/A
AP4S1	ENST00000334725.4	adaptor-related protein complex 4, sigma 1 subunit	12	1	0	1	0	2	hsa-miR-4443	-0.35	-0.38	N/A
PACSIN1	ENST00000244458.2	protein kinase C and casein kinase substrate in neurons 1	25	3	0	3	0	3	hsa-miR-4443	-0.35	-0.35	N/A
RGS7	ENST00000348120.2	regulator of G-protein signaling 7	8	1	0	1	0	0	hsa-miR-4443	-0.35	-0.35	N/A
GINS4	ENST00000523277.2	GINS complex subunit 4 (Sld5 homolog)	500	2	0	2	0	0	hsa-miR-4443	-0.35	-0.42	N/A
TNFRSF1B	ENST00000376259.3	tumor necrosis factor receptor superfamily, member 1B	243	1	1	0	0	1	hsa-miR-4443	-0.35	-0.35	N/A
TMEM119	ENST00000392806.3	transmembrane protein 119	5	1	1	0	0	2	hsa-miR-4443	-0.35	-0.35	N/A
COX10	ENST00000261643.3	cytochrome c oxidase assembly homolog 10 (yeast)	72	2	0	1	1	0	hsa-miR-4443	-0.35	-0.42	N/A
FA2H	ENST00000219368.3	fatty acid 2-hydroxylase	5	2	0	2	0	0	hsa-miR-4443	-0.35	-0.35	N/A
USP51	ENST00000500968.3	ubiquitin specific peptidase 51	26	2	1	0	1	0	hsa-miR-4443	-0.35	-0.35	N/A
CACNA2D4	ENST00000382722.5	calcium channel, voltage-dependent, alpha 2/delta subunit 4	16	2	1	1	0	1	hsa-miR-4443	-0.35	-0.62	N/A
NDUFS7	ENST00000313408.7	NADH dehydrogenase (ubiquinone) Fe-S protein 7, 20kDa (NADH-coenzyme Q reductase)	3661	2	0	2	0	0	hsa-miR-4443	-0.35	-0.36	N/A
PDE4B	ENST00000371045.5	phosphodiesterase 4B, cAMP-specific	127	1	1	0	0	1	hsa-miR-4443	-0.35	-0.35	N/A
TSPAN32	ENST00000182290.4	tetraspanin 32	5	1	0	1	0	1	hsa-miR-4443	-0.35	-0.35	N/A
TCHH	ENST00000368804.1	trichohyalin	7	1	1	0	0	0	hsa-miR-4443	-0.35	-0.35	N/A
SHISA9	ENST00000558583.1	shisa family member 9	5	3	1	1	1	0	hsa-miR-4443	-0.35	-0.35	N/A
FOXP4	ENST00000373063.3	forkhead box P4	228	2	0	2	0	3	hsa-miR-4443	-0.35	-0.35	N/A
AC012215.1	ENST00000437887.1	Uncharacterized protein	31	1	0	1	0	3	hsa-miR-4443	-0.35	-0.35	N/A
TNS4	ENST00000254051.6	tensin 4	40	2	0	1	1	4	hsa-miR-4443	-0.35	-0.36	N/A
GTPBP1	ENST00000216044.5	GTP binding protein 1	1765	2	0	1	1	2	hsa-miR-4443	-0.35	-0.59	N/A
POLR2H	ENST00000456318.1	polymerase (RNA) II (DNA directed) polypeptide H	3413	1	0	1	0	1	hsa-miR-4443	-0.35	-0.39	N/A
FCRLA	ENST00000367959.2	Fc receptor-like A	5	1	0	1	0	0	hsa-miR-4443	-0.34	-0.34	N/A
PEG10	ENST00000482108.1	paternally expressed 10	8778	3	0	3	0	2	hsa-miR-4443	-0.34	-0.34	N/A
ZNF320	ENST00000391781.2	zinc finger protein 320	10	2	1	1	0	0	hsa-miR-4443	-0.34	-0.39	N/A
SOD3	ENST00000382120.3	superoxide dismutase 3, extracellular	5	1	0	1	0	1	hsa-miR-4443	-0.34	-0.34	N/A
RP1-170O19.20	ENST00000470747.4	Uncharacterized protein	151	1	0	1	0	0	hsa-miR-4443	-0.34	-0.36	N/A
SNX21	ENST00000462307.1	sorting nexin family member 21	343	3	0	1	2	0	hsa-miR-4443	-0.34	-0.41	N/A
LRFN1	ENST00000248668.4	leucine rich repeat and fibronectin type III domain containing 1	82	1	1	0	0	0	hsa-miR-4443	-0.34	-0.34	N/A
AC010536.1	ENST00000538868.1	Uncharacterized protein; cDNA FLJ45526 fis, clone BRTHA2027227	18	1	0	1	0	0	hsa-miR-4443	-0.34	-0.34	N/A
DCDC2B	ENST00000409358.1	doublecortin domain containing 2B	5	1	0	1	0	0	hsa-miR-4443	-0.34	-0.34	N/A
DGCR6	ENST00000608842.1	DiGeorge syndrome critical region gene 6	5	1	0	1	0	0	hsa-miR-4443	-0.34	-0.34	N/A
GPR137C	ENST00000321662.6	G protein-coupled receptor 137C	110	1	1	0	0	0	hsa-miR-4443	-0.34	-0.34	N/A
ACRV1	ENST00000533904.1	acrosomal vesicle protein 1	5	1	0	1	0	0	hsa-miR-4443	-0.34	-0.34	N/A
VANGL2	ENST00000368061.2	VANGL planar cell polarity protein 2	560	1	1	0	0	3	hsa-miR-4443	-0.34	-0.34	N/A
STON2	ENST00000267540.2	stonin 2	40	3	0	2	1	2	hsa-miR-4443	-0.34	-0.49	N/A
RAB39A	ENST00000320578.2	RAB39A, member RAS oncogene family	15	1	1	0	0	1	hsa-miR-4443	-0.34	-0.34	N/A
ATRNL1	ENST00000355044.3	attractin-like 1	26	1	1	0	0	0	hsa-miR-4443	-0.34	-0.34	N/A
KLHL20	ENST00000209884.4	kelch-like family member 20	324	1	1	0	0	1	hsa-miR-4443	-0.34	-0.35	N/A
LILRA1	ENST00000453777.1	leukocyte immunoglobulin-like receptor, subfamily A (with TM domain), member 1	5	2	0	1	1	3	hsa-miR-4443	-0.34	-0.35	N/A
STRADB	ENST00000392249.2	STE20-related kinase adaptor beta	12	1	0	1	0	0	hsa-miR-4443	-0.34	-0.34	N/A
KIAA1671	ENST00000401395.1	KIAA1671	549	2	1	0	1	4	hsa-miR-4443	-0.34	-0.34	N/A
NUDT4	ENST00000337179.5	nudix (nucleoside diphosphate linked moiety X)-type motif 4	41	3	0	1	2	1	hsa-miR-4443	-0.34	-0.37	N/A
FBXL12	ENST00000589626.1	F-box and leucine-rich repeat protein 12	27	1	0	1	0	1	hsa-miR-4443	-0.34	-0.34	N/A
ZNF251	ENST00000292562.7	zinc finger protein 251	38	1	1	0	0	0	hsa-miR-4443	-0.34	-0.4	N/A
RCOR3	ENST00000367006.4	REST corepressor 3	374	1	0	1	0	0	hsa-miR-4443	-0.34	-0.34	N/A
IER3	ENST00000376377.2	immediate early response 3	768	1	0	1	0	2	hsa-miR-4443	-0.34	-0.34	N/A
POLR3D	ENST00000397802.4	polymerase (RNA) III (DNA directed) polypeptide D, 44kDa	678	2	1	0	1	2	hsa-miR-4443	-0.34	-0.62	N/A
BAX	ENST00000293288.8	BCL2-associated X protein	3455	1	0	1	0	1	hsa-miR-4443	-0.34	-0.34	N/A
MYADM	ENST00000391770.4	myeloid-associated differentiation marker	3436	4	0	2	2	1	hsa-miR-4443	-0.34	-0.72	N/A
FAM203A	ENST00000347708.4	family with sequence similarity 203, member A	5	2	0	2	0	0	hsa-miR-4443	-0.34	-0.34	N/A
HYAL4	ENST00000223026.4	hyaluronoglucosaminidase 4	5	1	0	1	0	0	hsa-miR-4443	-0.34	-0.34	N/A
YBX2	ENST00000007699.5	Y box binding protein 2	11	1	0	1	0	0	hsa-miR-4443	-0.34	-0.34	N/A
TPRA1	ENST00000296210.7	transmembrane protein, adipocyte asscociated 1	44	2	0	1	1	0	hsa-miR-4443	-0.34	-0.46	N/A
FANCD2	ENST00000383806.1	Fanconi anemia, complementation group D2	943	1	1	0	0	1	hsa-miR-4443	-0.34	-0.34	N/A
C7orf76	ENST00000356686.1	chromosome 7 open reading frame 76	5	2	0	1	1	0	hsa-miR-4443	-0.34	-0.34	N/A
CALN1	ENST00000329008.5	calneuron 1	5	1	1	0	0	6	hsa-miR-4443	-0.34	-0.34	N/A
EIF4EBP1	ENST00000338825.4	eukaryotic translation initiation factor 4E binding protein 1	121	3	1	1	1	1	hsa-miR-4443	-0.33	-0.64	N/A
PIK3CD	ENST00000536656.1	phosphatidylinositol-4,5-bisphosphate 3-kinase, catalytic subunit delta	5	1	1	0	0	0	hsa-miR-4443	-0.33	-0.33	N/A
EDIL3	ENST00000296591.5	EGF-like repeats and discoidin I-like domains 3	2825	1	0	1	0	1	hsa-miR-4443	-0.33	-0.34	N/A
CD300LB	ENST00000392621.1	CD300 molecule-like family member b	5	1	1	0	0	2	hsa-miR-4443	-0.33	-0.36	N/A
EPHA1	ENST00000275815.3	EPH receptor A1	13	1	0	1	0	0	hsa-miR-4443	-0.33	-0.33	N/A
RDH13	ENST00000415061.3	retinol dehydrogenase 13 (all-trans/9-cis)	35	2	0	2	0	1	hsa-miR-4443	-0.33	-0.37	N/A
IKBKG	ENST00000393549.2	inhibitor of kappa light polypeptide gene enhancer in B-cells, kinase gamma	5	2	0	1	1	1	hsa-miR-4443	-0.33	-0.33	N/A
FAM180A	ENST00000338588.3	family with sequence similarity 180, member A	51	1	0	1	0	1	hsa-miR-4443	-0.33	-0.33	N/A
ZNF337	ENST00000376436.1	zinc finger protein 337	7	2	0	1	1	1	hsa-miR-4443	-0.33	-0.34	N/A
FABP1	ENST00000393750.3	fatty acid binding protein 1, liver	49	2	0	1	1	1	hsa-miR-4443	-0.33	-0.33	N/A
TACC1	ENST00000330691.6	transforming, acidic coiled-coil containing protein 1	186	3	0	2	1	1	hsa-miR-4443	-0.33	-0.44	N/A
EVX1	ENST00000222761.3	even-skipped homeobox 1	7	2	0	2	0	1	hsa-miR-4443	-0.33	-0.47	N/A
FHL3	ENST00000373016.3	four and a half LIM domains 3	921	2	0	1	1	0	hsa-miR-4443	-0.33	-0.33	N/A
APOBEC3F	ENST00000308521.5	apolipoprotein B mRNA editing enzyme, catalytic polypeptide-like 3F	10	2	0	2	0	1	hsa-miR-4443	-0.33	-0.47	N/A
PARP11	ENST00000427057.2	poly (ADP-ribose) polymerase family, member 11	75	1	0	1	0	1	hsa-miR-4443	-0.33	-0.33	N/A
SYNJ1	ENST00000357345.3	synaptojanin 1	143	1	1	0	0	2	hsa-miR-4443	-0.33	-0.33	N/A
MOCOS	ENST00000261326.5	molybdenum cofactor sulfurase	627	2	1	1	0	1	hsa-miR-4443	-0.33	-0.34	N/A
LARP4B	ENST00000316157.3	La ribonucleoprotein domain family, member 4B	705	4	0	3	1	0	hsa-miR-4443	-0.33	-0.54	N/A
APOL4	ENST00000404685.3	apolipoprotein L, 4	5	2	0	2	0	0	hsa-miR-4443	-0.33	-0.33	N/A
METTL21B	ENST00000333012.5	methyltransferase like 21B	51	2	1	0	1	0	hsa-miR-4443	-0.33	-0.33	N/A
RNF4	ENST00000511859.1	ring finger protein 4	33	1	0	1	0	1	hsa-miR-4443	-0.33	-0.33	N/A
ZNF597	ENST00000301744.4	zinc finger protein 597	159	1	1	0	0	0	hsa-miR-4443	-0.33	-0.39	N/A
PIANP	ENST00000534837.1	PILR alpha associated neural protein	8	1	1	0	0	1	hsa-miR-4443	-0.33	-0.33	N/A
C1orf111	ENST00000367935.5	chromosome 1 open reading frame 111	5	1	0	1	0	1	hsa-miR-4443	-0.33	-0.33	N/A
ZNF562	ENST00000293648.4	zinc finger protein 562	130	3	0	2	1	2	hsa-miR-4443	-0.33	-0.36	N/A
AASDHPPT	ENST00000278618.4	aminoadipate-semialdehyde dehydrogenase-phosphopantetheinyl transferase	317	1	0	1	0	0	hsa-miR-4443	-0.33	-0.35	N/A
OR12D3	ENST00000396806.3	olfactory receptor, family 12, subfamily D, member 3	5	1	0	0	1	1	hsa-miR-4443	-0.33	-0.33	N/A
CPNE7	ENST00000268720.5	copine VII	26	1	0	1	0	0	hsa-miR-4443	-0.33	-0.33	N/A
PIRT	ENST00000580256.2	phosphoinositide-interacting regulator of transient receptor potential channels	5	2	0	1	1	3	hsa-miR-4443	-0.33	-0.33	N/A
NFE2	ENST00000312156.4	nuclear factor, erythroid 2	11	1	0	1	0	0	hsa-miR-4443	-0.33	-0.33	N/A
FAM86C1	ENST00000359244.4	family with sequence similarity 86, member C1	5	1	1	0	0	0	hsa-miR-4443	-0.33	-0.33	N/A
NDEL1	ENST00000402554.3	nudE neurodevelopment protein 1-like 1	396	3*	0	1	1	0	hsa-miR-4443	-0.33	-0.33	N/A
YPEL4	ENST00000524669.1	yippee-like 4 (Drosophila)	5	1	0	1	0	0	hsa-miR-4443	-0.33	-0.33	N/A
ZNF185	ENST00000535861.1	zinc finger protein 185 (LIM domain)	106	1	1	0	0	0	hsa-miR-4443	-0.33	-0.33	N/A
PRODH	ENST00000420436.1	proline dehydrogenase (oxidase) 1	5	1	0	1	0	0	hsa-miR-4443	-0.33	-0.33	N/A
ACTL7B	ENST00000374667.3	actin-like 7B	5	1	0	1	0	0	hsa-miR-4443	-0.33	-0.33	N/A
PHPT1	ENST00000545326.1	phosphohistidine phosphatase 1	7440	1	0	1	0	0	hsa-miR-4443	-0.32	-0.33	N/A
GALNT10	ENST00000297107.6	UDP-N-acetyl-alpha-D-galactosamine:polypeptide N-acetylgalactosaminyltransferase 10 (GalNAc-T10)	3445	4	0	3	1	1	hsa-miR-4443	-0.32	-0.33	N/A
PIP5K1A	ENST00000368890.4	phosphatidylinositol-4-phosphate 5-kinase, type I, alpha	3762	1	0	1	0	2	hsa-miR-4443	-0.32	-0.32	N/A
ILK	ENST00000537806.1	integrin-linked kinase	491	1	0	1	0	0	hsa-miR-4443	-0.32	-0.32	N/A
CAP2	ENST00000229922.2	CAP, adenylate cyclase-associated protein, 2 (yeast)	2952	1	1	0	0	0	hsa-miR-4443	-0.32	-0.32	N/A
ZNF880	ENST00000600321.1	zinc finger protein 880	184	1	0	1	0	0	hsa-miR-4443	-0.32	-0.32	N/A
ATXN7L3	ENST00000454077.2	ataxin 7-like 3	43	2	1	1	0	1	hsa-miR-4443	-0.32	-0.32	N/A
MTIF2	ENST00000403721.1	mitochondrial translational initiation factor 2	21	1	1	0	0	0	hsa-miR-4443	-0.32	-0.5	N/A
EHD4	ENST00000220325.4	EH-domain containing 4	515	2	0	1	1	0	hsa-miR-4443	-0.32	-0.32	N/A
CMTM7	ENST00000334983.5	CKLF-like MARVEL transmembrane domain containing 7	69	1	0	1	0	2	hsa-miR-4443	-0.32	-0.32	N/A
PPP1R3D	ENST00000370996.3	protein phosphatase 1, regulatory subunit 3D	132	2	0	1	1	1	hsa-miR-4443	-0.32	-0.32	N/A
YWHAE	ENST00000264335.8	tyrosine 3-monooxygenase/tryptophan 5-monooxygenase activation protein, epsilon polypeptide	144	1	0	1	0	1	hsa-miR-4443	-0.32	-0.38	N/A
SNX3	ENST00000230085.8	sorting nexin 3	1843	1	0	1	0	1	hsa-miR-4443	-0.32	-0.33	N/A
LRRC38	ENST00000376085.3	leucine rich repeat containing 38	5	1	0	1	0	0	hsa-miR-4443	-0.32	-0.32	N/A
LETMD1	ENST00000380123.2	LETM1 domain containing 1	1619	3	0	2	1	1	hsa-miR-4443	-0.32	-0.71	N/A
KIF3C	ENST00000264712.3	kinesin family member 3C	177	1	0	1	0	4	hsa-miR-4443	-0.32	-0.32	N/A
CACNB1	ENST00000394303.3	calcium channel, voltage-dependent, beta 1 subunit	81	2	1	1	0	2	hsa-miR-4443	-0.32	-0.32	N/A
PCDHB11	ENST00000354757.3	protocadherin beta 11	12	1	1	0	0	0	hsa-miR-4443	-0.32	-0.32	N/A
ZMYND10	ENST00000231749.3	zinc finger, MYND-type containing 10	28	1	0	1	0	0	hsa-miR-4443	-0.32	-0.32	N/A
IFRG15	ENST00000553856.1	Homo sapiens torsin A interacting protein 2 (TOR1AIP2), transcript variant 1, mRNA.	482	1	0	1	0	2	hsa-miR-4443	-0.32	-0.34	N/A
CD96	ENST00000352690.4	CD96 molecule	5	3	1	1	1	1	hsa-miR-4443	-0.32	-0.32	N/A
ZNF324B	ENST00000336614.4	zinc finger protein 324B	19	2	0	0	2	4	hsa-miR-4443	-0.32	-0.48	N/A
BAALC	ENST00000438105.2	brain and acute leukemia, cytoplasmic	137	2	0	1	1	0	hsa-miR-4443	-0.32	-0.41	N/A
PRUNE2	ENST00000376718.3	prune homolog 2 (Drosophila)	121	1	0	1	0	2	hsa-miR-4443	-0.32	-0.43	N/A
PRKAA2	ENST00000371244.4	protein kinase, AMP-activated, alpha 2 catalytic subunit	561	1	1	0	0	1	hsa-miR-4443	-0.32	-0.32	N/A
NBPF14	ENST00000369219.1	neuroblastoma breakpoint family, member 14	10	1	1	0	0	0	hsa-miR-4443	-0.32	-0.32	N/A
TMEM229B	ENST00000557006.1	transmembrane protein 229B	5	2	0	1	1	2	hsa-miR-4443	-0.32	-0.32	N/A
SLTM	ENST00000380516.2	SAFB-like, transcription modulator	497	1	0	1	0	0	hsa-miR-4443	-0.32	-0.33	N/A
ZNF852	ENST00000436261.1	zinc finger protein 852	26	2	0	2	0	1	hsa-miR-4443	-0.32	-0.41	N/A
BPIFB4	ENST00000375483.3	BPI fold containing family B, member 4	5	1	0	1	0	0	hsa-miR-4443	-0.32	-0.32	N/A
XRCC3	ENST00000554913.1	X-ray repair complementing defective repair in Chinese hamster cells 3	86	3	0	1	2	3	hsa-miR-4443	-0.32	-0.51	N/A
ADH5	ENST00000296412.8	alcohol dehydrogenase 5 (class III), chi polypeptide	217	1	1	0	0	3	hsa-miR-4443	-0.32	-0.36	N/A
CCDC120	ENST00000376396.3	coiled-coil domain containing 120	170	2	0	1	1	3	hsa-miR-4443	-0.32	-0.32	N/A
TP53RK	ENST00000372102.3	TP53 regulating kinase	186	2	0	0	2	0	hsa-miR-4443	-0.32	-0.32	N/A
RSL1D1	ENST00000571133.1	ribosomal L1 domain containing 1	140	1	0	1	0	2	hsa-miR-4443	-0.32	-0.32	N/A
RAET1L	ENST00000367341.1	retinoic acid early transcript 1L	5	1	0	1	0	1	hsa-miR-4443	-0.32	-0.32	N/A
NKAIN1	ENST00000373736.2	Na+/K+ transporting ATPase interacting 1	10	2	0	1	1	4	hsa-miR-4443	-0.32	-0.32	N/A
CERS1	ENST00000427170.2	ceramide synthase 1	167	2	0	1	1	1	hsa-miR-4443	-0.32	-0.32	N/A
METTL6	ENST00000443029.1	methyltransferase like 6	20	1	1	0	0	0	hsa-miR-4443	-0.32	-0.32	N/A
WDR1	ENST00000499869.2	WD repeat domain 1	8818	1	1	0	0	1	hsa-miR-4443	-0.32	-0.34	N/A
PTOV1	ENST00000391842.1	prostate tumor overexpressed 1	9	1	1	0	0	1	hsa-miR-4443	-0.32	-0.35	N/A
ACACB	ENST00000543201.1	acetyl-CoA carboxylase beta	59	2	1	1	0	1	hsa-miR-4443	-0.32	-0.34	N/A
DTL	ENST00000366991.4	denticleless E3 ubiquitin protein ligase homolog (Drosophila)	883	1	1	0	0	0	hsa-miR-4443	-0.32	-0.36	N/A
SLAMF8	ENST00000289707.5	SLAM family member 8	5	2	0	2	0	2	hsa-miR-4443	-0.32	-0.35	N/A
RP11-204N11.1	ENST00000555187.1	Uncharacterized protein	5	1	0	1	0	0	hsa-miR-4443	-0.32	-0.32	N/A
CCDC121	ENST00000324364.3	coiled-coil domain containing 121	5	1	0	1	0	1	hsa-miR-4443	-0.32	-0.32	N/A
TMEM86B	ENST00000327042.4	transmembrane protein 86B	2783	1	0	1	0	1	hsa-miR-4443	-0.32	-0.32	N/A
NFAM1	ENST00000329021.5	NFAT activating protein with ITAM motif 1	7	2	1	1	0	0	hsa-miR-4443	-0.32	-0.61	N/A
TTC38	ENST00000381031.3	tetratricopeptide repeat domain 38	1352	2	1	0	1	1	hsa-miR-4443	-0.32	-0.4	N/A
APBA3	ENST00000316757.3	amyloid beta (A4) precursor protein-binding, family A, member 3	215	1	0	1	0	0	hsa-miR-4443	-0.32	-0.32	N/A
AC138655.1	ENST00000601243.1	CDNA: FLJ23120 fis, clone LNG07989; HCG1987724; Uncharacterized protein	5	2	1	0	1	0	hsa-miR-4443	-0.32	-0.32	N/A
MCCC2	ENST00000340941.6	methylcrotonoyl-CoA carboxylase 2 (beta)	1590	2	0	1	1	0	hsa-miR-4443	-0.31	-0.36	N/A
CUL2	ENST00000374746.1	cullin 2	27	2	0	1	1	0	hsa-miR-4443	-0.31	-0.41	N/A
SLC22A23	ENST00000436008.2	solute carrier family 22, member 23	353	1	0	1	0	5	hsa-miR-4443	-0.31	-0.37	N/A
CACNG1	ENST00000226021.3	calcium channel, voltage-dependent, gamma subunit 1	5	1	0	1	0	0	hsa-miR-4443	-0.31	-0.31	N/A
PIPOX	ENST00000323372.4	pipecolic acid oxidase	30	1	0	1	0	0	hsa-miR-4443	-0.31	-0.31	N/A
CALML5	ENST00000380332.3	calmodulin-like 5	5	1	0	1	0	0	hsa-miR-4443	-0.31	-0.31	N/A
LTBP2	ENST00000261978.4	latent transforming growth factor beta binding protein 2	1616	2	0	2	0	2	hsa-miR-4443	-0.31	-0.31	N/A
CCND3	ENST00000372991.4	cyclin D3	271	1	0	1	0	1	hsa-miR-4443	-0.31	-0.31	N/A
LEMD2	ENST00000293760.5	LEM domain containing 2	208	1	0	1	0	0	hsa-miR-4443	-0.31	-0.31	N/A
UBL7	ENST00000567435.1	ubiquitin-like 7 (bone marrow stromal cell-derived)	23	1	0	1	0	0	hsa-miR-4443	-0.31	-0.31	N/A
CNR1	ENST00000362094.5	cannabinoid receptor 1 (brain)	40	1	1	0	0	1	hsa-miR-4443	-0.31	-0.42	N/A
ENPP6	ENST00000296741.2	ectonucleotide pyrophosphatase/phosphodiesterase 6	5	2	2	0	0	4	hsa-miR-4443	-0.31	-0.55	N/A
EDN2	ENST00000372587.4	endothelin 2	5	2	0	2	0	0	hsa-miR-4443	-0.31	-0.31	N/A
NMD3	ENST00000351193.2	NMD3 ribosome export adaptor	717	1	0	1	0	0	hsa-miR-4443	-0.31	-0.31	N/A
LDLRAP1	ENST00000374338.4	low density lipoprotein receptor adaptor protein 1	111	1	0	1	0	3	hsa-miR-4443	-0.31	-0.31	N/A
RC3H1	ENST00000367696.2	ring finger and CCCH-type domains 1	165	2	1	1	0	2	hsa-miR-4443	-0.31	-0.39	N/A
C3orf70	ENST00000335012.2	chromosome 3 open reading frame 70	19	1	0	1	0	1	hsa-miR-4443	-0.31	-0.34	N/A
TNFSF8	ENST00000223795.2	tumor necrosis factor (ligand) superfamily, member 8	5	3	0	1	2	0	hsa-miR-4443	-0.31	-0.32	N/A
NOD1	ENST00000222823.4	nucleotide-binding oligomerization domain containing 1	31	3	0	1	2	0	hsa-miR-4443	-0.31	-0.38	N/A
HR	ENST00000381418.4	hair growth associated	248	3	1	0	2	0	hsa-miR-4443	-0.31	-0.42	N/A
CCDC64	ENST00000397558.2	coiled-coil domain containing 64	7	2	0	2	0	2	hsa-miR-4443	-0.31	-0.31	N/A
HOXC12	ENST00000243103.3	homeobox C12	5	1	0	1	0	1	hsa-miR-4443	-0.31	-0.31	N/A
LRRD1	ENST00000343318.5	leucine-rich repeats and death domain containing 1	9	3	0	2	1	1	hsa-miR-4443	-0.31	-0.85	N/A
HOXA9	ENST00000396345.1	homeobox A9	151	1	0	1	0	0	hsa-miR-4443	-0.31	-0.32	N/A
EDDM3A	ENST00000326842.2	epididymal protein 3A	5	1	0	1	0	0	hsa-miR-4443	-0.31	-0.31	N/A
ASPA	ENST00000263080.2	aspartoacylase	5	1	0	1	0	1	hsa-miR-4443	-0.31	-0.31	N/A
MORN5	ENST00000373764.3	MORN repeat containing 5	6	1	0	1	0	0	hsa-miR-4443	-0.31	-0.31	N/A
SLC35C1	ENST00000314134.3	solute carrier family 35 (GDP-fucose transporter), member C1	856	2	0	2	0	0	hsa-miR-4443	-0.31	-0.39	N/A
TEAD3	ENST00000402886.3	TEA domain family member 3	137	2	0	1	1	1	hsa-miR-4443	-0.31	-0.31	N/A
EFCC1	ENST00000436022.2	EF-hand and coiled-coil domain containing 1	5	1	0	1	0	1	hsa-miR-4443	-0.31	-0.31	N/A
LIMD1	ENST00000273317.4	LIM domains containing 1	1092	3	0	2	1	1	hsa-miR-4443	-0.31	-0.37	N/A
C17orf82	ENST00000335108.2	chromosome 17 open reading frame 82	10	2	0	2	0	1	hsa-miR-4443	-0.31	-0.44	N/A
ZNF517	ENST00000359971.3	zinc finger protein 517	20	2	0	2	0	0	hsa-miR-4443	-0.31	-0.43	N/A
KAT7	ENST00000259021.4	K(lysine) acetyltransferase 7	48	3	0	1	2	5	hsa-miR-4443	-0.31	-0.66	N/A
COLEC10	ENST00000332843.2	collectin sub-family member 10 (C-type lectin)	5	1	0	1	0	0	hsa-miR-4443	-0.31	-0.31	N/A
CEACAM16	ENST00000587331.1	carcinoembryonic antigen-related cell adhesion molecule 16	5	1	0	1	0	0	hsa-miR-4443	-0.31	-0.31	N/A
VGLL2	ENST00000352536.3	vestigial like 2 (Drosophila)	5	1	0	1	0	1	hsa-miR-4443	-0.31	-0.31	N/A
MYBPHL	ENST00000357155.1	myosin binding protein H-like	5	1	0	1	0	0	hsa-miR-4443	-0.3	-0.3	N/A
TBXA2R	ENST00000375190.4	thromboxane A2 receptor	169	1	0	0	1	2	hsa-miR-4443	-0.3	-0.42	N/A
CAPNS1	ENST00000587718.1	calpain, small subunit 1	2973	1	0	1	0	0	hsa-miR-4443	-0.3	-0.31	N/A
FAM188B	ENST00000265299.6	family with sequence similarity 188, member B	30	1	1	0	0	0	hsa-miR-4443	-0.3	-0.3	N/A
SMCP	ENST00000368765.3	sperm mitochondria-associated cysteine-rich protein	5	1	0	1	0	0	hsa-miR-4443	-0.3	-0.3	N/A
GDNF	ENST00000326524.2	glial cell derived neurotrophic factor	7	1	0	1	0	3	hsa-miR-4443	-0.3	-0.3	N/A
PCYT1B	ENST00000379145.1	phosphate cytidylyltransferase 1, choline, beta	5	2	0	2	0	1	hsa-miR-4443	-0.3	-0.3	N/A
MVB12B	ENST00000361171.3	multivesicular body subunit 12B	29	1	0	0	1	3	hsa-miR-4443	-0.3	-0.3	N/A
S100A7A	ENST00000368729.4	S100 calcium binding protein A7A	5	2	0	2	0	3	hsa-miR-4443	-0.3	-0.3	N/A
GLTSCR1	ENST00000396720.3	glioma tumor suppressor candidate region gene 1	36	1	0	1	0	0	hsa-miR-4443	-0.3	-0.3	N/A
NDUFC2-KCTD14	ENST00000528251.1	NDUFC2-KCTD14 readthrough	5	2	0	1	1	0	hsa-miR-4443	-0.3	-0.42	N/A
RAB11FIP5	ENST00000258098.6	RAB11 family interacting protein 5 (class I)	81	2	0	1	1	2	hsa-miR-4443	-0.3	-0.31	N/A
C11orf21	ENST00000381153.3	chromosome 11 open reading frame 21	5	1	0	1	0	0	hsa-miR-4443	-0.3	-0.3	N/A
TNFSF10	ENST00000420541.2	tumor necrosis factor (ligand) superfamily, member 10	28	1	0	1	0	0	hsa-miR-4443	-0.3	-0.3	N/A
PRKAG1	ENST00000395170.3	protein kinase, AMP-activated, gamma 1 non-catalytic subunit	303	1	0	1	0	0	hsa-miR-4443	-0.3	-0.3	N/A
MAVS	ENST00000428216.2	mitochondrial antiviral signaling protein	211	2	0	2	0	9	hsa-miR-4443	-0.3	-0.47	N/A
SP7	ENST00000536324.2	Sp7 transcription factor	5	1	0	1	0	2	hsa-miR-4443	-0.3	-0.3	N/A
MUM1L1	ENST00000357175.2	melanoma associated antigen (mutated) 1-like 1	50	1	0	1	0	0	hsa-miR-4443	-0.3	-0.3	N/A
PRSS38	ENST00000366757.3	protease, serine, 38	5	1	0	1	0	0	hsa-miR-4443	-0.3	-0.3	N/A
ANP32E	ENST00000533654.1	acidic (leucine-rich) nuclear phosphoprotein 32 family, member E	572	1	0	1	0	1	hsa-miR-4443	-0.3	-0.37	N/A
MB	ENST00000401702.1	myoglobin	5	2	0	0	2	0	hsa-miR-4443	-0.3	-0.51	N/A
RP11-382J12.1	ENST00000499227.2	Uncharacterized protein	5	1	0	1	0	0	hsa-miR-4443	-0.3	-0.3	N/A
TECTA	ENST00000392793.1	tectorin alpha	19	1	1	0	0	0	hsa-miR-4443	-0.3	-0.3	N/A
ABHD14B	ENST00000461108.1	abhydrolase domain containing 14B	189	1	0	1	0	0	hsa-miR-4443	-0.3	-0.31	N/A
SPATA12	ENST00000334325.1	spermatogenesis associated 12	7	1	0	1	0	0	hsa-miR-4443	-0.3	-0.3	N/A
SYDE1	ENST00000342784.2	synapse defective 1, Rho GTPase, homolog 1 (C. elegans)	249	1	0	1	0	1	hsa-miR-4443	-0.3	-0.3	N/A
C5orf60	ENST00000448248.2	chromosome 5 open reading frame 60	5	1	0	0	1	0	hsa-miR-4443	-0.3	-0.3	N/A
C1orf158	ENST00000288048.5	chromosome 1 open reading frame 158	5	2	0	1	1	0	hsa-miR-4443	-0.3	-0.3	N/A
TMEM207	ENST00000354905.2	transmembrane protein 207	5	1	0	1	0	0	hsa-miR-4443	-0.3	-0.3	N/A
GVQW1	ENST00000451672.1	GVQW motif containing 1	38	1	0	1	0	0	hsa-miR-4443	-0.3	-0.3	N/A
NBPF16	ENST00000417839.1	neuroblastoma breakpoint family, member 16	5	1	1	0	0	0	hsa-miR-4443	-0.3	-0.3	N/A
PAK7	ENST00000378423.1	p21 protein (Cdc42/Rac)-activated kinase 7	6	1	0	1	0	0	hsa-miR-4443	-0.3	-0.3	N/A
NBPF15	ENST00000442702.2	neuroblastoma breakpoint family, member 15	5	1	1	0	0	0	hsa-miR-4443	-0.3	-0.3	N/A
CCDC103	ENST00000417826.2	coiled-coil domain containing 103	72	1	0	1	0	1	hsa-miR-4443	-0.3	-0.33	N/A
HIP1	ENST00000336926.6	huntingtin interacting protein 1	37	3	0	2	1	3	hsa-miR-4443	-0.3	-0.36	N/A
ZNF696	ENST00000330143.3	zinc finger protein 696	127	1	0	1	0	0	hsa-miR-4443	-0.3	-0.3	N/A
VAMP7	ENST00000286448.6	vesicle-associated membrane protein 7	5	1	0	1	0	0	hsa-miR-4443	-0.29	-0.29	N/A
FBXL8	ENST00000258200.3	F-box and leucine-rich repeat protein 8	5	1	0	1	0	0	hsa-miR-4443	-0.29	-0.29	N/A
TFCP2L1	ENST00000263707.5	transcription factor CP2-like 1	36	2	0	2	0	6	hsa-miR-4443	-0.29	-0.35	N/A
CTDSPL	ENST00000443503.2	CTD (carboxy-terminal domain, RNA polymerase II, polypeptide A) small phosphatase-like	372	3	0	2	1	0	hsa-miR-4443	-0.29	-0.34	N/A
ZNF664	ENST00000538932.2	zinc finger protein 664	736	1	0	1	0	0	hsa-miR-4443	-0.29	-0.29	N/A
SAMD10	ENST00000369886.3	sterile alpha motif domain containing 10	45	2	0	2	0	2	hsa-miR-4443	-0.29	-0.29	N/A
ARHGAP44	ENST00000262444.9	Rho GTPase activating protein 44	22	1	0	1	0	0	hsa-miR-4443	-0.29	-0.29	N/A
ZIK1	ENST00000307468.4	zinc finger protein interacting with K protein 1	64	1	0	1	0	0	hsa-miR-4443	-0.29	-0.29	N/A
ESYT1	ENST00000394048.5	extended synaptotagmin-like protein 1	401	1	1	0	0	0	hsa-miR-4443	-0.29	-0.32	N/A
SLC26A1	ENST00000361661.2	solute carrier family 26 (anion exchanger), member 1	241	1	1	0	0	1	hsa-miR-4443	-0.29	-0.3	N/A
TNFSF4	ENST00000367718.1	tumor necrosis factor (ligand) superfamily, member 4	85	1	1	0	0	0	hsa-miR-4443	-0.29	-0.48	N/A
USB1	ENST00000219281.3	U6 snRNA biogenesis 1	2841	1	1	0	0	1	hsa-miR-4443	-0.29	-0.29	N/A
DNAJC9	ENST00000372950.4	DnaJ (Hsp40) homolog, subfamily C, member 9	175	1	0	1	0	0	hsa-miR-4443	-0.29	-0.29	N/A
SLC5A5	ENST00000222248.3	solute carrier family 5 (sodium/iodide cotransporter), member 5	5	1	1	0	0	0	hsa-miR-4443	-0.29	-0.29	N/A
MTMR7	ENST00000180173.5	myotubularin related protein 7	33	1	0	1	0	0	hsa-miR-4443	-0.29	-0.29	N/A
PCBP4	ENST00000471622.1	poly(rC) binding protein 4	353	1	0	1	0	0	hsa-miR-4443	-0.29	-0.29	N/A
KRT77	ENST00000341809.3	keratin 77	5	1	1	0	0	1	hsa-miR-4443	-0.29	-0.29	N/A
CDH5	ENST00000341529.3	cadherin 5, type 2 (vascular endothelium)	8	1	1	0	0	2	hsa-miR-4443	-0.29	-0.29	N/A
CTB-186H2.3	ENST00000591669.1	Uncharacterized protein	5	2	1	0	1	1	hsa-miR-4443	-0.29	-0.29	N/A
KLF7	ENST00000423015.1	Kruppel-like factor 7 (ubiquitous)	737	2	0	2	0	1	hsa-miR-4443	-0.29	-0.3	N/A
KBTBD12	ENST00000405256.1	kelch repeat and BTB (POZ) domain containing 12	5	2	0	2	0	3	hsa-miR-4443	-0.29	-0.29	N/A
KNTC1	ENST00000537348.1	kinetochore associated 1	437	1	0	1	0	0	hsa-miR-4443	-0.29	-0.29	N/A
ADCK1	ENST00000238561.5	aarF domain containing kinase 1	215	1	0	1	0	1	hsa-miR-4443	-0.29	-0.29	N/A
PABPC5	ENST00000312600.3	poly(A) binding protein, cytoplasmic 5	5	1	0	1	0	1	hsa-miR-4443	-0.29	-0.29	N/A
PI4K2A	ENST00000370649.3	Phosphatidylinositol 4-kinase type 2-alpha; Uncharacterized protein	1489	2	0	2	0	1	hsa-miR-4443	-0.29	-0.29	N/A
SRL	ENST00000399609.3	sarcalumenin	5	2	0	2	0	1	hsa-miR-4443	-0.29	-0.29	N/A
KSR2	ENST00000425217.1	kinase suppressor of ras 2	22	3	1	2	0	7	hsa-miR-4443	-0.29	-0.29	N/A
COQ10A	ENST00000433805.2	coenzyme Q10 homolog A (S. cerevisiae)	885	1	0	1	0	0	hsa-miR-4443	-0.29	-0.3	N/A
MOGS	ENST00000409065.1	mannosyl-oligosaccharide glucosidase	184	2	0	2	0	0	hsa-miR-4443	-0.29	-0.3	N/A
GNPDA1	ENST00000311337.6	glucosamine-6-phosphate deaminase 1	1130	1	0	1	0	0	hsa-miR-4443	-0.29	-0.3	N/A
AC026310.1	ENST00000599478.1	Protein 101060047	5	1	0	1	0	0	hsa-miR-4443	-0.29	-0.29	N/A
BNIP1	ENST00000351486.5	BCL2/adenovirus E1B 19kDa interacting protein 1	288	1	0	1	0	0	hsa-miR-4443	-0.29	-0.29	N/A
CPN2	ENST00000323830.3	carboxypeptidase N, polypeptide 2	8	1	0	1	0	1	hsa-miR-4443	-0.29	-0.29	N/A
ZNF782	ENST00000481138.1	zinc finger protein 782	8	1	0	1	0	0	hsa-miR-4443	-0.29	-0.29	N/A
PTPRJ	ENST00000418331.2	protein tyrosine phosphatase, receptor type, J	145	4	2	0	2	1	hsa-miR-4443	-0.29	-0.34	N/A
UGT3A2	ENST00000282507.3	UDP glycosyltransferase 3 family, polypeptide A2	5	1	0	1	0	0	hsa-miR-4443	-0.29	-0.29	N/A
ATP5J2	ENST00000449683.1	ATP synthase, H+ transporting, mitochondrial Fo complex, subunit F2	4357	1	0	0	1	0	hsa-miR-4443	-0.29	-0.29	N/A
DDX17	ENST00000396821.3	DEAD (Asp-Glu-Ala-Asp) box helicase 17	2204	1	0	1	0	1	hsa-miR-4443	-0.29	-0.29	N/A
NBPF9	ENST00000440491.2	neuroblastoma breakpoint family, member 9	5	1	1	0	0	0	hsa-miR-4443	-0.29	-0.29	N/A
PAFAH1B2	ENST00000527958.1	platelet-activating factor acetylhydrolase 1b, catalytic subunit 2 (30kDa)	180	2	0	1	1	0	hsa-miR-4443	-0.29	-0.4	N/A
LONRF3	ENST00000304778.7	LON peptidase N-terminal domain and ring finger 3	36	3	0	2	1	1	hsa-miR-4443	-0.29	-0.79	N/A
KCNE1L	ENST00000372101.2	KCNE1-like	9	1	0	1	0	0	hsa-miR-4443	-0.29	-0.29	N/A
SHOX2	ENST00000490689.2	short stature homeobox 2	66	1	1	0	0	0	hsa-miR-4443	-0.29	-0.54	N/A
B3GNT6	ENST00000533140.1	UDP-GlcNAc:betaGal beta-1,3-N-acetylglucosaminyltransferase 6 (core 3 synthase)	5	3	1	1	1	5	hsa-miR-4443	-0.29	-0.48	N/A
LPAR2	ENST00000586703.1	lysophosphatidic acid receptor 2	45	5	0	2	3	3	hsa-miR-4443	-0.29	-1.54	N/A
ZNF497	ENST00000311044.3	zinc finger protein 497	5	1	0	1	0	0	hsa-miR-4443	-0.29	-0.29	N/A
IKZF5	ENST00000368886.5	IKAROS family zinc finger 5 (Pegasus)	83	1	1	0	0	0	hsa-miR-4443	-0.29	-0.46	N/A
FAM171A2	ENST00000293443.7	family with sequence similarity 171, member A2	85	1	1	0	0	0	hsa-miR-4443	-0.29	-0.29	N/A
ZNF587	ENST00000339656.5	zinc finger protein 587	52	1	0	1	0	2	hsa-miR-4443	-0.29	-0.37	N/A
LYPD1	ENST00000397463.2	LY6/PLAUR domain containing 1	347	1	0	1	0	0	hsa-miR-4443	-0.29	-0.3	N/A
HLA-E	ENST00000376630.4	major histocompatibility complex, class I, E	1858	2	0	1	1	0	hsa-miR-4443	-0.29	-0.29	N/A
SLC6A2	ENST00000219833.8	solute carrier family 6 (neurotransmitter transporter), member 2	5	1	0	1	0	0	hsa-miR-4443	-0.28	-0.28	N/A
DLGAP2	ENST00000421627.2	discs, large (Drosophila) homolog-associated protein 2	5	1	0	1	0	3	hsa-miR-4443	-0.28	-0.28	N/A
P2RY1	ENST00000305097.3	purinergic receptor P2Y, G-protein coupled, 1	58	2	1	0	1	0	hsa-miR-4443	-0.28	-0.28	N/A
GPR83	ENST00000243673.2	G protein-coupled receptor 83	33	1	0	1	0	0	hsa-miR-4443	-0.28	-0.28	N/A
GLIPR1	ENST00000266659.3	GLI pathogenesis-related 1	623	2	0	2	0	2	hsa-miR-4443	-0.28	-0.49	N/A
HGSNAT	ENST00000379644.4	heparan-alpha-glucosaminide N-acetyltransferase	865	1	0	1	0	6	hsa-miR-4443	-0.28	-0.29	N/A
CYP4A11	ENST00000310638.4	cytochrome P450, family 4, subfamily A, polypeptide 11	5	1	0	1	0	1	hsa-miR-4443	-0.28	-0.28	N/A
PLA2G4E	ENST00000399518.3	phospholipase A2, group IVE	5	1	0	1	0	1	hsa-miR-4443	-0.28	-0.28	N/A
MBD6	ENST00000355673.3	methyl-CpG binding domain protein 6	24	2	0	1	1	0	hsa-miR-4443	-0.28	-0.28	N/A
TGM4	ENST00000296125.4	transglutaminase 4	5	1	0	1	0	1	hsa-miR-4443	-0.28	-0.28	N/A
SMAP2	ENST00000539317.1	small ArfGAP2	1062	1	0	1	0	0	hsa-miR-4443	-0.28	-0.3	N/A
APEX1	ENST00000557054.1	APEX nuclease (multifunctional DNA repair enzyme) 1	15798	1	0	0	1	0	hsa-miR-4443	-0.28	-0.28	N/A
L3MBTL2	ENST00000216237.5	l(3)mbt-like 2 (Drosophila)	1085	1	0	1	0	0	hsa-miR-4443	-0.28	-0.28	N/A
KIAA0895	ENST00000297063.6	KIAA0895	1104	1	0	1	0	0	hsa-miR-4443	-0.28	-0.28	N/A
PEX10	ENST00000288774.3	peroxisomal biogenesis factor 10	347	1	0	1	0	0	hsa-miR-4443	-0.28	-0.32	N/A
ZNF764	ENST00000252797.2	zinc finger protein 764	59	1	0	1	0	1	hsa-miR-4443	-0.28	-0.35	N/A
HMGN4	ENST00000377575.2	high mobility group nucleosomal binding domain 4	399	1	0	1	0	2	hsa-miR-4443	-0.28	-0.53	N/A
S100A14	ENST00000476873.1	S100 calcium binding protein A14	5	1	0	1	0	0	hsa-miR-4443	-0.28	-0.28	N/A
EIF4E3	ENST00000425534.3	eukaryotic translation initiation factor 4E family member 3	475	1	0	1	0	2	hsa-miR-4443	-0.28	-0.28	N/A
CATSPERG	ENST00000215069.4	catsper channel auxiliary subunit gamma	5	1	0	1	0	0	hsa-miR-4443	-0.28	-0.28	N/A
UBXN4	ENST00000272638.9	UBX domain protein 4	3678	1	0	1	0	0	hsa-miR-4443	-0.28	-0.28	N/A
ARHGAP17	ENST00000441763.2	Rho GTPase activating protein 17	1337	2	1	1	0	1	hsa-miR-4443	-0.28	-0.28	N/A
AHI1	ENST00000417892.2	Abelson helper integration site 1	72	2	0	1	1	0	hsa-miR-4443	-0.28	-0.29	N/A
PAX5	ENST00000358127.4	paired box 5	5	2	1	1	0	7	hsa-miR-4443	-0.28	-0.28	N/A
RBM17	ENST00000446108.1	RNA binding motif protein 17	449	1	0	1	0	0	hsa-miR-4443	-0.28	-0.28	N/A
RGS4	ENST00000531057.1	regulator of G-protein signaling 4	489	1	0	1	0	0	hsa-miR-4443	-0.28	-0.28	N/A
POMGNT1	ENST00000396420.3	protein O-linked mannose N-acetylglucosaminyltransferase 1 (beta 1,2-)	2123	1	0	1	0	3	hsa-miR-4443	-0.28	-0.28	N/A
LRTOMT	ENST00000324866.7	leucine rich transmembrane and O-methyltransferase domain containing	313	1	0	1	0	1	hsa-miR-4443	-0.28	-0.38	N/A
GPR75	ENST00000394705.2	G protein-coupled receptor 75	35	1	0	1	0	1	hsa-miR-4443	-0.28	-0.33	N/A
DGKQ	ENST00000273814.3	diacylglycerol kinase, theta 110kDa	184	3	1	2	0	1	hsa-miR-4443	-0.28	-0.28	N/A
TMEM204	ENST00000253934.5	transmembrane protein 204	75	1	0	1	0	0	hsa-miR-4443	-0.28	-0.28	N/A
C7orf65	ENST00000408988.2	chromosome 7 open reading frame 65	5	1	0	1	0	4	hsa-miR-4443	-0.28	-0.28	N/A
ANKRD42	ENST00000393389.3	ankyrin repeat domain 42	224	2	0	0	2	0	hsa-miR-4443	-0.28	-0.29	N/A
MR1	ENST00000367580.5	major histocompatibility complex, class I-related	107	2	0	2	0	3	hsa-miR-4443	-0.28	-0.4	N/A
SCAI	ENST00000336505.6	suppressor of cancer cell invasion	74	3	0	0	3	2	hsa-miR-4443	-0.28	-0.33	N/A
COL21A1	ENST00000244728.5	collagen, type XXI, alpha 1	9	1	0	1	0	0	hsa-miR-4443	-0.28	-0.28	N/A
ING4	ENST00000341550.4	inhibitor of growth family, member 4	548	1	0	1	0	0	hsa-miR-4443	-0.28	-0.28	N/A
FBXW8	ENST00000455858.2	F-box and WD repeat domain containing 8	169	2	1	1	0	2	hsa-miR-4443	-0.28	-0.33	N/A
ZBTB43	ENST00000449886.1	zinc finger and BTB domain containing 43	396	2	0	2	0	1	hsa-miR-4443	-0.28	-0.28	N/A
ZNF367	ENST00000375256.4	zinc finger protein 367	325	1	0	1	0	0	hsa-miR-4443	-0.28	-0.28	N/A
PMP2	ENST00000256103.2	peripheral myelin protein 2	5	1	0	1	0	0	hsa-miR-4443	-0.28	-0.28	N/A
EDN1	ENST00000379375.5	endothelin 1	113	1	0	1	0	1	hsa-miR-4443	-0.28	-0.28	N/A
NBPF10	ENST00000369339.3	neuroblastoma breakpoint family, member 10	5	1	1	0	0	0	hsa-miR-4443	-0.28	-0.28	N/A
LTC4S	ENST00000292596.10	leukotriene C4 synthase	13	1	0	1	0	0	hsa-miR-4443	-0.28	-0.28	N/A
UBE3B	ENST00000434735.2	ubiquitin protein ligase E3B	916	2	0	2	0	1	hsa-miR-4443	-0.28	-0.3	N/A
RERG	ENST00000256953.2	RAS-like, estrogen-regulated, growth inhibitor	162	1	0	1	0	0	hsa-miR-4443	-0.28	-0.3	N/A
LGALS9	ENST00000413914.2	lectin, galactoside-binding, soluble, 9	5	1	0	1	0	0	hsa-miR-4443	-0.28	-0.28	N/A
NAV1	ENST00000295624.6	neuron navigator 1	702	2	0	1	1	2	hsa-miR-4443	-0.28	-0.48	N/A
DDIT4L	ENST00000273990.2	DNA-damage-inducible transcript 4-like	87	1	0	1	0	0	hsa-miR-4443	-0.28	-0.32	N/A
MDM4	ENST00000391947.2	Mdm4 p53 binding protein homolog (mouse)	443	1	0	1	0	1	hsa-miR-4443	-0.28	-0.29	N/A
SLC6A16	ENST00000454748.3	solute carrier family 6, member 16	17	1	0	1	0	1	hsa-miR-4443	-0.28	-0.28	N/A
FOXE3	ENST00000335071.2	forkhead box E3	11	1	0	1	0	3	hsa-miR-4443	-0.28	-0.28	N/A
CREB1	ENST00000432329.2	cAMP responsive element binding protein 1	295	1	0	1	0	0	hsa-miR-4443	-0.28	-0.28	N/A
C1orf198	ENST00000366663.5	chromosome 1 open reading frame 198	1484	3	0	2	1	0	hsa-miR-4443	-0.28	-0.34	N/A
SERPINF2	ENST00000382061.4	serpin peptidase inhibitor, clade F (alpha-2 antiplasmin, pigment epithelium derived factor), member 2	2334	1	0	1	0	0	hsa-miR-4443	-0.28	-0.28	N/A
PSD	ENST00000020673.5	pleckstrin and Sec7 domain containing	5	1	0	1	0	0	hsa-miR-4443	-0.28	-0.28	N/A
MFSD2B	ENST00000338315.4	major facilitator superfamily domain containing 2B	8	1	0	1	0	1	hsa-miR-4443	-0.28	-0.28	N/A
TSR2	ENST00000375151.4	TSR2, 20S rRNA accumulation, homolog (S. cerevisiae)	233	1	0	1	0	1	hsa-miR-4443	-0.27	-0.28	N/A
TTC1	ENST00000231238.5	tetratricopeptide repeat domain 1	1052	1	0	1	0	0	hsa-miR-4443	-0.27	-0.28	N/A
PDE1C	ENST00000396193.1	phosphodiesterase 1C, calmodulin-dependent 70kDa	106	2	0	1	1	0	hsa-miR-4443	-0.27	-0.27	N/A
OSGEPL1	ENST00000519810.1	O-sialoglycoprotein endopeptidase-like 1	71	1	0	1	0	0	hsa-miR-4443	-0.27	-0.27	N/A
EPX	ENST00000225371.5	eosinophil peroxidase	5	1	0	1	0	0	hsa-miR-4443	-0.27	-0.27	N/A
TIMM10B	ENST00000254616.6	translocase of inner mitochondrial membrane 10 homolog B (yeast)	290	2	2	0	0	0	hsa-miR-4443	-0.27	-0.71	N/A
ABHD17A	ENST00000590661.1	abhydrolase domain containing 17A	202	2	0	1	1	0	hsa-miR-4443	-0.27	-0.28	N/A
CXADR	ENST00000356275.6	coxsackie virus and adenovirus receptor	56	1	0	1	0	1	hsa-miR-4443	-0.27	-0.27	N/A
LRRC10B	ENST00000378075.2	leucine rich repeat containing 10B	5	1	0	1	0	3	hsa-miR-4443	-0.27	-0.27	N/A
PGAP3	ENST00000579146.1	post-GPI attachment to proteins 3	6	1	0	0	1	3	hsa-miR-4443	-0.27	-0.27	N/A
P2RY8	ENST00000381297.4	purinergic receptor P2Y, G-protein coupled, 8	5	2	0	2	0	1	hsa-miR-4443	-0.27	-0.27	N/A
FBLIM1	ENST00000375771.1	filamin binding LIM protein 1	581	1	0	1	0	1	hsa-miR-4443	-0.27	-0.27	N/A
AMBRA1	ENST00000314845.3	autophagy/beclin-1 regulator 1	35	2	0	1	1	0	hsa-miR-4443	-0.27	-0.27	N/A
RNF165	ENST00000269439.7	ring finger protein 165	18	3	1	2	0	4	hsa-miR-4443	-0.27	-0.27	N/A
SLC27A4	ENST00000300456.4	solute carrier family 27 (fatty acid transporter), member 4	523	3	1	2	0	6	hsa-miR-4443	-0.27	-1.28	N/A
RMI1	ENST00000325875.3	RecQ mediated genome instability 1	409	1	1	0	0	0	hsa-miR-4443	-0.27	-0.27	N/A
STPG1	ENST00000374409.1	sperm-tail PG-rich repeat containing 1	24	1	1	0	0	1	hsa-miR-4443	-0.27	-0.27	N/A
MTA2	ENST00000278823.2	metastasis associated 1 family, member 2	1168	1	0	1	0	0	hsa-miR-4443	-0.27	-0.27	N/A
E2F3	ENST00000346618.3	E2F transcription factor 3	91	2	0	1	1	2	hsa-miR-4443	-0.27	-0.27	N/A
CHRNA3	ENST00000326828.5	cholinergic receptor, nicotinic, alpha 3 (neuronal)	20	1	0	1	0	0	hsa-miR-4443	-0.27	-0.27	N/A
ZNF829	ENST00000520965.1	zinc finger protein 829	103	1	0	1	0	1	hsa-miR-4443	-0.27	-0.27	N/A
PCNT	ENST00000359568.5	pericentrin	92	1	1	0	0	0	hsa-miR-4443	-0.27	-0.27	N/A
DPPA3	ENST00000345088.2	developmental pluripotency associated 3	11	2	1	0	1	1	hsa-miR-4443	-0.27	-0.57	N/A
FAM222B	ENST00000582266.1	family with sequence similarity 222, member B	100	1	0	1	0	3	hsa-miR-4443	-0.27	-0.27	N/A
ECE1	ENST00000415912.2	endothelin converting enzyme 1	1166	2	1	1	0	3	hsa-miR-4443	-0.27	-0.28	N/A
RP11-527L4.2	ENST00000565120.1	Uncharacterized protein	19	1	0	1	0	0	hsa-miR-4443	-0.27	-0.27	N/A
SLC46A3	ENST00000266943.6	solute carrier family 46, member 3	5	1	0	1	0	0	hsa-miR-4443	-0.27	-0.27	N/A
PLIN5	ENST00000381848.3	perilipin 5	125	1	0	1	0	0	hsa-miR-4443	-0.27	-0.27	N/A
DLG4	ENST00000399506.2	discs, large homolog 4 (Drosophila)	75	1	0	1	0	0	hsa-miR-4443	-0.27	-0.27	N/A
FOSL1	ENST00000532401.1	FOS-like antigen 1	276	1	0	1	0	0	hsa-miR-4443	-0.27	-0.28	N/A
C7orf13	ENST00000333319.6	chromosome 7 open reading frame 13	14	1	0	1	0	0	hsa-miR-4443	-0.27	-0.27	N/A
RASSF7	ENST00000397582.3	Ras association (RalGDS/AF-6) domain family (N-terminal) member 7	147	1	0	1	0	0	hsa-miR-4443	-0.27	-0.27	N/A
HDGFL1	ENST00000510882.2	hepatoma derived growth factor-like 1	5	2	0	1	1	0	hsa-miR-4443	-0.27	-0.27	N/A
C9orf96	ENST00000371957.3	chromosome 9 open reading frame 96	5	1	0	1	0	1	hsa-miR-4443	-0.27	-0.27	N/A
ATP6V1C2	ENST00000381661.3	ATPase, H+ transporting, lysosomal 42kDa, V1 subunit C2	8	1	1	0	0	1	hsa-miR-4443	-0.27	-0.46	N/A
CDC42SE1	ENST00000439374.2	CDC42 small effector 1	231	1	0	1	0	1	hsa-miR-4443	-0.27	-0.34	N/A
ZBTB39	ENST00000300101.2	zinc finger and BTB domain containing 39	7	2	1	1	0	2	hsa-miR-4443	-0.27	-0.27	N/A
PNOC	ENST00000301908.3	prepronociceptin	13	1	0	1	0	0	hsa-miR-4443	-0.27	-0.27	N/A
RP11-116D17.1	ENST00000547948.1	HCG2038717; Uncharacterized protein	5	1	0	0	1	1	hsa-miR-4443	-0.27	-0.27	N/A
IL1R1	ENST00000410023.1	interleukin 1 receptor, type I	1713	2	0	1	1	2	hsa-miR-4443	-0.27	-0.27	N/A
ARHGEF15	ENST00000361926.3	Rho guanine nucleotide exchange factor (GEF) 15	5	1	0	1	0	0	hsa-miR-4443	-0.27	-0.27	N/A
SMIM21	ENST00000579022.1	small integral membrane protein 21	5	1	0	1	0	0	hsa-miR-4443	-0.27	-0.27	N/A
ZNF540	ENST00000316433.4	zinc finger protein 540	15	1	1	0	0	0	hsa-miR-4443	-0.27	-0.48	N/A
STXBP1	ENST00000373302.3	syntaxin binding protein 1	295	2	0	1	1	2	hsa-miR-4443	-0.27	-0.29	N/A
SDR9C7	ENST00000293502.1	short chain dehydrogenase/reductase family 9C, member 7	6	1	0	1	0	0	hsa-miR-4443	-0.27	-0.27	N/A
SLC9A5	ENST00000299798.11	solute carrier family 9, subfamily A (NHE5, cation proton antiporter 5), member 5	8	1	0	1	0	0	hsa-miR-4443	-0.27	-0.27	N/A
PSORS1C2	ENST00000259845.4	psoriasis susceptibility 1 candidate 2	5	1	0	1	0	0	hsa-miR-4443	-0.27	-0.27	N/A
LRP6	ENST00000261349.4	low density lipoprotein receptor-related protein 6	157	1	1	0	0	1	hsa-miR-4443	-0.27	-0.27	N/A
DRAXIN	ENST00000294485.5	dorsal inhibitory axon guidance protein	5	1	0	1	0	2	hsa-miR-4443	-0.27	-0.27	N/A
LDLRAD3	ENST00000315571.5	low density lipoprotein receptor class A domain containing 3	90	1	1	0	0	1	hsa-miR-4443	-0.27	-0.27	N/A
LGALS9B	ENST00000423676.3	lectin, galactoside-binding, soluble, 9B	5	1	0	1	0	0	hsa-miR-4443	-0.27	-0.27	N/A
GOLGA6L1	ENST00000316397.3	golgin A6 family-like 1	5	1	0	1	0	0	hsa-miR-4443	-0.27	-0.27	N/A
CCL15	ENST00000354059.4	chemokine (C-C motif) ligand 15	135	1	0	0	1	0	hsa-miR-4443	-0.27	-0.28	N/A
MAP7D2	ENST00000379651.3	MAP7 domain containing 2	490	1	0	1	0	0	hsa-miR-4443	-0.27	-0.27	N/A
SLC25A15	ENST00000338625.4	solute carrier family 25 (mitochondrial carrier; ornithine transporter) member 15	345	1	0	1	0	2	hsa-miR-4443	-0.27	-0.28	N/A
PNPLA2	ENST00000336615.4	patatin-like phospholipase domain containing 2	6586	1	0	1	0	0	hsa-miR-4443	-0.27	-0.27	N/A
NSUN7	ENST00000316607.5	NOP2/Sun domain family, member 7	9	1	0	1	0	1	hsa-miR-4443	-0.27	-0.27	N/A
ZDHHC18	ENST00000374142.4	zinc finger, DHHC-type containing 18	268	2	0	1	1	7	hsa-miR-4443	-0.27	-0.74	N/A
WDR76	ENST00000263795.6	WD repeat domain 76	1720	1	1	0	0	0	hsa-miR-4443	-0.27	-0.27	N/A
RNF169	ENST00000299563.4	ring finger protein 169	204	3	0	1	2	0	hsa-miR-4443	-0.27	-0.3	N/A
PREPL	ENST00000541738.1	prolyl endopeptidase-like	612	1	0	1	0	0	hsa-miR-4443	-0.27	-0.34	N/A
FAM221B	ENST00000423537.2	family with sequence similarity 221, member B	5	1	0	1	0	0	hsa-miR-4443	-0.27	-0.27	N/A
GATC	ENST00000551765.1	glutamyl-tRNA(Gln) amidotransferase, subunit C	781	1	1	0	0	0	hsa-miR-4443	-0.26	-0.35	N/A
ONECUT1	ENST00000560699.2	one cut homeobox 1	10	2	1	0	1	1	hsa-miR-4443	-0.26	-0.62	N/A
FKBP4	ENST00000001008.4	FK506 binding protein 4, 59kDa	727	2	0	2	0	2	hsa-miR-4443	-0.26	-0.34	N/A
TTBK1	ENST00000259750.4	tau tubulin kinase 1	7	2	0	2	0	0	hsa-miR-4443	-0.26	-0.26	N/A
SRCRB4D	ENST00000275560.3	scavenger receptor cysteine rich domain containing, group B (4 domains)	27	1	0	1	0	1	hsa-miR-4443	-0.26	-0.26	N/A
DCAKD	ENST00000452796.2	dephospho-CoA kinase domain containing	842	1	0	1	0	0	hsa-miR-4443	-0.26	-0.26	N/A
BCAS4	ENST00000371608.2	breast carcinoma amplified sequence 4	492	1	0	1	0	0	hsa-miR-4443	-0.26	-0.27	N/A
IL36RN	ENST00000346807.3	interleukin 36 receptor antagonist	5	1	0	1	0	0	hsa-miR-4443	-0.26	-0.26	N/A
FAM63A	ENST00000312210.5	family with sequence similarity 63, member A	915	1	0	1	0	0	hsa-miR-4443	-0.26	-0.26	N/A
PIK3C2B	ENST00000367187.3	phosphatidylinositol-4-phosphate 3-kinase, catalytic subunit type 2 beta	15	2	1	1	0	1	hsa-miR-4443	-0.26	-0.26	N/A
KRTAP10-1	ENST00000400375.1	keratin associated protein 10-1	5	1	0	1	0	0	hsa-miR-4443	-0.26	-0.26	N/A
CTB-167G5.5	ENST00000600193.1	Uncharacterized protein	5	1	0	1	0	0	hsa-miR-4443	-0.26	-0.26	N/A
ERAL1	ENST00000254928.5	Era-like 12S mitochondrial rRNA chaperone 1	1147	1	0	1	0	1	hsa-miR-4443	-0.26	-0.26	N/A
LGALS9C	ENST00000328114.6	lectin, galactoside-binding, soluble, 9C	5	1	0	1	0	0	hsa-miR-4443	-0.26	-0.26	N/A
CDCA8	ENST00000373055.1	cell division cycle associated 8	1689	1	0	1	0	0	hsa-miR-4443	-0.26	-0.26	N/A
ELMOD3	ENST00000315658.7	ELMO/CED-12 domain containing 3	31	1	0	1	0	0	hsa-miR-4443	-0.26	-0.26	N/A
MAP1LC3C	ENST00000357246.3	microtubule-associated protein 1 light chain 3 gamma	5	1	0	1	0	0	hsa-miR-4443	-0.26	-0.26	N/A
LRRN4CL	ENST00000317449.4	LRRN4 C-terminal like	17	1	0	1	0	1	hsa-miR-4443	-0.26	-0.26	N/A
GOLGA6L6	ENST00000427390.2	golgin A6 family-like 6	5	1	0	1	0	0	hsa-miR-4443	-0.26	-0.26	N/A
OR6V1	ENST00000418316.1	olfactory receptor, family 6, subfamily V, member 1	5	1	0	1	0	0	hsa-miR-4443	-0.26	-0.26	N/A
PATZ1	ENST00000405309.3	POZ (BTB) and AT hook containing zinc finger 1	165	2	1	0	1	0	hsa-miR-4443	-0.26	-0.26	N/A
ZBTB8B	ENST00000609129.1	zinc finger and BTB domain containing 8B	18	3	0	2	1	2	hsa-miR-4443	-0.26	-0.42	N/A
GDF11	ENST00000257868.5	growth differentiation factor 11	847	4	0	2	2	1	hsa-miR-4443	-0.26	-0.56	N/A
GATA1	ENST00000376670.3	GATA binding protein 1 (globin transcription factor 1)	5	1	0	1	0	0	hsa-miR-4443	-0.26	-0.26	N/A
LARS2	ENST00000415258.1	leucyl-tRNA synthetase 2, mitochondrial	316	1	0	1	0	0	hsa-miR-4443	-0.26	-0.26	N/A
ANKRD63	ENST00000434396.1	ankyrin repeat domain 63	5	2	0	1	1	3	hsa-miR-4443	-0.26	-0.26	N/A
FAM53C	ENST00000513056.1	family with sequence similarity 53, member C	592	1	0	1	0	2	hsa-miR-4443	-0.26	-0.27	N/A
C2orf15	ENST00000512183.2	chromosome 2 open reading frame 15	246	2	0	1	1	0	hsa-miR-4443	-0.26	-0.39	N/A
MRPL30	ENST00000338148.3	mitochondrial ribosomal protein L30	246	2	0	1	1	0	hsa-miR-4443	-0.26	-0.39	N/A
THEM6	ENST00000336138.3	thioesterase superfamily member 6	1500	1	0	1	0	1	hsa-miR-4443	-0.26	-0.26	N/A
ACTR1A	ENST00000487599.1	ARP1 actin-related protein 1 homolog A, centractin alpha (yeast)	190	2	0	2	0	0	hsa-miR-4443	-0.26	-0.34	N/A
GSC2	ENST00000086933.2	goosecoid homeobox 2	5	2	0	2	0	1	hsa-miR-4443	-0.26	-0.42	N/A
KLF6	ENST00000542957.1	Kruppel-like factor 6	4644	3	0	2	1	0	hsa-miR-4443	-0.26	-0.42	N/A
PRLR	ENST00000342362.5	prolactin receptor	95	2	1	0	1	1	hsa-miR-4443	-0.26	-0.35	N/A
DSG3	ENST00000257189.4	desmoglein 3	5	1	0	1	0	0	hsa-miR-4443	-0.26	-0.26	N/A
ATP6V0A1	ENST00000343619.4	ATPase, H+ transporting, lysosomal V0 subunit a1	290	1	0	1	0	1	hsa-miR-4443	-0.26	-0.26	N/A
KBTBD2	ENST00000304056.4	kelch repeat and BTB (POZ) domain containing 2	2559	1	0	1	0	0	hsa-miR-4443	-0.26	-0.27	N/A
ASB16	ENST00000293414.1	ankyrin repeat and SOCS box containing 16	14	1	1	0	0	2	hsa-miR-4443	-0.26	-0.26	N/A
DCXR	ENST00000306869.2	dicarbonyl/L-xylulose reductase	63	1	0	0	1	0	hsa-miR-4443	-0.26	-0.27	N/A
CDKL4	ENST00000378803.1	cyclin-dependent kinase-like 4	5	1	0	1	0	0	hsa-miR-4443	-0.26	-0.26	N/A
UROC1	ENST00000290868.2	urocanate hydratase 1	5	1	0	1	0	0	hsa-miR-4443	-0.26	-0.26	N/A
TMEM151A	ENST00000327259.4	transmembrane protein 151A	163	2	0	2	0	1	hsa-miR-4443	-0.26	-0.35	N/A
OSCAR	ENST00000391761.1	osteoclast associated, immunoglobulin-like receptor	5	1	0	1	0	0	hsa-miR-4443	-0.26	-0.26	N/A
HLA-DQA1	ENST00000343139.5	major histocompatibility complex, class II, DQ alpha 1	7	1	0	0	1	1	hsa-miR-4443	-0.26	-0.26	N/A
ARHGAP30	ENST00000368016.3	Rho GTPase activating protein 30	5	1	0	1	0	1	hsa-miR-4443	-0.26	-0.26	N/A
MYO1F	ENST00000338257.8	myosin IF	33	2	0	1	1	1	hsa-miR-4443	-0.26	-0.26	N/A
EBI3	ENST00000221847.5	Epstein-Barr virus induced 3	5	1	0	1	0	0	hsa-miR-4443	-0.26	-0.26	N/A
UBXN2B	ENST00000399598.2	UBX domain protein 2B	157	1	0	1	0	1	hsa-miR-4443	-0.26	-0.26	N/A
PVRL4	ENST00000368012.3	poliovirus receptor-related 4	6	2	0	0	2	0	hsa-miR-4443	-0.26	-0.26	N/A
MAZ	ENST00000219782.6	MYC-associated zinc finger protein (purine-binding transcription factor)	1711	1	0	1	0	1	hsa-miR-4443	-0.26	-0.26	N/A
NBPF12	ENST00000446760.2	neuroblastoma breakpoint family, member 12	5	1	1	0	0	0	hsa-miR-4443	-0.26	-0.26	N/A
FMO2	ENST00000441535.1	flavin containing monooxygenase 2 (non-functional)	5	2	0	1	1	0	hsa-miR-4443	-0.26	-0.26	N/A
MT-ATP8	ENST00000361851.1	mitochondrially encoded ATP synthase 8	127	1	0	0	1	0	hsa-miR-4443	-0.26	-0.26	N/A
HCLS1	ENST00000314583.3	hematopoietic cell-specific Lyn substrate 1	6	1	0	1	0	0	hsa-miR-4443	-0.26	-0.26	N/A
ARMC5	ENST00000457010.2	armadillo repeat containing 5	376	2	1	1	0	0	hsa-miR-4443	-0.26	-0.26	N/A
NCOR2	ENST00000405201.1	nuclear receptor corepressor 2	200	1	0	1	0	1	hsa-miR-4443	-0.26	-0.26	N/A
MAPK1	ENST00000215832.6	mitogen-activated protein kinase 1	630	3	0	3	0	2	hsa-miR-4443	-0.26	-0.5	N/A
TBCEL	ENST00000422003.2	tubulin folding cofactor E-like	89	1	1	0	0	0	hsa-miR-4443	-0.26	-0.41	N/A
NPR3	ENST00000265074.8	natriuretic peptide receptor C/guanylate cyclase C (atrionatriuretic peptide receptor C)	517	2	0	2	0	1	hsa-miR-4443	-0.26	-0.33	N/A
MON1A	ENST00000296473.3	MON1 secretory trafficking family member A	280	1	0	1	0	0	hsa-miR-4443	-0.26	-0.26	N/A
KRTAP24-1	ENST00000340345.4	keratin associated protein 24-1	5	1	0	1	0	0	hsa-miR-4443	-0.26	-0.26	N/A
CYP4A22	ENST00000371891.3	cytochrome P450, family 4, subfamily A, polypeptide 22	5	1	0	1	0	1	hsa-miR-4443	-0.26	-0.26	N/A
WNT4	ENST00000290167.6	wingless-type MMTV integration site family, member 4	5	1	0	0	1	3	hsa-miR-4443	-0.26	-0.26	N/A
HPN	ENST00000262626.2	hepsin	672	1	0	1	0	1	hsa-miR-4443	-0.26	-0.26	N/A
SST	ENST00000287641.3	somatostatin	5	1	0	0	1	0	hsa-miR-4443	-0.26	-0.26	N/A
CD27	ENST00000266557.3	CD27 molecule	5	1	0	1	0	0	hsa-miR-4443	-0.26	-0.26	N/A
PRPF38A	ENST00000257181.9	pre-mRNA processing factor 38A	892	1	0	1	0	0	hsa-miR-4443	-0.26	-0.26	N/A
RXRB	ENST00000374685.4	retinoid X receptor, beta	46	2	0	1	1	1	hsa-miR-4443	-0.26	-0.31	N/A
GRAP2	ENST00000344138.4	GRB2-related adaptor protein 2	5	3	2	1	0	4	hsa-miR-4443	-0.26	-1.07	N/A
CHAC1	ENST00000446533.3	ChaC, cation transport regulator homolog 1 (E. coli)	190	1	0	1	0	1	hsa-miR-4443	-0.26	-0.26	N/A
GLP1R	ENST00000373256.4	glucagon-like peptide 1 receptor	5	1	0	1	0	1	hsa-miR-4443	-0.26	-0.26	N/A
TPP1	ENST00000299427.6	tripeptidyl peptidase I	713	1	0	1	0	1	hsa-miR-4443	-0.25	-0.27	N/A
DMTN	ENST00000265800.5	dematin actin binding protein	333	1	0	1	0	2	hsa-miR-4443	-0.25	-0.25	N/A
SYTL5	ENST00000357972.5	synaptotagmin-like 5	37	1	0	1	0	0	hsa-miR-4443	-0.25	-0.25	N/A
ADPRHL1	ENST00000356501.4	ADP-ribosylhydrolase like 1	161	2	0	2	0	2	hsa-miR-4443	-0.25	-0.25	N/A
TRIM62	ENST00000291416.5	tripartite motif containing 62	28	1	0	1	0	2	hsa-miR-4443	-0.25	-0.25	N/A
PTGIS	ENST00000244043.4	prostaglandin I2 (prostacyclin) synthase	192	3	0	2	1	1	hsa-miR-4443	-0.25	-0.25	N/A
NBPF11	ENST00000604938.1	neuroblastoma breakpoint family, member 11	5	1	1	0	0	0	hsa-miR-4443	-0.25	-0.25	N/A
HMGXB4	ENST00000216106.5	HMG box domain containing 4	966	1	0	1	0	2	hsa-miR-4443	-0.25	-0.25	N/A
SLC5A10	ENST00000317977.6	solute carrier family 5 (sodium/sugar cotransporter), member 10	5	4	0	3	1	1	hsa-miR-4443	-0.25	-0.25	N/A
SUV39H1	ENST00000453214.2	suppressor of variegation 3-9 homolog 1 (Drosophila)	499	1	0	1	0	1	hsa-miR-4443	-0.25	-0.25	N/A
PAQR8	ENST00000442253.2	progestin and adipoQ receptor family member VIII	484	2	0	1	1	1	hsa-miR-4443	-0.25	-0.27	N/A
DBN1	ENST00000512501.1	drebrin 1	9937	1	0	1	0	0	hsa-miR-4443	-0.25	-0.25	N/A
NAALADL2	ENST00000454872.1	N-acetylated alpha-linked acidic dipeptidase-like 2	5	1	1	0	0	0	hsa-miR-4443	-0.25	-0.25	N/A
AC008132.1	ENST00000342888.3	Uncharacterized protein	5	2	0	1	1	1	hsa-miR-4443	-0.25	-0.25	N/A
IRAK1	ENST00000369980.3	interleukin-1 receptor-associated kinase 1	54	2	0	1	1	1	hsa-miR-4443	-0.25	-0.25	N/A
C19orf54	ENST00000470681.1	chromosome 19 open reading frame 54	18	1	0	1	0	1	hsa-miR-4443	-0.25	-0.25	N/A
C1orf226	ENST00000458626.2	chromosome 1 open reading frame 226	369	1	0	1	0	1	hsa-miR-4443	-0.25	-0.26	N/A
ALPPL2	ENST00000295453.3	alkaline phosphatase, placental-like 2	5	1	0	1	0	3	hsa-miR-4443	-0.25	-0.25	N/A
ADAT3	ENST00000329478.2	adenosine deaminase, tRNA-specific 3	168	1	0	1	0	0	hsa-miR-4443	-0.25	-0.25	N/A
TMEM213	ENST00000442682.2	transmembrane protein 213	5	2	0	1	1	2	hsa-miR-4443	-0.25	-0.25	N/A
B4GALNT3	ENST00000266383.5	beta-1,4-N-acetyl-galactosaminyl transferase 3	5	1	0	1	0	1	hsa-miR-4443	-0.25	-0.25	N/A
MYBBP1A	ENST00000254718.4	MYB binding protein (P160) 1a	3141	1	0	1	0	0	hsa-miR-4443	-0.25	-0.25	N/A
GDAP1	ENST00000220822.7	ganglioside induced differentiation associated protein 1	37	1	1	0	0	1	hsa-miR-4443	-0.25	-0.25	N/A
TRIM66	ENST00000299550.6	tripartite motif containing 66	33	3	0	2	1	3	hsa-miR-4443	-0.25	-0.31	N/A
LYNX1	ENST00000395192.2	Ly6/neurotoxin 1	5	1	0	1	0	4	hsa-miR-4443	-0.25	-0.25	N/A
FXYD7	ENST00000270310.2	FXYD domain containing ion transport regulator 7	5	1	0	1	0	0	hsa-miR-4443	-0.25	-0.25	N/A
C21orf2	ENST00000339818.4	chromosome 21 open reading frame 2	205	1	0	1	0	0	hsa-miR-4443	-0.25	-0.25	N/A
NBPF1	ENST00000430580.2	neuroblastoma breakpoint family, member 1	21	1	1	0	0	0	hsa-miR-4443	-0.25	-0.25	N/A
BRSK2	ENST00000382179.1	BR serine/threonine kinase 2	15	1	0	1	0	2	hsa-miR-4443	-0.25	-0.25	N/A
SYT7	ENST00000263846.4	synaptotagmin VII	192	3	1	1	1	6	hsa-miR-4443	-0.25	-0.51	N/A
TMEM150A	ENST00000306353.3	transmembrane protein 150A	814	1	0	1	0	0	hsa-miR-4443	-0.25	-0.25	N/A
HILPDA	ENST00000257696.4	hypoxia inducible lipid droplet-associated	431	1	0	0	1	1	hsa-miR-4443	-0.25	-0.25	N/A
C2CD4C	ENST00000332235.6	C2 calcium-dependent domain containing 4C	70	1	0	0	1	3	hsa-miR-4443	-0.25	-0.25	N/A
CYLC2	ENST00000374798.3	cylicin, basic protein of sperm head cytoskeleton 2	5	1	0	1	0	0	hsa-miR-4443	-0.25	-0.25	N/A
AC026703.1	ENST00000326958.1		182	1	0	1	0	1	hsa-miR-4443	-0.25	-0.25	N/A
TMEM184A	ENST00000297477.5	transmembrane protein 184A	28	3	0	2	1	3	hsa-miR-4443	-0.25	-0.37	N/A
HHIPL1	ENST00000330710.5	HHIP-like 1	29	6	1	2	3	5	hsa-miR-4443	-0.25	-0.41	N/A
CDV3	ENST00000420115.2	CDV3 homolog (mouse)	523	1	0	1	0	1	hsa-miR-4443	-0.25	-0.32	N/A
COL5A1	ENST00000371817.3	collagen, type V, alpha 1	3111	3	0	2	1	0	hsa-miR-4443	-0.25	-0.34	N/A
FAM131B	ENST00000443739.2	family with sequence similarity 131, member B	5	1	0	1	0	2	hsa-miR-4443	-0.25	-0.25	N/A
ERLIN2	ENST00000276461.5	ER lipid raft associated 2	887	2	1	0	1	1	hsa-miR-4443	-0.25	-0.26	N/A
C12orf49	ENST00000261318.3	chromosome 12 open reading frame 49	673	1	0	1	0	3	hsa-miR-4443	-0.25	-0.33	N/A
RRP7A	ENST00000323013.6	ribosomal RNA processing 7 homolog A (S. cerevisiae)	522	1	0	1	0	1	hsa-miR-4443	-0.25	-0.25	N/A
NKX6-3	ENST00000524115.2	NK6 homeobox 3	5	2	0	1	1	0	hsa-miR-4443	-0.25	-0.25	N/A
C1QTNF9B	ENST00000382145.1	C1q and tumor necrosis factor related protein 9B	5	1	0	0	1	0	hsa-miR-4443	-0.25	-0.25	N/A
SBK1	ENST00000341901.4	SH3 domain binding kinase 1	9	3	0	1	2	2	hsa-miR-4443	-0.25	-0.25	N/A
RARRES2	ENST00000223271.3	retinoic acid receptor responder (tazarotene induced) 2	345	1	0	1	0	0	hsa-miR-4443	-0.25	-0.25	N/A
VSNL1	ENST00000406397.1	visinin-like 1	89	1	0	0	1	0	hsa-miR-4443	-0.25	-0.25	N/A
AMOTL1	ENST00000317837.9	angiomotin like 1	712	2	0	1	1	3	hsa-miR-4443	-0.25	-0.3	N/A
AL021546.6	ENST00000551806.1	Glutamyl-tRNA(Gln) amidotransferase subunit C, mitochondrial	781	1	1	0	0	0	hsa-miR-4443	-0.25	-0.33	N/A
SIX1	ENST00000247182.6	SIX homeobox 1	1264	1	0	1	0	2	hsa-miR-4443	-0.25	-0.26	N/A
KCNE1	ENST00000399289.3	potassium voltage-gated channel, Isk-related family, member 1	5	1	0	1	0	0	hsa-miR-4443	-0.25	-0.25	N/A
RPL3L	ENST00000268661.7	ribosomal protein L3-like	5	1	0	1	0	0	hsa-miR-4443	-0.25	-0.25	N/A
ZNF74	ENST00000357502.5	zinc finger protein 74	142	1	0	1	0	3	hsa-miR-4443	-0.25	-0.25	N/A
HOXC13	ENST00000243056.3	homeobox C13	63	1	0	1	0	0	hsa-miR-4443	-0.24	-0.24	N/A
PPP5D1	ENST00000414155.1	PPP5 tetratricopeptide repeat domain containing 1	5	1	0	1	0	0	hsa-miR-4443	-0.24	-0.24	N/A
TP53I11	ENST00000395648.3	tumor protein p53 inducible protein 11	90	3	0	2	1	1	hsa-miR-4443	-0.24	-0.24	N/A
HIVEP3	ENST00000372583.1	human immunodeficiency virus type I enhancer binding protein 3	84	2	0	1	1	1	hsa-miR-4443	-0.24	-0.24	N/A
S100A16	ENST00000368704.1	S100 calcium binding protein A16	88	1	0	0	1	4	hsa-miR-4443	-0.24	-0.34	N/A
ITPRIP	ENST00000337478.1	inositol 1,4,5-trisphosphate receptor interacting protein	1138	1	0	1	0	1	hsa-miR-4443	-0.24	-0.24	N/A
FAM102B	ENST00000370035.3	family with sequence similarity 102, member B	392	1	0	1	0	0	hsa-miR-4443	-0.24	-0.29	N/A
SLC4A8	ENST00000453097.2	solute carrier family 4, sodium bicarbonate cotransporter, member 8	17	1	0	0	1	1	hsa-miR-4443	-0.24	-0.36	N/A
CHST6	ENST00000332272.4	carbohydrate (N-acetylglucosamine 6-O) sulfotransferase 6	37	1	0	1	0	2	hsa-miR-4443	-0.24	-0.29	N/A
MIIP	ENST00000235332.4	migration and invasion inhibitory protein	782	2	0	2	0	1	hsa-miR-4443	-0.24	-0.31	N/A
ZNF625	ENST00000455799.1	zinc finger protein 625	8	1	0	1	0	1	hsa-miR-4443	-0.24	-0.41	N/A
MAN2A2	ENST00000360468.3	mannosidase, alpha, class 2A, member 2	340	1	1	0	0	0	hsa-miR-4443	-0.24	-0.24	N/A
ACKR4	ENST00000249887.2	atypical chemokine receptor 4	5	1	0	0	1	0	hsa-miR-4443	-0.24	-0.24	N/A
FCGRT	ENST00000221466.5	Fc fragment of IgG, receptor, transporter, alpha	1714	1	0	1	0	0	hsa-miR-4443	-0.24	-0.24	N/A
KIAA0930	ENST00000336156.5	KIAA0930	1107	4	0	3	1	0	hsa-miR-4443	-0.24	-0.53	N/A
CDH1	ENST00000261769.5	cadherin 1, type 1, E-cadherin (epithelial)	128	1	0	1	0	1	hsa-miR-4443	-0.24	-0.26	N/A
POMGNT2	ENST00000441964.1	protein O-linked mannose N-acetylglucosaminyltransferase 2 (beta 1,4-)	1473	1	0	1	0	0	hsa-miR-4443	-0.24	-0.24	N/A
MED24	ENST00000394126.1	mediator complex subunit 24	1064	1	1	0	0	1	hsa-miR-4443	-0.24	-0.24	N/A
RASA2	ENST00000286364.3	RAS p21 protein activator 2	170	1	0	1	0	0	hsa-miR-4443	-0.24	-0.24	N/A
DFFB	ENST00000378209.3	DNA fragmentation factor, 40kDa, beta polypeptide (caspase-activated DNase)	55	1	0	0	1	0	hsa-miR-4443	-0.24	-0.24	N/A
JPH2	ENST00000372980.3	junctophilin 2	76	3	1	1	1	1	hsa-miR-4443	-0.24	-0.28	N/A
UQCRFS1	ENST00000304863.4	ubiquinol-cytochrome c reductase, Rieske iron-sulfur polypeptide 1	59	1	1	0	0	3	hsa-miR-4443	-0.24	-0.42	N/A
ZNF33A	ENST00000469037.2	zinc finger protein 33A	39	1	1	0	0	0	hsa-miR-4443	-0.24	-0.28	N/A
RPS6KL1	ENST00000555647.1	ribosomal protein S6 kinase-like 1	9	1	0	1	0	0	hsa-miR-4443	-0.24	-0.24	N/A
NTRK3	ENST00000394480.2	neurotrophic tyrosine kinase, receptor, type 3	7	1	0	1	0	1	hsa-miR-4443	-0.24	-0.24	N/A
ISCU	ENST00000338291.4	iron-sulfur cluster assembly enzyme	182	1	0	1	0	0	hsa-miR-4443	-0.24	-0.24	N/A
CCRN4L	ENST00000280614.2	CCR4 carbon catabolite repression 4-like (S. cerevisiae)	101	1	0	1	0	0	hsa-miR-4443	-0.24	-0.24	N/A
XKR4	ENST00000327381.6	XK, Kell blood group complex subunit-related family, member 4	5	3	1	0	2	3	hsa-miR-4443	-0.24	-0.24	N/A
PRELP	ENST00000343110.2	proline/arginine-rich end leucine-rich repeat protein	5	2	0	0	2	4	hsa-miR-4443	-0.24	-0.24	N/A
DDX56	ENST00000258772.5	DEAD (Asp-Glu-Ala-Asp) box helicase 56	113	1	0	1	0	0	hsa-miR-4443	-0.24	-0.27	N/A
KRT73	ENST00000305748.3	keratin 73	5	1	0	1	0	0	hsa-miR-4443	-0.24	-0.24	N/A
PNPLA1	ENST00000388715.3	patatin-like phospholipase domain containing 1	5	1	0	1	0	0	hsa-miR-4443	-0.24	-0.24	N/A
MFAP3	ENST00000436816.1	microfibrillar-associated protein 3	1139	2	1	0	1	1	hsa-miR-4443	-0.24	-0.26	N/A
PLCL1	ENST00000428675.1	phospholipase C-like 1	31	3	0	2	1	1	hsa-miR-4443	-0.24	-0.39	N/A
ACER2	ENST00000340967.2	alkaline ceramidase 2	44	2	0	2	0	0	hsa-miR-4443	-0.24	-0.25	N/A
MRPL35	ENST00000337109.4	mitochondrial ribosomal protein L35	860	1	0	1	0	0	hsa-miR-4443	-0.24	-0.25	N/A
FRYL	ENST00000503238.1	FRY-like	276	1	1	0	0	0	hsa-miR-4443	-0.24	-0.24	N/A
SPHK2	ENST00000245222.4	sphingosine kinase 2	142	1	0	1	0	0	hsa-miR-4443	-0.24	-0.24	N/A
GPA33	ENST00000367868.3	glycoprotein A33 (transmembrane)	5	2	0	2	0	2	hsa-miR-4443	-0.24	-0.24	N/A
TGM2	ENST00000361475.2	transglutaminase 2	731	2	1	1	0	2	hsa-miR-4443	-0.24	-0.24	N/A
METTL20	ENST00000357721.3	methyltransferase like 20	47	3	0	3	0	1	hsa-miR-4443	-0.24	-0.62	N/A
TFAP4	ENST00000204517.6	transcription factor AP-4 (activating enhancer binding protein 4)	13	1	0	1	0	0	hsa-miR-4443	-0.24	-0.24	N/A
ZNF71	ENST00000328070.6	zinc finger protein 71	152	1	0	1	0	1	hsa-miR-4443	-0.24	-0.24	N/A
PPME1	ENST00000328257.8	protein phosphatase methylesterase 1	343	1	0	1	0	2	hsa-miR-4443	-0.24	-0.24	N/A
CD22	ENST00000544992.2	CD22 molecule	13	1	0	0	1	0	hsa-miR-4443	-0.24	-0.24	N/A
UPK3BL	ENST00000340457.8	uroplakin 3B-like	5	1	0	1	0	1	hsa-miR-4443	-0.24	-0.24	N/A
UBXN6	ENST00000301281.6	UBX domain protein 6	1881	1	1	0	0	0	hsa-miR-4443	-0.24	-0.31	N/A
ATP6V1G2	ENST00000376151.4	ATPase, H+ transporting, lysosomal 13kDa, V1 subunit G2	16	1	0	0	1	0	hsa-miR-4443	-0.24	-0.24	N/A
MEP1A	ENST00000230588.4	meprin A, alpha (PABA peptide hydrolase)	8	2	0	1	1	1	hsa-miR-4443	-0.24	-0.24	N/A
MIXL1	ENST00000366810.5	Mix paired-like homeobox	16	2	0	1	1	0	hsa-miR-4443	-0.24	-0.24	N/A
DND1	ENST00000542735.1	DND microRNA-mediated repression inhibitor 1	5	1	0	1	0	0	hsa-miR-4443	-0.24	-0.24	N/A
REEP6	ENST00000233596.3	receptor accessory protein 6	822	1	0	1	0	2	hsa-miR-4443	-0.24	-0.24	N/A
IL7R	ENST00000343305.4	interleukin 7 receptor	293	1	1	0	0	1	hsa-miR-4443	-0.24	-0.24	N/A
DCP2	ENST00000389063.2	decapping mRNA 2	155	1	1	0	0	0	hsa-miR-4443	-0.24	-0.26	N/A
TMEM168	ENST00000312814.6	transmembrane protein 168	195	1	0	1	0	0	hsa-miR-4443	-0.24	-0.27	N/A
SLC46A1	ENST00000440501.1	solute carrier family 46 (folate transporter), member 1	580	3	0	2	1	3	hsa-miR-4443	-0.24	-0.27	N/A
KIAA1614	ENST00000367588.4	KIAA1614	5	3	1	1	1	1	hsa-miR-4443	-0.24	-0.24	N/A
MTRNR2L4	ENST00000399974.3	MT-RNR2-like 4	5	1	0	0	1	0	hsa-miR-4443	-0.24	-0.24	N/A
RAP1GAP2	ENST00000254695.8	RAP1 GTPase activating protein 2	123	2	0	1	1	2	hsa-miR-4443	-0.24	-0.34	N/A
ANK1	ENST00000289734.7	ankyrin 1, erythrocytic	5	2	0	2	0	4	hsa-miR-4443	-0.24	-0.24	N/A
ULBP2	ENST00000367351.3	UL16 binding protein 2	5	1	0	1	0	0	hsa-miR-4443	-0.23	-0.23	N/A
R3HDML	ENST00000217043.2	R3H domain containing-like	5	1	0	1	0	1	hsa-miR-4443	-0.23	-0.23	N/A
TREML2	ENST00000483722.1	triggering receptor expressed on myeloid cells-like 2	5	1	0	1	0	0	hsa-miR-4443	-0.23	-0.23	N/A
PLOD1	ENST00000196061.4	procollagen-lysine, 2-oxoglutarate 5-dioxygenase 1	5056	1	0	1	0	0	hsa-miR-4443	-0.23	-0.23	N/A
ZNF737	ENST00000427401.4	zinc finger protein 737	7	3	0	1	2	3	hsa-miR-4443	-0.23	-0.35	N/A
TNFRSF10A	ENST00000221132.3	tumor necrosis factor receptor superfamily, member 10a	61	3	1	0	2	1	hsa-miR-4443	-0.23	-0.59	N/A
LHX3	ENST00000371746.3	LIM homeobox 3	5	1	0	1	0	1	hsa-miR-4443	-0.23	-0.23	N/A
CCDC24	ENST00000372318.3	coiled-coil domain containing 24	66	1	0	1	0	0	hsa-miR-4443	-0.23	-0.23	N/A
POLR3F	ENST00000377603.4	polymerase (RNA) III (DNA directed) polypeptide F, 39 kDa	47	1	0	1	0	1	hsa-miR-4443	-0.23	-0.23	N/A
MTRNR2L11	ENST00000604646.1	MT-RNR2-like 11 (pseudogene)	5	1	0	0	1	0	hsa-miR-4443	-0.23	-0.23	N/A
DNAJB12	ENST00000338820.3	DnaJ (Hsp40) homolog, subfamily B, member 12	1458	2	0	2	0	3	hsa-miR-4443	-0.23	-0.23	N/A
TULP4	ENST00000367094.2	tubby like protein 4	93	3	0	2	1	1	hsa-miR-4443	-0.23	-0.25	N/A
KLHL3	ENST00000541417.1	kelch-like family member 3	40	1	0	1	0	2	hsa-miR-4443	-0.23	-0.27	N/A
ZNF649	ENST00000354957.3	zinc finger protein 649	77	1	0	1	0	0	hsa-miR-4443	-0.23	-0.23	N/A
TAS1R1	ENST00000328191.4	taste receptor, type 1, member 1	5	1	0	1	0	0	hsa-miR-4443	-0.23	-0.23	N/A
ZNF512B	ENST00000369888.1	zinc finger protein 512B	8	1	0	1	0	3	hsa-miR-4443	-0.23	-0.23	N/A
TMEM80	ENST00000397512.3	transmembrane protein 80	184	1	0	1	0	0	hsa-miR-4443	-0.23	-0.23	N/A
CNP	ENST00000393892.3	2',3'-cyclic nucleotide 3' phosphodiesterase	399	1	0	1	0	1	hsa-miR-4443	-0.23	-0.24	N/A
MAPK10	ENST00000395169.3	mitogen-activated protein kinase 10	5	1	0	1	0	0	hsa-miR-4443	-0.23	-0.23	N/A
ZNF619	ENST00000447116.2	zinc finger protein 619	17	2	0	2	0	1	hsa-miR-4443	-0.23	-0.34	N/A
OPA3	ENST00000263275.4	optic atrophy 3 (autosomal recessive, with chorea and spastic paraplegia)	137	2	0	1	1	2	hsa-miR-4443	-0.23	-0.28	N/A
FLCN	ENST00000285071.4	folliculin	349	1	0	1	0	2	hsa-miR-4443	-0.23	-0.23	N/A
ZNF784	ENST00000591479.1	zinc finger protein 784	19	1	0	0	1	2	hsa-miR-4443	-0.23	-0.25	N/A
TTC9	ENST00000256367.2	tetratricopeptide repeat domain 9	39	2	1	0	1	1	hsa-miR-4443	-0.23	-0.47	N/A
GPR171	ENST00000309180.5	G protein-coupled receptor 171	5	1	0	0	1	0	hsa-miR-4443	-0.23	-0.23	N/A
GLIS2	ENST00000262366.3	GLIS family zinc finger 2	17	1	0	1	0	1	hsa-miR-4443	-0.23	-0.23	N/A
C12orf56	ENST00000543942.2	chromosome 12 open reading frame 56	5	1	0	1	0	0	hsa-miR-4443	-0.23	-0.23	N/A
TMEM151B	ENST00000451188.2	transmembrane protein 151B	5	2	0	2	0	3	hsa-miR-4443	-0.23	-0.23	N/A
ABCD4	ENST00000356924.4	ATP-binding cassette, sub-family D (ALD), member 4	134	1	0	1	0	1	hsa-miR-4443	-0.23	-0.24	N/A
TNF	ENST00000449264.2	tumor necrosis factor	5	1	0	1	0	0	hsa-miR-4443	-0.23	-0.23	N/A
ALPL	ENST00000374840.3	alkaline phosphatase, liver/bone/kidney	251	1	0	1	0	0	hsa-miR-4443	-0.23	-0.23	N/A
SOGA3	ENST00000556132.1	SOGA family member 3	95	2	1	0	1	1	hsa-miR-4443	-0.23	-0.23	N/A
PCIF1	ENST00000372409.3	PDX1 C-terminal inhibiting factor 1	139	1	0	0	1	0	hsa-miR-4443	-0.23	-0.23	N/A
TUBB6	ENST00000591208.1	tubulin, beta 6 class V	5820	1	0	1	0	1	hsa-miR-4443	-0.23	-0.28	N/A
TRIM40	ENST00000396581.1	tripartite motif containing 40	5	1	0	0	1	1	hsa-miR-4443	-0.23	-0.23	N/A
GAL3ST4	ENST00000423751.1	galactose-3-O-sulfotransferase 4	33	1	0	1	0	2	hsa-miR-4443	-0.23	-0.27	N/A
SYNJ2BP	ENST00000256366.4	synaptojanin 2 binding protein	329	1	1	0	0	4	hsa-miR-4443	-0.23	-0.38	N/A
DHX40	ENST00000251241.4	DEAH (Asp-Glu-Ala-His) box polypeptide 40	538	1	0	1	0	0	hsa-miR-4443	-0.23	-0.23	N/A
FAM120AOS	ENST00000423591.1	family with sequence similarity 120A opposite strand	258	1	0	1	0	0	hsa-miR-4443	-0.23	-0.34	N/A
TERT	ENST00000296820.5	telomerase reverse transcriptase	10	1	0	1	0	1	hsa-miR-4443	-0.23	-0.23	N/A
MCCC1	ENST00000265594.4	methylcrotonoyl-CoA carboxylase 1 (alpha)	1313	1	0	1	0	0	hsa-miR-4443	-0.23	-0.23	N/A
ERGIC1	ENST00000393784.3	endoplasmic reticulum-golgi intermediate compartment (ERGIC) 1	4614	1	0	1	0	2	hsa-miR-4443	-0.23	-0.23	N/A
TKTL1	ENST00000369915.3	transketolase-like 1	6	1	0	1	0	1	hsa-miR-4443	-0.23	-0.23	N/A
FAM198B	ENST00000585682.1	family with sequence similarity 198, member B	25	1	0	1	0	0	hsa-miR-4443	-0.23	-0.23	N/A
RILPL2	ENST00000280571.8	Rab interacting lysosomal protein-like 2	72	1	0	1	0	0	hsa-miR-4443	-0.23	-0.23	N/A
HRH4	ENST00000256906.4	histamine receptor H4	5	1	0	1	0	0	hsa-miR-4443	-0.23	-0.23	N/A
HHAT	ENST00000413764.2	hedgehog acyltransferase	583	1	1	0	0	0	hsa-miR-4443	-0.23	-0.23	N/A
KIAA1456	ENST00000524591.2	KIAA1456	24	2	0	0	2	2	hsa-miR-4443	-0.23	-0.25	N/A
SNN	ENST00000329565.5	stannin	663	1	0	1	0	2	hsa-miR-4443	-0.23	-0.23	N/A
IRGQ	ENST00000422989.1	immunity-related GTPase family, Q	62	2	0	0	2	2	hsa-miR-4443	-0.23	-0.25	N/A
TAF5L	ENST00000366676.1	TAF5-like RNA polymerase II, p300/CBP-associated factor (PCAF)-associated factor, 65kDa	5	1	0	1	0	0	hsa-miR-4443	-0.23	-0.23	N/A
NES	ENST00000368223.3	nestin	385	1	1	0	0	0	hsa-miR-4443	-0.23	-0.23	N/A
C20orf196	ENST00000303142.6	chromosome 20 open reading frame 196	18	1	1	0	0	1	hsa-miR-4443	-0.23	-0.33	N/A
DNAJC5	ENST00000360864.4	DnaJ (Hsp40) homolog, subfamily C, member 5	1089	1	0	1	0	1	hsa-miR-4443	-0.23	-0.24	N/A
GPR157	ENST00000377411.4	G protein-coupled receptor 157	48	2	0	1	1	2	hsa-miR-4443	-0.23	-0.24	N/A
RBPMS	ENST00000320203.4	RNA binding protein with multiple splicing	472	1	0	1	0	0	hsa-miR-4443	-0.23	-0.26	N/A
KCTD7	ENST00000275532.3	potassium channel tetramerization domain containing 7	693	2	0	1	1	0	hsa-miR-4443	-0.23	-0.23	N/A
SFSWAP	ENST00000261674.4	splicing factor, suppressor of white-apricot homolog (Drosophila)	134	1	0	1	0	0	hsa-miR-4443	-0.23	-0.23	N/A
AC137932.1	ENST00000602042.1		5	1	0	1	0	2	hsa-miR-4443	-0.23	-0.23	N/A
ZNF621	ENST00000339296.5	zinc finger protein 621	39	1	1	0	0	1	hsa-miR-4443	-0.23	-0.23	N/A
FRG2C	ENST00000308062.3	FSHD region gene 2 family, member C	7	1	0	1	0	0	hsa-miR-4443	-0.23	-0.23	N/A
CASS4	ENST00000371336.3	Cas scaffolding protein family member 4	49	1	0	1	0	0	hsa-miR-4443	-0.23	-0.23	N/A
USP19	ENST00000398896.1	ubiquitin specific peptidase 19	323	1	0	1	0	0	hsa-miR-4443	-0.23	-0.23	N/A
KCNE3	ENST00000310128.4	potassium voltage-gated channel, Isk-related family, member 3	16	2	0	1	1	0	hsa-miR-4443	-0.23	-0.23	N/A
HOXC10	ENST00000303460.4	homeobox C10	152	1	0	1	0	0	hsa-miR-4443	-0.23	-0.28	N/A
PRKCA	ENST00000413366.3	protein kinase C, alpha	726	2	0	1	1	2	hsa-miR-4443	-0.23	-0.23	N/A
TRERF1	ENST00000541110.1	transcriptional regulating factor 1	52	2	0	1	1	3	hsa-miR-4443	-0.23	-0.23	N/A
AP3S2	ENST00000336418.4	adaptor-related protein complex 3, sigma 2 subunit	985	1	0	1	0	2	hsa-miR-4443	-0.23	-0.35	N/A
PVR	ENST00000425690.3	poliovirus receptor	761	2	0	1	1	2	hsa-miR-4443	-0.23	-0.27	N/A
TSC22D1	ENST00000458659.2	TSC22 domain family, member 1	4146	1	0	1	0	0	hsa-miR-4443	-0.23	-0.23	N/A
CABP4	ENST00000438189.2	calcium binding protein 4	5	1	0	1	0	0	hsa-miR-4443	-0.23	-0.23	N/A
RCVRN	ENST00000226193.5	recoverin	5	1	0	1	0	1	hsa-miR-4443	-0.23	-0.23	N/A
ESPL1	ENST00000257934.4	extra spindle pole bodies homolog 1 (S. cerevisiae)	96	1	0	0	1	0	hsa-miR-4443	-0.23	-0.23	N/A
NEDD1	ENST00000266742.4	neural precursor cell expressed, developmentally down-regulated 1	58	1	0	1	0	0	hsa-miR-4443	-0.23	-0.23	N/A
CUEDC2	ENST00000369937.4	CUE domain containing 2	2239	1	0	1	0	0	hsa-miR-4443	-0.23	-0.23	N/A
SSNA1	ENST00000322310.5	Sjogren syndrome nuclear autoantigen 1	160	1	0	1	0	0	hsa-miR-4443	-0.23	-0.23	N/A
GAB2	ENST00000340149.2	GRB2-associated binding protein 2	627	2	0	1	1	1	hsa-miR-4443	-0.23	-0.23	N/A
PPP2R3B	ENST00000390665.3	protein phosphatase 2, regulatory subunit B'', beta	5	1	0	1	0	0	hsa-miR-4443	-0.23	-0.23	N/A
YIF1B	ENST00000337679.8	Yip1 interacting factor homolog B (S. cerevisiae)	3087	1	0	1	0	1	hsa-miR-4443	-0.23	-0.23	N/A
CLSTN2	ENST00000458420.3	calsyntenin 2	119	6	2	3	1	11	hsa-miR-4443	-0.22	-0.4	N/A
CHRDL1	ENST00000372045.1	chordin-like 1	5	3	0	2	1	2	hsa-miR-4443	-0.22	-0.35	N/A
GPRIN2	ENST00000374314.4	G protein regulated inducer of neurite outgrowth 2	5	3	0	2	1	1	hsa-miR-4443	-0.22	-0.22	N/A
CLU	ENST00000316403.10	clusterin	219339	2	0	1	1	1	hsa-miR-4443	-0.22	-0.31	N/A
PLA2G2F	ENST00000375102.3	phospholipase A2, group IIF	5	2	0	2	0	0	hsa-miR-4443	-0.22	-0.22	N/A
DIXDC1	ENST00000440460.2	DIX domain containing 1	307	2	0	1	1	0	hsa-miR-4443	-0.22	-0.23	N/A
CDK8	ENST00000536792.1	cyclin-dependent kinase 8	280	1	0	1	0	0	hsa-miR-4443	-0.22	-0.22	N/A
TIMM22	ENST00000327158.4	translocase of inner mitochondrial membrane 22 homolog (yeast)	290	1	0	1	0	0	hsa-miR-4443	-0.22	-0.22	N/A
WDR5B	ENST00000330689.4	WD repeat domain 5B	23	3	0	2	1	0	hsa-miR-4443	-0.22	-0.53	N/A
APLN	ENST00000307484.6	apelin	48	1	0	1	0	1	hsa-miR-4443	-0.22	-0.22	N/A
NOP2	ENST00000545200.1	NOP2 nucleolar protein	27	1	0	0	1	1	hsa-miR-4443	-0.22	-0.22	N/A
ZNF3	ENST00000424697.1	zinc finger protein 3	671	1	0	1	0	0	hsa-miR-4443	-0.22	-0.23	N/A
ZFP62	ENST00000512132.1	ZFP62 zinc finger protein	170	3	1	2	0	1	hsa-miR-4443	-0.22	-0.26	N/A
FADS3	ENST00000540820.1	fatty acid desaturase 3	62	1	0	1	0	2	hsa-miR-4443	-0.22	-0.23	N/A
PAX4	ENST00000338516.3	paired box 4	5	1	0	1	0	0	hsa-miR-4443	-0.22	-0.22	N/A
CCDC25	ENST00000356537.4	coiled-coil domain containing 25	654	1	0	1	0	0	hsa-miR-4443	-0.22	-0.23	N/A
GLG1	ENST00000422840.2	golgi glycoprotein 1	2175	2	0	1	1	7	hsa-miR-4443	-0.22	-0.43	N/A
MYH14	ENST00000601313.1	myosin, heavy chain 14, non-muscle	54	2	0	2	0	1	hsa-miR-4443	-0.22	-0.22	N/A
LPAR6	ENST00000378434.4	lysophosphatidic acid receptor 6	5	1	0	0	1	0	hsa-miR-4443	-0.22	-0.22	N/A
POTEG	ENST00000409832.3	POTE ankyrin domain family, member G	5	4	0	3	1	2	hsa-miR-4443	-0.22	-0.22	N/A
ZNF502	ENST00000296091.4	zinc finger protein 502	18	1	0	1	0	0	hsa-miR-4443	-0.22	-0.22	N/A
NEIL2	ENST00000284503.6	nei endonuclease VIII-like 2 (E. coli)	59	1	0	1	0	1	hsa-miR-4443	-0.22	-0.22	N/A
ZCWPW1	ENST00000360951.4	zinc finger, CW type with PWWP domain 1	5	1	0	1	0	0	hsa-miR-4443	-0.22	-0.22	N/A
FAM26E	ENST00000368599.3	family with sequence similarity 26, member E	32	1	0	1	0	1	hsa-miR-4443	-0.22	-0.22	N/A
TMOD3	ENST00000308580.7	tropomodulin 3 (ubiquitous)	1533	1	0	1	0	0	hsa-miR-4443	-0.22	-0.25	N/A
ZBTB37	ENST00000367701.5	zinc finger and BTB domain containing 37	213	3	0	2	1	2	hsa-miR-4443	-0.22	-0.24	N/A
METTL9	ENST00000358154.3	methyltransferase like 9	220	1	1	0	0	0	hsa-miR-4443	-0.22	-0.28	N/A
DUSP22	ENST00000419235.2	dual specificity phosphatase 22	1330	1	0	1	0	0	hsa-miR-4443	-0.22	-0.22	N/A
EFTUD2	ENST00000426333.2	elongation factor Tu GTP binding domain containing 2	3704	1	0	0	1	0	hsa-miR-4443	-0.22	-0.22	N/A
SYN3	ENST00000358763.2	synapsin III	5	1	0	1	0	1	hsa-miR-4443	-0.22	-0.22	N/A
C2orf57	ENST00000313965.2	chromosome 2 open reading frame 57	5	1	0	1	0	0	hsa-miR-4443	-0.22	-0.22	N/A
SFRP5	ENST00000266066.3	secreted frizzled-related protein 5	28	1	0	1	0	0	hsa-miR-4443	-0.22	-0.22	N/A
RNF185	ENST00000326132.6	ring finger protein 185	97	1	0	1	0	0	hsa-miR-4443	-0.22	-0.22	N/A
HUS1	ENST00000258774.5	HUS1 checkpoint homolog (S. pombe)	442	1	0	1	0	1	hsa-miR-4443	-0.22	-0.25	N/A
ZNF677	ENST00000599012.1	zinc finger protein 677	51	1	0	0	1	1	hsa-miR-4443	-0.22	-0.25	N/A
REEP2	ENST00000254901.5	receptor accessory protein 2	606	2	0	2	0	2	hsa-miR-4443	-0.22	-0.22	N/A
ACER3	ENST00000532485.1	alkaline ceramidase 3	295	1	0	1	0	1	hsa-miR-4443	-0.22	-0.24	N/A
TXNRD3NB	ENST00000383572.2	thioredoxin reductase 3 neighbor	10	3	0	3	0	8	hsa-miR-4443	-0.22	-0.47	N/A
SV2B	ENST00000394232.1	synaptic vesicle glycoprotein 2B	7	3	0	0	3	2	hsa-miR-4443	-0.22	-0.26	N/A
SYT2	ENST00000367267.1	synaptotagmin II	5	1	0	1	0	3	hsa-miR-4443	-0.22	-0.22	N/A
LRRC15	ENST00000347624.3	leucine rich repeat containing 15	12	4	0	2	2	2	hsa-miR-4443	-0.22	-0.22	N/A
HOXB3	ENST00000470495.1	homeobox B3	70	1	0	1	0	0	hsa-miR-4443	-0.22	-0.22	N/A
RPA2	ENST00000373912.3	replication protein A2, 32kDa	1002	1	0	1	0	0	hsa-miR-4443	-0.22	-0.22	N/A
KIAA1210	ENST00000402510.2	KIAA1210	5	1	0	1	0	0	hsa-miR-4443	-0.22	-0.22	N/A
STK38	ENST00000229812.7	serine/threonine kinase 38	156	1	0	1	0	0	hsa-miR-4443	-0.22	-0.22	N/A
RASSF5	ENST00000367117.3	Ras association (RalGDS/AF-6) domain family member 5	27	2	1	1	0	0	hsa-miR-4443	-0.22	-0.28	N/A
AR	ENST00000374690.3	androgen receptor	57	2	1	1	0	1	hsa-miR-4443	-0.22	-0.22	N/A
DGCR8	ENST00000383024.2	DGCR8 microprocessor complex subunit	1018	1	1	0	0	0	hsa-miR-4443	-0.22	-0.22	N/A
C9orf38	ENST00000355513.4	chromosome 9 open reading frame 38	5	1	0	0	1	0	hsa-miR-4443	-0.22	-0.22	N/A
CD6	ENST00000313421.7	CD6 molecule	5	1	1	0	0	0	hsa-miR-4443	-0.22	-0.22	N/A
CBX6	ENST00000407418.3	chromobox homolog 6	215	2	0	2	0	1	hsa-miR-4443	-0.22	-0.43	N/A
LDLR	ENST00000558518.1	low density lipoprotein receptor	1462	1	1	0	0	2	hsa-miR-4443	-0.22	-0.28	N/A
CENPP	ENST00000375587.3	centromere protein P	85	3	1	1	1	3	hsa-miR-4443	-0.22	-0.52	N/A
AACS	ENST00000261686.6	acetoacetyl-CoA synthetase	1594	2	0	1	1	1	hsa-miR-4443	-0.22	-0.22	N/A
TNIP1	ENST00000520931.1	TNFAIP3 interacting protein 1	334	1	0	1	0	0	hsa-miR-4443	-0.22	-0.22	N/A
TGFB1I1	ENST00000361773.3	transforming growth factor beta 1 induced transcript 1	164	1	0	1	0	1	hsa-miR-4443	-0.22	-0.22	N/A
LRRC27	ENST00000392638.2	leucine rich repeat containing 27	68	1	0	0	1	0	hsa-miR-4443	-0.22	-0.22	N/A
SIPA1L3	ENST00000222345.6	signal-induced proliferation-associated 1 like 3	1578	2	0	1	1	3	hsa-miR-4443	-0.22	-0.22	N/A
MEF2B	ENST00000409224.1	myocyte enhancer factor 2B	35	1	0	0	1	1	hsa-miR-4443	-0.22	-0.22	N/A
PPP1R15B	ENST00000367188.4	protein phosphatase 1, regulatory subunit 15B	2154	1	0	1	0	3	hsa-miR-4443	-0.22	-0.26	N/A
PIGA	ENST00000542278.1	phosphatidylinositol glycan anchor biosynthesis, class A	104	1	0	1	0	1	hsa-miR-4443	-0.22	-0.22	N/A
SIPA1	ENST00000534313.1	signal-induced proliferation-associated 1	424	2	0	2	0	0	hsa-miR-4443	-0.22	-0.33	N/A
UST	ENST00000367463.4	uronyl-2-sulfotransferase	933	1	1	0	0	0	hsa-miR-4443	-0.22	-0.23	N/A
NFIX	ENST00000360105.4	nuclear factor I/X (CCAAT-binding transcription factor)	24	2	0	2	0	6	hsa-miR-4443	-0.22	-0.22	N/A
NRBP2	ENST00000442628.2	nuclear receptor binding protein 2	1011	2	0	0	2	4	hsa-miR-4443	-0.22	-0.22	N/A
AKAP5	ENST00000394718.4	A kinase (PRKA) anchor protein 5	75	1	1	0	0	1	hsa-miR-4443	-0.22	-0.23	N/A
TRAF1	ENST00000373887.3	TNF receptor-associated factor 1	5	3	0	2	1	1	hsa-miR-4443	-0.22	-0.31	N/A
HTR3E	ENST00000415389.2	5-hydroxytryptamine (serotonin) receptor 3E, ionotropic	5	1	0	1	0	0	hsa-miR-4443	-0.22	-0.22	N/A
RP11-182J1.16	ENST00000558195.1	uncharacterized protein LOC100505679	5	1	0	0	1	0	hsa-miR-4443	-0.22	-0.22	N/A
FAM193B	ENST00000514747.1	family with sequence similarity 193, member B	77	1	0	1	0	0	hsa-miR-4443	-0.22	-0.22	N/A
CRYAA	ENST00000291554.2	crystallin, alpha A	5	1	0	0	1	0	hsa-miR-4443	-0.22	-0.22	N/A
DCTPP1	ENST00000319285.4	dCTP pyrophosphatase 1	820	1	0	1	0	0	hsa-miR-4443	-0.22	-0.22	N/A
RPL27A	ENST00000314138.6	ribosomal protein L27a	2641	1	1	0	0	2	hsa-miR-4443	-0.22	-0.47	N/A
FAF2	ENST00000261942.6	Fas associated factor family member 2	1700	1	0	1	0	1	hsa-miR-4443	-0.22	-0.26	N/A
GDPGP1	ENST00000558017.1	GDP-D-glucose phosphorylase 1	65	2	0	2	0	1	hsa-miR-4443	-0.22	-0.53	N/A
C3orf56	ENST00000398112.1	chromosome 3 open reading frame 56	5	1	0	1	0	2	hsa-miR-4443	-0.22	-0.22	N/A
SV2C	ENST00000502798.2	synaptic vesicle glycoprotein 2C	30	2	0	2	0	0	hsa-miR-4443	-0.22	-0.22	N/A
KCNH1	ENST00000271751.4	potassium voltage-gated channel, subfamily H (eag-related), member 1	5	1	0	0	1	3	hsa-miR-4443	-0.22	-0.22	N/A
SLC6A4	ENST00000401766.2	solute carrier family 6 (neurotransmitter transporter), member 4	73	2	0	1	1	2	hsa-miR-4443	-0.22	-0.22	N/A
NKAIN2	ENST00000368417.1	Na+/K+ transporting ATPase interacting 2	34	1	0	1	0	0	hsa-miR-4443	-0.22	-0.22	N/A
NACC2	ENST00000371753.1	NACC family member 2, BEN and BTB (POZ) domain containing	172	2	1	1	0	7	hsa-miR-4443	-0.22	-0.32	N/A
KRTAP5-6	ENST00000382160.1	keratin associated protein 5-6	10	2	0	1	1	0	hsa-miR-4443	-0.22	-0.45	N/A
FAM175B	ENST00000298492.5	family with sequence similarity 175, member B	525	2	0	1	1	0	hsa-miR-4443	-0.22	-0.23	N/A
MLLT1	ENST00000252674.7	myeloid/lymphoid or mixed-lineage leukemia (trithorax homolog, Drosophila); translocated to, 1	33	3	1	2	0	1	hsa-miR-4443	-0.22	-0.4	N/A
SV2A	ENST00000369146.3	synaptic vesicle glycoprotein 2A	10	1	0	1	0	1	hsa-miR-4443	-0.21	-0.21	N/A
AC016722.1	ENST00000409518.1	Uncharacterized protein	5	1	0	0	1	0	hsa-miR-4443	-0.21	-0.21	N/A
UNC13D	ENST00000207549.4	unc-13 homolog D (C. elegans)	20	1	0	1	0	1	hsa-miR-4443	-0.21	-0.21	N/A
CD79B	ENST00000392795.3	CD79b molecule, immunoglobulin-associated beta	5	1	0	1	0	0	hsa-miR-4443	-0.21	-0.21	N/A
SELV	ENST00000335426.4	Selenoprotein V	5	1	0	1	0	0	hsa-miR-4443	-0.21	-0.21	N/A
OSBPL7	ENST00000007414.3	oxysterol binding protein-like 7	25	1	0	1	0	0	hsa-miR-4443	-0.21	-0.21	N/A
DLGAP1	ENST00000400145.2	discs, large (Drosophila) homolog-associated protein 1	8	1	0	1	0	0	hsa-miR-4443	-0.21	-0.36	N/A
WASF2	ENST00000536657.1	WAS protein family, member 2	311	2	0	1	1	0	hsa-miR-4443	-0.21	-0.22	N/A
PROCR	ENST00000216968.4	protein C receptor, endothelial	213	1	0	0	1	0	hsa-miR-4443	-0.21	-0.21	N/A
POTEM	ENST00000551509.1	POTE ankyrin domain family, member M	5	4	0	3	1	2	hsa-miR-4443	-0.21	-0.21	N/A
ROBO4	ENST00000306534.3	roundabout, axon guidance receptor, homolog 4 (Drosophila)	5	1	0	1	0	1	hsa-miR-4443	-0.21	-0.21	N/A
NEURL4	ENST00000315614.7	neuralized homolog 4 (Drosophila)	469	1	0	1	0	0	hsa-miR-4443	-0.21	-0.21	N/A
PCP4	ENST00000328619.5	Purkinje cell protein 4	13	1	0	0	1	0	hsa-miR-4443	-0.21	-0.21	N/A
SLIT3	ENST00000519560.1	slit homolog 3 (Drosophila)	13	1	0	1	0	3	hsa-miR-4443	-0.21	-0.26	N/A
DGCR2	ENST00000545799.1	DiGeorge syndrome critical region gene 2	1754	2	0	2	0	2	hsa-miR-4443	-0.21	-0.22	N/A
FZD10	ENST00000539839.1	frizzled family receptor 10	36	2	0	1	1	2	hsa-miR-4443	-0.21	-0.21	N/A
GALP	ENST00000440823.1	galanin-like peptide	5	1	0	0	1	2	hsa-miR-4443	-0.21	-0.21	N/A
UNC80	ENST00000439458.1	unc-80 homolog (C. elegans)	5	2	1	1	0	2	hsa-miR-4443	-0.21	-0.21	N/A
SULT1E1	ENST00000226444.3	sulfotransferase family 1E, estrogen-preferring, member 1	5	1	0	1	0	0	hsa-miR-4443	-0.21	-0.21	N/A
SPRED2	ENST00000356388.4	sprouty-related, EVH1 domain containing 2	53	1	0	1	0	1	hsa-miR-4443	-0.21	-0.23	N/A
LTBP4	ENST00000243562.9	latent transforming growth factor beta binding protein 4	32	1	0	1	0	0	hsa-miR-4443	-0.21	-0.21	N/A
SREBF2	ENST00000361204.4	sterol regulatory element binding transcription factor 2	1518	1	0	1	0	2	hsa-miR-4443	-0.21	-0.21	N/A
ONECUT2	ENST00000491143.2	one cut homeobox 2	847	2	0	1	1	2	hsa-miR-4443	-0.21	-0.25	N/A
POLR2J2	ENST00000591000.1	DNA-directed RNA polymerase II subunit RPB11-b1	5	1	0	1	0	1	hsa-miR-4443	-0.21	-0.21	N/A
CDRT4	ENST00000312177.6	CMT1A duplicated region transcript 4	109	1	0	0	1	0	hsa-miR-4443	-0.21	-0.22	N/A
PSD2	ENST00000274710.3	pleckstrin and Sec7 domain containing 2	5	1	0	1	0	0	hsa-miR-4443	-0.21	-0.21	N/A
ZDHHC8	ENST00000334554.7	zinc finger, DHHC-type containing 8	5	2	0	2	0	2	hsa-miR-4443	-0.21	-0.21	N/A
RNF122	ENST00000256257.1	ring finger protein 122	16	1	0	1	0	0	hsa-miR-4443	-0.21	-0.21	N/A
FCGR1A	ENST00000369168.4	Fc fragment of IgG, high affinity Ia, receptor (CD64)	5	1	0	1	0	0	hsa-miR-4443	-0.21	-0.21	N/A
GPR4	ENST00000323040.4	G protein-coupled receptor 4	5	1	0	1	0	0	hsa-miR-4443	-0.21	-0.21	N/A
GPC1	ENST00000264039.2	glypican 1	1687	1	0	1	0	2	hsa-miR-4443	-0.21	-0.21	N/A
SLC26A6	ENST00000420764.2	solute carrier family 26 (anion exchanger), member 6	529	1	0	1	0	1	hsa-miR-4443	-0.21	-0.21	N/A
C1QTNF6	ENST00000337843.2	C1q and tumor necrosis factor related protein 6	30	1	0	1	0	2	hsa-miR-4443	-0.21	-0.21	N/A
BRF1	ENST00000392557.4	BRF1, RNA polymerase III transcription initiation factor 90 kDa subunit	199	2	0	1	1	1	hsa-miR-4443	-0.21	-0.21	N/A
HMOX1	ENST00000216117.8	heme oxygenase (decycling) 1	702	2	0	1	1	0	hsa-miR-4443	-0.21	-0.21	N/A
LBP	ENST00000217407.2	lipopolysaccharide binding protein	104	1	0	1	0	1	hsa-miR-4443	-0.21	-0.21	N/A
PRRT2	ENST00000300797.6	proline-rich transmembrane protein 2	33	1	0	1	0	1	hsa-miR-4443	-0.21	-0.21	N/A
TDGF1	ENST00000296145.5	teratocarcinoma-derived growth factor 1	5	1	0	0	1	0	hsa-miR-4443	-0.21	-0.21	N/A
AMER2	ENST00000357816.2	APC membrane recruitment protein 2	7	4	0	2	2	3	hsa-miR-4443	-0.21	-0.27	N/A
CTTNBP2NL	ENST00000271277.6	CTTNBP2 N-terminal like	182	1	1	0	0	0	hsa-miR-4443	-0.21	-0.29	N/A
WDR91	ENST00000344400.5	WD repeat domain 91	46	2	0	1	1	0	hsa-miR-4443	-0.21	-0.22	N/A
GNL3L	ENST00000336470.4	guanine nucleotide binding protein-like 3 (nucleolar)-like	151	1	0	1	0	2	hsa-miR-4443	-0.21	-0.27	N/A
SFTPA1	ENST00000398636.3	surfactant protein A1	5	2	0	1	1	0	hsa-miR-4443	-0.21	-0.21	N/A
TCL1B	ENST00000340722.7	T-cell leukemia/lymphoma 1B	5	1	0	1	0	0	hsa-miR-4443	-0.21	-0.21	N/A
PPP3R2	ENST00000374806.1	protein phosphatase 3, regulatory subunit B, beta	5	1	0	1	0	1	hsa-miR-4443	-0.21	-0.21	N/A
DDX60L	ENST00000511577.1	DEAD (Asp-Glu-Ala-Asp) box polypeptide 60-like	6	2	0	1	1	0	hsa-miR-4443	-0.21	-0.21	N/A
FURIN	ENST00000268171.3	furin (paired basic amino acid cleaving enzyme)	2306	2	0	2	0	1	hsa-miR-4443	-0.21	-0.21	N/A
NYX	ENST00000342595.2	nyctalopin	5	1	0	1	0	0	hsa-miR-4443	-0.21	-0.21	N/A
ARHGAP19-SLIT1	ENST00000453547.2	ARHGAP19-SLIT1 readthrough (NMD candidate)	15	3	0	1	2	2	hsa-miR-4443	-0.21	-0.21	N/A
FAM206A	ENST00000322940.6	family with sequence similarity 206, member A	266	1	0	0	1	1	hsa-miR-4443	-0.21	-0.23	N/A
FGFBP3	ENST00000311575.5	fibroblast growth factor binding protein 3	148	1	0	1	0	0	hsa-miR-4443	-0.21	-0.26	N/A
TMLHE	ENST00000334398.3	trimethyllysine hydroxylase, epsilon	5	1	0	1	0	2	hsa-miR-4443	-0.21	-0.21	N/A
SLC38A11	ENST00000303735.4	solute carrier family 38, member 11	5	1	0	1	0	0	hsa-miR-4443	-0.21	-0.21	N/A
LZTS1	ENST00000381569.1	leucine zipper, putative tumor suppressor 1	33	1	1	0	0	3	hsa-miR-4443	-0.21	-0.21	N/A
GPR162	ENST00000428545.2	G protein-coupled receptor 162	8	1	0	1	0	0	hsa-miR-4443	-0.21	-0.21	N/A
SREBF1	ENST00000395757.1	sterol regulatory element binding transcription factor 1	387	3	0	3	0	0	hsa-miR-4443	-0.21	-0.33	N/A
ERAS	ENST00000338270.1	ES cell expressed Ras	7	1	0	1	0	0	hsa-miR-4443	-0.21	-0.31	N/A
DTWD2	ENST00000304058.4	DTW domain containing 2	83	2	2	0	0	0	hsa-miR-4443	-0.21	-0.74	N/A
GLCCI1	ENST00000223145.5	glucocorticoid induced transcript 1	654	1	0	1	0	0	hsa-miR-4443	-0.21	-0.21	N/A
AC024940.1	ENST00000313737.4		5	1	0	0	1	0	hsa-miR-4443	-0.21	-0.21	N/A
VOPP1	ENST00000285279.5	vesicular, overexpressed in cancer, prosurvival protein 1	82	1	0	1	0	1	hsa-miR-4443	-0.21	-0.21	N/A
TMEM63C	ENST00000298351.4	transmembrane protein 63C	13	3	0	3	0	1	hsa-miR-4443	-0.21	-0.21	N/A
SPSB1	ENST00000328089.6	splA/ryanodine receptor domain and SOCS box containing 1	572	1	0	1	0	1	hsa-miR-4443	-0.21	-0.21	N/A
C2orf88	ENST00000340623.4	chromosome 2 open reading frame 88	156	1	0	1	0	0	hsa-miR-4443	-0.21	-0.22	N/A
TMC8	ENST00000318430.5	transmembrane channel-like 8	13	2	1	0	1	0	hsa-miR-4443	-0.21	-0.6	N/A
NTNG2	ENST00000393229.3	netrin G2	15	1	0	1	0	2	hsa-miR-4443	-0.21	-0.48	N/A
ANKRD52	ENST00000267116.7	ankyrin repeat domain 52	2913	1	0	1	0	8	hsa-miR-4443	-0.21	-0.22	N/A
SLX4	ENST00000294008.3	SLX4 structure-specific endonuclease subunit	48	2	0	2	0	0	hsa-miR-4443	-0.21	-0.21	N/A
NUBP2	ENST00000262302.9	nucleotide binding protein 2	3319	1	0	1	0	0	hsa-miR-4443	-0.21	-0.21	N/A
KHNYN	ENST00000251343.5	KH and NYN domain containing	421	3	0	1	2	2	hsa-miR-4443	-0.21	-0.21	N/A
USP54	ENST00000339859.4	ubiquitin specific peptidase 54	143	1	0	0	1	1	hsa-miR-4443	-0.21	-0.21	N/A
ZSCAN12	ENST00000361028.1	zinc finger and SCAN domain containing 12	117	1	0	1	0	0	hsa-miR-4443	-0.21	-0.21	N/A
FAM57A	ENST00000308278.8	family with sequence similarity 57, member A	978	2	0	1	1	2	hsa-miR-4443	-0.21	-0.5	N/A
NDST1	ENST00000261797.6	N-deacetylase/N-sulfotransferase (heparan glucosaminyl) 1	13660	3	0	2	1	3	hsa-miR-4443	-0.21	-0.21	N/A
EPHX1	ENST00000272167.5	epoxide hydrolase 1, microsomal (xenobiotic)	519	1	0	0	1	1	hsa-miR-4443	-0.21	-0.21	N/A
SZT2	ENST00000562955.1	seizure threshold 2 homolog (mouse)	123	2	0	2	0	1	hsa-miR-4443	-0.21	-0.3	N/A
BTBD7	ENST00000334746.5	BTB (POZ) domain containing 7	590	2	0	1	1	2	hsa-miR-4443	-0.21	-0.24	N/A
LTN1	ENST00000361371.5	listerin E3 ubiquitin protein ligase 1	56	1	0	1	0	0	hsa-miR-4443	-0.21	-0.27	N/A
SRXN1	ENST00000381962.3	sulfiredoxin 1	10	1	0	1	0	1	hsa-miR-4443	-0.21	-0.22	N/A
NT5C1A	ENST00000235628.1	5'-nucleotidase, cytosolic IA	4	1	1	0	0	4	hsa-miR-4443	-0.21	-0.21	N/A
ACSS2	ENST00000336325.4	acyl-CoA synthetase short-chain family member 2	4548	2	0	2	0	0	hsa-miR-4443	-0.21	-0.21	N/A
CNTNAP2	ENST00000361727.3	contactin associated protein-like 2	29	2	1	1	0	0	hsa-miR-4443	-0.21	-0.26	N/A
RHOJ	ENST00000316754.3	ras homolog family member J	118	1	0	1	0	1	hsa-miR-4443	-0.21	-0.21	N/A
UBE2L3	ENST00000342192.4	ubiquitin-conjugating enzyme E2L 3	1318	1	0	1	0	2	hsa-miR-4443	-0.2	-0.2	N/A
SPNS2	ENST00000329078.3	spinster homolog 2 (Drosophila)	7	2	0	1	1	0	hsa-miR-4443	-0.2	-0.2	N/A
C11orf84	ENST00000294244.4	chromosome 11 open reading frame 84	232	1	0	1	0	1	hsa-miR-4443	-0.2	-0.2	N/A
AK1	ENST00000373176.1	adenylate kinase 1	1343	1	0	1	0	0	hsa-miR-4443	-0.2	-0.2	N/A
PRR12	ENST00000418929.2	proline rich 12	95	1	1	0	0	5	hsa-miR-4443	-0.2	-0.52	N/A
HAS2	ENST00000303924.4	hyaluronan synthase 2	398	1	0	1	0	0	hsa-miR-4443	-0.2	-0.25	N/A
FAM222A	ENST00000538780.1	family with sequence similarity 222, member A	23	2	0	0	2	0	hsa-miR-4443	-0.2	-0.22	N/A
RASL10B	ENST00000268864.3	RAS-like, family 10, member B	1495	1	0	1	0	2	hsa-miR-4443	-0.2	-0.21	N/A
VIPR1	ENST00000433647.1	vasoactive intestinal peptide receptor 1	37	2	0	1	1	0	hsa-miR-4443	-0.2	-0.2	N/A
RASL12	ENST00000220062.4	RAS-like, family 12	39	1	0	1	0	1	hsa-miR-4443	-0.2	-0.2	N/A
XIRP1	ENST00000396251.1	xin actin-binding repeat containing 1	5	3	0	2	1	0	hsa-miR-4443	-0.2	-0.2	N/A
SMYD4	ENST00000305513.7	SET and MYND domain containing 4	53	1	0	1	0	2	hsa-miR-4443	-0.2	-0.2	N/A
NCOA2	ENST00000452400.2	nuclear receptor coactivator 2	271	1	1	0	0	0	hsa-miR-4443	-0.2	-0.2	N/A
IRAK3	ENST00000261233.4	interleukin-1 receptor-associated kinase 3	13	1	0	1	0	1	hsa-miR-4443	-0.2	-0.2	N/A
SPATA8	ENST00000328504.3	spermatogenesis associated 8	10	1	0	0	1	0	hsa-miR-4443	-0.2	-0.2	N/A
TRABD2B	ENST00000606738.2	TraB domain containing 2B	244	3	1	2	0	4	hsa-miR-4443	-0.2	-0.27	N/A
RHOBTB2	ENST00000251822.6	Rho-related BTB domain containing 2	32	3	0	2	1	4	hsa-miR-4443	-0.2	-0.22	N/A
RPH3AL	ENST00000331302.7	rabphilin 3A-like (without C2 domains)	60	3	0	2	1	4	hsa-miR-4443	-0.2	-0.84	N/A
NUAK2	ENST00000367157.3	NUAK family, SNF1-like kinase, 2	213	1	0	0	1	0	hsa-miR-4443	-0.2	-0.2	N/A
FAM155B	ENST00000252338.4	family with sequence similarity 155, member B	21	1	0	1	0	2	hsa-miR-4443	-0.2	-0.2	N/A
PKIG	ENST00000372894.3	protein kinase (cAMP-dependent, catalytic) inhibitor gamma	1619	1	0	1	0	0	hsa-miR-4443	-0.2	-0.2	N/A
CTD-2162K18.4	ENST00000590750.1	Uncharacterized protein	51	1	0	1	0	2	hsa-miR-4443	-0.2	-0.21	N/A
DUSP18	ENST00000403268.1	dual specificity phosphatase 18	491	1	0	1	0	0	hsa-miR-4443	-0.2	-0.23	N/A
TEF	ENST00000266304.4	thyrotrophic embryonic factor	60	1	0	1	0	1	hsa-miR-4443	-0.2	-0.22	N/A
C1orf116	ENST00000359470.5	chromosome 1 open reading frame 116	17	1	0	1	0	1	hsa-miR-4443	-0.2	-0.28	N/A
UBTD1	ENST00000370664.3	ubiquitin domain containing 1	10	1	0	1	0	0	hsa-miR-4443	-0.2	-0.2	N/A
SPZ1	ENST00000296739.4	spermatogenic leucine zipper 1	5	1	0	0	1	0	hsa-miR-4443	-0.2	-0.2	N/A
FKBP10	ENST00000321562.4	FK506 binding protein 10, 65 kDa	527	1	0	1	0	1	hsa-miR-4443	-0.2	-0.2	N/A
PHACTR1	ENST00000379350.1	phosphatase and actin regulator 1	5	1	0	0	1	0	hsa-miR-4443	-0.2	-0.2	N/A
PGAM5	ENST00000498926.2	phosphoglycerate mutase family member 5	2219	1	0	1	0	0	hsa-miR-4443	-0.2	-0.34	N/A
EPM2A	ENST00000367519.3	epilepsy, progressive myoclonus type 2A, Lafora disease (laforin)	197	1	0	1	0	0	hsa-miR-4443	-0.2	-0.2	N/A
APMAP	ENST00000447138.1	adipocyte plasma membrane associated protein	186	1	0	1	0	0	hsa-miR-4443	-0.2	-0.2	N/A
VGLL3	ENST00000398399.2	vestigial like 3 (Drosophila)	187	1	0	1	0	1	hsa-miR-4443	-0.2	-0.2	N/A
ZNF490	ENST00000311437.6	zinc finger protein 490	97	2	0	2	0	1	hsa-miR-4443	-0.2	-0.29	N/A
APOC4	ENST00000419266.2	apolipoprotein C-IV	2245	1	0	0	1	1	hsa-miR-4443	-0.2	-0.2	N/A
PPP1R16B	ENST00000299824.1	protein phosphatase 1, regulatory subunit 16B	16	2	0	1	1	3	hsa-miR-4443	-0.2	-0.2	N/A
CECR6	ENST00000399875.1	cat eye syndrome chromosome region, candidate 6	5	1	0	0	1	2	hsa-miR-4443	-0.2	-0.2	N/A
SNPH	ENST00000381873.3	syntaphilin	13	1	1	0	0	2	hsa-miR-4443	-0.2	-0.2	N/A
SULT1A3	ENST00000395138.2	sulfotransferase family, cytosolic, 1A, phenol-preferring, member 3	7	1	0	0	1	0	hsa-miR-4443	-0.2	-0.2	N/A
ST3GAL2	ENST00000342907.2	ST3 beta-galactoside alpha-2,3-sialyltransferase 2	102	2	0	1	1	1	hsa-miR-4443	-0.2	-0.27	N/A
SRGAP1	ENST00000355086.3	SLIT-ROBO Rho GTPase activating protein 1	64	2	0	0	2	1	hsa-miR-4443	-0.2	-0.3	N/A
TMEM57	ENST00000399766.3	transmembrane protein 57	459	2	0	1	1	0	hsa-miR-4443	-0.2	-0.27	N/A
RP5-850E9.3	ENST00000488788.2	Uncharacterized protein	10	1	0	1	0	1	hsa-miR-4443	-0.2	-0.21	N/A
CALHM2	ENST00000369788.3	calcium homeostasis modulator 2	5	1	0	1	0	0	hsa-miR-4443	-0.2	-0.2	N/A
HS3ST3B1	ENST00000360954.2	heparan sulfate (glucosamine) 3-O-sulfotransferase 3B1	1489	1	1	0	0	1	hsa-miR-4443	-0.2	-0.2	N/A
CHST10	ENST00000264249.3	carbohydrate sulfotransferase 10	33	1	0	1	0	1	hsa-miR-4443	-0.2	-0.2	N/A
PAK6	ENST00000260404.4	p21 protein (Cdc42/Rac)-activated kinase 6	70	1	0	1	0	1	hsa-miR-4443	-0.2	-0.2	N/A
CTD-3193O13.9	ENST00000539422.1	Protein FLJ22184	114	1	0	1	0	0	hsa-miR-4443	-0.2	-0.2	N/A
DAPK3	ENST00000545797.2	death-associated protein kinase 3	229	1	0	1	0	1	hsa-miR-4443	-0.2	-0.2	N/A
RAB3B	ENST00000371655.3	RAB3B, member RAS oncogene family	611	3	0	2	1	3	hsa-miR-4443	-0.2	-0.38	N/A
C9orf114	ENST00000361256.5	chromosome 9 open reading frame 114	488	1	0	1	0	2	hsa-miR-4443	-0.2	-0.22	N/A
NMNAT3	ENST00000511444.1	nicotinamide nucleotide adenylyltransferase 3	12	2	0	1	1	0	hsa-miR-4443	-0.2	-0.4	N/A
TCP11L2	ENST00000547153.1	t-complex 11, testis-specific-like 2	29	1	1	0	0	0	hsa-miR-4443	-0.2	-0.5	N/A
S100PBP	ENST00000373475.5	S100P binding protein	428	1	0	1	0	0	hsa-miR-4443	-0.2	-0.21	N/A
HSPA6	ENST00000309758.4	heat shock 70kDa protein 6 (HSP70B')	27	2	0	1	1	2	hsa-miR-4443	-0.2	-0.22	N/A
INSC	ENST00000528567.1	inscuteable homolog (Drosophila)	27	1	0	1	0	0	hsa-miR-4443	-0.2	-0.2	N/A
NDRG2	ENST00000298687.5	NDRG family member 2	217	1	0	1	0	0	hsa-miR-4443	-0.2	-0.2	N/A
ATXN1L	ENST00000427980.2	ataxin 1-like	12	1	1	0	0	5	hsa-miR-4443	-0.2	-0.2	N/A
RD3	ENST00000367002.4	retinal degeneration 3	5	1	0	1	0	0	hsa-miR-4443	-0.2	-0.2	N/A
PNPLA3	ENST00000216180.3	patatin-like phospholipase domain containing 3	147	1	0	1	0	3	hsa-miR-4443	-0.2	-0.23	N/A
WNT9B	ENST00000290015.2	wingless-type MMTV integration site family, member 9B	28	2	0	1	1	2	hsa-miR-4443	-0.2	-0.24	N/A
MIDN	ENST00000591446.2	midnolin	621	1	0	1	0	1	hsa-miR-4443	-0.2	-0.25	N/A
OAF	ENST00000328965.4	OAF homolog (Drosophila)	1447	3	0	3	0	0	hsa-miR-4443	-0.2	-0.56	N/A
NIT2	ENST00000394140.4	nitrilase family, member 2	133	1	1	0	0	0	hsa-miR-4443	-0.2	-0.42	N/A
ACTN1	ENST00000193403.6	actinin, alpha 1	10087	1	0	1	0	0	hsa-miR-4443	-0.2	-0.2	N/A
C12orf36	ENST00000318426.2	chromosome 12 open reading frame 36	5	1	0	0	1	1	hsa-miR-4443	-0.2	-0.2	N/A
USP40	ENST00000450966.1	ubiquitin specific peptidase 40	74	1	1	0	0	0	hsa-miR-4443	-0.2	-0.2	N/A
KCNAB2	ENST00000378097.1	potassium voltage-gated channel, shaker-related subfamily, beta member 2	67	1	0	0	1	1	hsa-miR-4443	-0.2	-0.2	N/A
POTEI	ENST00000451531.2	POTE ankyrin domain family, member I	5	4	0	2	2	2	hsa-miR-4443	-0.2	-0.2	N/A
GOLGA7B	ENST00000370602.1	golgin A7 family, member B	5	2	0	1	1	1	hsa-miR-4443	-0.2	-0.25	N/A
KIF24	ENST00000402558.2	kinesin family member 24	84	2	1	1	0	0	hsa-miR-4443	-0.2	-0.2	N/A
AMFR	ENST00000290649.5	autocrine motility factor receptor, E3 ubiquitin protein ligase	1350	1	0	1	0	0	hsa-miR-4443	-0.2	-0.2	N/A
UBE2S	ENST00000264552.9	ubiquitin-conjugating enzyme E2S	106	2	0	1	1	0	hsa-miR-4443	-0.2	-0.42	N/A
CNTN2	ENST00000331830.4	contactin 2 (axonal)	5	2	0	0	2	1	hsa-miR-4443	-0.2	-0.2	N/A
FAM89B	ENST00000449319.2	family with sequence similarity 89, member B	289	1	0	1	0	0	hsa-miR-4443	-0.2	-0.2	N/A
PFDN1	ENST00000510217.1	prefoldin subunit 1	98	1	0	0	1	0	hsa-miR-4443	-0.2	-0.2	N/A
KCTD17	ENST00000402077.3	potassium channel tetramerization domain containing 17	187	1	0	1	0	0	hsa-miR-4443	-0.2	-0.2	N/A
SUFU	ENST00000369902.3	suppressor of fused homolog (Drosophila)	247	2	0	2	0	4	hsa-miR-4443	-0.2	-0.34	N/A
GLIS3	ENST00000324333.10	GLIS family zinc finger 3	47	1	0	1	0	1	hsa-miR-4443	-0.2	-0.2	N/A
FAM90A26	ENST00000512047.1	family with sequence similarity 90, member A26	5	1	0	1	0	0	hsa-miR-4443	-0.2	-0.2	N/A
SH3PXD2A	ENST00000369774.4	SH3 and PX domains 2A	152	3	0	1	2	6	hsa-miR-4443	-0.19	-0.22	N/A
MTF1	ENST00000373036.4	metal-regulatory transcription factor 1	98	2	0	1	1	2	hsa-miR-4443	-0.19	-0.2	N/A
C15orf38-AP3S2	ENST00000398333.3	C15orf38-AP3S2 readthrough	985	1	0	1	0	2	hsa-miR-4443	-0.19	-0.3	N/A
LCN6	ENST00000476567.1	lipocalin 6	5	1	0	1	0	0	hsa-miR-4443	-0.19	-0.19	N/A
NFE2L1	ENST00000585291.1	nuclear factor, erythroid 2-like 1	1605	1	0	1	0	0	hsa-miR-4443	-0.19	-0.19	N/A
SLC39A13	ENST00000524928.1	solute carrier family 39 (zinc transporter), member 13	845	1	0	1	0	2	hsa-miR-4443	-0.19	-0.19	N/A
ATP7B	ENST00000242839.4	ATPase, Cu++ transporting, beta polypeptide	88	2	0	2	0	0	hsa-miR-4443	-0.19	-0.19	N/A
TUBGCP6	ENST00000439308.2	tubulin, gamma complex associated protein 6	1062	1	1	0	0	0	hsa-miR-4443	-0.19	-0.19	N/A
GDPD5	ENST00000443276.2	glycerophosphodiester phosphodiesterase domain containing 5	8	1	0	1	0	0	hsa-miR-4443	-0.19	-0.19	N/A
CRHR1	ENST00000398285.3	corticotropin releasing hormone receptor 1	9	2	0	1	1	0	hsa-miR-4443	-0.19	-0.19	N/A
TMEM248	ENST00000341567.4	transmembrane protein 248	3207	1	1	0	0	0	hsa-miR-4443	-0.19	-0.22	N/A
VPS36	ENST00000378060.4	vacuolar protein sorting 36 homolog (S. cerevisiae)	57	1	0	1	0	1	hsa-miR-4443	-0.19	-0.21	N/A
RAB2B	ENST00000397762.1	RAB2B, member RAS oncogene family	171	1	0	1	0	1	hsa-miR-4443	-0.19	-0.21	N/A
LEPROTL1	ENST00000321250.8	leptin receptor overlapping transcript-like 1	1242	1	0	1	0	0	hsa-miR-4443	-0.19	-0.49	N/A
TMOD2	ENST00000249700.4	tropomodulin 2 (neuronal)	117	2	1	1	0	0	hsa-miR-4443	-0.19	-0.23	N/A
FGF7	ENST00000267843.4	fibroblast growth factor 7	5	1	0	1	0	0	hsa-miR-4443	-0.19	-0.19	N/A
TNFSF15	ENST00000374045.4	tumor necrosis factor (ligand) superfamily, member 15	29	1	0	1	0	2	hsa-miR-4443	-0.19	-0.19	N/A
RAP1GAP	ENST00000290101.4	RAP1 GTPase activating protein	396	1	0	1	0	2	hsa-miR-4443	-0.19	-0.19	N/A
PKNOX2	ENST00000298282.9	PBX/knotted 1 homeobox 2	46	2	0	1	1	2	hsa-miR-4443	-0.19	-0.19	N/A
NUTF2	ENST00000219169.4	nuclear transport factor 2	222	1	0	1	0	1	hsa-miR-4443	-0.19	-0.29	N/A
OTOS	ENST00000391989.2	otospiralin	5	1	0	1	0	0	hsa-miR-4443	-0.19	-0.19	N/A
TVP23C-CDRT4	ENST00000522212.2	TVP23C-CDRT4 readthrough	109	1	0	0	1	0	hsa-miR-4443	-0.19	-0.2	N/A
WAS	ENST00000376701.4	Wiskott-Aldrich syndrome	8	1	0	0	1	2	hsa-miR-4443	-0.19	-0.19	N/A
P2RX3	ENST00000263314.2	purinergic receptor P2X, ligand-gated ion channel, 3	5	1	0	1	0	0	hsa-miR-4443	-0.19	-0.19	N/A
SULT1A4	ENST00000344620.6	sulfotransferase family, cytosolic, 1A, phenol-preferring, member 4	5	1	0	0	1	0	hsa-miR-4443	-0.19	-0.19	N/A
ZNF266	ENST00000361451.2	zinc finger protein 266	16	1	0	1	0	0	hsa-miR-4443	-0.19	-0.19	N/A
CCDC177	ENST00000599174.1	Homo sapiens coiled-coil domain containing 177 (CCDC177), mRNA.	0	1	0	0	1	1	hsa-miR-4443	-0.19	-0.19	N/A
NCDN	ENST00000356090.4	neurochondrin	654	1	0	1	0	0	hsa-miR-4443	-0.19	-0.19	N/A
PKP2	ENST00000340811.4	plakophilin 2	265	1	0	1	0	1	hsa-miR-4443	-0.19	-0.2	N/A
ABCA4	ENST00000370225.3	ATP-binding cassette, sub-family A (ABC1), member 4	16	1	0	1	0	0	hsa-miR-4443	-0.19	-0.19	N/A
EPN3	ENST00000268933.3	epsin 3	5	1	0	1	0	2	hsa-miR-4443	-0.19	-0.19	N/A
FBXO10	ENST00000432825.2	F-box protein 10	14	1	1	0	0	3	hsa-miR-4443	-0.19	-0.19	N/A
PRKCG	ENST00000263431.3	protein kinase C, gamma	5	1	0	1	0	1	hsa-miR-4443	-0.19	-0.19	N/A
WWP2	ENST00000359154.2	WW domain containing E3 ubiquitin protein ligase 2	405	1	1	0	0	0	hsa-miR-4443	-0.19	-0.19	N/A
CELF2	ENST00000379261.4	CUGBP, Elav-like family member 2	45	1	0	1	0	1	hsa-miR-4443	-0.19	-0.19	N/A
GTF3C4	ENST00000372146.4	general transcription factor IIIC, polypeptide 4, 90kDa	1598	1	0	0	1	2	hsa-miR-4443	-0.19	-0.22	N/A
SEC22C	ENST00000264454.3	SEC22 vesicle trafficking protein homolog C (S. cerevisiae)	855	1	1	0	0	0	hsa-miR-4443	-0.19	-0.24	N/A
GLRX3	ENST00000368644.1	glutaredoxin 3	213	1	1	0	0	2	hsa-miR-4443	-0.19	-0.39	N/A
ZNF259	ENST00000227322.3	zinc finger protein 259	265	1	0	1	0	1	hsa-miR-4443	-0.19	-0.29	N/A
JMJD1C	ENST00000399251.1	jumonji domain containing 1C	60	1	0	0	1	1	hsa-miR-4443	-0.19	-0.19	N/A
SRF	ENST00000265354.4	serum response factor (c-fos serum response element-binding transcription factor)	596	1	0	1	0	1	hsa-miR-4443	-0.19	-0.19	N/A
BHLHA15	ENST00000609256.1	basic helix-loop-helix family, member a15	136	2	0	0	2	0	hsa-miR-4443	-0.19	-0.19	N/A
FBLN1	ENST00000327858.6	fibulin 1	4812	1	0	1	0	1	hsa-miR-4443	-0.19	-0.2	N/A
RNF38	ENST00000259605.6	ring finger protein 38	348	1	0	1	0	0	hsa-miR-4443	-0.19	-0.2	N/A
VCAN	ENST00000265077.3	versican	542	1	0	1	0	0	hsa-miR-4443	-0.19	-0.19	N/A
ZNF234	ENST00000426739.2	zinc finger protein 234	137	1	0	1	0	1	hsa-miR-4443	-0.19	-0.19	N/A
ALDH18A1	ENST00000371224.2	aldehyde dehydrogenase 18 family, member A1	585	1	0	0	1	0	hsa-miR-4443	-0.19	-0.19	N/A
LIF	ENST00000403987.3	leukemia inhibitory factor	55	1	1	0	0	2	hsa-miR-4443	-0.19	-0.21	N/A
FAM19A2	ENST00000416284.3	family with sequence similarity 19 (chemokine (C-C motif)-like), member A2	26	1	0	1	0	0	hsa-miR-4443	-0.19	-0.3	N/A
SALL2	ENST00000327430.3	sal-like 2 (Drosophila)	233	1	1	0	0	1	hsa-miR-4443	-0.19	-0.19	N/A
ZNF853	ENST00000457543.3	zinc finger protein 853	8	1	0	1	0	1	hsa-miR-4443	-0.19	-0.19	N/A
CEP170B	ENST00000414716.3	centrosomal protein 170B	326	1	0	1	0	2	hsa-miR-4443	-0.19	-0.19	N/A
SH2D6	ENST00000389938.2	SH2 domain containing 6	51	1	0	1	0	0	hsa-miR-4443	-0.19	-0.19	N/A
PALM	ENST00000338448.5	paralemmin	341	1	0	1	0	2	hsa-miR-4443	-0.19	-0.19	N/A
EMID1	ENST00000334018.6	EMI domain containing 1	845	1	0	1	0	0	hsa-miR-4443	-0.19	-0.19	N/A
TRIM41	ENST00000315073.5	tripartite motif containing 41	494	1	0	1	0	1	hsa-miR-4443	-0.19	-0.19	N/A
CD99L2	ENST00000370377.3	CD99 molecule-like 2	303	1	0	1	0	1	hsa-miR-4443	-0.19	-0.19	N/A
PABPC1L	ENST00000537323.1	poly(A) binding protein, cytoplasmic 1-like	137	1	0	1	0	2	hsa-miR-4443	-0.19	-0.19	N/A
RP11-192H23.4	ENST00000534850.1	Uncharacterized protein	22	1	0	1	0	1	hsa-miR-4443	-0.19	-0.19	N/A
AIF1L	ENST00000372300.1	allograft inflammatory factor 1-like	487	1	1	0	0	2	hsa-miR-4443	-0.19	-0.27	N/A
TPPP	ENST00000360578.5	tubulin polymerization promoting protein	7	1	0	1	0	1	hsa-miR-4443	-0.19	-0.19	N/A
SIAH3	ENST00000400405.2	siah E3 ubiquitin protein ligase family member 3	5	2	0	0	2	0	hsa-miR-4443	-0.19	-0.19	N/A
CYP2F1	ENST00000331105.2	cytochrome P450, family 2, subfamily F, polypeptide 1	5	1	0	0	1	0	hsa-miR-4443	-0.19	-0.19	N/A
DDX26B	ENST00000370752.4	DEAD/H (Asp-Glu-Ala-Asp/His) box polypeptide 26B	289	1	0	0	1	0	hsa-miR-4443	-0.19	-0.19	N/A
RAB3IL1	ENST00000394836.2	RAB3A interacting protein (rabin3)-like 1	157	1	0	1	0	1	hsa-miR-4443	-0.19	-0.19	N/A
TBL3	ENST00000568546.1	transducin (beta)-like 3	57	3	0	3	0	5	hsa-miR-4443	-0.19	-0.63	N/A
EMP3	ENST00000270221.6	epithelial membrane protein 3	14	1	0	0	1	0	hsa-miR-4443	-0.19	-0.2	N/A
TNFSF9	ENST00000245817.3	tumor necrosis factor (ligand) superfamily, member 9	30	2	0	2	0	0	hsa-miR-4443	-0.19	-0.51	N/A
BMP8A	ENST00000331593.5	bone morphogenetic protein 8a	13	4	0	4	0	2	hsa-miR-4443	-0.19	-0.32	N/A
SMG7	ENST00000367537.3	SMG7 nonsense mediated mRNA decay factor	305	1	0	1	0	0	hsa-miR-4443	-0.19	-0.19	N/A
DAW1	ENST00000373666.2	dynein assembly factor with WDR repeat domains 1	82	1	0	1	0	0	hsa-miR-4443	-0.19	-0.19	N/A
ELMSAN1	ENST00000394071.2	ELM2 and Myb/SANT-like domain containing 1	15	2	0	2	0	5	hsa-miR-4443	-0.19	-0.19	N/A
SFXN3	ENST00000393459.1	sideroflexin 3	154	1	0	0	1	2	hsa-miR-4443	-0.19	-0.19	N/A
NXPH4	ENST00000349394.5	neurexophilin 4	25	1	0	0	1	2	hsa-miR-4443	-0.19	-0.19	N/A
TOM1L2	ENST00000581396.1	target of myb1-like 2 (chicken)	35	1	0	1	0	5	hsa-miR-4443	-0.19	-0.33	N/A
B3GNT7	ENST00000287590.5	UDP-GlcNAc:betaGal beta-1,3-N-acetylglucosaminyltransferase 7	5	1	0	1	0	2	hsa-miR-4443	-0.18	-0.18	N/A
TMEM234	ENST00000373593.1	transmembrane protein 234	51	1	0	1	0	1	hsa-miR-4443	-0.18	-0.18	N/A
ANKRD45	ENST00000333279.2	ankyrin repeat domain 45	10	2	0	1	1	1	hsa-miR-4443	-0.18	-0.35	N/A
FAM177B	ENST00000445590.2	family with sequence similarity 177, member B	5	1	0	0	1	0	hsa-miR-4443	-0.18	-0.18	N/A
ACSBG1	ENST00000258873.4	acyl-CoA synthetase bubblegum family member 1	5	2	0	1	1	0	hsa-miR-4443	-0.18	-0.18	N/A
RTEL1	ENST00000370018.3	regulator of telomere elongation helicase 1	325	1	0	1	0	0	hsa-miR-4443	-0.18	-0.18	N/A
ITPKC	ENST00000263370.2	inositol-trisphosphate 3-kinase C	2682	2	0	2	0	1	hsa-miR-4443	-0.18	-0.18	N/A
SUPT4H1	ENST00000225504.3	suppressor of Ty 4 homolog 1 (S. cerevisiae)	6325	1	0	0	1	0	hsa-miR-4443	-0.18	-0.19	N/A
C2orf68	ENST00000306336.5	chromosome 2 open reading frame 68	565	3	0	1	2	3	hsa-miR-4443	-0.18	-0.51	N/A
PEX26	ENST00000329627.7	peroxisomal biogenesis factor 26	157	3	0	1	2	8	hsa-miR-4443	-0.18	-1.49	N/A
AC007040.11	ENST00000606025.1		12	2	1	1	0	1	hsa-miR-4443	-0.18	-0.49	N/A
MAP4K4	ENST00000413150.2	mitogen-activated protein kinase kinase kinase kinase 4	1551	1	0	1	0	1	hsa-miR-4443	-0.18	-0.2	N/A
FNDC8	ENST00000158009.5	fibronectin type III domain containing 8	5	1	0	0	1	0	hsa-miR-4443	-0.18	-0.18	N/A
C1QTNF9	ENST00000382071.2	C1q and tumor necrosis factor related protein 9	5	1	0	0	1	0	hsa-miR-4443	-0.18	-0.18	N/A
CCR7	ENST00000246657.2	chemokine (C-C motif) receptor 7	5	1	0	0	1	1	hsa-miR-4443	-0.18	-0.18	N/A
TMPRSS5	ENST00000536856.1	transmembrane protease, serine 5	8	1	0	1	0	0	hsa-miR-4443	-0.18	-0.18	N/A
UPF3A	ENST00000375299.3	UPF3 regulator of nonsense transcripts homolog A (yeast)	44	1	0	1	0	0	hsa-miR-4443	-0.18	-0.18	N/A
BMP8B	ENST00000372827.3	bone morphogenetic protein 8b	88	2	0	2	0	1	hsa-miR-4443	-0.18	-0.18	N/A
CST8	ENST00000246012.1	cystatin 8 (cystatin-related epididymal specific)	5	1	0	0	1	0	hsa-miR-4443	-0.18	-0.18	N/A
GRIK3	ENST00000373091.3	glutamate receptor, ionotropic, kainate 3	7	1	0	1	0	4	hsa-miR-4443	-0.18	-0.18	N/A
F2RL3	ENST00000248076.3	coagulation factor II (thrombin) receptor-like 3	5	1	0	1	0	0	hsa-miR-4443	-0.18	-0.18	N/A
URGCP-MRPS24	ENST00000603700.1	URGCP-MRPS24 readthrough	110	1	0	0	1	0	hsa-miR-4443	-0.18	-0.18	N/A
ASRGL1	ENST00000415229.2	asparaginase like 1	20	1	0	1	0	0	hsa-miR-4443	-0.18	-0.18	N/A
OSMR	ENST00000274276.3	oncostatin M receptor	2781	1	0	1	0	0	hsa-miR-4443	-0.18	-0.18	N/A
SLC29A4	ENST00000396872.3	solute carrier family 29 (equilibrative nucleoside transporter), member 4	61	2	0	2	0	2	hsa-miR-4443	-0.18	-0.44	N/A
TBL1X	ENST00000407597.2	transducin (beta)-like 1X-linked	125	2	0	2	0	1	hsa-miR-4443	-0.18	-0.21	N/A
AKT1	ENST00000554581.1	v-akt murine thymoma viral oncogene homolog 1	214	2	1	0	1	1	hsa-miR-4443	-0.18	-0.61	N/A
ERC1	ENST00000355446.5	ELKS/RAB6-interacting/CAST family member 1	159	3	1	1	1	3	hsa-miR-4443	-0.18	-0.19	N/A
ATP5E	ENST00000243997.3	ATP synthase, H+ transporting, mitochondrial F1 complex, epsilon subunit	575	1	0	1	0	2	hsa-miR-4443	-0.18	-0.33	N/A
MLLT10	ENST00000377072.3	myeloid/lymphoid or mixed-lineage leukemia (trithorax homolog, Drosophila); translocated to, 10	495	1	0	1	0	1	hsa-miR-4443	-0.18	-0.18	N/A
KLHL21	ENST00000377663.3	kelch-like family member 21	45	1	0	1	0	3	hsa-miR-4443	-0.18	-0.18	N/A
INTS6	ENST00000311234.4	integrator complex subunit 6	433	1	0	0	1	0	hsa-miR-4443	-0.18	-0.18	N/A
KIAA0513	ENST00000566428.1	KIAA0513	5	1	0	1	0	3	hsa-miR-4443	-0.18	-0.18	N/A
TTYH2	ENST00000269346.4	tweety family member 2	16	1	0	1	0	1	hsa-miR-4443	-0.18	-0.22	N/A
TECPR2	ENST00000359520.7	tectonin beta-propeller repeat containing 2	109	1	0	1	0	1	hsa-miR-4443	-0.18	-0.19	N/A
HOXB6	ENST00000484302.2	homeobox B6	12	2	1	0	1	0	hsa-miR-4443	-0.18	-0.48	N/A
CBFA2T2	ENST00000375279.2	core-binding factor, runt domain, alpha subunit 2; translocated to, 2	107	1	0	1	0	2	hsa-miR-4443	-0.18	-0.31	N/A
KXD1	ENST00000540691.1	KxDL motif containing 1	117	1	0	1	0	1	hsa-miR-4443	-0.18	-0.18	N/A
MS4A14	ENST00000531787.1	membrane-spanning 4-domains, subfamily A, member 14	5	1	0	0	1	0	hsa-miR-4443	-0.18	-0.18	N/A
ATP13A3	ENST00000439040.1	ATPase type 13A3	243	1	0	1	0	0	hsa-miR-4443	-0.18	-0.18	N/A
SRP9	ENST00000366838.1	signal recognition particle 9kDa	21	1	0	0	1	0	hsa-miR-4443	-0.18	-0.18	N/A
ZNF486	ENST00000335117.8	zinc finger protein 486	10	1	0	0	1	1	hsa-miR-4443	-0.18	-0.18	N/A
C9orf57	ENST00000377024.3	chromosome 9 open reading frame 57	5	1	0	0	1	0	hsa-miR-4443	-0.18	-0.18	N/A
LCP1	ENST00000398576.2	lymphocyte cytosolic protein 1 (L-plastin)	7	1	0	1	0	0	hsa-miR-4443	-0.18	-0.18	N/A
PDE11A	ENST00000286063.6	phosphodiesterase 11A	7	1	0	1	0	1	hsa-miR-4443	-0.18	-0.18	N/A
MYCL	ENST00000397332.2	v-myc avian myelocytomatosis viral oncogene lung carcinoma derived homolog	10	1	0	1	0	1	hsa-miR-4443	-0.18	-0.18	N/A
PRMT8	ENST00000382622.3	protein arginine methyltransferase 8	5	1	0	1	0	0	hsa-miR-4443	-0.18	-0.18	N/A
CELF1	ENST00000395290.2	CUGBP, Elav-like family member 1	153	2	0	2	0	3	hsa-miR-4443	-0.18	-0.21	N/A
FBF1	ENST00000586717.1	Fas (TNFRSF6) binding factor 1	86	1	0	1	0	2	hsa-miR-4443	-0.18	-0.24	N/A
SH3BP2	ENST00000356331.5	SH3-domain binding protein 2	449	1	1	0	0	2	hsa-miR-4443	-0.18	-0.21	N/A
DGKD	ENST00000264057.2	diacylglycerol kinase, delta 130kDa	200	1	0	1	0	2	hsa-miR-4443	-0.18	-0.18	N/A
AGAP10	ENST00000452145.2	ArfGAP with GTPase domain, ankyrin repeat and PH domain 10	5	1	0	1	0	0	hsa-miR-4443	-0.18	-0.18	N/A
DOC2B	ENST00000343572.7	double C2-like domains, beta	5	1	0	0	1	0	hsa-miR-4443	-0.18	-0.18	N/A
RCSD1	ENST00000367854.3	RCSD domain containing 1	32	1	0	1	0	0	hsa-miR-4443	-0.18	-0.18	N/A
NKX2-5	ENST00000424406.2	NK2 homeobox 5	47	1	0	1	0	0	hsa-miR-4443	-0.18	-0.18	N/A
CT62	ENST00000566432.1	cancer/testis antigen 62	5	1	0	1	0	1	hsa-miR-4443	-0.18	-0.18	N/A
ERBB4	ENST00000342788.4	v-erb-b2 avian erythroblastic leukemia viral oncogene homolog 4	27	2	1	0	1	0	hsa-miR-4443	-0.18	-0.18	N/A
EPB41L4A	ENST00000261486.5	erythrocyte membrane protein band 4.1 like 4A	103	1	0	1	0	2	hsa-miR-4443	-0.18	-0.2	N/A
UMODL1	ENST00000400424.2	uromodulin-like 1	5	1	0	1	0	2	hsa-miR-4443	-0.18	-0.18	N/A
NT5E	ENST00000369651.3	5'-nucleotidase, ecto (CD73)	285	1	1	0	0	0	hsa-miR-4443	-0.18	-0.37	N/A
BIN3	ENST00000276416.6	bridging integrator 3	364	1	0	0	1	3	hsa-miR-4443	-0.18	-0.18	N/A
CXCR3	ENST00000373691.4	chemokine (C-X-C motif) receptor 3	5	1	0	1	0	0	hsa-miR-4443	-0.18	-0.18	N/A
BEGAIN	ENST00000355173.2	brain-enriched guanylate kinase-associated	90	1	0	1	0	1	hsa-miR-4443	-0.18	-0.18	N/A
RP11-302B13.5	ENST00000398092.4	ADP-ribosylation factor 3	16	1	0	0	1	1	hsa-miR-4443	-0.18	-0.18	N/A
SYT3	ENST00000338916.4	synaptotagmin III	5	1	0	1	0	0	hsa-miR-4443	-0.18	-0.18	N/A
HTR1D	ENST00000374619.1	5-hydroxytryptamine (serotonin) receptor 1D, G protein-coupled	99	1	0	1	0	0	hsa-miR-4443	-0.18	-0.25	N/A
HS3ST4	ENST00000331351.5	heparan sulfate (glucosamine) 3-O-sulfotransferase 4	5	1	0	1	0	0	hsa-miR-4443	-0.18	-0.18	N/A
SARM1	ENST00000457710.3	sterile alpha and TIR motif containing 1	130	4	0	1	3	5	hsa-miR-4443	-0.18	-0.32	N/A
E2F2	ENST00000361729.2	E2F transcription factor 2	96	2	0	1	1	1	hsa-miR-4443	-0.18	-0.19	N/A
ADRBK1	ENST00000308595.5	adrenergic, beta, receptor kinase 1	1312	1	0	1	0	0	hsa-miR-4443	-0.18	-0.18	N/A
SLC25A51	ENST00000380590.3	solute carrier family 25, member 51	170	2	0	1	1	0	hsa-miR-4443	-0.18	-0.18	N/A
KRT6B	ENST00000252252.3	keratin 6B	5	1	0	1	0	0	hsa-miR-4443	-0.18	-0.18	N/A
RORB	ENST00000376896.3	RAR-related orphan receptor B	5	2	0	1	1	1	hsa-miR-4443	-0.18	-0.18	N/A
CCDC105	ENST00000292574.3	coiled-coil domain containing 105	5	1	0	0	1	0	hsa-miR-4443	-0.18	-0.18	N/A
C9orf47	ENST00000375851.2	chromosome 9 open reading frame 47	5	1	0	1	0	1	hsa-miR-4443	-0.18	-0.18	N/A
NUDT10	ENST00000376006.3	nudix (nucleoside diphosphate linked moiety X)-type motif 10	9	1	0	1	0	0	hsa-miR-4443	-0.18	-0.18	N/A
PLEKHG4B	ENST00000283426.6	pleckstrin homology domain containing, family G (with RhoGef domain) member 4B	5	4*	0	2	1	2	hsa-miR-4443	-0.18	-0.18	N/A
MTX3	ENST00000509852.1	metaxin 3	304	2	0	0	2	0	hsa-miR-4443	-0.18	-0.18	N/A
ARHGEF5	ENST00000056217.5	Rho guanine nucleotide exchange factor (GEF) 5	200	1	0	1	0	0	hsa-miR-4443	-0.18	-0.2	N/A
GATAD2A	ENST00000360315.3	GATA zinc finger domain containing 2A	986	2	0	1	1	1	hsa-miR-4443	-0.18	-0.18	N/A
FGD1	ENST00000375135.3	FYVE, RhoGEF and PH domain containing 1	138	1	0	1	0	0	hsa-miR-4443	-0.18	-0.22	N/A
KCTD21	ENST00000340067.3	potassium channel tetramerization domain containing 21	90	1	1	0	0	2	hsa-miR-4443	-0.18	-0.18	N/A
GUCA1C	ENST00000393963.3	guanylate cyclase activator 1C	5	1	0	0	1	0	hsa-miR-4443	-0.18	-0.18	N/A
UAP1L1	ENST00000360271.3	UDP-N-acteylglucosamine pyrophosphorylase 1-like 1	398	1	0	1	0	1	hsa-miR-4443	-0.18	-0.18	N/A
ZNF750	ENST00000269394.3	zinc finger protein 750	5	1	0	0	1	0	hsa-miR-4443	-0.18	-0.18	N/A
VAC14	ENST00000261776.5	Vac14 homolog (S. cerevisiae)	58	1	0	1	0	1	hsa-miR-4443	-0.18	-0.18	N/A
HLA-DQA2	ENST00000374940.3	major histocompatibility complex, class II, DQ alpha 2	5	1	0	0	1	0	hsa-miR-4443	-0.18	-0.18	N/A
DNTTIP1	ENST00000372622.3	deoxynucleotidyltransferase, terminal, interacting protein 1	2558	1	0	0	1	0	hsa-miR-4443	-0.18	-0.18	N/A
HCAR1	ENST00000432564.1	hydroxycarboxylic acid receptor 1	38	1	0	1	0	0	hsa-miR-4443	-0.18	-0.18	N/A
CD3EAP	ENST00000309424.3	CD3e molecule, epsilon associated protein	213	1	0	1	0	0	hsa-miR-4443	-0.18	-0.28	N/A
ARL10	ENST00000310389.5	ADP-ribosylation factor-like 10	236	1	0	1	0	5	hsa-miR-4443	-0.18	-0.31	N/A
GUCY1A2	ENST00000526355.2	guanylate cyclase 1, soluble, alpha 2	24	2	1	0	1	0	hsa-miR-4443	-0.18	-0.26	N/A
FICD	ENST00000361549.2	FIC domain containing	54	2	0	0	2	0	hsa-miR-4443	-0.18	-0.2	N/A
DENND3	ENST00000519811.1	DENN/MADD domain containing 3	926	2	0	2	0	0	hsa-miR-4443	-0.18	-0.18	N/A
CCSER2	ENST00000224756.8	coiled-coil serine-rich protein 2	123	1	0	1	0	3	hsa-miR-4443	-0.18	-0.2	N/A
PHF21A	ENST00000257821.4	PHD finger protein 21A	301	2	0	2	0	2	hsa-miR-4443	-0.18	-0.2	N/A
PRKAR2A	ENST00000265563.8	protein kinase, cAMP-dependent, regulatory, type II, alpha	583	1	0	0	1	1	hsa-miR-4443	-0.18	-0.18	N/A
RAB22A	ENST00000244040.3	RAB22A, member RAS oncogene family	484	2	0	2	0	1	hsa-miR-4443	-0.18	-0.31	N/A
HSD3B7	ENST00000353250.5	hydroxy-delta-5-steroid dehydrogenase, 3 beta- and steroid delta-isomerase 7	173	1	0	0	1	3	hsa-miR-4443	-0.18	-0.18	N/A
RTP1	ENST00000312295.4	receptor (chemosensory) transporter protein 1	5	1	0	0	1	0	hsa-miR-4443	-0.18	-0.18	N/A
AGAP9	ENST00000453919.1	ArfGAP with GTPase domain, ankyrin repeat and PH domain 9	5	1	0	1	0	1	hsa-miR-4443	-0.18	-0.2	N/A
NKAIN4	ENST00000370316.3	Na+/K+ transporting ATPase interacting 4	5	1	0	1	0	0	hsa-miR-4443	-0.18	-0.18	N/A
GSS	ENST00000216951.2	glutathione synthetase	63	1	0	0	1	0	hsa-miR-4443	-0.17	-0.17	N/A
C10orf11	ENST00000496424.2	chromosome 10 open reading frame 11	5	1	0	0	1	2	hsa-miR-4443	-0.17	-0.17	N/A
TCTE1	ENST00000371505.4	t-complex-associated-testis-expressed 1	34	1	0	1	0	0	hsa-miR-4443	-0.17	-0.17	N/A
C17orf62	ENST00000342572.8	chromosome 17 open reading frame 62	89	1	0	1	0	0	hsa-miR-4443	-0.17	-0.17	N/A
PPP2R3A	ENST00000264977.3	protein phosphatase 2, regulatory subunit B'', alpha	32	2	0	1	1	0	hsa-miR-4443	-0.17	-0.17	N/A
CLDN2	ENST00000336803.1	claudin 2	19	1	0	0	1	1	hsa-miR-4443	-0.17	-0.17	N/A
ITGAL	ENST00000356798.6	integrin, alpha L (antigen CD11A (p180), lymphocyte function-associated antigen 1; alpha polypeptide)	340	1	0	1	0	0	hsa-miR-4443	-0.17	-0.17	N/A
MSRB1	ENST00000399753.2	methionine sulfoxide reductase B1	2102	2	1	1	0	0	hsa-miR-4443	-0.17	-0.56	N/A
SETD5	ENST00000402198.1	SET domain containing 5	48	2	1	1	0	0	hsa-miR-4443	-0.17	-0.28	N/A
EPS8L3	ENST00000361852.4	EPS8-like 3	22	1	0	0	1	0	hsa-miR-4443	-0.17	-0.17	N/A
DAXX	ENST00000266000.6	death-domain associated protein	11	1	0	1	0	0	hsa-miR-4443	-0.17	-0.17	N/A
CYS1	ENST00000381813.4	cystin 1	22	1	0	0	1	0	hsa-miR-4443	-0.17	-0.17	N/A
CLEC18A	ENST00000288040.6	C-type lectin domain family 18, member A	5	1	0	1	0	0	hsa-miR-4443	-0.17	-0.17	N/A
STOM	ENST00000286713.2	stomatin	444	1	0	1	0	1	hsa-miR-4443	-0.17	-0.31	N/A
DDB2	ENST00000378601.3	damage-specific DNA binding protein 2, 48kDa	198	1	0	1	0	0	hsa-miR-4443	-0.17	-0.24	N/A
FOXP1	ENST00000318789.4	forkhead box P1	264	1	0	1	0	1	hsa-miR-4443	-0.17	-0.18	N/A
GNPNAT1	ENST00000216410.3	glucosamine-phosphate N-acetyltransferase 1	429	1	0	1	0	3	hsa-miR-4443	-0.17	-0.28	N/A
KPNA3	ENST00000261667.3	karyopherin alpha 3 (importin alpha 4)	104	1	0	1	0	1	hsa-miR-4443	-0.17	-0.22	N/A
NUP214	ENST00000359428.5	nucleoporin 214kDa	452	1	0	1	0	1	hsa-miR-4443	-0.17	-0.2	N/A
STON1	ENST00000309835.3	stonin 1	254	1	1	0	0	0	hsa-miR-4443	-0.17	-0.18	N/A
KLHDC10	ENST00000335420.5	kelch domain containing 10	347	1	0	1	0	0	hsa-miR-4443	-0.17	-0.2	N/A
MTUS1	ENST00000381869.3	microtubule associated tumor suppressor 1	215	1	0	0	1	1	hsa-miR-4443	-0.17	-0.17	N/A
CNKSR1	ENST00000361530.6	connector enhancer of kinase suppressor of Ras 1	19	1	0	0	1	1	hsa-miR-4443	-0.17	-0.17	N/A
EPN1	ENST00000270460.6	epsin 1	5464	1	0	0	1	0	hsa-miR-4443	-0.17	-0.17	N/A
TBC1D10A	ENST00000215790.7	TBC1 domain family, member 10A	184	1	0	1	0	0	hsa-miR-4443	-0.17	-0.17	N/A
CCDC106	ENST00000308964.3	coiled-coil domain containing 106	21	1	0	1	0	0	hsa-miR-4443	-0.17	-0.17	N/A
FIBCD1	ENST00000448616.1	fibrinogen C domain containing 1	44	2	0	1	1	3	hsa-miR-4443	-0.17	-0.32	N/A
DMBX1	ENST00000360032.3	diencephalon/mesencephalon homeobox 1	31	2	0	1	1	2	hsa-miR-4443	-0.17	-0.17	N/A
PLAC1L	ENST00000278855.2	placenta-specific 1-like	5	1	0	0	1	0	hsa-miR-4443	-0.17	-0.17	N/A
KCNS2	ENST00000287042.4	potassium voltage-gated channel, delayed-rectifier, subfamily S, member 2	5	1	0	0	1	1	hsa-miR-4443	-0.17	-0.17	N/A
CHGA	ENST00000216492.5	chromogranin A (parathyroid secretory protein 1)	7	1	0	1	0	1	hsa-miR-4443	-0.17	-0.17	N/A
SLC25A43	ENST00000217909.7	solute carrier family 25, member 43	5	1	0	1	0	0	hsa-miR-4443	-0.17	-0.17	N/A
ZNF749	ENST00000334181.4	zinc finger protein 749	69	1	0	1	0	0	hsa-miR-4443	-0.17	-0.21	N/A
KDSR	ENST00000406396.3	3-ketodihydrosphingosine reductase	322	1	0	1	0	0	hsa-miR-4443	-0.17	-0.24	N/A
ST5	ENST00000526757.1	suppression of tumorigenicity 5	139	1	0	0	1	1	hsa-miR-4443	-0.17	-0.21	N/A
TNKS	ENST00000310430.6	tankyrase, TRF1-interacting ankyrin-related ADP-ribose polymerase	943	2	1	0	1	1	hsa-miR-4443	-0.17	-0.18	N/A
KMO	ENST00000366559.4	kynurenine 3-monooxygenase (kynurenine 3-hydroxylase)	5	1	0	0	1	1	hsa-miR-4443	-0.17	-0.17	N/A
GIMAP5	ENST00000358647.3	GTPase, IMAP family member 5	5	1	0	1	0	0	hsa-miR-4443	-0.17	-0.17	N/A
TBC1D29	ENST00000584297.1	TBC1 domain family, member 29	5	1	0	0	1	0	hsa-miR-4443	-0.17	-0.17	N/A
ZNF776	ENST00000317178.5	zinc finger protein 776	1447	1	1	0	0	1	hsa-miR-4443	-0.17	-0.17	N/A
SLC35F2	ENST00000525071.1	solute carrier family 35, member F2	209	1	0	1	0	0	hsa-miR-4443	-0.17	-0.17	N/A
TAP1	ENST00000354258.4	transporter 1, ATP-binding cassette, sub-family B (MDR/TAP)	69	1	0	1	0	0	hsa-miR-4443	-0.17	-0.17	N/A
NID1	ENST00000366595.3	nidogen 1	303	1	0	1	0	1	hsa-miR-4443	-0.17	-0.17	N/A
EVI5L	ENST00000270530.4	ecotropic viral integration site 5-like	15	1	0	1	0	0	hsa-miR-4443	-0.17	-0.17	N/A
CLIP3	ENST00000360535.4	CAP-GLY domain containing linker protein 3	9	1	0	1	0	0	hsa-miR-4443	-0.17	-0.31	N/A
ACRBP	ENST00000536350.1	acrosin binding protein	12	1	0	1	0	0	hsa-miR-4443	-0.17	-0.3	N/A
CC2D1B	ENST00000371586.2	coiled-coil and C2 domain containing 1B	42	1	0	1	0	1	hsa-miR-4443	-0.17	-0.19	N/A
ST3GAL1	ENST00000319914.5	ST3 beta-galactoside alpha-2,3-sialyltransferase 1	59	3	1	0	2	3	hsa-miR-4443	-0.17	-0.39	N/A
XBP1	ENST00000344347.5	X-box binding protein 1	452	1	0	1	0	0	hsa-miR-4443	-0.17	-0.28	N/A
PMM2	ENST00000268261.4	phosphomannomutase 2	65	2	0	1	1	2	hsa-miR-4443	-0.17	-0.21	N/A
DUS4L	ENST00000265720.3	dihydrouridine synthase 4-like (S. cerevisiae)	101	1	0	0	1	0	hsa-miR-4443	-0.17	-0.17	N/A
TNFRSF11B	ENST00000297350.4	tumor necrosis factor receptor superfamily, member 11b	1786	1	0	0	1	0	hsa-miR-4443	-0.17	-0.17	N/A
CCDC140	ENST00000295226.1	coiled-coil domain containing 140	5	1	0	0	1	0	hsa-miR-4443	-0.17	-0.17	N/A
FP15737	ENST00000399967.3		67	1	0	0	1	0	hsa-miR-4443	-0.17	-0.17	N/A
INHBB	ENST00000295228.3	inhibin, beta B	75	1	0	1	0	0	hsa-miR-4443	-0.17	-0.17	N/A
ENC1	ENST00000302351.4	ectodermal-neural cortex 1 (with BTB domain)	57	1	0	1	0	1	hsa-miR-4443	-0.17	-0.17	N/A
KIF6	ENST00000287152.7	kinesin family member 6	12	3	3	0	0	0	hsa-miR-4443	-0.17	-0.43	N/A
NUP205	ENST00000285968.6	nucleoporin 205kDa	11	4	0	3	1	1	hsa-miR-4443	-0.17	-0.66	N/A
CHTF8	ENST00000448552.2	CTF8, chromosome transmission fidelity factor 8 homolog (S. cerevisiae)	13	1	0	1	0	2	hsa-miR-4443	-0.17	-0.17	N/A
MAPK15	ENST00000338033.4	mitogen-activated protein kinase 15	10	1	0	0	1	0	hsa-miR-4443	-0.17	-0.17	N/A
NOX5	ENST00000260364.5	NADPH oxidase, EF-hand calcium binding domain 5	5	4	1	1	2	4	hsa-miR-4443	-0.17	-0.17	N/A
FRG1B	ENST00000278882.3	FSHD region gene 1 family, member B	94	2	0	0	2	0	hsa-miR-4443	-0.17	-0.33	N/A
KLF17	ENST00000372299.3	Kruppel-like factor 17	11	1	0	1	0	1	hsa-miR-4443	-0.17	-0.17	N/A
DTX3L	ENST00000296161.4	deltex 3-like (Drosophila)	319	2	0	1	1	1	hsa-miR-4443	-0.17	-0.17	N/A
RBBP4	ENST00000373493.5	retinoblastoma binding protein 4	486	1	0	0	1	2	hsa-miR-4443	-0.17	-0.2	N/A
TSPAN4	ENST00000397396.1	tetraspanin 4	3943	1	0	1	0	0	hsa-miR-4443	-0.17	-0.17	N/A
SYT9	ENST00000318881.6	synaptotagmin IX	5	1	0	1	0	1	hsa-miR-4443	-0.17	-0.17	N/A
CCDC163P	ENST00000490551.3	coiled-coil domain containing 163, pseudogene	128	1	0	0	1	0	hsa-miR-4443	-0.17	-0.17	N/A
TBCD	ENST00000355528.4	tubulin folding cofactor D	148	1	0	1	0	0	hsa-miR-4443	-0.17	-0.17	N/A
KANK2	ENST00000586659.1	KN motif and ankyrin repeat domains 2	1735	1	1	0	0	0	hsa-miR-4443	-0.17	-0.17	N/A
IGHMBP2	ENST00000255078.3	immunoglobulin mu binding protein 2	34	2	0	1	1	1	hsa-miR-4443	-0.17	-0.18	N/A
GRB2	ENST00000392563.1	growth factor receptor-bound protein 2	2660	1	0	1	0	1	hsa-miR-4443	-0.17	-0.17	N/A
SIGLEC6	ENST00000346477.3	sialic acid binding Ig-like lectin 6	5	1	0	0	1	0	hsa-miR-4443	-0.17	-0.17	N/A
SESN2	ENST00000253063.3	sestrin 2	854	1	0	1	0	0	hsa-miR-4443	-0.17	-0.17	N/A
JAKMIP3	ENST00000298622.4	Janus kinase and microtubule interacting protein 3	5	2	0	1	1	1	hsa-miR-4443	-0.17	-0.17	N/A
C1orf229	ENST00000408893.2	chromosome 1 open reading frame 229	5	1	0	1	0	0	hsa-miR-4443	-0.17	-0.17	N/A
PLEKHG5	ENST00000377725.1	pleckstrin homology domain containing, family G (with RhoGef domain) member 5	284	1	0	1	0	3	hsa-miR-4443	-0.17	-0.25	N/A
DLX1	ENST00000341900.6	distal-less homeobox 1	312	1	0	1	0	1	hsa-miR-4443	-0.17	-0.17	N/A
KNOP1	ENST00000219837.7	lysine-rich nucleolar protein 1	157	1	0	1	0	3	hsa-miR-4443	-0.17	-0.29	N/A
RABGEF1	ENST00000284957.5	RAB guanine nucleotide exchange factor (GEF) 1	289	1	0	1	0	1	hsa-miR-4443	-0.17	-0.23	N/A
ANGEL1	ENST00000251089.2	angel homolog 1 (Drosophila)	299	2	1	0	1	2	hsa-miR-4443	-0.17	-0.17	N/A
WIPF3	ENST00000409290.1	WAS/WASL interacting protein family, member 3	168	4	0	1	3	1	hsa-miR-4443	-0.17	-0.21	N/A
PELI3	ENST00000320740.7	pellino E3 ubiquitin protein ligase family member 3	257	1	0	1	0	1	hsa-miR-4443	-0.17	-0.18	N/A
CLCN2	ENST00000423355.2	chloride channel, voltage-sensitive 2	44	1	0	0	1	1	hsa-miR-4443	-0.17	-0.17	N/A
KCNG1	ENST00000396017.3	potassium voltage-gated channel, subfamily G, member 1	76	1	0	1	0	0	hsa-miR-4443	-0.17	-0.17	N/A
ABHD6	ENST00000295962.4	abhydrolase domain containing 6	289	1	0	0	1	0	hsa-miR-4443	-0.17	-0.17	N/A
LAGE3	ENST00000407062.1	L antigen family, member 3	335	1	0	0	1	0	hsa-miR-4443	-0.17	-0.17	N/A
LINC00908	ENST00000578613.1	long intergenic non-protein coding RNA 908	5	1	0	0	1	1	hsa-miR-4443	-0.17	-0.17	N/A
ZNF471	ENST00000591537.1	zinc finger protein 471	30	2	0	1	1	2	hsa-miR-4443	-0.17	-0.17	N/A
GFOD1	ENST00000603223.1	glucose-fructose oxidoreductase domain containing 1	39	2	0	1	1	0	hsa-miR-4443	-0.17	-0.17	N/A
MPZ	ENST00000533357.1	myelin protein zero	17	1	0	0	1	0	hsa-miR-4443	-0.17	-0.17	N/A
ZNF106	ENST00000263805.4	zinc finger protein 106	406	2	0	1	1	0	hsa-miR-4443	-0.16	-0.17	N/A
CNTNAP1	ENST00000264638.4	contactin associated protein 1	821	2	0	1	1	1	hsa-miR-4443	-0.16	-0.21	N/A
ADM2	ENST00000395738.2	adrenomedullin 2	129	2	0	0	2	3	hsa-miR-4443	-0.16	-0.18	N/A
NBPF6	ENST00000294652.8	neuroblastoma breakpoint family, member 6	5	1	0	0	1	1	hsa-miR-4443	-0.16	-0.16	N/A
GRK1	ENST00000335678.6	G protein-coupled receptor kinase 1	5	1	0	1	0	1	hsa-miR-4443	-0.16	-0.16	N/A
PPP1R1C	ENST00000409137.3	protein phosphatase 1, regulatory (inhibitor) subunit 1C	5	1	0	0	1	0	hsa-miR-4443	-0.16	-0.16	N/A
FANCI	ENST00000300027.8	Fanconi anemia, complementation group I	1706	1	0	1	0	0	hsa-miR-4443	-0.16	-0.19	N/A
COPRS	ENST00000302362.6	coordinator of PRMT5, differentiation stimulator	170	1	0	1	0	0	hsa-miR-4443	-0.16	-0.16	N/A
CXCL9	ENST00000264888.5	chemokine (C-X-C motif) ligand 9	5	1	0	1	0	0	hsa-miR-4443	-0.16	-0.16	N/A
CAPN14	ENST00000444918.2	calpain 14	5	1	0	1	0	0	hsa-miR-4443	-0.16	-0.16	N/A
LYSMD4	ENST00000409796.1	LysM, putative peptidoglycan-binding, domain containing 4	1344	1	1	0	0	0	hsa-miR-4443	-0.16	-0.17	N/A
GJA3	ENST00000241125.3	gap junction protein, alpha 3, 46kDa	244	2	0	1	1	2	hsa-miR-4443	-0.16	-0.19	N/A
COL25A1	ENST00000399132.1	collagen, type XXV, alpha 1	270	1	0	1	0	0	hsa-miR-4443	-0.16	-0.17	N/A
TOR2A	ENST00000458505.3	torsin family 2, member A	75	1	0	0	1	1	hsa-miR-4443	-0.16	-0.16	N/A
LYRM9	ENST00000460380.2	LYR motif containing 9	191	1	0	0	1	2	hsa-miR-4443	-0.16	-0.16	N/A
FUT1	ENST00000310160.3	fucosyltransferase 1 (galactoside 2-alpha-L-fucosyltransferase, H blood group)	17	1	0	0	1	0	hsa-miR-4443	-0.16	-0.16	N/A
LIX1	ENST00000274382.4	Lix1 homolog (chicken)	5	1	0	1	0	0	hsa-miR-4443	-0.16	-0.16	N/A
ARFGAP1	ENST00000370275.4	ADP-ribosylation factor GTPase activating protein 1	510	2	0	2	0	1	hsa-miR-4443	-0.16	-0.16	N/A
ITGA6	ENST00000375221.2	integrin, alpha 6	1328	1	0	1	0	1	hsa-miR-4443	-0.16	-0.16	N/A
ZNF286B	ENST00000285274.5	zinc finger protein 286B	5	1	0	0	1	1	hsa-miR-4443	-0.16	-0.16	N/A
NAB2	ENST00000357680.4	NGFI-A binding protein 2 (EGR1 binding protein 2)	4262	1	0	1	0	1	hsa-miR-4443	-0.16	-0.16	N/A
HAUS5	ENST00000379045.2	HAUS augmin-like complex, subunit 5	133	3	0	3	0	0	hsa-miR-4443	-0.16	-0.3	N/A
RP11-1212A22.4	ENST00000545114.1	NPIP-like protein 1	5	1	0	0	1	0	hsa-miR-4443	-0.16	-0.16	N/A
SF3A3	ENST00000373019.4	splicing factor 3a, subunit 3, 60kDa	59	1	0	1	0	0	hsa-miR-4443	-0.16	-0.27	N/A
LUC7L	ENST00000337351.4	LUC7-like (S. cerevisiae)	898	2	0	2	0	1	hsa-miR-4443	-0.16	-0.33	N/A
INPP5E	ENST00000371712.3	inositol polyphosphate-5-phosphatase, 72 kDa	105	1	0	1	0	2	hsa-miR-4443	-0.16	-0.16	N/A
DCUN1D1	ENST00000292782.4	DCN1, defective in cullin neddylation 1, domain containing 1	267	2	0	2	0	0	hsa-miR-4443	-0.16	-0.41	N/A
PLEC	ENST00000345136.3	plectin	7	2	0	2	0	1	hsa-miR-4443	-0.16	-0.16	N/A
GLYCTK	ENST00000354773.4	glycerate kinase	3833	1	0	1	0	0	hsa-miR-4443	-0.16	-0.16	N/A
ATXN7L3B	ENST00000519948.2	ataxin 7-like 3B	55	1	0	0	1	3	hsa-miR-4443	-0.16	-0.16	N/A
LTB4R2	ENST00000528054.1	Leukotriene B4 receptor 2	21	1	0	0	1	1	hsa-miR-4443	-0.16	-0.16	N/A
CACUL1	ENST00000369151.3	CDK2-associated, cullin domain 1	213	1	0	0	1	2	hsa-miR-4443	-0.16	-0.17	N/A
RAB5B	ENST00000553116.1	RAB5B, member RAS oncogene family	14	1	0	0	1	2	hsa-miR-4443	-0.16	-0.29	N/A
TSPAN6	ENST00000373020.4	tetraspanin 6	885	1	1	0	0	0	hsa-miR-4443	-0.16	-0.57	N/A
SNAP25	ENST00000254976.2	synaptosomal-associated protein, 25kDa	54	4	0	2	2	8	hsa-miR-4443	-0.16	-0.56	N/A
TMPRSS6	ENST00000381792.2	transmembrane protease, serine 6	69	1	0	1	0	1	hsa-miR-4443	-0.16	-0.16	N/A
EPB41	ENST00000373798.1	erythrocyte membrane protein band 4.1 (elliptocytosis 1, RH-linked)	53	2	0	0	2	2	hsa-miR-4443	-0.16	-0.16	N/A
PRICKLE2	ENST00000295902.6	prickle homolog 2 (Drosophila)	20	1	0	1	0	3	hsa-miR-4443	-0.16	-0.16	N/A
FAM71B	ENST00000302938.4	family with sequence similarity 71, member B	5	1	0	1	0	0	hsa-miR-4443	-0.16	-0.16	N/A
KCNN3	ENST00000271915.4	potassium intermediate/small conductance calcium-activated channel, subfamily N, member 3	5	2	0	0	2	1	hsa-miR-4443	-0.16	-0.16	N/A
POLA1	ENST00000379068.3	polymerase (DNA directed), alpha 1, catalytic subunit	310	1	0	1	0	1	hsa-miR-4443	-0.16	-0.16	N/A
FZD4	ENST00000531380.1	frizzled family receptor 4	5	1	0	1	0	1	hsa-miR-4443	-0.16	-0.16	N/A
FAM57B	ENST00000564806.1	family with sequence similarity 57, member B	5	1	0	0	1	0	hsa-miR-4443	-0.16	-0.16	N/A
RGS12	ENST00000538395.1	regulator of G-protein signaling 12	635	2	0	2	0	4	hsa-miR-4443	-0.16	-0.16	N/A
NETO2	ENST00000562435.1	neuropilin (NRP) and tolloid (TLL)-like 2	723	2	0	1	1	0	hsa-miR-4443	-0.16	-0.27	N/A
XKRX	ENST00000468904.1	XK, Kell blood group complex subunit-related, X-linked	11	2	0	1	1	1	hsa-miR-4443	-0.16	-0.28	N/A
PRDM9	ENST00000296682.3	PR domain containing 9	5	1	0	0	1	1	hsa-miR-4443	-0.16	-0.16	N/A
ARHGAP10	ENST00000336498.3	Rho GTPase activating protein 10	176	1	0	1	0	1	hsa-miR-4443	-0.16	-0.16	N/A
FAM90A1	ENST00000307435.6	family with sequence similarity 90, member A1	5	1	0	1	0	0	hsa-miR-4443	-0.16	-0.16	N/A
NAP1L6	ENST00000373518.1	nucleosome assembly protein 1-like 6	5	1	0	1	0	0	hsa-miR-4443	-0.16	-0.16	N/A
RCC2	ENST00000375436.4	regulator of chromosome condensation 2	180	1	0	1	0	0	hsa-miR-4443	-0.16	-0.16	N/A
LIMS2	ENST00000409286.1	LIM and senescent cell antigen-like domains 2	170	1	0	0	1	3	hsa-miR-4443	-0.16	-0.16	N/A
DHDDS	ENST00000360009.2	dehydrodolichyl diphosphate synthase	325	1	0	1	0	1	hsa-miR-4443	-0.16	-0.16	N/A
C2orf53	ENST00000335524.3	chromosome 2 open reading frame 53	5	1	0	0	1	0	hsa-miR-4443	-0.16	-0.16	N/A
NUDT5	ENST00000491614.1	nudix (nucleoside diphosphate linked moiety X)-type motif 5	808	1	0	1	0	0	hsa-miR-4443	-0.16	-0.17	N/A
SYTL3	ENST00000367081.3	synaptotagmin-like 3	16	1	0	1	0	2	hsa-miR-4443	-0.16	-0.3	N/A
ZER1	ENST00000291900.2	zyg-11 related, cell cycle regulator	336	2	0	2	0	1	hsa-miR-4443	-0.16	-0.31	N/A
TBC1D3F	ENST00000378174.5	TBC1 domain family, member 3F	5	1	0	1	0	2	hsa-miR-4443	-0.16	-0.16	N/A
AL583828.1	ENST00000558378.1		39	1	0	0	1	0	hsa-miR-4443	-0.16	-0.16	N/A
PRDM7	ENST00000325921.6	PR domain containing 7	5	1	0	0	1	1	hsa-miR-4443	-0.16	-0.16	N/A
HOXA7	ENST00000242159.3	homeobox A7	27	1	0	1	0	0	hsa-miR-4443	-0.16	-0.16	N/A
TIMP3	ENST00000266085.6	TIMP metallopeptidase inhibitor 3	7421	1	0	0	1	2	hsa-miR-4443	-0.16	-0.25	N/A
PRKAA1	ENST00000397128.2	protein kinase, AMP-activated, alpha 1 catalytic subunit	1415	1	0	1	0	1	hsa-miR-4443	-0.16	-0.17	N/A
TBC1D3	ENST00000339023.4	TBC1 domain family, member 3	5	1	0	1	0	2	hsa-miR-4443	-0.16	-0.16	N/A
DOT1L	ENST00000398665.3	DOT1-like histone H3K79 methyltransferase	439	3	1	1	1	1	hsa-miR-4443	-0.16	-0.18	N/A
SUCO	ENST00000367723.4	SUN domain containing ossification factor	86	1	0	0	1	0	hsa-miR-4443	-0.16	-0.16	N/A
OLFML2A	ENST00000288815.5	olfactomedin-like 2A	155	1	0	1	0	0	hsa-miR-4443	-0.16	-0.16	N/A
CACNB3	ENST00000301050.2	calcium channel, voltage-dependent, beta 3 subunit	41	1	0	1	0	0	hsa-miR-4443	-0.16	-0.16	N/A
HES5	ENST00000378453.3	hairy and enhancer of split 5 (Drosophila)	5	1	0	1	0	0	hsa-miR-4443	-0.16	-0.16	N/A
ELF3	ENST00000367284.5	E74-like factor 3 (ets domain transcription factor, epithelial-specific )	231	1	0	0	1	2	hsa-miR-4443	-0.16	-0.16	N/A
KIF4A	ENST00000374403.3	kinesin family member 4A	259	1	0	1	0	0	hsa-miR-4443	-0.16	-0.16	N/A
DIAPH1	ENST00000389054.3	diaphanous-related formin 1	399	1	1	0	0	2	hsa-miR-4443	-0.16	-0.16	N/A
ZNF284	ENST00000421176.3	zinc finger protein 284	42	1	0	1	0	0	hsa-miR-4443	-0.16	-0.16	N/A
FOXD3	ENST00000371116.2	forkhead box D3	7	2	0	1	1	1	hsa-miR-4443	-0.16	-0.17	N/A
PSMG4	ENST00000473000.2	proteasome (prosome, macropain) assembly chaperone 4	1452	1	0	1	0	0	hsa-miR-4443	-0.16	-0.16	N/A
ARL5C	ENST00000269586.7	ADP-ribosylation factor-like 5C	2	1	0	1	0	0	hsa-miR-4443	-0.16	-0.16	N/A
MAP2K2	ENST00000262948.5	mitogen-activated protein kinase kinase 2	159	1	0	1	0	0	hsa-miR-4443	-0.16	-0.16	N/A
GRIN2D	ENST00000263269.3	glutamate receptor, ionotropic, N-methyl D-aspartate 2D	5	1	0	0	1	1	hsa-miR-4443	-0.16	-0.16	N/A
CHRNA2	ENST00000407991.1	cholinergic receptor, nicotinic, alpha 2 (neuronal)	5	1	0	1	0	0	hsa-miR-4443	-0.16	-0.16	N/A
CNTNAP5	ENST00000431078.1	contactin associated protein-like 5	5	2	0	0	2	0	hsa-miR-4443	-0.16	-0.17	N/A
PKD2L2	ENST00000508638.1	polycystic kidney disease 2-like 2	5	1	0	0	1	0	hsa-miR-4443	-0.16	-0.16	N/A
PDZD2	ENST00000438447.1	PDZ domain containing 2	5	1	0	1	0	0	hsa-miR-4443	-0.16	-0.16	N/A
LHX2	ENST00000373615.4	LIM homeobox 2	326	1	0	0	1	0	hsa-miR-4443	-0.16	-0.16	N/A
ZFP36	ENST00000597629.1	ZFP36 ring finger protein	157	1	0	0	1	1	hsa-miR-4443	-0.16	-0.16	N/A
SIGLEC10	ENST00000441969.3	sialic acid binding Ig-like lectin 10	5	1	0	0	1	0	hsa-miR-4443	-0.16	-0.16	N/A
CCDC141	ENST00000420890.2	coiled-coil domain containing 141	5	1	0	1	0	2	hsa-miR-4443	-0.16	-0.16	N/A
GORAB	ENST00000367763.3	golgin, RAB6-interacting	60	1	0	0	1	0	hsa-miR-4443	-0.16	-0.16	N/A
FBXO48	ENST00000377957.3	F-box protein 48	13	2	0	1	1	3	hsa-miR-4443	-0.16	-0.43	N/A
TFPI	ENST00000392365.1	tissue factor pathway inhibitor (lipoprotein-associated coagulation inhibitor)	10747	1	0	0	1	2	hsa-miR-4443	-0.16	-0.18	N/A
TMEM159	ENST00000572258.1	transmembrane protein 159	159	1	0	0	1	0	hsa-miR-4443	-0.16	-0.16	N/A
HS6ST3	ENST00000376705.2	heparan sulfate 6-O-sulfotransferase 3	598	1	0	1	0	3	hsa-miR-4443	-0.16	-0.16	N/A
HDAC11	ENST00000433119.1	histone deacetylase 11	443	2	0	2	0	2	hsa-miR-4443	-0.16	-0.19	N/A
CTD-2054N24.2	ENST00000559714.1	Uncharacterized protein	21	1	0	0	1	0	hsa-miR-4443	-0.16	-0.21	N/A
NFIA	ENST00000403491.3	nuclear factor I/A	5	1	0	1	0	0	hsa-miR-4443	-0.16	-0.16	N/A
ACTN4	ENST00000252699.2	actinin, alpha 4	5688	1	0	1	0	4	hsa-miR-4443	-0.16	-0.16	N/A
AL589765.1	ENST00000442233.2	Uncharacterized protein; cDNA FLJ36032 fis, clone TESTI2017069	5	1	0	1	0	0	hsa-miR-4443	-0.16	-0.16	N/A
TMEM169	ENST00000295658.4	transmembrane protein 169	5	1	0	0	1	0	hsa-miR-4443	-0.16	-0.16	N/A
GCH1	ENST00000491895.2	GTP cyclohydrolase 1	502	1	0	0	1	2	hsa-miR-4443	-0.16	-0.16	N/A
MLEC	ENST00000228506.3	malectin	12084	2	0	1	1	2	hsa-miR-4443	-0.16	-0.16	N/A
PADI1	ENST00000375471.4	peptidyl arginine deiminase, type I	5	1	0	1	0	1	hsa-miR-4443	-0.15	-0.15	N/A
SCD5	ENST00000319540.4	stearoyl-CoA desaturase 5	1181	1	0	1	0	0	hsa-miR-4443	-0.15	-0.15	N/A
KCNV1	ENST00000524391.1	potassium channel, subfamily V, member 1	5	1	0	1	0	0	hsa-miR-4443	-0.15	-0.15	N/A
SDR16C5	ENST00000396721.2	short chain dehydrogenase/reductase family 16C, member 5	5	1	0	1	0	0	hsa-miR-4443	-0.15	-0.15	N/A
ANAPC1	ENST00000341068.3	anaphase promoting complex subunit 1	47	1	0	1	0	2	hsa-miR-4443	-0.15	-0.15	N/A
RTTN	ENST00000454359.1	rotatin	288	2	0	1	1	1	hsa-miR-4443	-0.15	-0.15	N/A
ORM2	ENST00000431067.2	orosomucoid 2	5	1	0	0	1	0	hsa-miR-4443	-0.15	-0.15	N/A
KRTAP19-1	ENST00000390689.2	keratin associated protein 19-1	49	1	0	0	1	0	hsa-miR-4443	-0.15	-0.15	N/A
KIAA1009	ENST00000257766.4	KIAA1009	7	2	1	1	0	0	hsa-miR-4443	-0.15	-0.2	N/A
ADIPOR1	ENST00000340990.5	adiponectin receptor 1	1538	1	0	0	1	0	hsa-miR-4443	-0.15	-0.16	N/A
GUF1	ENST00000281543.5	GUF1 GTPase homolog (S. cerevisiae)	110	1	0	1	0	0	hsa-miR-4443	-0.15	-0.22	N/A
CRTC3	ENST00000420329.2	CREB regulated transcription coactivator 3	612	1	0	1	0	4	hsa-miR-4443	-0.15	-0.15	N/A
IL16	ENST00000394660.2	interleukin 16	5	1	0	1	0	1	hsa-miR-4443	-0.15	-0.15	N/A
ZNF391	ENST00000244576.4	zinc finger protein 391	63	1	0	1	0	1	hsa-miR-4443	-0.15	-0.15	N/A
ORM1	ENST00000259396.8	orosomucoid 1	5	1	0	0	1	0	hsa-miR-4443	-0.15	-0.15	N/A
ZNF195	ENST00000438262.2	zinc finger protein 195	389	1	0	0	1	1	hsa-miR-4443	-0.15	-0.19	N/A
LMBR1	ENST00000353442.5	limb development membrane protein 1	1435	2	0	2	0	0	hsa-miR-4443	-0.15	-0.38	N/A
RAD23A	ENST00000586534.1	RAD23 homolog A (S. cerevisiae)	58	1	0	1	0	1	hsa-miR-4443	-0.15	-0.17	N/A
CLEC3A	ENST00000299642.4	C-type lectin domain family 3, member A	5	1	0	0	1	0	hsa-miR-4443	-0.15	-0.15	N/A
SCN4A	ENST00000578147.1	sodium channel, voltage-gated, type IV, alpha subunit	5	2	1	1	0	0	hsa-miR-4443	-0.15	-0.15	N/A
PGLYRP2	ENST00000292609.4	peptidoglycan recognition protein 2	22	1	0	0	1	0	hsa-miR-4443	-0.15	-0.15	N/A
SYPL2	ENST00000369872.3	synaptophysin-like 2	69	1	0	0	1	1	hsa-miR-4443	-0.15	-0.15	N/A
KCNQ1	ENST00000155840.5	potassium voltage-gated channel, KQT-like subfamily, member 1	196	1	1	0	0	0	hsa-miR-4443	-0.15	-0.15	N/A
FAM129C	ENST00000335393.4	family with sequence similarity 129, member C	5	1	0	0	1	0	hsa-miR-4443	-0.15	-0.15	N/A
ADAMTSL1	ENST00000380548.4	ADAMTS-like 1	38	1	0	1	0	3	hsa-miR-4443	-0.15	-0.15	N/A
SLC34A1	ENST00000324417.5	solute carrier family 34 (type II sodium/phosphate contransporter), member 1	5	1	0	0	1	0	hsa-miR-4443	-0.15	-0.15	N/A
TANC2	ENST00000424789.2	tetratricopeptide repeat, ankyrin repeat and coiled-coil containing 2	155	3	0	2	1	0	hsa-miR-4443	-0.15	-0.18	N/A
DUSP28	ENST00000405954.1	dual specificity phosphatase 28	84	2	0	2	0	2	hsa-miR-4443	-0.15	-0.61	N/A
RNF115	ENST00000369291.5	ring finger protein 115	757	2	0	2	0	2	hsa-miR-4443	-0.15	-0.45	N/A
FAM160A1	ENST00000435205.1	family with sequence similarity 160, member A1	18	1	0	1	0	0	hsa-miR-4443	-0.15	-0.23	N/A
ACVR1B	ENST00000257963.4	activin A receptor, type IB	3319	1	1	0	0	2	hsa-miR-4443	-0.15	-0.15	N/A
PDK4	ENST00000005178.5	pyruvate dehydrogenase kinase, isozyme 4	5549	1	0	0	1	0	hsa-miR-4443	-0.15	-0.15	N/A
COL4A3	ENST00000396578.3	collagen, type IV, alpha 3 (Goodpasture antigen)	286	2	0	2	0	0	hsa-miR-4443	-0.15	-0.15	N/A
OSBPL5	ENST00000478260.1	oxysterol binding protein-like 5	215	1	0	1	0	0	hsa-miR-4443	-0.15	-0.15	N/A
CTSB	ENST00000353047.6	cathepsin B	23628	1	0	0	1	1	hsa-miR-4443	-0.15	-0.15	N/A
FBXO31	ENST00000311635.7	F-box protein 31	48	1	0	1	0	2	hsa-miR-4443	-0.15	-0.15	N/A
NCR3LG1	ENST00000338965.4	natural killer cell cytotoxicity receptor 3 ligand 1	214	2	0	1	1	2	hsa-miR-4443	-0.15	-0.15	N/A
VPS33A	ENST00000267199.4	vacuolar protein sorting 33 homolog A (S. cerevisiae)	282	2	0	2	0	4	hsa-miR-4443	-0.15	-0.65	N/A
ENTPD1	ENST00000371207.3	ectonucleoside triphosphate diphosphohydrolase 1	15	4	0	3	1	3	hsa-miR-4443	-0.15	-0.44	N/A
SPOCK2	ENST00000373109.2	sparc/osteonectin, cwcv and kazal-like domains proteoglycan (testican) 2	31	2	0	2	0	2	hsa-miR-4443	-0.15	-0.36	N/A
PKLR	ENST00000392414.3	pyruvate kinase, liver and RBC	112	1	0	0	1	0	hsa-miR-4443	-0.15	-0.15	N/A
UNC5B	ENST00000335350.6	unc-5 homolog B (C. elegans)	90	2	0	1	1	4	hsa-miR-4443	-0.15	-0.15	N/A
XKR8	ENST00000373884.5	XK, Kell blood group complex subunit-related family, member 8	7	1	0	0	1	0	hsa-miR-4443	-0.15	-0.23	N/A
C6orf222	ENST00000437635.2	chromosome 6 open reading frame 222	5	1	1	0	0	0	hsa-miR-4443	-0.15	-0.15	N/A
CS	ENST00000548567.1	citrate synthase	52	1	0	0	1	0	hsa-miR-4443	-0.15	-0.15	N/A
PODN	ENST00000371500.3	podocan	5	2	0	0	2	1	hsa-miR-4443	-0.15	-0.15	N/A
DNAJC11	ENST00000377577.5	DnaJ (Hsp40) homolog, subfamily C, member 11	361	1	0	1	0	4	hsa-miR-4443	-0.15	-0.3	N/A
HES4	ENST00000428771.2	hairy and enhancer of split 4 (Drosophila)	51	1	0	1	0	8	hsa-miR-4443	-0.15	-0.2	N/A
FANCD2OS	ENST00000450660.2	FANCD2 opposite strand	5	1	0	0	1	0	hsa-miR-4443	-0.15	-0.15	N/A
GPR156	ENST00000464295.1	G protein-coupled receptor 156	12	1	0	1	0	0	hsa-miR-4443	-0.15	-0.15	N/A
FASTK	ENST00000540185.1	Fas-activated serine/threonine kinase	645	1	0	1	0	1	hsa-miR-4443	-0.15	-0.15	N/A
DENND2C	ENST00000393276.3	DENN/MADD domain containing 2C	51	1	0	0	1	0	hsa-miR-4443	-0.15	-0.15	N/A
POLR2E	ENST00000215587.7	polymerase (RNA) II (DNA directed) polypeptide E, 25kDa	4066	1	0	1	0	0	hsa-miR-4443	-0.15	-0.15	N/A
SIDT2	ENST00000324225.4	SID1 transmembrane family, member 2	341	1	0	1	0	0	hsa-miR-4443	-0.15	-0.15	N/A
KLHL29	ENST00000486442.1	kelch-like family member 29	414	1	1	0	0	1	hsa-miR-4443	-0.15	-0.15	N/A
WSB2	ENST00000315436.3	WD repeat and SOCS box containing 2	938	1	0	1	0	1	hsa-miR-4443	-0.15	-0.2	N/A
PPM1A	ENST00000395076.4	protein phosphatase, Mg2+/Mn2+ dependent, 1A	412	2	0	1	1	0	hsa-miR-4443	-0.15	-0.32	N/A
SMC1A	ENST00000322213.4	structural maintenance of chromosomes 1A	1626	1	1	0	0	2	hsa-miR-4443	-0.15	-0.16	N/A
UNC5D	ENST00000287272.2	unc-5 homolog D (C. elegans)	37	1	0	1	0	3	hsa-miR-4443	-0.15	-0.18	N/A
LSG1	ENST00000265245.5	large 60S subunit nuclear export GTPase 1	47	1	1	0	0	0	hsa-miR-4443	-0.15	-0.22	N/A
XRN1	ENST00000264951.4	5'-3' exoribonuclease 1	612	1	0	1	0	1	hsa-miR-4443	-0.15	-0.15	N/A
NANOS2	ENST00000341294.2	nanos homolog 2 (Drosophila)	5	1	0	0	1	1	hsa-miR-4443	-0.15	-0.15	N/A
DEDD2	ENST00000336034.4	death effector domain containing 2	32	1	0	0	1	0	hsa-miR-4443	-0.15	-0.15	N/A
CXCR1	ENST00000295683.2	chemokine (C-X-C motif) receptor 1	5	1	0	0	1	2	hsa-miR-4443	-0.15	-0.15	N/A
HK1	ENST00000359426.6	hexokinase 1	620	1	1	0	0	0	hsa-miR-4443	-0.15	-0.15	N/A
DNAH10OS	ENST00000514254.2	dynein, axonemal, heavy chain 10 opposite strand	89	2	0	0	2	3	hsa-miR-4443	-0.15	-0.15	N/A
LPO	ENST00000262290.4	lactoperoxidase	5	1	0	0	1	1	hsa-miR-4443	-0.15	-0.15	N/A
CLEC4E	ENST00000299663.3	C-type lectin domain family 4, member E	5	1	0	1	0	0	hsa-miR-4443	-0.15	-0.15	N/A
DCAF4	ENST00000394234.2	DDB1 and CUL4 associated factor 4	45	1	0	0	1	0	hsa-miR-4443	-0.15	-0.15	N/A
B4GALT5	ENST00000371711.4	UDP-Gal:betaGlcNAc beta 1,4- galactosyltransferase, polypeptide 5	1000	1	0	1	0	1	hsa-miR-4443	-0.15	-0.15	N/A
UPK3A	ENST00000216211.4	uroplakin 3A	5	1	0	0	1	0	hsa-miR-4443	-0.15	-0.15	N/A
RIMBP3C	ENST00000331505.5	RIMS binding protein 3C	5	1	0	0	1	1	hsa-miR-4443	-0.15	-0.15	N/A
FRRS1L	ENST00000561981.2	ferric-chelate reductase 1-like	11	1	0	0	1	2	hsa-miR-4443	-0.15	-0.15	N/A
STARD4	ENST00000512160.1	StAR-related lipid transfer (START) domain containing 4	767	1	0	0	1	0	hsa-miR-4443	-0.15	-0.2	N/A
NUDT3	ENST00000607016.1	nudix (nucleoside diphosphate linked moiety X)-type motif 3	190	2	0	2	0	2	hsa-miR-4443	-0.15	-0.39	N/A
ITPR2	ENST00000381340.3	inositol 1,4,5-trisphosphate receptor, type 2	334	1	0	1	0	0	hsa-miR-4443	-0.15	-0.17	N/A
EMILIN2	ENST00000254528.3	elastin microfibril interfacer 2	272	3	0	2	1	1	hsa-miR-4443	-0.15	-0.29	N/A
NUDT11	ENST00000375992.3	nudix (nucleoside diphosphate linked moiety X)-type motif 11	28	1	0	1	0	0	hsa-miR-4443	-0.15	-0.28	N/A
ESCO2	ENST00000305188.8	establishment of sister chromatid cohesion N-acetyltransferase 2	157	2	0	1	1	1	hsa-miR-4443	-0.15	-0.29	N/A
ACAD11	ENST00000355458.3	acyl-CoA dehydrogenase family, member 11	420	2	0	1	1	0	hsa-miR-4443	-0.15	-0.22	N/A
NAGK	ENST00000418807.3	N-acetylglucosamine kinase	69	1	0	0	1	0	hsa-miR-4443	-0.15	-0.15	N/A
PAPPA2	ENST00000367662.3	pappalysin 2	5	1	1	0	0	1	hsa-miR-4443	-0.15	-0.15	N/A
ZIC3	ENST00000287538.5	Zic family member 3	9	1	0	0	1	0	hsa-miR-4443	-0.15	-0.15	N/A
PCDH7	ENST00000543491.1	protocadherin 7	95	1	0	1	0	0	hsa-miR-4443	-0.15	-0.15	N/A
ANKRD34A	ENST00000323397.4	ankyrin repeat domain 34A	6	1	0	0	1	0	hsa-miR-4443	-0.15	-0.15	N/A
SALL4	ENST00000217086.4	sal-like 4 (Drosophila)	155	1	0	1	0	0	hsa-miR-4443	-0.15	-0.15	N/A
ACTRT3	ENST00000330368.2	actin-related protein T3	244	2	1	0	1	0	hsa-miR-4443	-0.15	-0.25	N/A
PURA	ENST00000331327.3	purine-rich element binding protein A	367	1	0	0	1	1	hsa-miR-4443	-0.15	-0.17	N/A
TMEM110	ENST00000355083.5	transmembrane protein 110	306	2	1	0	1	0	hsa-miR-4443	-0.15	-0.3	N/A
SRSF11	ENST00000370950.3	serine/arginine-rich splicing factor 11	1201	2	0	1	1	0	hsa-miR-4443	-0.15	-0.41	N/A
BNIP2	ENST00000267859.3	BCL2/adenovirus E1B 19kDa interacting protein 2	1255	1	1	0	0	0	hsa-miR-4443	-0.15	-0.32	N/A
TBR1	ENST00000389554.3	T-box, brain, 1	5	1	0	1	0	0	hsa-miR-4443	-0.15	-0.15	N/A
SYT10	ENST00000228567.3	synaptotagmin X	5	1	0	1	0	0	hsa-miR-4443	-0.15	-0.15	N/A
ADAMTS17	ENST00000268070.4	ADAM metallopeptidase with thrombospondin type 1 motif, 17	19	2	0	2	0	0	hsa-miR-4443	-0.15	-0.15	N/A
LPP	ENST00000312675.4	LIM domain containing preferred translocation partner in lipoma	1894	1	0	0	1	5	hsa-miR-4443	-0.15	-0.15	N/A
MFN1	ENST00000471841.1	mitofusin 1	502	1	0	1	0	1	hsa-miR-4443	-0.15	-0.24	N/A
FAM71F2	ENST00000480462.1	family with sequence similarity 71, member F2	7	2	0	1	1	2	hsa-miR-4443	-0.15	-0.28	N/A
TMEM182	ENST00000412401.2	transmembrane protein 182	69	1	0	1	0	0	hsa-miR-4443	-0.15	-0.16	N/A
SPTBN2	ENST00000529997.1	spectrin, beta, non-erythrocytic 2	910	2	2	0	0	2	hsa-miR-4443	-0.15	-0.18	N/A
FGFRL1	ENST00000264748.6	fibroblast growth factor receptor-like 1	1114	1	0	1	0	1	hsa-miR-4443	-0.15	-0.22	N/A
PPP2R1A	ENST00000322088.6	protein phosphatase 2, regulatory subunit A, alpha	65937	1	0	0	1	0	hsa-miR-4443	-0.15	-0.15	N/A
LILRB4	ENST00000391736.1	leukocyte immunoglobulin-like receptor, subfamily B (with TM and ITIM domains), member 4	5	1	0	1	0	1	hsa-miR-4443	-0.15	-0.15	N/A
AMMECR1L	ENST00000272647.5	AMMECR1-like	21	1	0	0	1	2	hsa-miR-4443	-0.15	-0.15	N/A
BSN	ENST00000296452.4	bassoon presynaptic cytomatrix protein	31	1	0	1	0	3	hsa-miR-4443	-0.15	-0.15	N/A
PEAR1	ENST00000292357.7	platelet endothelial aggregation receptor 1	160	1	0	1	0	1	hsa-miR-4443	-0.15	-0.15	N/A
DTHD1	ENST00000456874.2	death domain containing 1	5	1	0	1	0	1	hsa-miR-4443	-0.15	-0.16	N/A
PXMP4	ENST00000344022.3	peroxisomal membrane protein 4, 24kDa	158	1	0	0	1	2	hsa-miR-4443	-0.15	-0.21	N/A
LRRC14	ENST00000292524.1	leucine rich repeat containing 14	469	2	0	2	0	3	hsa-miR-4443	-0.15	-0.15	N/A
EMP1	ENST00000256951.5	epithelial membrane protein 1	814	2	0	1	1	0	hsa-miR-4443	-0.15	-0.15	N/A
ZC3H4	ENST00000253048.5	zinc finger CCCH-type containing 4	182	1	0	1	0	0	hsa-miR-4443	-0.15	-0.15	N/A
MCC	ENST00000302475.4	mutated in colorectal cancers	115	1	0	1	0	2	hsa-miR-4443	-0.15	-0.15	N/A
ANO7	ENST00000274979.8	anoctamin 7	79	1	0	1	0	1	hsa-miR-4443	-0.15	-0.26	N/A
IMPDH1	ENST00000419067.2	IMP (inosine 5'-monophosphate) dehydrogenase 1	51	1	0	1	0	1	hsa-miR-4443	-0.15	-0.49	N/A
ZNF652	ENST00000362063.2	zinc finger protein 652	33	2	1	0	1	3	hsa-miR-4443	-0.14	-0.28	N/A
RAB12	ENST00000329286.6	RAB12, member RAS oncogene family	589	1	0	0	1	0	hsa-miR-4443	-0.14	-0.14	N/A
ADAM11	ENST00000200557.6	ADAM metallopeptidase domain 11	32	2	0	1	1	1	hsa-miR-4443	-0.14	-0.16	N/A
ISY1-RAB43	ENST00000418265.1	ISY1-RAB43 readthrough	5	1	0	1	0	5	hsa-miR-4443	-0.14	-0.14	N/A
FBXL20	ENST00000394294.3	F-box and leucine-rich repeat protein 20	455	1	0	1	0	1	hsa-miR-4443	-0.14	-0.35	N/A
KCNJ2	ENST00000243457.3	potassium inwardly-rectifying channel, subfamily J, member 2	5	1	0	1	0	1	hsa-miR-4443	-0.14	-0.14	N/A
SETD1B	ENST00000267197.5	SET domain containing 1B	703	1	1	0	0	0	hsa-miR-4443	-0.14	-0.14	N/A
INO80C	ENST00000334598.7	INO80 complex subunit C	582	1	0	0	1	0	hsa-miR-4443	-0.14	-0.14	N/A
NAV3	ENST00000228327.6	neuron navigator 3	277	1	0	0	1	1	hsa-miR-4443	-0.14	-0.14	N/A
C7orf71	ENST00000409974.3	chromosome 7 open reading frame 71	5	1	0	0	1	0	hsa-miR-4443	-0.14	-0.14	N/A
ZNF707	ENST00000358656.4	zinc finger protein 707	106	1	0	1	0	0	hsa-miR-4443	-0.14	-0.14	N/A
ZIC5	ENST00000267294.4	Zic family member 5	263	1	0	0	1	0	hsa-miR-4443	-0.14	-0.16	N/A
CAMK1D	ENST00000378847.3	calcium/calmodulin-dependent protein kinase ID	258	3	1	1	1	1	hsa-miR-4443	-0.14	-0.34	N/A
CYP20A1	ENST00000356079.4	cytochrome P450, family 20, subfamily A, polypeptide 1	170	2	0	2	0	2	hsa-miR-4443	-0.14	-0.5	N/A
SLC30A7	ENST00000370112.4	solute carrier family 30 (zinc transporter), member 7	204	1	0	1	0	2	hsa-miR-4443	-0.14	-0.15	N/A
PAPPA	ENST00000328252.3	pregnancy-associated plasma protein A, pappalysin 1	350	1	1	0	0	0	hsa-miR-4443	-0.14	-0.15	N/A
MARCH9	ENST00000266643.5	membrane-associated ring finger (C3HC4) 9	328	1	0	1	0	0	hsa-miR-4443	-0.14	-0.14	N/A
AC074212.3	ENST00000457052.2	Uncharacterized protein	5	1	0	1	0	0	hsa-miR-4443	-0.14	-0.14	N/A
SLC9A2	ENST00000233969.2	solute carrier family 9, subfamily A (NHE2, cation proton antiporter 2), member 2	27	1	0	1	0	1	hsa-miR-4443	-0.14	-0.14	N/A
RPUSD1	ENST00000565809.1	RNA pseudouridylate synthase domain containing 1	1360	1	0	1	0	1	hsa-miR-4443	-0.14	-0.14	N/A
IYD	ENST00000344419.3	iodotyrosine deiodinase	5	1	1	0	0	1	hsa-miR-4443	-0.14	-0.14	N/A
SLC13A5	ENST00000433363.2	solute carrier family 13 (sodium-dependent citrate transporter), member 5	4848	1	0	0	1	0	hsa-miR-4443	-0.14	-0.14	N/A
ITPR3	ENST00000374316.5	inositol 1,4,5-trisphosphate receptor, type 3	176	1	0	1	0	0	hsa-miR-4443	-0.14	-0.14	N/A
HLF	ENST00000226067.5	hepatic leukemia factor	15	1	0	1	0	2	hsa-miR-4443	-0.14	-0.18	N/A
MDM2	ENST00000462284.1	MDM2 oncogene, E3 ubiquitin protein ligase	455	3	1	0	2	0	hsa-miR-4443	-0.14	-0.39	N/A
PIP4K2C	ENST00000354947.5	phosphatidylinositol-5-phosphate 4-kinase, type II, gamma	457	1	0	0	1	1	hsa-miR-4443	-0.14	-0.15	N/A
ZCCHC14	ENST00000268616.4	zinc finger, CCHC domain containing 14	64	2	0	0	2	1	hsa-miR-4443	-0.14	-0.15	N/A
GGA3	ENST00000351904.7	golgi-associated, gamma adaptin ear containing, ARF binding protein 3	14	1	0	1	0	0	hsa-miR-4443	-0.14	-0.18	N/A
MPV17L	ENST00000396385.3	MPV17 mitochondrial membrane protein-like	23	1	0	1	0	0	hsa-miR-4443	-0.14	-0.19	N/A
DPP8	ENST00000341861.5	dipeptidyl-peptidase 8	1293	1	0	1	0	0	hsa-miR-4443	-0.14	-0.16	N/A
GXYLT1	ENST00000398675.3	glucoside xylosyltransferase 1	126	1	0	1	0	0	hsa-miR-4443	-0.14	-0.15	N/A
TLR5	ENST00000540964.1	toll-like receptor 5	5	3	0	0	3	0	hsa-miR-4443	-0.14	-0.34	N/A
CAPN5	ENST00000531028.1	calpain 5	89	1	0	1	0	3	hsa-miR-4443	-0.14	-0.29	N/A
SRRM4	ENST00000267260.4	serine/arginine repetitive matrix 4	22	1	0	0	1	4	hsa-miR-4443	-0.14	-0.14	N/A
FAM129B	ENST00000373314.3	family with sequence similarity 129, member B	516	1	0	1	0	0	hsa-miR-4443	-0.14	-0.14	N/A
FOXC1	ENST00000380874.2	forkhead box C1	1301	1	0	0	1	1	hsa-miR-4443	-0.14	-0.14	N/A
PHLDB1	ENST00000361417.2	pleckstrin homology-like domain, family B, member 1	126	2	0	1	1	0	hsa-miR-4443	-0.14	-0.18	N/A
PAX8	ENST00000263335.7	paired box 8	11	1	0	0	1	3	hsa-miR-4443	-0.14	-0.14	N/A
CYTH3	ENST00000350796.3	cytohesin 3	248	1	0	1	0	0	hsa-miR-4443	-0.14	-0.15	N/A
SDC1	ENST00000254351.4	syndecan 1	3152	1	0	1	0	0	hsa-miR-4443	-0.14	-0.14	N/A
CUX1	ENST00000437600.4	cut-like homeobox 1	1205	1	0	1	0	0	hsa-miR-4443	-0.14	-0.14	N/A
ADCK4	ENST00000324464.3	aarF domain containing kinase 4	15	1	0	0	1	0	hsa-miR-4443	-0.14	-0.14	N/A
HBP1	ENST00000222574.4	HMG-box transcription factor 1	167	1	0	0	1	0	hsa-miR-4443	-0.14	-0.14	N/A
SLC17A9	ENST00000370351.4	solute carrier family 17 (vesicular nucleotide transporter), member 9	504	1	0	1	0	0	hsa-miR-4443	-0.14	-0.14	N/A
CPSF7	ENST00000340437.4	cleavage and polyadenylation specific factor 7, 59kDa	1283	1	0	0	1	3	hsa-miR-4443	-0.14	-0.14	N/A
SNAP29	ENST00000215730.7	synaptosomal-associated protein, 29kDa	766	1	0	1	0	4	hsa-miR-4443	-0.14	-0.36	N/A
EFCAB14	ENST00000371933.3	EF-hand calcium binding domain 14	264	1	0	0	1	1	hsa-miR-4443	-0.14	-0.14	N/A
RIMS3	ENST00000372684.3	regulating synaptic membrane exocytosis 3	24	3	0	2	1	3	hsa-miR-4443	-0.14	-0.47	N/A
SLC13A4	ENST00000354042.4	solute carrier family 13 (sodium/sulfate symporter), member 4	5	1	0	0	1	1	hsa-miR-4443	-0.14	-0.14	N/A
CPLX3	ENST00000395018.4	complexin 3	5	1	0	1	0	2	hsa-miR-4443	-0.14	-0.14	N/A
NRCAM	ENST00000379028.3	neuronal cell adhesion molecule	152	1	0	0	1	0	hsa-miR-4443	-0.14	-0.14	N/A
RPH3A	ENST00000415485.3	rabphilin 3A homolog (mouse)	5	1	0	1	0	2	hsa-miR-4443	-0.14	-0.14	N/A
POLR3H	ENST00000396504.2	polymerase (RNA) III (DNA directed) polypeptide H (22.9kD)	216	1	0	1	0	2	hsa-miR-4443	-0.14	-0.14	N/A
MAST3	ENST00000262811.6	microtubule associated serine/threonine kinase 3	46	2	1	1	0	2	hsa-miR-4443	-0.14	-0.21	N/A
ZFP36L1	ENST00000555997.1	ZFP36 ring finger protein-like 1	231	1	0	1	0	1	hsa-miR-4443	-0.14	-0.14	N/A
ABCB8	ENST00000356058.4	ATP-binding cassette, sub-family B (MDR/TAP), member 8	199	1	0	1	0	3	hsa-miR-4443	-0.14	-0.22	N/A
KIF1A	ENST00000320389.7	kinesin family member 1A	115	3	1	2	0	2	hsa-miR-4443	-0.14	-0.35	N/A
SEL1L	ENST00000336735.4	sel-1 suppressor of lin-12-like (C. elegans)	1271	1	0	1	0	2	hsa-miR-4443	-0.14	-0.15	N/A
DSEL	ENST00000310045.7	dermatan sulfate epimerase-like	26	1	0	1	0	1	hsa-miR-4443	-0.14	-0.2	N/A
IFITM10	ENST00000340134.4	interferon induced transmembrane protein 10	7	1	0	1	0	1	hsa-miR-4443	-0.14	-0.14	N/A
CPLX2	ENST00000359546.4	complexin 2	5	2	0	0	2	4	hsa-miR-4443	-0.14	-0.14	N/A
EPHA8	ENST00000166244.3	EPH receptor A8	5	2	0	2	0	1	hsa-miR-4443	-0.14	-0.14	N/A
PRRG4	ENST00000257836.3	proline rich Gla (G-carboxyglutamic acid) 4 (transmembrane)	47	2	0	0	2	1	hsa-miR-4443	-0.14	-0.4	N/A
EMR2	ENST00000315576.3	egf-like module containing, mucin-like, hormone receptor-like 2	11	2	0	1	1	3	hsa-miR-4443	-0.14	-0.17	N/A
ZBTB34	ENST00000319119.4	zinc finger and BTB domain containing 34	726	2	0	2	0	2	hsa-miR-4443	-0.14	-0.14	N/A
SAMD1	ENST00000533683.2	sterile alpha motif domain containing 1	12	1	0	1	0	0	hsa-miR-4443	-0.14	-0.14	N/A
AQP2	ENST00000199280.3	aquaporin 2 (collecting duct)	5	1	0	1	0	2	hsa-miR-4443	-0.14	-0.14	N/A
SAMD9	ENST00000379958.2	sterile alpha motif domain containing 9	35	2	0	0	2	0	hsa-miR-4443	-0.14	-0.14	N/A
SEZ6	ENST00000317338.12	seizure related 6 homolog (mouse)	5	1	0	0	1	1	hsa-miR-4443	-0.14	-0.14	N/A
DPP6	ENST00000404039.1	dipeptidyl-peptidase 6	5	1	0	1	0	0	hsa-miR-4443	-0.14	-0.14	N/A
LY86	ENST00000379953.2	lymphocyte antigen 86	5	1	0	0	1	0	hsa-miR-4443	-0.14	-0.14	N/A
TMPPE	ENST00000416695.2	transmembrane protein with metallophosphoesterase domain	22	3	0	1	2	5	hsa-miR-4443	-0.14	-0.37	N/A
EXOC6B	ENST00000272427.6	exocyst complex component 6B	106	2	0	0	2	1	hsa-miR-4443	-0.14	-0.14	N/A
ZFAND3	ENST00000287218.4	zinc finger, AN1-type domain 3	86	2	0	2	0	1	hsa-miR-4443	-0.14	-0.22	N/A
URGCP	ENST00000223341.7	upregulator of cell proliferation	180	1	0	1	0	2	hsa-miR-4443	-0.14	-0.16	N/A
ARHGAP31	ENST00000264245.4	Rho GTPase activating protein 31	32	2	1	0	1	1	hsa-miR-4443	-0.14	-0.14	N/A
MMP11	ENST00000215743.3	matrix metallopeptidase 11 (stromelysin 3)	1719	1	0	0	1	0	hsa-miR-4443	-0.14	-0.14	N/A
SLC16A2	ENST00000587091.1	solute carrier family 16, member 2 (thyroid hormone transporter)	22	1	1	0	0	0	hsa-miR-4443	-0.14	-0.14	N/A
RPL7L1	ENST00000493763.1	ribosomal protein L7-like 1	824	1	0	1	0	0	hsa-miR-4443	-0.14	-0.14	N/A
SLCO2A1	ENST00000310926.4	solute carrier organic anion transporter family, member 2A1	113	1	0	1	0	3	hsa-miR-4443	-0.14	-0.14	N/A
PSKH1	ENST00000291041.5	protein serine kinase H1	699	1	0	1	0	5	hsa-miR-4443	-0.14	-0.14	N/A
OAS1	ENST00000452357.2	2'-5'-oligoadenylate synthetase 1, 40/46kDa	9	1	0	1	0	0	hsa-miR-4443	-0.14	-0.26	N/A
TAL1	ENST00000371884.2	T-cell acute lymphocytic leukemia 1	5	1	0	1	0	0	hsa-miR-4443	-0.14	-0.14	N/A
ZSCAN32	ENST00000574940.1	zinc finger and SCAN domain containing 32	8	1	0	1	0	0	hsa-miR-4443	-0.14	-0.14	N/A
PGM5	ENST00000396396.1	phosphoglucomutase 5	23	1	0	0	1	0	hsa-miR-4443	-0.14	-0.14	N/A
APBB2	ENST00000295974.8	amyloid beta (A4) precursor protein-binding, family B, member 2	704	2	0	2	0	1	hsa-miR-4443	-0.14	-0.16	N/A
SFTPB	ENST00000519937.2	surfactant protein B	5	1	0	1	0	2	hsa-miR-4443	-0.14	-0.14	N/A
EEF2K	ENST00000263026.5	eukaryotic elongation factor-2 kinase	115	2	0	0	2	0	hsa-miR-4443	-0.14	-0.32	N/A
SPPL2A	ENST00000261854.5	signal peptide peptidase like 2A	240	1	0	1	0	1	hsa-miR-4443	-0.14	-0.42	N/A
PSMB5	ENST00000493471.2	proteasome (prosome, macropain) subunit, beta type, 5	156	2	0	1	1	2	hsa-miR-4443	-0.14	-0.47	N/A
OTUD3	ENST00000375120.3	OTU domain containing 3	438	1	0	1	0	2	hsa-miR-4443	-0.14	-0.14	N/A
AKR1C2	ENST00000380753.4	aldo-keto reductase family 1, member C2	5	3	0	0	3	1	hsa-miR-4443	-0.14	-0.19	N/A
GABRA4	ENST00000264318.3	gamma-aminobutyric acid (GABA) A receptor, alpha 4	5	1	0	1	0	1	hsa-miR-4443	-0.14	-0.14	N/A
C8orf46	ENST00000522977.1	chromosome 8 open reading frame 46	6	1	0	0	1	0	hsa-miR-4443	-0.14	-0.14	N/A
TJAP1	ENST00000372444.2	tight junction associated protein 1 (peripheral)	15	1	0	0	1	1	hsa-miR-4443	-0.14	-0.14	N/A
GAREML	ENST00000401533.2	GRB2 associated, regulator of MAPK1-like	496	1	0	0	1	2	hsa-miR-4443	-0.14	-0.14	N/A
ZNF286A	ENST00000395894.2	Zinc finger protein 286A	19	1	0	0	1	1	hsa-miR-4443	-0.14	-0.14	N/A
FCHSD1	ENST00000435817.2	FCH and double SH3 domains 1	364	1	0	0	1	2	hsa-miR-4443	-0.14	-0.14	N/A
ACSM1	ENST00000307493.4	acyl-CoA synthetase medium-chain family member 1	5	1	0	0	1	0	hsa-miR-4443	-0.14	-0.14	N/A
IGFBP5	ENST00000233813.4	insulin-like growth factor binding protein 5	10709	2	1	1	0	3	hsa-miR-4443	-0.13	-0.29	N/A
IGFBP3	ENST00000381086.5	insulin-like growth factor binding protein 3	1857	1	0	1	0	0	hsa-miR-4443	-0.13	-0.14	N/A
CTD-2207O23.12	ENST00000599312.1	Uncharacterized protein	32	1	0	1	0	0	hsa-miR-4443	-0.13	-0.16	N/A
CARM1	ENST00000327064.4	coactivator-associated arginine methyltransferase 1	663	1	0	0	1	1	hsa-miR-4443	-0.13	-0.14	N/A
KRT80	ENST00000313234.5	keratin 80	617	2	0	1	1	3	hsa-miR-4443	-0.13	-0.14	N/A
PRSS42	ENST00000447340.1	protease, serine, 42	5	1	0	0	1	0	hsa-miR-4443	-0.13	-0.13	N/A
IFITM5	ENST00000382614.2	interferon induced transmembrane protein 5	5	1	0	1	0	1	hsa-miR-4443	-0.13	-0.13	N/A
USP33	ENST00000370794.3	ubiquitin specific peptidase 33	287	1	0	1	0	0	hsa-miR-4443	-0.13	-0.13	N/A
C17orf70	ENST00000327787.8	chromosome 17 open reading frame 70	329	1	0	1	0	0	hsa-miR-4443	-0.13	-0.14	N/A
SPEF2	ENST00000509059.1	sperm flagellar 2	35	1	0	0	1	0	hsa-miR-4443	-0.13	-0.13	N/A
CHPF	ENST00000243776.6	chondroitin polymerizing factor	4910	1	0	1	0	0	hsa-miR-4443	-0.13	-0.13	N/A
UBALD1	ENST00000590965.1	UBA-like domain containing 1	41	1	0	1	0	0	hsa-miR-4443	-0.13	-0.13	N/A
ADCY6	ENST00000357869.3	adenylate cyclase 6	6	1	0	1	0	0	hsa-miR-4443	-0.13	-0.13	N/A
HAGHL	ENST00000549114.1	hydroxyacylglutathione hydrolase-like	102	1	0	1	0	0	hsa-miR-4443	-0.13	-0.13	N/A
IGLL1	ENST00000249053.3	immunoglobulin lambda-like polypeptide 1	5	1	0	0	1	0	hsa-miR-4443	-0.13	-0.13	N/A
SGK494	ENST00000301037.5	uncharacterized serine/threonine-protein kinase SgK494	17	1	0	1	0	0	hsa-miR-4443	-0.13	-0.13	N/A
TUBB1	ENST00000217133.1	tubulin, beta 1 class VI	5	1	0	1	0	0	hsa-miR-4443	-0.13	-0.13	N/A
RAD54L2	ENST00000409535.2	RAD54-like 2 (S. cerevisiae)	215	2	1	1	0	1	hsa-miR-4443	-0.13	-0.13	N/A
YBX3	ENST00000279550.7	Y box binding protein 3	631	1	0	0	1	0	hsa-miR-4443	-0.13	-0.14	N/A
PRKX	ENST00000262848.5	protein kinase, X-linked	12	1	0	1	0	0	hsa-miR-4443	-0.13	-0.13	N/A
FGF22	ENST00000215530.5	fibroblast growth factor 22	8	2	0	2	0	1	hsa-miR-4443	-0.13	-0.36	N/A
FLRT3	ENST00000378053.3	fibronectin leucine rich transmembrane protein 3	11	1	0	1	0	1	hsa-miR-4443	-0.13	-0.32	N/A
ZNF75A	ENST00000574298.1	zinc finger protein 75a	145	1	0	1	0	2	hsa-miR-4443	-0.13	-0.2	N/A
ABHD4	ENST00000428304.2	abhydrolase domain containing 4	102	1	0	1	0	1	hsa-miR-4443	-0.13	-0.14	N/A
SCN8A	ENST00000354534.6	sodium channel, voltage gated, type VIII, alpha subunit	44	3	0	3	0	2	hsa-miR-4443	-0.13	-0.13	N/A
ANKRD11	ENST00000378330.2	ankyrin repeat domain 11	45	1	0	1	0	0	hsa-miR-4443	-0.13	-0.13	N/A
TLR6	ENST00000436693.2	toll-like receptor 6	5	2	0	1	1	0	hsa-miR-4443	-0.13	-0.13	N/A
SMARCAD1	ENST00000354268.4	SWI/SNF-related, matrix-associated actin-dependent regulator of chromatin, subfamily a, containing DEAD/H box 1	371	1	0	0	1	0	hsa-miR-4443	-0.13	-0.13	N/A
ELOVL5	ENST00000370918.4	ELOVL fatty acid elongase 5	2233	1	0	0	1	0	hsa-miR-4443	-0.13	-0.13	N/A
ZDBF2	ENST00000374423.3	zinc finger, DBF-type containing 2	102	1	0	0	1	1	hsa-miR-4443	-0.13	-0.13	N/A
CTCFL	ENST00000423479.3	CCCTC-binding factor (zinc finger protein)-like	5	1	0	0	1	0	hsa-miR-4443	-0.13	-0.13	N/A
FIZ1	ENST00000221665.3	FLT3-interacting zinc finger 1	136	2	0	0	2	1	hsa-miR-4443	-0.13	-0.13	N/A
MAPK14	ENST00000229795.3	mitogen-activated protein kinase 14	1191	2	0	1	1	3	hsa-miR-4443	-0.13	-0.15	N/A
KAZALD1	ENST00000370200.5	Kazal-type serine peptidase inhibitor domain 1	186	2	0	0	2	2	hsa-miR-4443	-0.13	-0.23	N/A
NKX3-2	ENST00000382438.5	NK3 homeobox 2	36	1	1	0	0	0	hsa-miR-4443	-0.13	-0.19	N/A
SNRNP70	ENST00000221448.5	small nuclear ribonucleoprotein 70kDa (U1)	1180	1	0	0	1	0	hsa-miR-4443	-0.13	-0.13	N/A
RAP2B	ENST00000323534.2	RAP2B, member of RAS oncogene family	594	1	0	1	0	3	hsa-miR-4443	-0.13	-0.13	N/A
FNTB	ENST00000246166.2	farnesyltransferase, CAAX box, beta	13	1	0	0	1	1	hsa-miR-4443	-0.13	-0.13	N/A
LIMK2	ENST00000331728.4	LIM domain kinase 2	233	1	0	1	0	2	hsa-miR-4443	-0.13	-0.15	N/A
TMED7-TICAM2	ENST00000333314.3	TMED7-TICAM2 readthrough	202	1	0	0	1	1	hsa-miR-4443	-0.13	-0.15	N/A
ZNF667	ENST00000591790.1	zinc finger protein 667	24	1	0	0	1	0	hsa-miR-4443	-0.13	-0.13	N/A
RFTN2	ENST00000295049.4	raftlin family member 2	21	2	0	1	1	1	hsa-miR-4443	-0.13	-0.26	N/A
TRIM65	ENST00000269383.3	tripartite motif containing 65	31	1	0	1	0	0	hsa-miR-4443	-0.13	-0.21	N/A
MED17	ENST00000251871.3	mediator complex subunit 17	197	1	0	1	0	1	hsa-miR-4443	-0.13	-0.21	N/A
FGFR1	ENST00000397091.5	fibroblast growth factor receptor 1	650	1	0	0	1	1	hsa-miR-4443	-0.13	-0.14	N/A
PACS1	ENST00000320580.4	phosphofurin acidic cluster sorting protein 1	87	2	0	2	0	5	hsa-miR-4443	-0.13	-0.14	N/A
SYAP1	ENST00000380155.3	synapse associated protein 1	2689	1	0	1	0	1	hsa-miR-4443	-0.13	-0.29	N/A
SLC35F1	ENST00000360388.4	solute carrier family 35, member F1	56	1	0	0	1	1	hsa-miR-4443	-0.13	-0.13	N/A
EYA1	ENST00000388742.4	eyes absent homolog 1 (Drosophila)	222	1	0	1	0	0	hsa-miR-4443	-0.13	-0.13	N/A
CLHC1	ENST00000406437.2	clathrin heavy chain linker domain containing 1	21	1	0	1	0	0	hsa-miR-4443	-0.13	-0.22	N/A
BHLHB9	ENST00000372735.1	basic helix-loop-helix domain containing, class B, 9	5	2	0	0	2	0	hsa-miR-4443	-0.13	-0.13	N/A
PAQR4	ENST00000318782.8	progestin and adipoQ receptor family member IV	703	1	0	0	1	1	hsa-miR-4443	-0.13	-0.13	N/A
LUZPP1	ENST00000599511.1	HCG1777807; Leucine zipper protein 3; Uncharacterized protein	5	2	0	0	2	0	hsa-miR-4443	-0.13	-0.13	N/A
SPARC	ENST00000231061.4	secreted protein, acidic, cysteine-rich (osteonectin)	2467	1	0	0	1	0	hsa-miR-4443	-0.13	-0.14	N/A
TRIM14	ENST00000341469.2	tripartite motif containing 14	44	1	0	1	0	2	hsa-miR-4443	-0.13	-0.13	N/A
OXSR1	ENST00000311806.3	oxidative stress responsive 1	1790	1	1	0	0	1	hsa-miR-4443	-0.13	-0.13	N/A
VDR	ENST00000395324.2	vitamin D (1,25- dihydroxyvitamin D3) receptor	416	2	0	1	1	1	hsa-miR-4443	-0.13	-0.13	N/A
SIRPA	ENST00000400068.3	signal-regulatory protein alpha	1235	2	0	0	2	4	hsa-miR-4443	-0.13	-0.18	N/A
PHF15	ENST00000402835.1	PHD finger protein 15	387	1	0	1	0	1	hsa-miR-4443	-0.13	-0.19	N/A
KIAA1468	ENST00000398130.2	KIAA1468	756	1	0	0	1	0	hsa-miR-4443	-0.13	-0.13	N/A
EIF3J	ENST00000261868.5	eukaryotic translation initiation factor 3, subunit J	1646	1	0	0	1	0	hsa-miR-4443	-0.13	-0.13	N/A
SLC5A7	ENST00000264047.2	solute carrier family 5 (sodium/choline cotransporter), member 7	5	1	0	1	0	0	hsa-miR-4443	-0.13	-0.13	N/A
ZNF92	ENST00000328747.7	zinc finger protein 92	99	1	0	0	1	0	hsa-miR-4443	-0.13	-0.13	N/A
PHC2	ENST00000431992.1	polyhomeotic homolog 2 (Drosophila)	11	1	0	0	1	1	hsa-miR-4443	-0.13	-0.13	N/A
HIF1AN	ENST00000299163.6	hypoxia inducible factor 1, alpha subunit inhibitor	1545	5	1	2	2	5	hsa-miR-4443	-0.13	-0.77	N/A
[truncated: 2,483 more rows]

## Sheet: miRDB
miR-4443 target genes were predicted by miRDB
Target Detail	Target Rank	Target Score	miRNA Name	Gene Symbol	Gene Description
Details	1	98	hsa-miR-4443	KDM2A	lysine demethylase 2A
Details	2	97	hsa-miR-4443	PTPRJ	protein tyrosine phosphatase, receptor type J
Details	3	97	hsa-miR-4443	PIK3C2B	phosphatidylinositol-4-phosphate 3-kinase catalytic subunit type 2 beta
Details	4	97	hsa-miR-4443	KRTAP4-12	keratin associated protein 4-12
Details	5	97	hsa-miR-4443	AGPAT4	1-acylglycerol-3-phosphate O-acyltransferase 4
Details	6	96	hsa-miR-4443	RGS7	regulator of G protein signaling 7
Details	7	95	hsa-miR-4443	MOGAT3	monoacylglycerol O-acyltransferase 3
Details	8	95	hsa-miR-4443	EBF3	EBF transcription factor 3
Details	9	95	hsa-miR-4443	EIF4G3	eukaryotic translation initiation factor 4 gamma 3
Details	10	95	hsa-miR-4443	ST3GAL1	ST3 beta-galactoside alpha-2,3-sialyltransferase 1
Details	11	94	hsa-miR-4443	CAMK1D	calcium/calmodulin dependent protein kinase ID
Details	12	94	hsa-miR-4443	SYNJ1	synaptojanin 1
Details	13	94	hsa-miR-4443	LARP4B	La ribonucleoprotein domain family member 4B
Details	14	94	hsa-miR-4443	SUMF2	sulfatase modifying factor 2
Details	15	93	hsa-miR-4443	ADARB2	adenosine deaminase, RNA specific B2 (inactive)
Details	16	93	hsa-miR-4443	SCAI	suppressor of cancer cell invasion
Details	17	93	hsa-miR-4443	AFF3	AF4/FMR2 family member 3
Details	18	93	hsa-miR-4443	GGCX	gamma-glutamyl carboxylase
Details	19	93	hsa-miR-4443	S100B	S100 calcium binding protein B
Details	20	93	hsa-miR-4443	MITF	melanocyte inducing transcription factor
Details	21	93	hsa-miR-4443	CD209	CD209 molecule
Details	22	93	hsa-miR-4443	CACNA2D4	calcium voltage-gated channel auxiliary subunit alpha2delta 4
Details	23	92	hsa-miR-4443	NBPF1	NBPF member 1
Details	24	92	hsa-miR-4443	TNS1	tensin 1
Details	25	92	hsa-miR-4443	FAM168B	family with sequence similarity 168 member B
Details	26	92	hsa-miR-4443	PDS5A	PDS5 cohesin associated factor A
Details	27	92	hsa-miR-4443	GALK1	galactokinase 1
Details	28	92	hsa-miR-4443	IFT80	intraflagellar transport 80
Details	29	92	hsa-miR-4443	LZTR1	leucine zipper like transcription regulator 1
Details	30	92	hsa-miR-4443	C1orf74	chromosome 1 open reading frame 74
Details	31	92	hsa-miR-4443	MOB3A	MOB kinase activator 3A
Details	32	92	hsa-miR-4443	PDE1B	phosphodiesterase 1B
Details	33	92	hsa-miR-4443	FUBP3	far upstream element binding protein 3
Details	34	91	hsa-miR-4443	LIX1L	limb and CNS expressed 1 like
Details	35	91	hsa-miR-4443	GFRAL	GDNF family receptor alpha like
Details	36	91	hsa-miR-4443	NCOA2	nuclear receptor coactivator 2
Details	37	91	hsa-miR-4443	RFESD	Rieske Fe-S domain containing
Details	38	90	hsa-miR-4443	SPAG17	sperm associated antigen 17
Details	39	90	hsa-miR-4443	DGKB	diacylglycerol kinase beta
Details	40	90	hsa-miR-4443	CAMK1G	calcium/calmodulin dependent protein kinase IG
Details	41	90	hsa-miR-4443	WIPF3	WAS/WASL interacting protein family member 3
Details	42	90	hsa-miR-4443	SOGA1	suppressor of glucose, autophagy associated 1
Details	43	90	hsa-miR-4443	PLCL1	phospholipase C like 1 (inactive)
Details	44	90	hsa-miR-4443	HEPACAM	hepatic and glial cell adhesion molecule
Details	45	90	hsa-miR-4443	CLEC4M	C-type lectin domain family 4 member M
Details	46	90	hsa-miR-4443	YDJC	YdjC chitooligosaccharide deacetylase homolog
Details	47	90	hsa-miR-4443	TRAF4	TNF receptor associated factor 4
Details	48	90	hsa-miR-4443	TMEM170A	transmembrane protein 170A
Details	49	89	hsa-miR-4443	KCNS1	potassium voltage-gated channel modifier subfamily S member 1
Details	50	89	hsa-miR-4443	TSC22D1	TSC22 domain family member 1
Details	51	89	hsa-miR-4443	EFHC1	EF-hand domain containing 1
Details	52	89	hsa-miR-4443	FER1L6	fer-1 like family member 6
Details	53	89	hsa-miR-4443	TRPC3	transient receptor potential cation channel subfamily C member 3
Details	54	89	hsa-miR-4443	DLEU7	deleted in lymphocytic leukemia 7
Details	55	89	hsa-miR-4443	AGT	angiotensinogen
Details	56	89	hsa-miR-4443	WLS	Wnt ligand secretion mediator
Details	57	89	hsa-miR-4443	HOXA9	homeobox A9
Details	58	89	hsa-miR-4443	TCF21	transcription factor 21
Details	59	89	hsa-miR-4443	ESYT1	extended synaptotagmin 1
Details	60	89	hsa-miR-4443	TIMP2	TIMP metallopeptidase inhibitor 2
Details	61	89	hsa-miR-4443	UNC80	unc-80 homolog, NALCN channel complex subunit
Details	62	89	hsa-miR-4443	KLHL29	kelch like family member 29
Details	63	88	hsa-miR-4443	ETNK2	ethanolamine kinase 2
Details	64	88	hsa-miR-4443	XKR4	XK related 4
Details	65	88	hsa-miR-4443	SCN8A	sodium voltage-gated channel alpha subunit 8
Details	66	88	hsa-miR-4443	NMT2	N-myristoyltransferase 2
Details	67	88	hsa-miR-4443	MUL1	mitochondrial E3 ubiquitin protein ligase 1
Details	68	88	hsa-miR-4443	NCOA1	nuclear receptor coactivator 1
Details	69	88	hsa-miR-4443	PLEC	plectin
Details	70	88	hsa-miR-4443	CUL2	cullin 2
Details	71	87	hsa-miR-4443	EXOG	exo/endonuclease G
Details	72	87	hsa-miR-4443	USP51	ubiquitin specific peptidase 51
Details	73	87	hsa-miR-4443	TSPAN6	tetraspanin 6
Details	74	87	hsa-miR-4443	MPI	mannose phosphate isomerase
Details	75	87	hsa-miR-4443	DIPK2B	divergent protein kinase domain 2B
Details	76	87	hsa-miR-4443	TRPC5	transient receptor potential cation channel subfamily C member 5
Details	77	87	hsa-miR-4443	HIP1	huntingtin interacting protein 1
Details	78	87	hsa-miR-4443	ALX3	ALX homeobox 3
Details	79	87	hsa-miR-4443	TMEM100	transmembrane protein 100
Details	80	87	hsa-miR-4443	AR	androgen receptor
Details	81	87	hsa-miR-4443	GVQW3	GVQW motif containing 3
Details	82	87	hsa-miR-4443	NR6A1	nuclear receptor subfamily 6 group A member 1
Details	83	87	hsa-miR-4443	NRIP3	nuclear receptor interacting protein 3
Details	84	87	hsa-miR-4443	CAPZB	capping actin protein of muscle Z-line subunit beta
Details	85	87	hsa-miR-4443	ERLIN2	ER lipid raft associated 2
Details	86	86	hsa-miR-4443	WDHD1	WD repeat and HMG-box DNA binding protein 1
Details	87	86	hsa-miR-4443	ACPP	acid phosphatase, prostate
Details	88	86	hsa-miR-4443	B3GALT1	beta-1,3-galactosyltransferase 1
Details	89	86	hsa-miR-4443	RASSF4	Ras association domain family member 4
Details	90	86	hsa-miR-4443	A1CF	APOBEC1 complementation factor
Details	91	86	hsa-miR-4443	CD274	CD274 molecule
Details	92	86	hsa-miR-4443	RALGAPA2	Ral GTPase activating protein catalytic alpha subunit 2
Details	93	86	hsa-miR-4443	RELCH	RAB11 binding and LisH domain, coiled-coil and HEAT repeat containing
Details	94	86	hsa-miR-4443	HIF3A	hypoxia inducible factor 3 subunit alpha
Details	95	86	hsa-miR-4443	ALX4	ALX homeobox 4
Details	96	86	hsa-miR-4443	SYT7	synaptotagmin 7
Details	97	86	hsa-miR-4443	KLF6	Kruppel like factor 6
Details	98	86	hsa-miR-4443	SAMD12	sterile alpha motif domain containing 12
Details	99	86	hsa-miR-4443	DBR1	debranching RNA lariats 1
Details	100	86	hsa-miR-4443	RUSC2	RUN and SH3 domain containing 2
Details	101	86	hsa-miR-4443	NCOA4	nuclear receptor coactivator 4
Details	102	86	hsa-miR-4443	KRT6C	keratin 6C
Details	103	85	hsa-miR-4443	PRY	PTPN13 like Y-linked
Details	104	85	hsa-miR-4443	ACVR1B	activin A receptor type 1B
Details	105	85	hsa-miR-4443	NONO	non-POU domain containing octamer binding
Details	106	85	hsa-miR-4443	KRT77	keratin 77
Details	107	85	hsa-miR-4443	RAB11FIP4	RAB11 family interacting protein 4
Details	108	85	hsa-miR-4443	KIF1B	kinesin family member 1B
Details	109	85	hsa-miR-4443	NTRK3	neurotrophic receptor tyrosine kinase 3
Details	110	85	hsa-miR-4443	PRSS22	serine protease 22
Details	111	85	hsa-miR-4443	PLPP5	phospholipid phosphatase 5
Details	112	85	hsa-miR-4443	TCHH	trichohyalin
Details	113	85	hsa-miR-4443	SNPH	syntaphilin
Details	114	85	hsa-miR-4443	PMP22	peripheral myelin protein 22
Details	115	85	hsa-miR-4443	SMARCA5	SWI/SNF related, matrix associated, actin dependent regulator of chromatin, subfamily a, member 5
Details	116	85	hsa-miR-4443	FBXO42	F-box protein 42
Details	117	85	hsa-miR-4443	RNF4	ring finger protein 4
Details	118	85	hsa-miR-4443	MCAM	melanoma cell adhesion molecule
Details	119	84	hsa-miR-4443	KBTBD2	kelch repeat and BTB domain containing 2
Details	120	84	hsa-miR-4443	U2SURP	U2 snRNP associated SURP domain containing
Details	121	84	hsa-miR-4443	GJB2	gap junction protein beta 2
Details	122	84	hsa-miR-4443	MOB3C	MOB kinase activator 3C
Details	123	84	hsa-miR-4443	TMEM26	transmembrane protein 26
Details	124	84	hsa-miR-4443	ST14	suppression of tumorigenicity 14
Details	125	84	hsa-miR-4443	CNTNAP2	contactin associated protein like 2
Details	126	84	hsa-miR-4443	F2RL2	coagulation factor II thrombin receptor like 2
Details	127	84	hsa-miR-4443	NECTIN4	nectin cell adhesion molecule 4
Details	128	84	hsa-miR-4443	TACC1	transforming acidic coiled-coil containing protein 1
Details	129	84	hsa-miR-4443	NTRK2	neurotrophic receptor tyrosine kinase 2
Details	130	84	hsa-miR-4443	LRRC20	leucine rich repeat containing 20
Details	131	84	hsa-miR-4443	CLMN	calmin
Details	132	84	hsa-miR-4443	LRP6	LDL receptor related protein 6
Details	133	84	hsa-miR-4443	TIMM10B	translocase of inner mitochondrial membrane 10B
Details	134	84	hsa-miR-4443	PTPN7	protein tyrosine phosphatase, non-receptor type 7
Details	135	83	hsa-miR-4443	ARHGAP31	Rho GTPase activating protein 31
Details	136	83	hsa-miR-4443	SIRPB1	signal regulatory protein beta 1
Details	137	83	hsa-miR-4443	TMEM95	transmembrane protein 95
Details	138	83	hsa-miR-4443	PAX5	paired box 5
Details	139	83	hsa-miR-4443	ZNF597	zinc finger protein 597
Details	140	83	hsa-miR-4443	PRY2	PTPN13 like Y-linked 2
Details	141	83	hsa-miR-4443	C2orf16	chromosome 2 open reading frame 16
Details	142	83	hsa-miR-4443	PPP1R13B	protein phosphatase 1 regulatory subunit 13B
Details	143	83	hsa-miR-4443	SMO	smoothened, frizzled class receptor
Details	144	83	hsa-miR-4443	PRLR	prolactin receptor
Details	145	83	hsa-miR-4443	TMEM199	transmembrane protein 199
Details	146	83	hsa-miR-4443	DLL4	delta like canonical Notch ligand 4
Details	147	83	hsa-miR-4443	STX1A	syntaxin 1A
Details	148	82	hsa-miR-4443	GCLM	glutamate-cysteine ligase modifier subunit
Details	149	82	hsa-miR-4443	FKBP1A	FKBP prolyl isomerase 1A
Details	150	82	hsa-miR-4443	NBPF3	NBPF member 3
Details	151	82	hsa-miR-4443	PLXDC1	plexin domain containing 1
Details	152	82	hsa-miR-4443	MLLT1	MLLT1, super elongation complex subunit
Details	153	82	hsa-miR-4443	LAPTM5	lysosomal protein transmembrane 5
Details	154	82	hsa-miR-4443	NOVA2	NOVA alternative splicing regulator 2
Details	155	82	hsa-miR-4443	KCNC4	potassium voltage-gated channel subfamily C member 4
Details	156	81	hsa-miR-4443	SETD5	SET domain containing 5
Details	157	81	hsa-miR-4443	NBPF9	NBPF member 9
Details	158	81	hsa-miR-4443	AKT1	AKT serine/threonine kinase 1
Details	159	81	hsa-miR-4443	ITPRID2	ITPR interacting domain containing 2
Details	160	81	hsa-miR-4443	ATP6V0E1	ATPase H+ transporting V0 subunit e1
Details	161	81	hsa-miR-4443	RASSF2	Ras association domain family member 2
Details	162	81	hsa-miR-4443	DGKA	diacylglycerol kinase alpha
Details	163	81	hsa-miR-4443	ILF3	interleukin enhancer binding factor 3
Details	164	81	hsa-miR-4443	MTM1	myotubularin 1
Details	165	81	hsa-miR-4443	CREB5	cAMP responsive element binding protein 5
Details	166	81	hsa-miR-4443	RERG	RAS like estrogen regulated growth inhibitor
Details	167	81	hsa-miR-4443	FAM120A	family with sequence similarity 120A
Details	168	81	hsa-miR-4443	NBPF20	NBPF member 20
Details	169	81	hsa-miR-4443	NBPF8	NBPF member 8
Details	170	81	hsa-miR-4443	NBPF14	NBPF member 14
Details	171	81	hsa-miR-4443	NBPF12	NBPF member 12
Details	172	81	hsa-miR-4443	BTN2A2	butyrophilin subfamily 2 member A2
Details	173	81	hsa-miR-4443	AMER2	APC membrane recruitment protein 2
Details	174	81	hsa-miR-4443	YBX2	Y-box binding protein 2
Details	175	81	hsa-miR-4443	ERBB4	erb-b2 receptor tyrosine kinase 4
Details	176	81	hsa-miR-4443	CHST2	carbohydrate sulfotransferase 2
Details	177	81	hsa-miR-4443	NBPF15	NBPF member 15
Details	178	80	hsa-miR-4443	PRRG3	proline rich and Gla domain 3
Details	179	80	hsa-miR-4443	ZNF540	zinc finger protein 540
Details	180	80	hsa-miR-4443	NBPF11	NBPF member 11
Details	181	80	hsa-miR-4443	THBS1	thrombospondin 1
Details	182	80	hsa-miR-4443	NT5E	5'-nucleotidase ecto
Details	183	80	hsa-miR-4443	FAS	Fas cell surface death receptor
Details	184	80	hsa-miR-4443	IDI2	isopentenyl-diphosphate delta isomerase 2
Details	185	80	hsa-miR-4443	RARB	retinoic acid receptor beta
Details	186	79	hsa-miR-4443	METTL8	methyltransferase like 8
Details	187	79	hsa-miR-4443	PAX3	paired box 3
Details	188	79	hsa-miR-4443	MFAP3L	microfibril associated protein 3 like
Details	189	79	hsa-miR-4443	CUX2	cut like homeobox 2
Details	190	79	hsa-miR-4443	DAG1	dystroglycan 1
Details	191	79	hsa-miR-4443	RAB12	RAB12, member RAS oncogene family
Details	192	79	hsa-miR-4443	COL23A1	collagen type XXIII alpha 1 chain
Details	193	79	hsa-miR-4443	SIRPB2	signal regulatory protein beta 2
Details	194	79	hsa-miR-4443	TESMIN	testis expressed metallothionein like protein
Details	195	79	hsa-miR-4443	ATRX	ATRX, chromatin remodeler
Details	196	79	hsa-miR-4443	PURB	purine rich element binding protein B
Details	197	79	hsa-miR-4443	SLC25A35	solute carrier family 25 member 35
Details	198	79	hsa-miR-4443	GUCY1A2	guanylate cyclase 1 soluble subunit alpha 2
Details	199	79	hsa-miR-4443	MRPL42	mitochondrial ribosomal protein L42
Details	200	79	hsa-miR-4443	ZBTB20	zinc finger and BTB domain containing 20
Details	201	79	hsa-miR-4443	TBCEL	tubulin folding cofactor E like
Details	202	79	hsa-miR-4443	ZNF488	zinc finger protein 488
Details	203	78	hsa-miR-4443	H6PD	hexose-6-phosphate dehydrogenase/glucose 1-dehydrogenase
Details	204	78	hsa-miR-4443	SMLR1	small leucine rich protein 1
Details	205	78	hsa-miR-4443	USB1	U6 snRNA biogenesis phosphodiesterase 1
Details	206	78	hsa-miR-4443	NOD1	nucleotide binding oligomerization domain containing 1
Details	207	78	hsa-miR-4443	TMEM87A	transmembrane protein 87A
Details	208	78	hsa-miR-4443	PBOV1	prostate and breast cancer overexpressed 1
Details	209	78	hsa-miR-4443	ZNF251	zinc finger protein 251
Details	210	78	hsa-miR-4443	GPX3	glutathione peroxidase 3
Details	211	78	hsa-miR-4443	SATL1	spermidine/spermine N1-acetyl transferase like 1
Details	212	78	hsa-miR-4443	TGM4	transglutaminase 4
Details	213	78	hsa-miR-4443	PCSK5	proprotein convertase subtilisin/kexin type 5
Details	214	78	hsa-miR-4443	QRICH1	glutamine rich 1
Details	215	78	hsa-miR-4443	USP27X	ubiquitin specific peptidase 27 X-linked
Details	216	78	hsa-miR-4443	RHD	Rh blood group D antigen
Details	217	77	hsa-miR-4443	TYW5	tRNA-yW synthesizing protein 5
Details	218	77	hsa-miR-4443	PCK1	phosphoenolpyruvate carboxykinase 1
Details	219	77	hsa-miR-4443	PAX7	paired box 7
Details	220	77	hsa-miR-4443	ZC3H12A	zinc finger CCCH-type containing 12A
Details	221	77	hsa-miR-4443	ZNF329	zinc finger protein 329
Details	222	77	hsa-miR-4443	LOC101928841	collagen alpha-1(II) chain-like
Details	223	77	hsa-miR-4443	PRRT1	proline rich transmembrane protein 1
Details	224	77	hsa-miR-4443	SLTM	SAFB like transcription modulator
Details	225	77	hsa-miR-4443	PBX1	PBX homeobox 1
Details	226	77	hsa-miR-4443	TFRC	transferrin receptor
Details	227	77	hsa-miR-4443	CUX1	cut like homeobox 1
Details	228	77	hsa-miR-4443	ZNF814	zinc finger protein 814
Details	229	77	hsa-miR-4443	POU2F2	POU class 2 homeobox 2
Details	230	77	hsa-miR-4443	DDX17	DEAD-box helicase 17
Details	231	77	hsa-miR-4443	ANGEL1	angel homolog 1
Details	232	77	hsa-miR-4443	LYVE1	lymphatic vessel endothelial hyaluronan receptor 1
Details	233	77	hsa-miR-4443	RIPK3	receptor interacting serine/threonine kinase 3
Details	234	77	hsa-miR-4443	ZNF320	zinc finger protein 320
Details	235	77	hsa-miR-4443	ITGA2B	integrin subunit alpha 2b
Details	236	77	hsa-miR-4443	MAP3K8	mitogen-activated protein kinase kinase kinase 8
Details	237	77	hsa-miR-4443	TRIM13	tripartite motif containing 13
Details	238	77	hsa-miR-4443	SYDE1	synapse defective Rho GTPase homolog 1
Details	239	77	hsa-miR-4443	SPC24	SPC24, NDC80 kinetochore complex component
Details	240	76	hsa-miR-4443	CDH24	cadherin 24
Details	241	76	hsa-miR-4443	ANGPT4	angiopoietin 4
Details	242	76	hsa-miR-4443	TRIM66	tripartite motif containing 66
Details	243	76	hsa-miR-4443	CNTD1	cyclin N-terminal domain containing 1
Details	244	76	hsa-miR-4443	STC1	stanniocalcin 1
Details	245	76	hsa-miR-4443	RNF213	ring finger protein 213
Details	246	76	hsa-miR-4443	DZIP3	DAZ interacting zinc finger protein 3
Details	247	76	hsa-miR-4443	NPPC	natriuretic peptide C
Details	248	76	hsa-miR-4443	VCAN	versican
Details	249	76	hsa-miR-4443	KAT7	lysine acetyltransferase 7
Details	250	76	hsa-miR-4443	COX4I1	cytochrome c oxidase subunit 4I1
Details	251	75	hsa-miR-4443	DHCR24	24-dehydrocholesterol reductase
Details	252	75	hsa-miR-4443	COX15	cytochrome c oxidase assembly homolog COX15
Details	253	75	hsa-miR-4443	SLC27A4	solute carrier family 27 member 4
Details	254	75	hsa-miR-4443	STARD4	StAR related lipid transfer domain containing 4
Details	255	75	hsa-miR-4443	SLC30A2	solute carrier family 30 member 2
Details	256	75	hsa-miR-4443	EDIL3	EGF like repeats and discoidin domains 3
Details	257	75	hsa-miR-4443	TPRA1	transmembrane protein adipocyte associated 1
Details	258	75	hsa-miR-4443	EEF2KMT	eukaryotic elongation factor 2 lysine methyltransferase
Details	259	75	hsa-miR-4443	BTBD7	BTB domain containing 7
Details	260	75	hsa-miR-4443	SCGB2B2	secretoglobin family 2B member 2
Details	261	75	hsa-miR-4443	CHD6	chromodomain helicase DNA binding protein 6
Details	262	74	hsa-miR-4443	ABCC12	ATP binding cassette subfamily C member 12
Details	263	74	hsa-miR-4443	DGKK	diacylglycerol kinase kappa
Details	264	74	hsa-miR-4443	KCTD15	potassium channel tetramerization domain containing 15
Details	265	74	hsa-miR-4443	EEF1AKMT3	EEF1A lysine methyltransferase 3
Details	266	74	hsa-miR-4443	ERC1	ELKS/RAB6-interacting/CAST family member 1
Details	267	74	hsa-miR-4443	PYROXD2	pyridine nucleotide-disulphide oxidoreductase domain 2
Details	268	74	hsa-miR-4443	SYT1	synaptotagmin 1
Details	269	74	hsa-miR-4443	RUNDC3B	RUN domain containing 3B
Details	270	74	hsa-miR-4443	PATZ1	POZ/BTB and AT hook containing zinc finger 1
Details	271	74	hsa-miR-4443	CDK12	cyclin dependent kinase 12
Details	272	74	hsa-miR-4443	FECH	ferrochelatase
Details	273	74	hsa-miR-4443	HLA-DPB1	major histocompatibility complex, class II, DP beta 1
Details	274	74	hsa-miR-4443	BIN3	bridging integrator 3
Details	275	73	hsa-miR-4443	RNF169	ring finger protein 169
Details	276	73	hsa-miR-4443	ZNF765	zinc finger protein 765
Details	277	73	hsa-miR-4443	IGFBP5	insulin like growth factor binding protein 5
Details	278	73	hsa-miR-4443	BAK1	BCL2 antagonist/killer 1
Details	279	73	hsa-miR-4443	TEX48	testis expressed 48
Details	280	73	hsa-miR-4443	NMD3	NMD3 ribosome export adaptor
Details	281	73	hsa-miR-4443	FBXW8	F-box and WD repeat domain containing 8
Details	282	73	hsa-miR-4443	CFLAR	CASP8 and FADD like apoptosis regulator
Details	283	73	hsa-miR-4443	GLIPR1	GLI pathogenesis related 1
Details	284	73	hsa-miR-4443	GRM4	glutamate metabotropic receptor 4
Details	285	73	hsa-miR-4443	ADAMTS17	ADAM metallopeptidase with thrombospondin type 1 motif 17
Details	286	73	hsa-miR-4443	EXOC6B	exocyst complex component 6B
Details	287	73	hsa-miR-4443	MFN1	mitofusin 1
Details	288	73	hsa-miR-4443	LRRC8C	leucine rich repeat containing 8 VRAC subunit C
Details	289	73	hsa-miR-4443	BAGE2	BAGE family member 2
Details	290	73	hsa-miR-4443	SHISA6	shisa family member 6
Details	291	73	hsa-miR-4443	ARL17A	ADP ribosylation factor like GTPase 17A
Details	292	73	hsa-miR-4443	TAF11	TATA-box binding protein associated factor 11
Details	293	73	hsa-miR-4443	PMP2	peripheral myelin protein 2
Details	294	73	hsa-miR-4443	WNT2B	Wnt family member 2B
Details	295	73	hsa-miR-4443	PCNT	pericentrin
Details	296	72	hsa-miR-4443	PRR3	proline rich 3
Details	297	72	hsa-miR-4443	CRELD1	cysteine rich with EGF like domains 1
Details	298	72	hsa-miR-4443	CDK2AP1	cyclin dependent kinase 2 associated protein 1
Details	299	72	hsa-miR-4443	FOSL1	FOS like 1, AP-1 transcription factor subunit
Details	300	72	hsa-miR-4443	AK4	adenylate kinase 4
Details	301	72	hsa-miR-4443	JUP	junction plakoglobin
Details	302	72	hsa-miR-4443	PRDX2	peroxiredoxin 2
Details	303	72	hsa-miR-4443	FOXP4	forkhead box P4
Details	304	72	hsa-miR-4443	SLC5A5	solute carrier family 5 member 5
Details	305	72	hsa-miR-4443	DVL3	dishevelled segment polarity protein 3
Details	306	72	hsa-miR-4443	PGLYRP4	peptidoglycan recognition protein 4
Details	307	72	hsa-miR-4443	ANP32E	acidic nuclear phosphoprotein 32 family member E
Details	308	72	hsa-miR-4443	PRKAA2	protein kinase AMP-activated catalytic subunit alpha 2
Details	309	72	hsa-miR-4443	DZIP1	DAZ interacting zinc finger protein 1
Details	310	72	hsa-miR-4443	HYAL4	hyaluronidase 4
Details	311	72	hsa-miR-4443	PSMD8	proteasome 26S subunit, non-ATPase 8
Details	312	72	hsa-miR-4443	ACBD7	acyl-CoA binding domain containing 7
Details	313	71	hsa-miR-4443	MAPKBP1	mitogen-activated protein kinase binding protein 1
Details	314	71	hsa-miR-4443	PIP5K1A	phosphatidylinositol-4-phosphate 5-kinase type 1 alpha
Details	315	71	hsa-miR-4443	INSYN1	inhibitory synaptic factor 1
Details	316	71	hsa-miR-4443	N4BP3	NEDD4 binding protein 3
Details	317	71	hsa-miR-4443	MAST3	microtubule associated serine/threonine kinase 3
Details	318	71	hsa-miR-4443	DPP6	dipeptidyl peptidase like 6
Details	319	71	hsa-miR-4443	ORAI2	ORAI calcium release-activated calcium modulator 2
Details	320	71	hsa-miR-4443	GLI3	GLI family zinc finger 3
Details	321	71	hsa-miR-4443	MCCC2	methylcrotonoyl-CoA carboxylase 2
Details	322	71	hsa-miR-4443	GAS7	growth arrest specific 7
Details	323	71	hsa-miR-4443	H2AFY2	H2A histone family member Y2
Details	324	71	hsa-miR-4443	CLTCL1	clathrin heavy chain like 1
Details	325	71	hsa-miR-4443	COX18	cytochrome c oxidase assembly factor COX18
Details	326	71	hsa-miR-4443	MTA2	metastasis associated 1 family member 2
Details	327	71	hsa-miR-4443	RAB2B	RAB2B, member RAS oncogene family
Details	328	71	hsa-miR-4443	KRTAP4-4	keratin associated protein 4-4
Details	329	71	hsa-miR-4443	CDH5	cadherin 5
Details	330	71	hsa-miR-4443	SLC6A11	solute carrier family 6 member 11
Details	331	71	hsa-miR-4443	MINDY4	MINDY lysine 48 deubiquitinase 4
Details	332	70	hsa-miR-4443	C3orf20	chromosome 3 open reading frame 20
Details	333	70	hsa-miR-4443	PRKCA	protein kinase C alpha
Details	334	70	hsa-miR-4443	LYZL6	lysozyme like 6
Details	335	70	hsa-miR-4443	NECAB3	N-terminal EF-hand calcium binding protein 3
Details	336	70	hsa-miR-4443	FICD	FIC domain containing
Details	337	70	hsa-miR-4443	WDR1	WD repeat domain 1
Details	338	70	hsa-miR-4443	SLC41A1	solute carrier family 41 member 1
Details	339	70	hsa-miR-4443	PSG1	pregnancy specific beta-1-glycoprotein 1
Details	340	70	hsa-miR-4443	SALL2	spalt like transcription factor 2
Details	341	70	hsa-miR-4443	LTA	lymphotoxin alpha
Details	342	70	hsa-miR-4443	PSG8	pregnancy specific beta-1-glycoprotein 8
Details	343	70	hsa-miR-4443	CTTNBP2NL	CTTNBP2 N-terminal like
Details	344	70	hsa-miR-4443	METTL7B	methyltransferase like 7B
Details	345	70	hsa-miR-4443	PLXNA4	plexin A4
Details	346	70	hsa-miR-4443	SLC43A2	solute carrier family 43 member 2
Details	347	70	hsa-miR-4443	ZNF185	zinc finger protein 185 with LIM domain
Details	348	70	hsa-miR-4443	VNN1	vanin 1
Details	349	70	hsa-miR-4443	PDE1C	phosphodiesterase 1C
Details	350	70	hsa-miR-4443	KIF1A	kinesin family member 1A
Details	351	70	hsa-miR-4443	AKR1C2	aldo-keto reductase family 1 member C2
Details	352	70	hsa-miR-4443	STK38	serine/threonine kinase 38
Details	353	70	hsa-miR-4443	RANGAP1	Ran GTPase activating protein 1
Details	354	70	hsa-miR-4443	XPO5	exportin 5
Details	355	70	hsa-miR-4443	ECE1	endothelin converting enzyme 1
Details	356	70	hsa-miR-4443	PIP5K1C	phosphatidylinositol-4-phosphate 5-kinase type 1 gamma
Details	357	69	hsa-miR-4443	DDX6	DEAD-box helicase 6
Details	358	69	hsa-miR-4443	STRADB	STE20 related adaptor beta
Details	359	69	hsa-miR-4443	OR11A1	olfactory receptor family 11 subfamily A member 1
Details	360	69	hsa-miR-4443	C1orf198	chromosome 1 open reading frame 198
Details	361	69	hsa-miR-4443	ZNF737	zinc finger protein 737
Details	362	69	hsa-miR-4443	SLC46A3	solute carrier family 46 member 3
Details	363	69	hsa-miR-4443	PSG4	pregnancy specific beta-1-glycoprotein 4
Details	364	69	hsa-miR-4443	NIT2	nitrilase family member 2
Details	365	69	hsa-miR-4443	CASTOR2	cytosolic arginine sensor for mTORC1 subunit 2
Details	366	69	hsa-miR-4443	RGSL1	regulator of G protein signaling like 1
Details	367	69	hsa-miR-4443	PRKCE	protein kinase C epsilon
Details	368	69	hsa-miR-4443	SLC16A14	solute carrier family 16 member 14
Details	369	69	hsa-miR-4443	NUCB1	nucleobindin 1
Details	370	69	hsa-miR-4443	C22orf46	chromosome 22 open reading frame 46
Details	371	69	hsa-miR-4443	LDHAL6A	lactate dehydrogenase A like 6A
Details	372	69	hsa-miR-4443	TAPBP	TAP binding protein
Details	373	69	hsa-miR-4443	HECTD3	HECT domain E3 ubiquitin protein ligase 3
Details	374	69	hsa-miR-4443	KRTAP4-2	keratin associated protein 4-2
Details	375	69	hsa-miR-4443	UNC5B	unc-5 netrin receptor B
Details	376	69	hsa-miR-4443	SLC35C1	solute carrier family 35 member C1
Details	377	69	hsa-miR-4443	PSG7	pregnancy specific beta-1-glycoprotein 7 (gene/pseudogene)
Details	378	69	hsa-miR-4443	IMMP2L	inner mitochondrial membrane peptidase subunit 2
Details	379	69	hsa-miR-4443	KLHL20	kelch like family member 20
Details	380	69	hsa-miR-4443	EXOSC6	exosome component 6
Details	381	69	hsa-miR-4443	RBM18	RNA binding motif protein 18
Details	382	69	hsa-miR-4443	SLC13A5	solute carrier family 13 member 5
Details	383	69	hsa-miR-4443	HHIPL1	HHIP like 1
Details	384	69	hsa-miR-4443	GLIS3	GLIS family zinc finger 3
Details	385	69	hsa-miR-4443	USP2	ubiquitin specific peptidase 2
Details	386	69	hsa-miR-4443	LRRC15	leucine rich repeat containing 15
Details	387	69	hsa-miR-4443	SIX5	SIX homeobox 5
Details	388	69	hsa-miR-4443	NDUFA4	NDUFA4, mitochondrial complex associated
Details	389	68	hsa-miR-4443	ST8SIA2	ST8 alpha-N-acetyl-neuraminide alpha-2,8-sialyltransferase 2
Details	390	68	hsa-miR-4443	FAM129C	family with sequence similarity 129 member C
Details	391	68	hsa-miR-4443	FRYL	FRY like transcription coactivator
Details	392	68	hsa-miR-4443	RPL23A	ribosomal protein L23a
Details	393	68	hsa-miR-4443	IL12RB2	interleukin 12 receptor subunit beta 2
Details	394	68	hsa-miR-4443	TMEM63C	transmembrane protein 63C
Details	395	68	hsa-miR-4443	COL4A3	collagen type IV alpha 3 chain
Details	396	68	hsa-miR-4443	MYBPHL	myosin binding protein H like
Details	397	68	hsa-miR-4443	PML	promyelocytic leukemia
Details	398	68	hsa-miR-4443	KCTD2	potassium channel tetramerization domain containing 2
Details	399	68	hsa-miR-4443	PTPN3	protein tyrosine phosphatase, non-receptor type 3
Details	400	68	hsa-miR-4443	SLX4	SLX4 structure-specific endonuclease subunit
Details	401	68	hsa-miR-4443	SNX21	sorting nexin family member 21
Details	402	68	hsa-miR-4443	LETM1	leucine zipper and EF-hand containing transmembrane protein 1
Details	403	68	hsa-miR-4443	C1QTNF9B	C1q and TNF related 9B
Details	404	68	hsa-miR-4443	C5orf63	chromosome 5 open reading frame 63
Details	405	68	hsa-miR-4443	IL1RN	interleukin 1 receptor antagonist
Details	406	68	hsa-miR-4443	TRIM41	tripartite motif containing 41
Details	407	68	hsa-miR-4443	KNDC1	kinase non-catalytic C-lobe domain containing 1
Details	408	68	hsa-miR-4443	VANGL2	VANGL planar cell polarity protein 2
Details	409	68	hsa-miR-4443	PIK3CD	phosphatidylinositol-4,5-bisphosphate 3-kinase catalytic subunit delta
Details	410	68	hsa-miR-4443	CPNE6	copine 6
Details	411	68	hsa-miR-4443	LTBP2	latent transforming growth factor beta binding protein 2
Details	412	68	hsa-miR-4443	CCDC34	coiled-coil domain containing 34
Details	413	68	hsa-miR-4443	CKMT1A	creatine kinase, mitochondrial 1A
Details	414	67	hsa-miR-4443	SLAMF6	SLAM family member 6
Details	415	67	hsa-miR-4443	BCL11A	BCL11A, BAF complex component
Details	416	67	hsa-miR-4443	ARMH3	armadillo-like helical domain containing 3
Details	417	67	hsa-miR-4443	BEGAIN	brain enriched guanylate kinase associated
Details	418	67	hsa-miR-4443	CLCN2	chloride voltage-gated channel 2
Details	419	67	hsa-miR-4443	XKR5	XK related 5
Details	420	67	hsa-miR-4443	SLC6A15	solute carrier family 6 member 15
Details	421	67	hsa-miR-4443	NKAIN1	sodium/potassium transporting ATPase interacting 1
Details	422	67	hsa-miR-4443	ZG16	zymogen granule protein 16
Details	423	67	hsa-miR-4443	SLC7A5	solute carrier family 7 member 5
Details	424	67	hsa-miR-4443	EXOSC5	exosome component 5
Details	425	67	hsa-miR-4443	SYNE3	spectrin repeat containing nuclear envelope family member 3
Details	426	67	hsa-miR-4443	PARD3B	par-3 family cell polarity regulator beta
Details	427	67	hsa-miR-4443	SLC25A48	solute carrier family 25 member 48
Details	428	67	hsa-miR-4443	SREBF1	sterol regulatory element binding transcription factor 1
Details	429	67	hsa-miR-4443	PCDH7	protocadherin 7
Details	430	67	hsa-miR-4443	CAP2	cyclase associated actin cytoskeleton regulatory protein 2
Details	431	67	hsa-miR-4443	RMI1	RecQ mediated genome instability 1
Details	432	67	hsa-miR-4443	PAX2	paired box 2
Details	433	67	hsa-miR-4443	SCAMP4	secretory carrier membrane protein 4
Details	434	66	hsa-miR-4443	PRKAG1	protein kinase AMP-activated non-catalytic subunit gamma 1
Details	435	66	hsa-miR-4443	FTMT	ferritin mitochondrial
Details	436	66	hsa-miR-4443	CACNB1	calcium voltage-gated channel auxiliary subunit beta 1
Details	437	66	hsa-miR-4443	NOG	noggin
Details	438	66	hsa-miR-4443	TNFAIP8L3	TNF alpha induced protein 8 like 3
Details	439	66	hsa-miR-4443	GIT2	GIT ArfGAP 2
Details	440	66	hsa-miR-4443	MYO1E	myosin IE
Details	441	66	hsa-miR-4443	LDB1	LIM domain binding 1
Details	442	66	hsa-miR-4443	ZNF829	zinc finger protein 829
Details	443	66	hsa-miR-4443	EHD4	EH domain containing 4
Details	444	66	hsa-miR-4443	STOML2	stomatin like 2
Details	445	66	hsa-miR-4443	CREB1	cAMP responsive element binding protein 1
Details	446	66	hsa-miR-4443	REL	REL proto-oncogene, NF-kB subunit
Details	447	66	hsa-miR-4443	ATP6V0D2	ATPase H+ transporting V0 subunit d2
Details	448	66	hsa-miR-4443	ZER1	zyg-11 related cell cycle regulator
Details	449	66	hsa-miR-4443	ZNF557	zinc finger protein 557
Details	450	66	hsa-miR-4443	CTIF	cap binding complex dependent translation initiation factor
Details	451	66	hsa-miR-4443	SLC46A1	solute carrier family 46 member 1
Details	452	66	hsa-miR-4443	COX10	cytochrome c oxidase assembly factor heme A:farnesyltransferase COX10
Details	453	66	hsa-miR-4443	TRAF1	TNF receptor associated factor 1
Details	454	66	hsa-miR-4443	NFASC	neurofascin
Details	455	66	hsa-miR-4443	CENPP	centromere protein P
Details	456	66	hsa-miR-4443	GALNT10	polypeptide N-acetylgalactosaminyltransferase 10
Details	457	66	hsa-miR-4443	PEG10	paternally expressed 10
Details	458	66	hsa-miR-4443	GAB2	GRB2 associated binding protein 2
Details	459	66	hsa-miR-4443	CLDN18	claudin 18
Details	460	66	hsa-miR-4443	MAPK15	mitogen-activated protein kinase 15
Details	461	66	hsa-miR-4443	POTEM	POTE ankyrin domain family member M
Details	462	66	hsa-miR-4443	ZIC5	Zic family member 5
Details	463	66	hsa-miR-4443	SEC14L2	SEC14 like lipid binding 2
Details	464	65	hsa-miR-4443	RABEP2	rabaptin, RAB GTPase binding effector protein 2
Details	465	65	hsa-miR-4443	HSPB7	heat shock protein family B (small) member 7
Details	466	65	hsa-miR-4443	CHRNB2	cholinergic receptor nicotinic beta 2 subunit
Details	467	65	hsa-miR-4443	GRIP2	glutamate receptor interacting protein 2
Details	468	65	hsa-miR-4443	FAM43B	family with sequence similarity 43 member B
Details	469	65	hsa-miR-4443	ATXN7L3	ataxin 7 like 3
Details	470	65	hsa-miR-4443	NKD1	NKD1, WNT signaling pathway inhibitor
Details	471	65	hsa-miR-4443	SERPINA6	serpin family A member 6
Details	472	65	hsa-miR-4443	SERTM1	serine rich and transmembrane domain containing 1
Details	473	65	hsa-miR-4443	CHRDL1	chordin like 1
Details	474	65	hsa-miR-4443	RPL27A	ribosomal protein L27a
Details	475	65	hsa-miR-4443	XKRX	XK related X-linked
Details	476	65	hsa-miR-4443	MLXIP	MLX interacting protein
Details	477	65	hsa-miR-4443	BCAM	basal cell adhesion molecule (Lutheran blood group)
Details	478	65	hsa-miR-4443	ENPP6	ectonucleotide pyrophosphatase/phosphodiesterase 6
Details	479	65	hsa-miR-4443	KDM4E	lysine demethylase 4E
Details	480	65	hsa-miR-4443	SOX13	SRY-box 13
Details	481	65	hsa-miR-4443	CKMT1B	creatine kinase, mitochondrial 1B
Details	482	65	hsa-miR-4443	HABP2	hyaluronan binding protein 2
Details	483	65	hsa-miR-4443	ATP2A2	ATPase sarcoplasmic/endoplasmic reticulum Ca2+ transporting 2
Details	484	65	hsa-miR-4443	RANBP17	RAN binding protein 17
Details	485	65	hsa-miR-4443	TRABD2B	TraB domain containing 2B
Details	486	65	hsa-miR-4443	MTUS1	microtubule associated scaffold protein 1
Details	487	65	hsa-miR-4443	SLC30A8	solute carrier family 30 member 8
Details	488	65	hsa-miR-4443	CALCR	calcitonin receptor
Details	489	65	hsa-miR-4443	SMPD3	sphingomyelin phosphodiesterase 3
Details	490	65	hsa-miR-4443	BMP8A	bone morphogenetic protein 8a
Details	491	64	hsa-miR-4443	GRAPL	GRB2 related adaptor protein like
Details	492	64	hsa-miR-4443	EXOSC2	exosome component 2
Details	493	64	hsa-miR-4443	SOCS3	suppressor of cytokine signaling 3
Details	494	64	hsa-miR-4443	TNNC1	troponin C1, slow skeletal and cardiac type
Details	495	64	hsa-miR-4443	SPRED2	sprouty related EVH1 domain containing 2
Details	496	64	hsa-miR-4443	CLEC4G	C-type lectin domain family 4 member G
Details	497	64	hsa-miR-4443	MEP1A	meprin A subunit alpha
Details	498	64	hsa-miR-4443	ERVH48-1	endogenous retrovirus group 48 member 1
Details	499	64	hsa-miR-4443	CSNK1G3	casein kinase 1 gamma 3
Details	500	64	hsa-miR-4443	KAZN	kazrin, periplakin interacting protein
Details	501	64	hsa-miR-4443	SHISA9	shisa family member 9
Details	502	64	hsa-miR-4443	SCP2	sterol carrier protein 2
Details	503	64	hsa-miR-4443	MEIS3	Meis homeobox 3
Details	504	64	hsa-miR-4443	PLET1	placenta expressed transcript 1
Details	505	64	hsa-miR-4443	ANAPC16	anaphase promoting complex subunit 16
Details	506	64	hsa-miR-4443	MFAP4	microfibril associated protein 4
Details	507	64	hsa-miR-4443	CALN1	calneuron 1
Details	508	64	hsa-miR-4443	TNFSF8	TNF superfamily member 8
Details	509	64	hsa-miR-4443	AMOT	angiomotin
Details	510	64	hsa-miR-4443	SASH3	SAM and SH3 domain containing 3
Details	511	64	hsa-miR-4443	ZKSCAN4	zinc finger with KRAB and SCAN domains 4
Details	512	64	hsa-miR-4443	NDEL1	nudE neurodevelopment protein 1 like 1
Details	513	64	hsa-miR-4443	LDLR	low density lipoprotein receptor
Details	514	64	hsa-miR-4443	ST3GAL2	ST3 beta-galactoside alpha-2,3-sialyltransferase 2
Details	515	64	hsa-miR-4443	TTC9	tetratricopeptide repeat domain 9
Details	516	64	hsa-miR-4443	GLP1R	glucagon like peptide 1 receptor
Details	517	63	hsa-miR-4443	KCNIP1	potassium voltage-gated channel interacting protein 1
Details	518	63	hsa-miR-4443	ZFHX4	zinc finger homeobox 4
Details	519	63	hsa-miR-4443	RAB38	RAB38, member RAS oncogene family
Details	520	63	hsa-miR-4443	SCN1B	sodium voltage-gated channel beta subunit 1
Details	521	63	hsa-miR-4443	SARM1	sterile alpha and TIR motif containing 1
Details	522	63	hsa-miR-4443	DMTN	dematin actin binding protein
Details	523	63	hsa-miR-4443	ZBTB39	zinc finger and BTB domain containing 39
Details	524	63	hsa-miR-4443	FAM120C	family with sequence similarity 120C
Details	525	63	hsa-miR-4443	ZNF365	zinc finger protein 365
Details	526	63	hsa-miR-4443	LEPROTL1	leptin receptor overlapping transcript like 1
Details	527	63	hsa-miR-4443	THY1	Thy-1 cell surface antigen
Details	528	63	hsa-miR-4443	FMNL3	formin like 3
Details	529	63	hsa-miR-4443	KCNIP3	potassium voltage-gated channel interacting protein 3
Details	530	63	hsa-miR-4443	CYP8B1	cytochrome P450 family 8 subfamily B member 1
Details	531	63	hsa-miR-4443	TULP4	tubby like protein 4
Details	532	63	hsa-miR-4443	GJA3	gap junction protein alpha 3
Details	533	62	hsa-miR-4443	MGST2	microsomal glutathione S-transferase 2
Details	534	62	hsa-miR-4443	NCAPH	non-SMC condensin I complex subunit H
Details	535	62	hsa-miR-4443	EIF2B3	eukaryotic translation initiation factor 2B subunit gamma
Details	536	62	hsa-miR-4443	CYP2C19	cytochrome P450 family 2 subfamily C member 19
Details	537	62	hsa-miR-4443	ALDH3B2	aldehyde dehydrogenase 3 family member B2
Details	538	62	hsa-miR-4443	KIAA1671	KIAA1671
Details	539	62	hsa-miR-4443	ATG14	autophagy related 14
Details	540	62	hsa-miR-4443	TRAF7	TNF receptor associated factor 7
Details	541	62	hsa-miR-4443	ITSN2	intersectin 2
Details	542	62	hsa-miR-4443	ENY2	ENY2, transcription and export complex 2 subunit
Details	543	62	hsa-miR-4443	DGCR8	DGCR8, microprocessor complex subunit
Details	544	62	hsa-miR-4443	ACAN	aggrecan
Details	545	62	hsa-miR-4443	CAPNS1	calpain small subunit 1
Details	546	62	hsa-miR-4443	GABRA3	gamma-aminobutyric acid type A receptor alpha3 subunit
Details	547	62	hsa-miR-4443	KRT6A	keratin 6A
Details	548	62	hsa-miR-4443	TANC1	tetratricopeptide repeat, ankyrin repeat and coiled-coil containing 1
Details	549	62	hsa-miR-4443	SH3TC2	SH3 domain and tetratricopeptide repeats 2
Details	550	62	hsa-miR-4443	SGSM1	small G protein signaling modulator 1
Details	551	62	hsa-miR-4443	L3MBTL2	L3MBTL2, polycomb repressive complex 1 subunit
Details	552	62	hsa-miR-4443	SPIB	Spi-B transcription factor
Details	553	62	hsa-miR-4443	MRPL30	mitochondrial ribosomal protein L30
Details	554	62	hsa-miR-4443	MYH14	myosin heavy chain 14
Details	555	62	hsa-miR-4443	KLF13	Kruppel like factor 13
Details	556	62	hsa-miR-4443	URGCP-MRPS24	URGCP-MRPS24 readthrough
Details	557	62	hsa-miR-4443	RBMS2	RNA binding motif single stranded interacting protein 2
Details	558	62	hsa-miR-4443	CA13	carbonic anhydrase 13
Details	559	62	hsa-miR-4443	LMX1B	LIM homeobox transcription factor 1 beta
Details	560	62	hsa-miR-4443	RFLNB	refilin B
Details	561	62	hsa-miR-4443	NDUFC2-KCTD14	NDUFC2-KCTD14 readthrough
Details	562	62	hsa-miR-4443	C1QTNF9	C1q and TNF related 9
Details	563	61	hsa-miR-4443	ING4	inhibitor of growth family member 4
Details	564	61	hsa-miR-4443	ONECUT2	one cut homeobox 2
Details	565	61	hsa-miR-4443	IDO2	indoleamine 2,3-dioxygenase 2
Details	566	61	hsa-miR-4443	DLAT	dihydrolipoamide S-acetyltransferase
Details	567	61	hsa-miR-4443	C2orf68	chromosome 2 open reading frame 68
Details	568	61	hsa-miR-4443	LARP1	La ribonucleoprotein domain family member 1
Details	569	61	hsa-miR-4443	ARRDC3	arrestin domain containing 3
Details	570	61	hsa-miR-4443	FXN	frataxin
Details	571	61	hsa-miR-4443	PACSIN1	protein kinase C and casein kinase substrate in neurons 1
Details	572	61	hsa-miR-4443	SERTAD2	SERTA domain containing 2
Details	573	61	hsa-miR-4443	RNASEH2C	ribonuclease H2 subunit C
Details	574	61	hsa-miR-4443	SLC12A3	solute carrier family 12 member 3
Details	575	61	hsa-miR-4443	KIRREL2	kirre like nephrin family adhesion molecule 2
Details	576	61	hsa-miR-4443	NOS1	nitric oxide synthase 1
Details	577	61	hsa-miR-4443	PVRIG	PVR related immunoglobulin domain containing
Details	578	61	hsa-miR-4443	MFHAS1	malignant fibrous histiocytoma amplified sequence 1
Details	579	61	hsa-miR-4443	TEAD3	TEA domain transcription factor 3
Details	580	61	hsa-miR-4443	RSBN1	round spermatid basic protein 1
Details	581	61	hsa-miR-4443	DGKE	diacylglycerol kinase epsilon
Details	582	61	hsa-miR-4443	HHAT	hedgehog acyltransferase
Details	583	61	hsa-miR-4443	TESPA1	thymocyte expressed, positive selection associated 1
Details	584	61	hsa-miR-4443	PRPS2	phosphoribosyl pyrophosphate synthetase 2
Details	585	61	hsa-miR-4443	GIPC1	GIPC PDZ domain containing family member 1
Details	586	61	hsa-miR-4443	COX6B2	cytochrome c oxidase subunit 6B2
Details	587	61	hsa-miR-4443	TMC8	transmembrane channel like 8
Details	588	60	hsa-miR-4443	UBE3B	ubiquitin protein ligase E3B
Details	589	60	hsa-miR-4443	RASA2	RAS p21 protein activator 2
Details	590	60	hsa-miR-4443	CDV3	CDV3 homolog
Details	591	60	hsa-miR-4443	COL5A1	collagen type V alpha 1 chain
Details	592	60	hsa-miR-4443	ENTPD1	ectonucleoside triphosphate diphosphohydrolase 1
Details	593	60	hsa-miR-4443	SMARCC2	SWI/SNF related, matrix associated, actin dependent regulator of chromatin subfamily c member 2
Details	594	60	hsa-miR-4443	PAPPA	pappalysin 1
Details	595	60	hsa-miR-4443	MED20	mediator complex subunit 20
Details	596	60	hsa-miR-4443	OPA1	OPA1, mitochondrial dynamin like GTPase
Details	597	60	hsa-miR-4443	ADIPOQ	adiponectin, C1Q and collagen domain containing
Details	598	60	hsa-miR-4443	GPR171	G protein-coupled receptor 171
Details	599	60	hsa-miR-4443	IRAK1	interleukin 1 receptor associated kinase 1
Details	600	60	hsa-miR-4443	ADAM15	ADAM metallopeptidase domain 15
Details	601	60	hsa-miR-4443	TBC1D12	TBC1 domain family member 12
Details	602	60	hsa-miR-4443	C2orf66	chromosome 2 open reading frame 66
Details	603	60	hsa-miR-4443	DGKQ	diacylglycerol kinase theta
Details	604	60	hsa-miR-4443	VDR	vitamin D receptor
Details	605	60	hsa-miR-4443	KLHL3	kelch like family member 3
Details	606	60	hsa-miR-4443	EFCAB14	EF-hand calcium binding domain 14
Details	607	60	hsa-miR-4443	STOX2	storkhead box 2
Details	608	60	hsa-miR-4443	EIF2AK3	eukaryotic translation initiation factor 2 alpha kinase 3
Details	609	60	hsa-miR-4443	KIAA0930	KIAA0930
Details	610	60	hsa-miR-4443	PTPN14	protein tyrosine phosphatase, non-receptor type 14
Details	611	59	hsa-miR-4443	PLA2G2D	phospholipase A2 group IID
Details	612	59	hsa-miR-4443	GDF11	growth differentiation factor 11
Details	613	59	hsa-miR-4443	TTC38	tetratricopeptide repeat domain 38
Details	614	59	hsa-miR-4443	DCUN1D1	defective in cullin neddylation 1 domain containing 1
Details	615	59	hsa-miR-4443	FKBP5	FKBP prolyl isomerase 5
Details	616	59	hsa-miR-4443	SBNO1	strawberry notch homolog 1
Details	617	59	hsa-miR-4443	ARMC5	armadillo repeat containing 5
Details	618	59	hsa-miR-4443	GFOD1	glucose-fructose oxidoreductase domain containing 1
Details	619	59	hsa-miR-4443	UTP25	UTP25, small subunit processor component
Details	620	59	hsa-miR-4443	ELP1	elongator complex protein 1
Details	621	59	hsa-miR-4443	GLT1D1	glycosyltransferase 1 domain containing 1
Details	622	59	hsa-miR-4443	M1AP	meiosis 1 associated protein
Details	623	59	hsa-miR-4443	ALDOB	aldolase, fructose-bisphosphate B
Details	624	59	hsa-miR-4443	PGR	progesterone receptor
Details	625	59	hsa-miR-4443	TNFSF4	TNF superfamily member 4
Details	626	59	hsa-miR-4443	TMEM25	transmembrane protein 25
Details	627	59	hsa-miR-4443	ATG12	autophagy related 12
Details	628	59	hsa-miR-4443	KIAA0895	KIAA0895
Details	629	59	hsa-miR-4443	UMPS	uridine monophosphate synthetase
Details	630	59	hsa-miR-4443	DIAPH1	diaphanous related formin 1
Details	631	59	hsa-miR-4443	STOM	stomatin
Details	632	59	hsa-miR-4443	FLJ45513	uncharacterized LOC729220
Details	633	59	hsa-miR-4443	ZCWPW1	zinc finger CW-type and PWWP domain containing 1
Details	634	59	hsa-miR-4443	FAM171B	family with sequence similarity 171 member B
Details	635	59	hsa-miR-4443	ACER3	alkaline ceramidase 3
Details	636	59	hsa-miR-4443	C11orf44	chromosome 11 open reading frame 44
Details	637	59	hsa-miR-4443	ZNF346	zinc finger protein 346
Details	638	59	hsa-miR-4443	ZNF714	zinc finger protein 714
Details	639	59	hsa-miR-4443	PCDHB11	protocadherin beta 11
Details	640	59	hsa-miR-4443	SAMD9	sterile alpha motif domain containing 9
Details	641	58	hsa-miR-4443	ZDHHC16	zinc finger DHHC-type containing 16
Details	642	58	hsa-miR-4443	DOT1L	DOT1 like histone lysine methyltransferase
Details	643	58	hsa-miR-4443	EVC	EvC ciliary complex subunit 1
Details	644	58	hsa-miR-4443	MAML3	mastermind like transcriptional coactivator 3
Details	645	58	hsa-miR-4443	LDLRAD3	low density lipoprotein receptor class A domain containing 3
Details	646	58	hsa-miR-4443	GNAO1	G protein subunit alpha o1
Details	647	58	hsa-miR-4443	ABL2	ABL proto-oncogene 2, non-receptor tyrosine kinase
Details	648	58	hsa-miR-4443	ZNF776	zinc finger protein 776
Details	649	58	hsa-miR-4443	NHLRC4	NHL repeat containing 4
Details	650	58	hsa-miR-4443	TMPRSS4	transmembrane serine protease 4
Details	651	58	hsa-miR-4443	SZT2	SZT2, KICSTOR complex subunit
Details	652	58	hsa-miR-4443	EMP2	epithelial membrane protein 2
Details	653	58	hsa-miR-4443	BET1L	Bet1 golgi vesicular membrane trafficking protein like
Details	654	58	hsa-miR-4443	SCN4A	sodium voltage-gated channel alpha subunit 4
Details	655	58	hsa-miR-4443	SHISAL1	shisa like 1
Details	656	58	hsa-miR-4443	TNFSF9	TNF superfamily member 9
Details	657	58	hsa-miR-4443	CNTNAP1	contactin associated protein 1
Details	658	58	hsa-miR-4443	SH3RF2	SH3 domain containing ring finger 2
Details	659	58	hsa-miR-4443	SHC3	SHC adaptor protein 3
Details	660	58	hsa-miR-4443	C9orf66	chromosome 9 open reading frame 66
Details	661	58	hsa-miR-4443	TBR1	T-box, brain 1
Details	662	58	hsa-miR-4443	RHOBTB2	Rho related BTB domain containing 2
Details	663	58	hsa-miR-4443	ARHGAP32	Rho GTPase activating protein 32
Details	664	58	hsa-miR-4443	SEC16B	SEC16 homolog B, endoplasmic reticulum export factor
Details	665	58	hsa-miR-4443	THRB	thyroid hormone receptor beta
Details	666	58	hsa-miR-4443	NDUFA2	NADH:ubiquinone oxidoreductase subunit A2
Details	667	58	hsa-miR-4443	NUDT4	nudix hydrolase 4
Details	668	58	hsa-miR-4443	STPG1	sperm tail PG-rich repeat containing 1
Details	669	58	hsa-miR-4443	ANKRD42	ankyrin repeat domain 42
Details	670	58	hsa-miR-4443	S100A7A	S100 calcium binding protein A7A
Details	671	58	hsa-miR-4443	BHLHB9	basic helix-loop-helix family member b9
Details	672	58	hsa-miR-4443	MYADM	myeloid associated differentiation marker
Details	673	57	hsa-miR-4443	CCER2	coiled-coil glutamate rich protein 2
Details	674	57	hsa-miR-4443	DND1	DND microRNA-mediated repression inhibitor 1
Details	675	57	hsa-miR-4443	TRA2B	transformer 2 beta homolog
Details	676	57	hsa-miR-4443	ZNF619	zinc finger protein 619
Details	677	57	hsa-miR-4443	SLC25A36	solute carrier family 25 member 36
Details	678	57	hsa-miR-4443	CARM1	coactivator associated arginine methyltransferase 1
Details	679	57	hsa-miR-4443	TGFB2	transforming growth factor beta 2
Details	680	57	hsa-miR-4443	PLOD1	procollagen-lysine,2-oxoglutarate 5-dioxygenase 1
Details	681	57	hsa-miR-4443	DIRAS2	DIRAS family GTPase 2
Details	682	57	hsa-miR-4443	PCSK7	proprotein convertase subtilisin/kexin type 7
Details	683	57	hsa-miR-4443	FHL3	four and a half LIM domains 3
Details	684	57	hsa-miR-4443	TACR3	tachykinin receptor 3
Details	685	57	hsa-miR-4443	BNC2	basonuclin 2
Details	686	57	hsa-miR-4443	CCDC9B	coiled-coil domain containing 9B
Details	687	57	hsa-miR-4443	ISCA2	iron-sulfur cluster assembly 2
Details	688	57	hsa-miR-4443	ZNF90	zinc finger protein 90
Details	689	57	hsa-miR-4443	ARL4C	ADP ribosylation factor like GTPase 4C
Details	690	57	hsa-miR-4443	CD300LF	CD300 molecule like family member f
Details	691	57	hsa-miR-4443	LOC102724265	uncharacterized LOC102724265
Details	692	57	hsa-miR-4443	UCK2	uridine-cytidine kinase 2
Details	693	57	hsa-miR-4443	EIF4EBP1	eukaryotic translation initiation factor 4E binding protein 1
Details	694	57	hsa-miR-4443	SLMAP	sarcolemma associated protein
Details	695	57	hsa-miR-4443	HLA-E	major histocompatibility complex, class I, E
Details	696	56	hsa-miR-4443	RBBP5	RB binding protein 5, histone lysine methyltransferase complex subunit
Details	697	56	hsa-miR-4443	PCBP4	poly(rC) binding protein 4
Details	698	56	hsa-miR-4443	VGLL2	vestigial like family member 2
Details	699	56	hsa-miR-4443	PIANP	PILR alpha associated neural protein
Details	700	56	hsa-miR-4443	HIPK2	homeodomain interacting protein kinase 2
Details	701	56	hsa-miR-4443	PMM2	phosphomannomutase 2
Details	702	56	hsa-miR-4443	TMEM214	transmembrane protein 214
Details	703	56	hsa-miR-4443	ASB16	ankyrin repeat and SOCS box containing 16
Details	704	56	hsa-miR-4443	ZNF134	zinc finger protein 134
Details	705	56	hsa-miR-4443	ZNF703	zinc finger protein 703
Details	706	56	hsa-miR-4443	EIF4E2	eukaryotic translation initiation factor 4E family member 2
Details	707	56	hsa-miR-4443	SLC45A4	solute carrier family 45 member 4
Details	708	56	hsa-miR-4443	PPM1A	protein phosphatase, Mg2+/Mn2+ dependent 1A
Details	709	56	hsa-miR-4443	YPEL4	yippee like 4
Details	710	56	hsa-miR-4443	TMED7	transmembrane p24 trafficking protein 7
Details	711	56	hsa-miR-4443	CDRT4	CMT1A duplicated region transcript 4
Details	712	56	hsa-miR-4443	IQSEC3	IQ motif and Sec7 domain 3
Details	713	56	hsa-miR-4443	FMO2	flavin containing monooxygenase 2
Details	714	56	hsa-miR-4443	KPRP	keratinocyte proline rich protein
Details	715	56	hsa-miR-4443	SEMA5A	semaphorin 5A
Details	716	56	hsa-miR-4443	FBLN1	fibulin 1
Details	717	56	hsa-miR-4443	ADCK1	aarF domain containing kinase 1
Details	718	56	hsa-miR-4443	SVEP1	sushi, von Willebrand factor type A, EGF and pentraxin domain containing 1
Details	719	56	hsa-miR-4443	SBK1	SH3 domain binding kinase 1
Details	720	56	hsa-miR-4443	THTPA	thiamine triphosphatase
Details	721	56	hsa-miR-4443	PLEKHG4B	pleckstrin homology and RhoGEF domain containing G4B
Details	722	56	hsa-miR-4443	HTR3E	5-hydroxytryptamine receptor 3E
Details	723	55	hsa-miR-4443	RBM20	RNA binding motif protein 20
Details	724	55	hsa-miR-4443	PLXNA2	plexin A2
Details	725	55	hsa-miR-4443	TRIOBP	TRIO and F-actin binding protein
Details	726	55	hsa-miR-4443	ARHGAP30	Rho GTPase activating protein 30
Details	727	55	hsa-miR-4443	KPNA3	karyopherin subunit alpha 3
Details	728	55	hsa-miR-4443	NDST1	N-deacetylase and N-sulfotransferase 1
Details	729	55	hsa-miR-4443	SLC9A5	solute carrier family 9 member A5
Details	730	55	hsa-miR-4443	TMEM135	transmembrane protein 135
Details	731	55	hsa-miR-4443	E2F3	E2F transcription factor 3
Details	732	55	hsa-miR-4443	PFKFB3	6-phosphofructo-2-kinase/fructose-2,6-biphosphatase 3
Details	733	55	hsa-miR-4443	PDHA1	pyruvate dehydrogenase E1 alpha 1 subunit
Details	734	55	hsa-miR-4443	KCNB1	potassium voltage-gated channel subfamily B member 1
Details	735	55	hsa-miR-4443	MMP8	matrix metallopeptidase 8
Details	736	55	hsa-miR-4443	DLGAP1	DLG associated protein 1
Details	737	55	hsa-miR-4443	SERF2	small EDRK-rich factor 2
Details	738	55	hsa-miR-4443	TGM2	transglutaminase 2
Details	739	55	hsa-miR-4443	CLCN7	chloride voltage-gated channel 7
Details	740	55	hsa-miR-4443	PPP1R16B	protein phosphatase 1 regulatory subunit 16B
Details	741	55	hsa-miR-4443	NEFL	neurofilament light
Details	742	55	hsa-miR-4443	GNPDA1	glucosamine-6-phosphate deaminase 1
Details	743	55	hsa-miR-4443	TRIM67	tripartite motif containing 67
Details	744	55	hsa-miR-4443	NF2	neurofibromin 2
Details	745	55	hsa-miR-4443	SEL1L	SEL1L, ERAD E3 ligase adaptor subunit
Details	746	55	hsa-miR-4443	PIRT	phosphoinositide interacting regulator of transient receptor potential channels
Details	747	55	hsa-miR-4443	PODN	podocan
Details	748	55	hsa-miR-4443	ATP6V1C1	ATPase H+ transporting V1 subunit C1
Details	749	55	hsa-miR-4443	FNTB	farnesyltransferase, CAAX box, beta
Details	750	55	hsa-miR-4443	MTHFR	methylenetetrahydrofolate reductase
Details	751	55	hsa-miR-4443	SH3BP2	SH3 domain binding protein 2
Details	752	55	hsa-miR-4443	TVP23C-CDRT4	TVP23C-CDRT4 readthrough
Details	753	55	hsa-miR-4443	CYP20A1	cytochrome P450 family 20 subfamily A member 1
Details	754	55	hsa-miR-4443	PHC2	polyhomeotic homolog 2
Details	755	55	hsa-miR-4443	STK32C	serine/threonine kinase 32C
Details	756	55	hsa-miR-4443	DEFB132	defensin beta 132
Details	757	54	hsa-miR-4443	PCIF1	PDX1 C-terminal inhibiting factor 1
Details	758	54	hsa-miR-4443	DNAI2	dynein axonemal intermediate chain 2
Details	759	54	hsa-miR-4443	SH2D3C	SH2 domain containing 3C
Details	760	54	hsa-miR-4443	SUPT16H	SPT16 homolog, facilitates chromatin remodeling subunit
Details	761	54	hsa-miR-4443	TGFA	transforming growth factor alpha
Details	762	54	hsa-miR-4443	MMP11	matrix metallopeptidase 11
Details	763	54	hsa-miR-4443	CCDC121	coiled-coil domain containing 121
Details	764	54	hsa-miR-4443	WASF2	WAS protein family member 2
Details	765	54	hsa-miR-4443	GINS4	GINS complex subunit 4
Details	766	54	hsa-miR-4443	PPME1	protein phosphatase methylesterase 1
Details	767	54	hsa-miR-4443	CALR	calreticulin
Details	768	54	hsa-miR-4443	CERS1	ceramide synthase 1
Details	769	54	hsa-miR-4443	KAT6A	lysine acetyltransferase 6A
Details	770	54	hsa-miR-4443	ZSCAN29	zinc finger and SCAN domain containing 29
Details	771	54	hsa-miR-4443	TLN2	talin 2
Details	772	54	hsa-miR-4443	ATG16L1	autophagy related 16 like 1
Details	773	54	hsa-miR-4443	NAA60	N(alpha)-acetyltransferase 60, NatF catalytic subunit
Details	774	54	hsa-miR-4443	MDM2	MDM2 proto-oncogene
Details	775	54	hsa-miR-4443	C4orf3	chromosome 4 open reading frame 3
Details	776	54	hsa-miR-4443	CD96	CD96 molecule
Details	777	54	hsa-miR-4443	CBX6	chromobox 6
Details	778	54	hsa-miR-4443	HIF1AN	hypoxia inducible factor 1 subunit alpha inhibitor
Details	779	54	hsa-miR-4443	LRRC25	leucine rich repeat containing 25
Details	780	54	hsa-miR-4443	DCUN1D5	defective in cullin neddylation 1 domain containing 5
Details	781	54	hsa-miR-4443	MAPK8	mitogen-activated protein kinase 8
Details	782	54	hsa-miR-4443	GATAD2A	GATA zinc finger domain containing 2A
Details	783	54	hsa-miR-4443	TXLNG	taxilin gamma
Details	784	54	hsa-miR-4443	RIMS3	regulating synaptic membrane exocytosis 3
Details	785	54	hsa-miR-4443	PKNOX2	PBX/knotted 1 homeobox 2
Details	786	54	hsa-miR-4443	ZNF416	zinc finger protein 416
Details	787	54	hsa-miR-4443	APOBEC3C	apolipoprotein B mRNA editing enzyme catalytic subunit 3C
Details	788	54	hsa-miR-4443	HECTD4	HECT domain E3 ubiquitin protein ligase 4
Details	789	54	hsa-miR-4443	MOBP	myelin-associated oligodendrocyte basic protein
Details	790	54	hsa-miR-4443	VXN	vexin
Details	791	54	hsa-miR-4443	APOBEC3F	apolipoprotein B mRNA editing enzyme catalytic subunit 3F
Details	792	54	hsa-miR-4443	HIRIP3	HIRA interacting protein 3
Details	793	53	hsa-miR-4443	MON1A	MON1 homolog A, secretory trafficking associated
Details	794	53	hsa-miR-4443	MYO1A	myosin IA
Details	795	53	hsa-miR-4443	TRMT9B	tRNA methyltransferase 9B (putative)
Details	796	53	hsa-miR-4443	CNP	2',3'-cyclic nucleotide 3' phosphodiesterase
Details	797	53	hsa-miR-4443	CLEC3A	C-type lectin domain family 3 member A
Details	798	53	hsa-miR-4443	GIMAP1-GIMAP5	GIMAP1-GIMAP5 readthrough
Details	799	53	hsa-miR-4443	ZNF418	zinc finger protein 418
Details	800	53	hsa-miR-4443	PUM1	pumilio RNA binding family member 1
Details	801	53	hsa-miR-4443	P2RY8	P2Y receptor family member 8
Details	802	53	hsa-miR-4443	PTGIS	prostaglandin I2 synthase
Details	803	53	hsa-miR-4443	MTF1	metal regulatory transcription factor 1
Details	804	53	hsa-miR-4443	LRRC59	leucine rich repeat containing 59
Details	805	53	hsa-miR-4443	ATP7B	ATPase copper transporting beta
Details	806	53	hsa-miR-4443	BNIP2	BCL2 interacting protein 2
Details	807	53	hsa-miR-4443	GOLGA6L1	golgin A6 family-like 1
Details	808	53	hsa-miR-4443	KLHL30	kelch like family member 30
Details	809	53	hsa-miR-4443	GIMAP5	GTPase, IMAP family member 5
Details	810	53	hsa-miR-4443	FAM160A1	family with sequence similarity 160 member A1
Details	811	53	hsa-miR-4443	GOLGA6L6	golgin A6 family-like 6
Details	812	53	hsa-miR-4443	ZNF664	zinc finger protein 664
Details	813	53	hsa-miR-4443	MACO1	macoilin 1
Details	814	53	hsa-miR-4443	FAM222A	family with sequence similarity 222 member A
Details	815	53	hsa-miR-4443	PPL	periplakin
Details	816	53	hsa-miR-4443	TRAPPC2	trafficking protein particle complex 2
Details	817	53	hsa-miR-4443	SYT2	synaptotagmin 2
Details	818	53	hsa-miR-4443	RAB39A	RAB39A, member RAS oncogene family
Details	819	53	hsa-miR-4443	DEPDC5	DEP domain containing 5
Details	820	53	hsa-miR-4443	ATP2B2	ATPase plasma membrane Ca2+ transporting 2
Details	821	53	hsa-miR-4443	TP53I11	tumor protein p53 inducible protein 11
Details	822	53	hsa-miR-4443	APOPT1	apoptogenic 1, mitochondrial
Details	823	53	hsa-miR-4443	NFIA	nuclear factor I A
Details	824	53	hsa-miR-4443	PAIP2B	poly(A) binding protein interacting protein 2B
Details	825	53	hsa-miR-4443	NABP1	nucleic acid binding protein 1
Details	826	53	hsa-miR-4443	WASHC4	WASH complex subunit 4
Details	827	53	hsa-miR-4443	MTMR7	myotubularin related protein 7
Details	828	53	hsa-miR-4443	CMA1	chymase 1
Details	829	53	hsa-miR-4443	GASK1B	golgi associated kinase 1B
Details	830	53	hsa-miR-4443	PLAGL2	PLAG1 like zinc finger 2
Details	831	52	hsa-miR-4443	PAQR8	progestin and adipoQ receptor family member 8
Details	832	52	hsa-miR-4443	TUBB	tubulin beta class I
Details	833	52	hsa-miR-4443	RXRB	retinoid X receptor beta
Details	834	52	hsa-miR-4443	SRL	sarcalumenin
Details	835	52	hsa-miR-4443	KRT73	keratin 73
Details	836	52	hsa-miR-4443	AMBRA1	autophagy and beclin 1 regulator 1
Details	837	52	hsa-miR-4443	PCGF3	polycomb group ring finger 3
Details	838	52	hsa-miR-4443	SLC38A1	solute carrier family 38 member 1
Details	839	52	hsa-miR-4443	CD74	CD74 molecule
Details	840	52	hsa-miR-4443	CTDSPL	CTD small phosphatase like
Details	841	52	hsa-miR-4443	HR	HR, lysine demethylase and nuclear receptor corepressor
Details	842	52	hsa-miR-4443	RAP1GAP2	RAP1 GTPase activating protein 2
Details	843	52	hsa-miR-4443	HBP1	HMG-box transcription factor 1
Details	844	52	hsa-miR-4443	PHF21A	PHD finger protein 21A
Details	845	52	hsa-miR-4443	HDAC11	histone deacetylase 11
Details	846	52	hsa-miR-4443	PDE4B	phosphodiesterase 4B
Details	847	52	hsa-miR-4443	SSC4D	scavenger receptor cysteine rich family member with 4 domains
Details	848	52	hsa-miR-4443	MUC13	mucin 13, cell surface associated
Details	849	52	hsa-miR-4443	CREBZF	CREB/ATF bZIP transcription factor
Details	850	52	hsa-miR-4443	SPOUT1	SPOUT domain containing methyltransferase 1
Details	851	52	hsa-miR-4443	TMOD2	tropomodulin 2
Details	852	52	hsa-miR-4443	STX17	syntaxin 17
Details	853	52	hsa-miR-4443	ALDH7A1	aldehyde dehydrogenase 7 family member A1
Details	854	52	hsa-miR-4443	PKIA	cAMP-dependent protein kinase inhibitor alpha
Details	855	52	hsa-miR-4443	MCHR1	melanin concentrating hormone receptor 1
Details	856	52	hsa-miR-4443	ZNF629	zinc finger protein 629
Details	857	52	hsa-miR-4443	BCKDK	branched chain ketoacid dehydrogenase kinase
Details	858	52	hsa-miR-4443	ARL10	ADP ribosylation factor like GTPase 10
Details	859	52	hsa-miR-4443	C6orf132	chromosome 6 open reading frame 132
Details	860	52	hsa-miR-4443	P2RY1	purinergic receptor P2Y1
Details	861	52	hsa-miR-4443	HK1	hexokinase 1
Details	862	52	hsa-miR-4443	PPARGC1B	PPARG coactivator 1 beta
Details	863	52	hsa-miR-4443	RC3H1	ring finger and CCCH-type domains 1
Details	864	52	hsa-miR-4443	PPP2R1B	protein phosphatase 2 scaffold subunit Abeta
Details	865	52	hsa-miR-4443	CCN4	cellular communication network factor 4
Details	866	52	hsa-miR-4443	UQCRQ	ubiquinol-cytochrome c reductase complex III subunit VII
Details	867	52	hsa-miR-4443	DBT	dihydrolipoamide branched chain transacylase E2
Details	868	52	hsa-miR-4443	C3orf70	chromosome 3 open reading frame 70
Details	869	51	hsa-miR-4443	CACUL1	CDK2 associated cullin domain 1
Details	870	51	hsa-miR-4443	GOLGA7B	golgin A7 family member B
Details	871	51	hsa-miR-4443	KIF24	kinesin family member 24
Details	872	51	hsa-miR-4443	AXIN1	axin 1
Details	873	51	hsa-miR-4443	TSNARE1	t-SNARE domain containing 1
Details	874	51	hsa-miR-4443	SLAMF8	SLAM family member 8
Details	875	51	hsa-miR-4443	FKBP4	FKBP prolyl isomerase 4
Details	876	51	hsa-miR-4443	SLC38A10	solute carrier family 38 member 10
Details	877	51	hsa-miR-4443	CAMKK1	calcium/calmodulin dependent protein kinase kinase 1
Details	878	51	hsa-miR-4443	EPN2	epsin 2
Details	879	51	hsa-miR-4443	MR1	major histocompatibility complex, class I-related
Details	880	51	hsa-miR-4443	APPBP2	amyloid beta precursor protein binding protein 2
Details	881	51	hsa-miR-4443	SOGA3	SOGA family member 3
Details	882	51	hsa-miR-4443	BCL2L13	BCL2 like 13
Details	883	51	hsa-miR-4443	STON2	stonin 2
Details	884	51	hsa-miR-4443	FGFBP3	fibroblast growth factor binding protein 3
Details	885	51	hsa-miR-4443	FGFR3	fibroblast growth factor receptor 3
Details	886	51	hsa-miR-4443	COPS2	COP9 signalosome subunit 2
Details	887	51	hsa-miR-4443	MRPS21	mitochondrial ribosomal protein S21
Details	888	51	hsa-miR-4443	ALDH18A1	aldehyde dehydrogenase 18 family member A1
Details	889	51	hsa-miR-4443	CD34	CD34 molecule
Details	890	51	hsa-miR-4443	PPARA	peroxisome proliferator activated receptor alpha
Details	891	51	hsa-miR-4443	DBF4B	DBF4 zinc finger B
Details	892	51	hsa-miR-4443	NACC2	NACC family member 2
Details	893	51	hsa-miR-4443	LTB4R2	leukotriene B4 receptor 2
Details	894	51	hsa-miR-4443	ZNF652	zinc finger protein 652
Details	895	51	hsa-miR-4443	XRCC3	X-ray repair cross complementing 3
Details	896	51	hsa-miR-4443	IMPDH1	inosine monophosphate dehydrogenase 1
Details	897	51	hsa-miR-4443	EPHB2	EPH receptor B2
Details	898	51	hsa-miR-4443	ZNF33B	zinc finger protein 33B
Details	899	51	hsa-miR-4443	ADIG	adipogenin
Details	900	51	hsa-miR-4443	NBPF4	NBPF member 4
Details	901	51	hsa-miR-4443	ADAMTSL5	ADAMTS like 5
Details	902	51	hsa-miR-4443	WWOX	WW domain containing oxidoreductase
Details	903	51	hsa-miR-4443	P2RY2	purinergic receptor P2Y2
Details	904	51	hsa-miR-4443	VSTM2B	V-set and transmembrane domain containing 2B
Details	905	51	hsa-miR-4443	ARSA	arylsulfatase A
Details	906	51	hsa-miR-4443	M6PR	mannose-6-phosphate receptor, cation dependent
Details	907	51	hsa-miR-4443	ETFBKMT	electron transfer flavoprotein subunit beta lysine methyltransferase
Details	908	51	hsa-miR-4443	ATRNL1	attractin like 1
Details	909	51	hsa-miR-4443	RORA	RAR related orphan receptor A
Details	910	50	hsa-miR-4443	POTEF	POTE ankyrin domain family member F
Details	911	50	hsa-miR-4443	NANOGNB	NANOG neighbor homeobox
Details	912	50	hsa-miR-4443	PRMT2	protein arginine methyltransferase 2
Details	913	50	hsa-miR-4443	GRSF1	G-rich RNA sequence binding factor 1
Details	914	50	hsa-miR-4443	XIRP1	xin actin binding repeat containing 1
Details	915	50	hsa-miR-4443	STXBP1	syntaxin binding protein 1
Details	916	50	hsa-miR-4443	GREB1	growth regulating estrogen receptor binding 1
Details	917	50	hsa-miR-4443	MTRNR2L4	MT-RNR2 like 4
Details	918	50	hsa-miR-4443	MPP6	membrane palmitoylated protein 6
Details	919	50	hsa-miR-4443	LRFN4	leucine rich repeat and fibronectin type III domain containing 4
Details	920	50	hsa-miR-4443	HSPA6	heat shock protein family A (Hsp70) member 6
Details	921	50	hsa-miR-4443	LPO	lactoperoxidase
Details	922	50	hsa-miR-4443	BBX	BBX, HMG-box containing
Details	923	50	hsa-miR-4443	LEMD2	LEM domain containing 2
Details	924	50	hsa-miR-4443	ZNF436	zinc finger protein 436
Details	925	50	hsa-miR-4443	KREMEN1	kringle containing transmembrane protein 1
Details	926	50	hsa-miR-4443	MYBBP1A	MYB binding protein 1a
Details	927	50	hsa-miR-4443	POU3F3	POU class 3 homeobox 3
Details	928	50	hsa-miR-4443	ADCY1	adenylate cyclase 1
Details	929	50	hsa-miR-4443	CLIC6	chloride intracellular channel 6
Details	930	50	hsa-miR-4443	EDN2	endothelin 2
Details	931	50	hsa-miR-4443	SH2D4A	SH2 domain containing 4A
Details	932	50	hsa-miR-4443	NRP1	neuropilin 1
Details	933	50	hsa-miR-4443	SPOCK2	SPARC (osteonectin), cwcv and kazal like domains proteoglycan 2
Details	934	50	hsa-miR-4443	PREX2	phosphatidylinositol-3,4,5-trisphosphate dependent Rac exchange factor 2
Details	935	50	hsa-miR-4443	UPF3A	UPF3A, regulator of nonsense mediated mRNA decay
Details	936	50	hsa-miR-4443	UBXN4	UBX domain protein 4
Details	937	50	hsa-miR-4443	RAB17	RAB17, member RAS oncogene family
Details	938	50	hsa-miR-4443	RBFOX2	RNA binding fox-1 homolog 2
Details	939	50	hsa-miR-4443	DUSP22	dual specificity phosphatase 22
Details	940	50	hsa-miR-4443	PCLO	piccolo presynaptic cytomatrix protein
Details	941	50	hsa-miR-4443	GTPBP1	GTP binding protein 1
Details	942	50	hsa-miR-4443	CIAO1	cytosolic iron-sulfur assembly component 1
